# Supplementary material for: A chromosome-level genome assembly for the amphibious plant Rorippa aquatica reveals its allotetraploid origin and mechanisms of heterophylly upon submergence
Source: Commun Biol. 2024 Apr 18;7:431. doi: 10.1038/s42003-024-06088-7 (PMC11026429; doi:10.1038/s42003-024-06088-7)
Supplement: Supplementary file 4 — Supplementary Data 1. Ortholog clustering in Rorippa and Brassicaceae [file 42003_2024_6088_MOESM4_ESM.xlsx]

## Sheet: Sheet1
Orthogroup ID	Gene (protein) IDs in each orthogroup								GeneCount in each orthogroup									conserved single-copy in 6 Brassicaceae species	conserved single-copy that found as single copy in R.islandica and duplicated in R. aqautica
	Alyrata_384_v2.1	Athaliana_167_TAIR10	B. vulgaris	C. hirsuta	Crubella_183_v1.0	Esalsugineum_173_v1.0	R.aquatica	R.islandica_draft	Alyrata_384_v2.1	Athaliana_167_TAIR10	B. vulgaris	C. hirsuta	Crubella_183_v1.0	Esalsugineum_173_v1.0	R. aquatica	R.islandica_draft	Total
OG0000000	AL1G17730.t1, AL1G17740.t1, AL1G55940.t1, AL1G59820.t1, AL1G59850.t1, AL1G59870.t1, AL1G59880.t1, AL1G59900.t1, AL1G60330.t2, AL2G23060.t1, AL3G41990.t1, AL4G23510.t1, AL4G23520.t1, AL5G25230.t1, AL5G25240.t1, AL5G25250.t1, AL7G33420.t1, AL8G36140.t1, AL8G36160.t1, AL8G36170.t1, AL8G36180.t1, AL8G36200.t1	AT1G07550.1, AT1G07560.1, AT1G49100.1, AT1G51800.1, AT1G51805.1, AT1G51810.1, AT1G51820.1, AT1G51830.1, AT1G51850.1, AT1G51860.1, AT1G51870.1, AT1G51880.1, AT1G51890.1, AT1G51910.1, AT2G04300.1, AT2G14440.1, AT2G14510.1, AT2G28960.1, AT2G28970.1, AT2G28990.1, AT2G29000.1, AT3G21340.1, AT3G46330.1, AT3G46340.1, AT3G46350.1, AT3G46370.1, AT3G46400.1, AT3G46420.1, AT4G20450.1, AT5G16900.1, AT5G59650…	Bvul_00083, Bvul_00389, Bvul_00390, Bvul_00593, Bvul_00594, Bvul_02765, Bvul_02934, Bvul_04928, Bvul_05591, Bvul_07569, Bvul_10444, Bvul_10884, Bvul_11939, Bvul_13556, Bvul_13557, Bvul_15344, Bvul_15788, Bvul_16593, Bvul_16594, Bvul_20136, Bvul_20327, Bvul_21908, Bvul_23761, Bvul_24258, Bvul_24259	CARHR007320.1, CARHR007330.1, CARHR007340.1, CARHR007350.1, CARHR039100.1, CARHR041950.1, CARHR041960.1, CARHR041970.2, CARHR041980.1, CARHR041990.1, CARHR042000.1, CARHR042010.1, CARHR042030.1, CARHR042040.1, CARHR097260.1, CARHR102140.1, CARHR108900.1, CARHR122140.1, CARHR122150.1, CARHR122160.1, CARHR122190.1, CARHR122200.1, CARHR122230.1, CARHR122240.1, CARHR154780.1, CARHR154790.1, CARHR1548…	Carubv10008240m, Carubv10008261m, Carubv10008262m, Carubv10008273m, Carubv10011168m, Carubv10011370m, Carubv10011410m, Carubv10011533m, Carubv10011886m, Carubv10012386m, Carubv10012635m, Carubv10016135m, Carubv10018943m, Carubv10019082m, Carubv10019156m, Carubv10019376m, Carubv10021271m, Carubv10024714m, Carubv10024790m, Carubv10025085m, Carubv10025114m, Carubv10025325m, Carubv10025341m, Carubv10…	Thhalv10002396m, Thhalv10002794m, Thhalv10003004m, Thhalv10003094m, Thhalv10003111m, Thhalv10005586m, Thhalv10006769m, Thhalv10006786m, Thhalv10011223m, Thhalv10011224m, Thhalv10011226m, Thhalv10011227m, Thhalv10011228m, Thhalv10011230m, Thhalv10011236m, Thhalv10011248m, Thhalv10012125m, Thhalv10012134m, Thhalv10012629m, Thhalv10012638m, Thhalv10012663m, Thhalv10012805m, Thhalv10016220m, Thhalv10…	RaChr01G04680.1, RaChr01G32430.1, RaChr01G32440.1, RaChr02G30590.1, RaChr07G05200.1, RaChr08G04350.1, Ra_scaffold_00044G00020.1	g10313.t1, g11247.t1, g11250.t1, g1134.t1, g11388.t1, g12213.t1, g1282.t1, g1283.t1, g13403.t1, g16922.t1, g1730.t1, g19163.t1, g20033.t1, g21862.t1, g21863.t1, g22659.t1, g26817.t1, g26970.t1, g27814.t1, g29027.t1, g31095.t1, g3445.t1, g35519.t1, g36395.t1, g41101.t1, g45565.t1, g46336.t1, g47294.t1, g5492.t1, g56426.t1, g8046.t1, g8190.t1, g8191.t1	22	34	25	44	26	32	7	33	223	FALSE	FALSE
OG0000001	AL1G66280.t1, AL5G24542.t1, AL6G45910.t1, AL6G45930.t1, AL6G45950.t1, AL6G45970.t1, AL6G46000.t1, AL6G46010.t1, AL6G46030.t1, AL6G48800.t1, AL7G30160.t1, AL7G30170.t1, AL7G30210.t1, AL7G30260.t1, AL7G30270.t1, AL7G30280.t1, AL7G30290.t1, AL7G30310.t1, AL7G30330.t2, AL7G30340.t1, AL7G30350.t1	AT3G45860.1, AT4G05200.1, AT4G11460.1, AT4G11470.1, AT4G11480.1, AT4G11490.1, AT4G11530.1, AT4G23130.2, AT4G23140.2, AT4G23150.1, AT4G23180.1, AT4G23190.1, AT4G23200.1, AT4G23210.3, AT4G23220.1, AT4G23230.1, AT4G23240.1, AT4G23250.1, AT4G23260.1, AT4G23270.1, AT4G23280.1, AT4G23290.2, AT4G23300.1, AT4G23310.1, AT4G23320.1	Bvul_00154, Bvul_00168, Bvul_00226, Bvul_01135, Bvul_04341, Bvul_04865, Bvul_04866, Bvul_06062, Bvul_06128, Bvul_07258, Bvul_08906, Bvul_09151, Bvul_09351, Bvul_10080, Bvul_11044, Bvul_11045, Bvul_13039, Bvul_13552, Bvul_13633, Bvul_14390, Bvul_14391, Bvul_14553, Bvul_15157, Bvul_15527, Bvul_15813, Bvul_16743, Bvul_18245, Bvul_22276	CARHR055320.1, CARHR055330.1, CARHR057450.1, CARHR230200.1, CARHR230210.1, CARHR230230.1, CARHR230270.1, CARHR230280.1, CARHR230290.1, CARHR230300.1, CARHR230310.1, CARHR230320.1, CARHR230330.1, CARHR230340.1, CARHR230350.1, CARHR230360.1, CARHR230390.1, CARHR230400.1, CARHR230410.1, CARHR230440.2, CARHR230450.1, CARHR230460.1, CARHR230470.1, CARHR230480.1, CARHR230500.1, CARHR230510.1, CARHR2305…	Carubv10000385m, Carubv10000395m, Carubv10000407m, Carubv10000427m, Carubv10000439m, Carubv10000536m, Carubv10002842m, Carubv10002990m, Carubv10003321m, Carubv10003436m, Carubv10004176m, Carubv10004288m, Carubv10004289m, Carubv10004290m, Carubv10004297m, Carubv10004308m, Carubv10004309m, Carubv10004319m, Carubv10004321m, Carubv10004324m, Carubv10004325m, Carubv10004328m, Carubv10004334m, Carubv10…	Thhalv10000069m, Thhalv10000811m, Thhalv10024579m, Thhalv10024598m, Thhalv10024603m, Thhalv10024606m, Thhalv10024615m, Thhalv10024630m, Thhalv10024631m, Thhalv10024643m, Thhalv10024670m, Thhalv10024843m, Thhalv10024894m, Thhalv10028491m, Thhalv10028496m, Thhalv10028499m, Thhalv10028502m, Thhalv10028508m, Thhalv10028513m, Thhalv10028517m, Thhalv10028521m, Thhalv10028545m, Thhalv10029153m, Thhalv10…	RaChr12G15470.1, RaChr13G16690.4, RaChr13G16710.3, RaChr13G16780.1, RaChr14G02930.1, RaChr14G02940.1, Ra_scaffold_00005G00610.1	g1129.t1, g12907.t1, g12917.t1, g12918.t1, g17403.t1, g19308.t1, g19309.t1, g21299.t1, g21300.t1, g2183.t1, g23722.t1, g24661.t1, g29662.t1, g29845.t1, g30600.t1, g31452.t1, g31824.t1, g32240.t1, g33153.t1, g35397.t1, g36837.t1, g42579.t1, g43274.t1, g43443.t1, g48892.t1, g51068.t1, g51965.t1, g53816.t1, g54324.t1, g56108.t1, g62748.t1, g7075.t1	21	25	28	45	37	24	7	32	219	FALSE	FALSE
OG0000002	AL1G67210.t1, AL1G67230.t1, AL1G67240.t1, AL1G67280.t1, AL20U10020.t1, AL20U10040.t1, AL20U10050.t1, AL20U10060.t1, AL2G28690.t1, AL3G14170.t1, AL3G42650.t1, AL3G42680.t1, AL4G22770.t1, AL4G22780.t1, AL5G19550.t1, AL5G22740.t1, AL5G22800.t1, AL6G21880.t2, AL6G42550.t1, AL7G52290.t1, AL7G52310.t1, AL7G52330.t1, AL7G52360.t1, AL7G52380.t1, AL7G52410.t1, AL8G17970.t1	AT1G57650.1, AT1G65850.2, AT1G69550.1, AT2G14080.1, AT3G04210.1, AT3G04220.1, AT3G25510.1, AT3G44400.1, AT3G44480.1, AT3G44630.3, AT3G44670.1, AT5G11250.1, AT5G17970.1, AT5G18350.1, AT5G18370.1, AT5G38340.1, AT5G38350.1, AT5G44510.1	Bvul_02266, Bvul_02358, Bvul_02558, Bvul_03945, Bvul_04299, Bvul_05572, Bvul_05649, Bvul_05696, Bvul_05828, Bvul_05881, Bvul_06515, Bvul_06883, Bvul_07395, Bvul_07477, Bvul_07479, Bvul_07855, Bvul_09171, Bvul_09357, Bvul_10070, Bvul_11289, Bvul_12026, Bvul_12208, Bvul_12582, Bvul_13689, Bvul_13745, Bvul_14436, Bvul_16734, Bvul_16735, Bvul_17131, Bvul_17750, Bvul_19040, Bvul_19326, Bvul_19408, Bvu…	CARHR054550.3, CARHR054580.1, CARHR054600.1, CARHR054640.1, CARHR071800.1, CARHR071840.1, CARHR077970.1, CARHR078360.1, CARHR078370.1, CARHR104330.1, CARHR104340.1, CARHR106050.1, CARHR151520.1, CARHR151570.1, CARHR179390.1, CARHR180380.1, CARHR181200.1, CARHR181210.1, CARHR181230.1, CARHR194670.1, CARHR194700.1, CARHR194730.1, CARHR195100.1, CARHR195250.1, CARHR202010.1, CARHR202050.1, CARHR2020…	Carubv10007989m, Carubv10007991m, Carubv10008009m, Carubv10008010m, Carubv10008011m, Carubv10008012m, Carubv10008013m, Carubv10016598m, Carubv10016746m, Carubv10016890m, Carubv10019460m, Carubv10019535m, Carubv10019624m, Carubv10019627m, Carubv10019637m, Carubv10019638m, Carubv10019662m, Carubv10019665m, Carubv10021911m, Carubv10022170m, Carubv10025844m, Carubv10025895m, Carubv10025905m, Carubv10…	Thhalv10000759m, Thhalv10000770m, Thhalv10002856m, Thhalv10011939m, Thhalv10012326m, Thhalv10012477m, Thhalv10012489m, Thhalv10015416m, Thhalv10019468m, Thhalv10019540m, Thhalv10022404m, Thhalv10022545m, Thhalv10023827m, Thhalv10024211m, Thhalv10024234m, Thhalv10024295m, Thhalv10027056m	RaChr03G05270.1, RaChr08G02620.1, RaChr08G02630.1, RaChr08G02660.1, RaChr10G17950.1, Ra_scaffold_00371G00040.1	g13209.t1, g13295.t1, g14913.t1, g16402.t1, g20325.t1, g22936.t1, g23143.t1, g25409.t1, g25437.t1, g26894.t1, g27227.t1, g27713.t1, g28278.t1, g29278.t1, g29659.t1, g29660.t1, g29831.t1, g31897.t1, g35516.t1, g36123.t1, g37968.t1, g3887.t1, g40711.t1, g42040.t1, g43068.t1, g44294.t1, g44312.t1, g4483.t1, g45632.t1, g47836.t1, g49429.t1, g49695.t1, g53466.t1, g5370.t1, g54191.t1, g5787.t1, g57892.…	26	18	41	34	27	17	6	42	211	FALSE	FALSE
OG0000003	AL1G31470.t1, AL1G50560.t1, AL1G58390.t1, AL2G14120.t1, AL2G34630.t1, AL2G36060.t1, AL3G22130.t1, AL3G34130.t1, AL3G41450.t1, AL3G50160.t1, AL4G26760.t1, AL4G31990.t1, AL4G36232.t1, AL4G40190.t1, AL5G32310.t1, AL5G39110.t1, AL6G14540.t1, AL6G22960.t1, AL6G23380.t1, AL6G30850.t1, AL6G30940.t1, AL6G34880.t1, AL6G43150.t1, AL6G48190.t1, AL6G48220.t1, AL7G10150.t1, AL7G15840.t1, AL7G29710.t1, AL7G318…	AT1G18890.1, AT1G35670.1, AT1G50700.1, AT1G61950.1, AT1G74740.1, AT1G76040.2, AT2G17290.1, AT2G31500.1, AT2G35890.1, AT2G38910.1, AT2G41860.1, AT3G10660.1, AT3G20410.1, AT3G51850.1, AT3G57530.1, AT4G04720.1, AT4G04740.2, AT4G09570.1, AT4G21940.2, AT4G23650.1, AT4G35310.1, AT4G38230.2, AT5G04870.1, AT5G12180.1, AT5G12480.1, AT5G19360.1, AT5G19450.1, AT5G23580.1	Bvul_00548, Bvul_02239, Bvul_03033, Bvul_05016, Bvul_05545, Bvul_07011, Bvul_07090, Bvul_07329, Bvul_07753, Bvul_08606, Bvul_12036, Bvul_13943, Bvul_14482, Bvul_14936, Bvul_17193, Bvul_17284, Bvul_18213, Bvul_19547, Bvul_20139, Bvul_21803, Bvul_22055, Bvul_22480, Bvul_22899, Bvul_22900, Bvul_23355, Bvul_23704	CARHR019540.1, CARHR034460.1, CARHR050350.1, CARHR068040.1, CARHR069570.1, CARHR085240.1, CARHR096120.1, CARHR107400.1, CARHR125150.1, CARHR130140.1, CARHR133640.1, CARHR136950.1, CARHR161480.1, CARHR167750.1, CARHR189970.1, CARHR193480.1, CARHR193600.1, CARHR200620.1, CARHR200940.1, CARHR208410.1, CARHR228740.1, CARHR231020.1, CARHR243640.1, CARHR252820.1, CARHR260440.1, CARHR294020.1	Carubv10000481m, Carubv10000678m, Carubv10000714m, Carubv10000785m, Carubv10000821m, Carubv10002666m, Carubv10002812m, Carubv10003219m, Carubv10003311m, Carubv10004491m, Carubv10004493m, Carubv10004572m, Carubv10006526m, Carubv10008777m, Carubv10008860m, Carubv10008949m, Carubv10013380m, Carubv10013385m, Carubv10013403m, Carubv10016977m, Carubv10017005m, Carubv10020082m, Carubv10020106m, Carubv10…	Thhalv10001816m, Thhalv10004083m, Thhalv10005884m, Thhalv10007293m, Thhalv10010284m, Thhalv10012990m, Thhalv10013170m, Thhalv10013210m, Thhalv10013236m, Thhalv10013240m, Thhalv10016430m, Thhalv10016499m, Thhalv10017592m, Thhalv10017647m, Thhalv10018359m, Thhalv10018366m, Thhalv10019860m, Thhalv10020268m, Thhalv10020475m, Thhalv10022628m, Thhalv10023804m, Thhalv10024803m, Thhalv10024899m, Thhalv10…	RaChr06G11670.1, RaChr07G11400.1, RaChr07G15480.1, RaChr08G09120.1, RaChr09G06610.1, RaChr15G23260.1	g10287.t1, g10542.t1, g12471.t1, g15113.t1, g1738.t1, g17408.t1, g19209.t1, g24282.t1, g24462.t1, g27092.t1, g27539.t1, g27896.t1, g28279.t1, g31587.t1, g32186.t1, g3301.t1, g3622.t1, g36387.t1, g40616.t1, g41420.t1, g44363.t1, g45534.t1, g5287.t1, g6442.t1, g6780.t1, g7612.t1, g782.t1, g8467.t1, g9012.t1	29	28	26	26	28	26	6	29	198	FALSE	FALSE
OG0000004	AL1G65640.t1, AL1G66260.t1, AL1G66330.t1, AL1G66350.t2, AL2G11205.t1, AL2G11220.t1, AL2G11240.t1, AL2G11260.t1, AL2G11380.t1, AL2G11390.t1, AL2G14410.t1, AL2G16740.t1, AL3G49580.t1, AL4G22240.t1, AL6G29600.t1, AL7G47540.t1, AL7G47550.t1, AL7G47570.t1, AL7G47590.t1, AL7G47600.t1, AL7G47850.t1, AL7G47870.t1, AL7G47890.t1, AL7G48650.t1, AL7G48660.t1	AT1G56510.1, AT1G56520.2, AT1G56540.1, AT1G63730.1, AT1G63740.1, AT1G63750.3, AT1G63860.1, AT1G63870.1, AT1G63880.1, AT1G64070.1, AT2G16870.1, AT4G14370.1, AT5G18360.1, AT5G38850.1, AT5G40910.1, AT5G41540.1, AT5G41550.1, AT5G41740.2, AT5G41750.1, AT5G49140.1, AT5G58120.1	Bvul_01977, Bvul_02187, Bvul_02188, Bvul_02264, Bvul_04356, Bvul_04459, Bvul_04460, Bvul_04463, Bvul_04466, Bvul_05862, Bvul_06027, Bvul_07165, Bvul_08427, Bvul_10398, Bvul_11657, Bvul_12241, Bvul_12242, Bvul_13407, Bvul_14177, Bvul_14423, Bvul_15582, Bvul_15765, Bvul_15767, Bvul_17313, Bvul_17315, Bvul_17577, Bvul_19597, Bvul_21359, Bvul_23128	CARHR047060.1, CARHR047080.1, CARHR047090.1, CARHR047120.1, CARHR047140.1, CARHR047170.1, CARHR047180.1, CARHR047210.1, CARHR047230.1, CARHR047270.1, CARHR047300.1, CARHR047430.1, CARHR047440.1, CARHR047450.1, CARHR047470.1, CARHR047580.1, CARHR048060.1, CARHR048070.1, CARHR048510.1, CARHR050870.1, CARHR051250.1, CARHR051270.1, CARHR051280.1, CARHR055030.1, CARHR194660.1, CARHR194680.1, CARHR1951…	Carubv10004579m, Carubv10007862m, Carubv10019979m, Carubv10021984m, Carubv10022473m, Carubv10022475m, Carubv10022481m	Thhalv10000023m, Thhalv10000510m, Thhalv10000647m, Thhalv10000695m, Thhalv10009635m, Thhalv10018052m, Thhalv10019585m, Thhalv10019682m, Thhalv10023155m, Thhalv10023230m, Thhalv10023884m, Thhalv10023951m, Thhalv10027631m, Thhalv10027634m, Thhalv10027706m, Thhalv10027763m, Thhalv10028059m, Thhalv10028092m, Thhalv10028296m	RaChr03G04940.1, RaChr15G11440.1	g10823.t1, g11000.t1, g12263.t1, g12264.t1, g12266.t1, g12291.t1, g13046.t1, g14248.t1, g1482.t1, g14899.t1, g17123.t1, g17823.t1, g1896.t1, g19544.t1, g19545.t1, g20135.t1, g20298.t1, g2110.t1, g22404.t1, g24521.t1, g25692.t1, g30067.t1, g30298.t1, g3206.t1, g3207.t1, g3263.t1, g32711.t1, g32878.t1, g34608.t1, g40963.t1, g41575.t1, g45925.t1, g47999.t1, g48000.t1, g56916.t1	25	21	29	43	7	19	2	35	181	FALSE	FALSE
OG0000005	AL8G16310.t1	AT2G13770.1, AT5G35490.1	Bvul_05244, Bvul_08741, Bvul_19477	CARHR024460.1, CARHR029270.1, CARHR032440.1, CARHR051840.1, CARHR051850.1, CARHR052510.1, CARHR052910.1, CARHR054390.1, CARHR055700.1, CARHR057030.1, CARHR057560.1, CARHR058320.1, CARHR058800.1, CARHR060220.1, CARHR060230.1, CARHR060330.1, CARHR096020.1, CARHR099640.1, CARHR100290.1, CARHR106520.1, CARHR111840.1, CARHR115290.1, CARHR121710.1, CARHR128850.1, CARHR133710.1, CARHR144660.1, CARHR1507…		Thhalv10029355m, Thhalv10029366m		g11629.t1, g11917.t1, g1318.t1, g15278.t1, g16921.t1, g17037.t1, g18240.t1, g18509.t1, g1894.t1, g19329.t1, g19683.t1, g20119.t1, g20394.t1, g20705.t1, g21557.t1, g21737.t1, g22358.t1, g23096.t1, g23390.t1, g23431.t1, g24323.t1, g25655.t1, g2741.t1, g28451.t1, g28452.t1, g28663.t1, g29901.t1, g31051.t1, g3272.t1, g32733.t1, g35458.t1, g36705.t1, g36709.t1, g36812.t1, g37291.t1, g38436.t1, g38930.…	1	2	3	55	0	2	0	76	139	FALSE	FALSE
OG0000006	AL1006U10010.t1, AL1G67530.t1, AL1G67540.t1, AL1G67550.t1, AL1G67560.t1, AL1G67570.t1, AL1G67580.t1, AL1G67590.t1, AL1G67600.t1, AL2G18870.t1, AL2G18880.t1, AL2G18890.t1, AL2G18900.t1, AL2G18910.t1, AL2G18920.t1, AL2G18930.t1, AL2G18940.t1, AL2G18950.t1, AL474U10010.t1, AL585U10010.t1, AL585U10020.t1, AL637U10010.t1, AL637U10020.t1, AL637U10030.t1, AL8G17820.t1, AL8G17830.t1, AL8G17840.t1, AL8G17…	AT1G45215.1, AT1G45221.1, AT1G45223.1, AT1G57760.1, AT1G57775.1, AT1G57777.1, AT3G30383.1, AT3G30385.1, AT3G30387.1, AT3G44115.1, AT4G07515.1, AT4G08025.1, AT5G34881.1, AT5G34882.1, AT5G34883.1, AT5G34885.1, AT5G34887.1, AT5G34905.1, AT5G34908.1, AT5G42567.1, AT5G42955.1, AT5G42957.1	Bvul_18910	CARHR050760.1, CARHR054410.1, CARHR054420.1, CARHR201430.1, CARHR201440.1, CARHR250740.1, CARHR250750.1, CARHR250760.1, CARHR273290.1, CARHR289680.1, CARHR289690.1, CARHR289700.1, CARHR289710.1, CARHR289720.1, CARHR289730.1	Carubv10003949m, Carubv10003950m, Carubv10003951m, Carubv10003952m, Carubv10003953m, Carubv10003954m, Carubv10003955m, Carubv10008055m, Carubv10011726m, Carubv10021334m, Carubv10021413m, Carubv10021501m, Carubv10021553m, Carubv10021575m, Carubv10021576m, Carubv10021610m, Carubv10021709m, Carubv10021746m, Carubv10021753m, Carubv10021756m, Carubv10021785m, Carubv10021894m, Carubv10021962m, Carubv10…	Thhalv10002161m, Thhalv10002163m, Thhalv10002170m, Thhalv10002198m, Thhalv10002202m, Thhalv10002207m, Thhalv10002218m, Thhalv10002222m, Thhalv10002224m, Thhalv10002239m, Thhalv10002243m, Thhalv10002250m, Thhalv10002251m, Thhalv10002255m, Thhalv10002260m, Thhalv10002263m, Thhalv10002265m, Thhalv10002276m, Thhalv10002277m, Thhalv10002278m, Thhalv10002291m, Thhalv10002294m, Thhalv10002305m, Thhalv10…		g32633.t1, g34968.t1, g36251.t1, g4366.t1	31	22	1	15	36	25	0	4	134	FALSE	FALSE
OG0000007	AL1G21680.t1, AL1G37140.t1, AL1G63410.t1, AL2G29940.t1, AL379U10010.t1, AL3G14270.t1, AL3G25420.t1, AL3G29900.t1, AL3G48960.t1, AL3G50750.t1, AL4G17940.t1, AL4G43170.t1, AL4G43180.t1, AL4G43200.t1, AL4G43210.t1, AL6G29710.t1, AL6G30610.t1, AL8G24140.t1, AL8G32290.t1	AT1G10750.1, AT1G23340.1, AT1G55360.1, AT1G70550.1, AT2G17750.1, AT2G19360.1, AT2G44210.2, AT2G44220.1, AT2G44240.1, AT2G44250.1, AT3G13510.1, AT3G48230.1, AT5G18460.1, AT5G19170.1, AT5G50150.1, AT5G56530.1	Bvul_01521, Bvul_06648, Bvul_10050, Bvul_16523, Bvul_16892, Bvul_17058, Bvul_17732, Bvul_19278, Bvul_19586, Bvul_19828, Bvul_20209, Bvul_21270, Bvul_23855, Bvul_24007	CARHR010970.1, CARHR023790.1, CARHR030930.1, CARHR045020.1, CARHR063760.1, CARHR078460.1, CARHR078670.1, CARHR088180.1, CARHR108090.1, CARHR108120.1, CARHR109810.1, CARHR139370.1, CARHR139380.1, CARHR139400.1, CARHR139410.1, CARHR139420.1, CARHR146300.1, CARHR194560.1, CARHR258490.1, CARHR270180.1	Carubv10000988m, Carubv10002993m, Carubv10009043m, Carubv10009242m, Carubv10009305m, Carubv10012314m, Carubv10013788m, Carubv10015449m, Carubv10015743m, Carubv10015890m, Carubv10016017m, Carubv10018447m, Carubv10019125m, Carubv10019620m, Carubv10020230m, Carubv10023290m, Carubv10023349m, Carubv10024866m, Carubv10024986m, Carubv10025049m, Carubv10025447m, Carubv10025627m, Carubv10026449m, Carubv10…	Thhalv10001464m, Thhalv10001482m, Thhalv10001722m, Thhalv10001769m, Thhalv10006417m, Thhalv10006484m, Thhalv10007533m, Thhalv10007770m, Thhalv10011520m, Thhalv10011557m, Thhalv10012162m, Thhalv10012290m, Thhalv10013595m, Thhalv10013632m, Thhalv10015716m, Thhalv10017627m, Thhalv10018508m, Thhalv10020816m, Thhalv10022139m, Thhalv10022790m, Thhalv10023935m, Thhalv10027787m, Thhalv10028088m	RaChr05G10340.1, RaChr10G17880.1, RaChr11G15340.1	g17524.t1, g20736.t1, g20737.t1, g21188.t1, g22124.t1, g23419.t1, g29004.t1, g30161.t1, g32034.t1, g36565.t1, g37059.t1, g41778.t1, g44364.t1, g5677.t1, g9107.t1	19	16	14	20	24	23	3	15	134	FALSE	FALSE
OG0000008	AL1G61030.t1, AL2G10360.t2, AL2G38250.t1, AL3G40240.t1, AL4G12860.t1, AL4G18300.t1, AL4G28120.t1, AL5G25100.t1, AL6G39210.t2, AL7G30150.t1, AL7G34100.t1, AL96U10010.t1	AT1G34440.1, AT1G43730.1, AT1G43760.1, AT2G02520.1, AT3G25727.1, AT3G27590.1, AT4G04650.1, AT5G16486.1, AT5G28615.1	Bvul_17685		Carubv10018467m, Carubv10021318m, Carubv10025597m		RaChr04G24740.1, RaChr05G18380.1, RaChr08G05450.1, RaChr08G07150.1, RaChr08G07240.1, RaChr11G00980.1, RaChr11G03700.1, RaChr11G11090.1, RaChr11G18300.1, RaChr13G27830.1, RaChr15G28290.1, Ra_scaffold_00014G00020.1	g10212.t1, g10239.t1, g10429.t1, g10639.t1, g10686.t1, g10793.t1, g13173.t1, g13497.t1, g13578.t1, g14159.t1, g14592.t1, g148.t1, g1504.t1, g15125.t1, g15908.t1, g1594.t1, g16958.t1, g17233.t1, g1762.t1, g18304.t1, g1863.t1, g19277.t1, g19879.t1, g20075.t1, g20651.t1, g21446.t1, g22222.t1, g22550.t1, g26433.t1, g26966.t1, g27402.t1, g28156.t1, g29330.t1, g29878.t1, g30814.t1, g31664.t1, g33338.t1…	12	9	1	0	3	0	12	91	128	FALSE	FALSE
OG0000009	AL1G13280.t1, AL1G20130.t1, AL1G31120.t1, AL1G48180.t1, AL1G61410.t1, AL1G65040.t1, AL1G67380.t1, AL2G31180.t1, AL2G34190.t1, AL3G15440.t1, AL6G43730.t1, AL7G30580.t1, AL7G50910.t1, AL8G15700.t1, AL8G25030.t1	AT1G03740.1, AT1G09600.1, AT1G18670.1, AT1G33770.1, AT1G53050.1, AT1G54610.2, AT1G57700.1, AT1G71530.1, AT1G74330.1, AT3G05050.1, AT4G10010.1, AT4G22940.1, AT5G39420.1, AT5G44290.1, AT5G50860.1	Bvul_00170, Bvul_01253, Bvul_01493, Bvul_03565, Bvul_04993, Bvul_05370, Bvul_07917, Bvul_08494, Bvul_11614, Bvul_12366, Bvul_12999, Bvul_15775, Bvul_17457, Bvul_20479, Bvul_21704	CARHR003070.1, CARHR009580.1, CARHR019300.2, CARHR033170.1, CARHR043280.1, CARHR054480.1, CARHR055670.1, CARHR067590.1, CARHR079370.1, CARHR079380.1, CARHR178900.1, CARHR229980.1, CARHR257390.1, CARHR260970.1, CARHR262930.1, CARHR291160.1	Carubv10002640m, Carubv10004349m, Carubv10007714m, Carubv10008411m, Carubv10008466m, Carubv10008475m, Carubv10008488m, Carubv10008607m, Carubv10013293m, Carubv10019891m, Carubv10019892m, Carubv10019921m, Carubv10020055m, Carubv10026066m, Carubv10026141m	Thhalv10003166m, Thhalv10006913m, Thhalv10006926m, Thhalv10006949m, Thhalv10007077m, Thhalv10011275m, Thhalv10013077m, Thhalv10018206m, Thhalv10018253m, Thhalv10020353m, Thhalv10023319m, Thhalv10023378m, Thhalv10027413m, Thhalv10027682m, Thhalv10028507m	RaChr01G01680.1, RaChr01G14070.1, RaChr01G25680.1, RaChr01G33580.1, RaChr02G01560.1, RaChr02G24480.1, RaChr02G31610.1, RaChr03G05360.1, RaChr03G06420.1, RaChr03G16000.1, RaChr04G03010.1, RaChr04G03020.1, RaChr05G04710.1, RaChr12G04730.1, RaChr13G16490.1, RaChr15G06360.1, RaChr15G27190.1, RaChr15G28420.1	g10184.t1, g13200.t1, g19370.t1, g19586.t1, g20966.t1, g2322.t1, g25629.t1, g27257.t1, g28971.t1, g32749.t1, g33974.t1, g37773.t1, g38817.t1, g41840.t1, g45812.t1, g49734.t1, g49773.t1	15	15	15	16	15	15	18	17	126	FALSE	FALSE
OG0000010	AL1G48150.t1, AL1G55520.t1, AL1G55550.t1, AL3G26860.t1, AL3G26870.t1, AL4G13120.t1, AL7G46440.t1, AL8G15000.t1, AL8G15010.t1, AL90U10010.t1, AL9U10450.t1, AL9U10470.t1	AT1G31950.1, AT1G33750.1, AT1G48800.1, AT1G48820.1, AT1G66020.1, AT1G70080.1, AT2G23230.1, AT3G14490.1, AT3G14520.1, AT3G14540.1, AT3G29110.1, AT3G29190.1, AT3G29410.1, AT3G32030.1, AT4G13280.1, AT4G13300.1, AT4G15870.1, AT4G20200.1, AT4G20210.1, AT4G20230.1, AT5G44630.1, AT5G48110.1	Bvul_00625, Bvul_01889, Bvul_02396, Bvul_07228, Bvul_07801, Bvul_08856, Bvul_11360, Bvul_11547, Bvul_12049, Bvul_13893, Bvul_21370	CARHR033140.1, CARHR033150.1, CARHR033160.1, CARHR038780.1, CARHR038790.1, CARHR038820.1, CARHR057360.1, CARHR089240.1, CARHR089260.1, CARHR089270.1, CARHR089280.1, CARHR131650.1, CARHR131900.1, CARHR178270.1, CARHR178290.1, CARHR203560.1, CARHR218840.2, CARHR220900.1, CARHR220910.1, CARHR220940.1, CARHR227020.1, CARHR227030.1, CARHR227040.1, CARHR227060.1, CARHR275230.1	Carubv10003521m, Carubv10006722m, Carubv10007162m, Carubv10007667m, Carubv10011624m, Carubv10012239m, Carubv10012477m, Carubv10012518m, Carubv10015372m, Carubv10016089m, Carubv10016237m, Carubv10021320m, Carubv10021772m, Carubv10021803m, Carubv10022111m, Carubv10024815m, Carubv10027853m, Carubv10028094m, Carubv10028157m, Carubv10028168m, Carubv10028174m	Thhalv10001108m, Thhalv10001148m, Thhalv10001228m, Thhalv10005627m, Thhalv10012075m, Thhalv10015429m, Thhalv10027227m, Thhalv10027515m, Thhalv10028539m	RaChr10G03170.1, RaChr12G13480.1, RaChr12G13490.1, RaChr13G08380.1, RaChr13G08730.1, RaChr13G14360.1, RaChr13G14380.1, RaChr13G14390.1, RaChr14G18000.1, RaChr14G18010.1	g12973.t1, g13551.t1, g29257.t1, g315.t1, g34818.t1, g35961.t1, g48637.t1, g50181.t1, g60978.t1, g8109.t1	12	22	11	25	21	9	10	10	120	FALSE	FALSE
OG0000011	AL1G45700.t1, AL1G49400.t1, AL1G50670.t1, AL1G57250.t1, AL211U10020.t1, AL3G21260.t2, AL446U10030.t1, AL4G19890.t1, AL4G30840.t2, AL9U11170.t1	AT1G31150.1, AT1G36230.1, AT1G36970.1, AT2G07280.1	Bvul_02943	CARHR035130.1, CARHR118270.1, CARHR148220.1, CARHR150440.1, CARHR258830.1, CARHR283860.1, CARHR283870.1, CARHR286300.1, CARHR287300.1	Carubv10003519m, Carubv10008468m, Carubv10008573m, Carubv10011488m, Carubv10012217m, Carubv10012789m, Carubv10016102m, Carubv10016512m, Carubv10021549m, Carubv10021651m, Carubv10022046m, Carubv10024572m, Carubv10028340m	Thhalv10000427m, Thhalv10000594m, Thhalv10000600m, Thhalv10001852m, Thhalv10002246m, Thhalv10002262m, Thhalv10002281m, Thhalv10002316m, Thhalv10002344m, Thhalv10002818m, Thhalv10003323m, Thhalv10005454m, Thhalv10010916m, Thhalv10010966m, Thhalv10010988m, Thhalv10012169m, Thhalv10012269m, Thhalv10012358m, Thhalv10012362m, Thhalv10012388m, Thhalv10015254m, Thhalv10015567m, Thhalv10015690m, Thhalv10…	RaChr02G22660.1, RaChr02G24890.1, RaChr03G07550.1, RaChr06G06010.1, RaChr08G20230.1, RaChr08G20240.1, RaChr15G26470.1, Ra_scaffold_00001G00040.1	g13250.t1, g15098.t1, g2031.t1, g22780.t1, g23111.t1, g24136.t1, g2482.t1, g25559.t1, g25667.t1, g29019.t1, g30754.t1, g37599.t1, g42476.t1, g51823.t1, g52723.t1, g52941.t1, g54145.t1, g55050.t1, g55786.t1, g603.t1, g605.t1, g60621.t1, g67407.t1, g80268.t1, g8333.t1, g9276.t1	10	4	1	9	13	48	8	26	119	FALSE	FALSE
OG0000012		AT3G51690.1, AT3G51700.1, AT5G28780.1		CARHR034850.1, CARHR038360.1, CARHR051890.1, CARHR056560.1, CARHR101250.1, CARHR101910.1, CARHR103370.1, CARHR103530.1, CARHR103540.1, CARHR104250.1, CARHR114970.1, CARHR115010.1, CARHR117380.1, CARHR117450.1, CARHR118900.1, CARHR119350.1, CARHR149870.1, CARHR150550.1, CARHR159360.1, CARHR161290.1, CARHR161300.1, CARHR161310.1, CARHR161340.1, CARHR161350.1, CARHR178960.1, CARHR181140.1, CARHR1826…	Carubv10000004m, Carubv10002651m, Carubv10003223m, Carubv10003341m, Carubv10003947m, Carubv10004206m, Carubv10006644m, Carubv10006913m, Carubv10007032m, Carubv10007922m, Carubv10007951m, Carubv10008029m, Carubv10010910m, Carubv10010998m, Carubv10011070m, Carubv10011302m, Carubv10011335m, Carubv10011606m, Carubv10012091m, Carubv10012114m, Carubv10012195m, Carubv10012345m, Carubv10012744m, Carubv10…		RaChr08G08980.1	g11723.t1, g1337.t1, g16092.t1, g17704.t1, g18558.t1, g21046.t1, g26695.t1, g27166.t1, g28977.t1, g33919.t1, g3941.t1, g40087.t1, g48896.t1, g52963.t1, g54008.t1, g55092.t1, g56531.t1, g57306.t1, g61335.t1, g6391.t1, g6845.t1, g7362.t1, g747.t1	0	3	0	41	45	0	1	23	113	FALSE	FALSE
OG0000013	AL1G51180.t1, AL1G60090.t2, AL3G40680.t1, AL3G42580.t1, AL3G43290.t1, AL3G45080.t1, AL3G45110.t1, AL4G10770.t1, AL4G17640.t1, AL4G18390.t1, AL5G16920.t1, AL6G41380.t1, AL6G43460.t2, AL7G43910.t1, AL8G21960.t1	AT2G10260.1, AT3G31910.1, AT4G08430.1, AT5G28235.1, AT5G28810.1, AT5G45570.1	Bvul_07185	CARHR037550.1, CARHR057390.1, CARHR104690.1, CARHR107370.1, CARHR116100.1, CARHR117470.1, CARHR118760.1, CARHR150330.1, CARHR152970.1, CARHR159290.1, CARHR159300.1, CARHR183570.1, CARHR215510.1, CARHR217190.1, CARHR258020.1, CARHR273180.1, CARHR286710.1	Carubv10001945m, Carubv10002689m, Carubv10002892m, Carubv10003309m, Carubv10012768m, Carubv10015074m, Carubv10018663m, Carubv10018755m, Carubv10024557m, Carubv10027771m	Thhalv10000502m, Thhalv10001219m, Thhalv10002266m, Thhalv10002270m, Thhalv10002320m, Thhalv10002824m, Thhalv10002876m, Thhalv10003035m, Thhalv10003101m, Thhalv10003114m, Thhalv10003373m, Thhalv10005449m, Thhalv10011096m, Thhalv10015594m, Thhalv10015902m, Thhalv10015990m, Thhalv10019746m, Thhalv10019761m, Thhalv10019812m, Thhalv10021955m, Thhalv10021997m, Thhalv10023178m, Thhalv10023182m, Thhalv10…		g11490.t1, g11771.t1, g12211.t1, g13004.t1, g15562.t1, g15929.t1, g16269.t1, g16732.t1, g17811.t1, g19156.t1, g26232.t1, g28543.t1, g30815.t1, g3308.t1, g3367.t1, g34303.t1, g37758.t1, g40298.t1, g40356.t1, g47454.t1, g47875.t1, g51959.t1, g54931.t1, g56214.t1, g57129.t1, g6277.t1, g66738.t1, g68318.t1, g68879.t1, g71475.t1, g77502.t1, g8740.t1	15	6	1	17	10	31	0	32	112	FALSE	FALSE
OG0000014	AL378U10010.t1, AL4G14810.t1, AL4G14820.t1, AL5G32010.t1, AL6G28980.t1, AL7G14890.t1, AL8G13700.t1, AL8G13720.t1, AL8G13750.t1, AL8G13760.t1, AL8G13790.t1, AL8G13830.t1, AL8G13870.t1, AL8G13890.t1, AL8G13940.t1, AL8G13960.t1, AL8G14240.t1, AL8G14360.t1, AL8G14600.t1, AL8G14630.t1	AT2G17060.1, AT3G51570.1, AT4G19530.1, AT4G36150.1, AT5G17880.1, AT5G44870.1, AT5G45060.1, AT5G45200.1, AT5G45230.1, AT5G45250.1	Bvul_00735, Bvul_00777, Bvul_05902, Bvul_06189, Bvul_09662, Bvul_10101, Bvul_15173, Bvul_15243, Bvul_15244, Bvul_16673, Bvul_16956, Bvul_19190, Bvul_22461, Bvul_23893, Bvul_24266, Bvul_24269, Bvul_24272, Bvul_24279, Bvul_24707, Bvul_24711	CARHR161160.1, CARHR175190.1, CARHR176780.1, CARHR176950.1, CARHR177020.1, CARHR177050.1, CARHR177070.1, CARHR177110.1, CARHR177200.1, CARHR177220.1, CARHR177270.1, CARHR177330.1, CARHR177620.1, CARHR195240.1, CARHR195290.1, CARHR226320.1, CARHR244560.1	Carubv10002826m, Carubv10004064m, Carubv10007461m, Carubv10007584m, Carubv10022536m, Carubv10022539m, Carubv10025757m, Carubv10025767m, Carubv10025792m, Carubv10025831m	Thhalv10000019m, Thhalv10000021m, Thhalv10000747m, Thhalv10000750m, Thhalv10000751m, Thhalv10000765m, Thhalv10001215m, Thhalv10001233m, Thhalv10010076m, Thhalv10012486m, Thhalv10027412m	RaChr09G06340.1, RaChr10G04490.1, RaChr11G00680.1, RaChr12G27030.1, RaChr13G28750.1	g11510.t1, g13953.t1, g14972.t1, g16130.t1, g18630.t1, g19886.t1, g19888.t1, g21921.t1, g32277.t1, g33711.t1, g36717.t1, g37819.t1, g41380.t1, g4182.t1, g44795.t1, g45596.t1, g47248.t1, g5763.t1, g7442.t1	20	10	20	17	10	11	5	19	112	FALSE	FALSE
OG0000015	AL1G47450.t1, AL1G57330.t1, AL1G61970.t1, AL1G65160.t1, AL2G18400.t1, AL2G23360.t1, AL3G37710.t1, AL3G38160.t2, AL4G14310.t1, AL4G17450.t1, AL4G24140.t1, AL5G12240.t1, AL5G19630.t1, AL5G23160.t1, AL6G42690.t1, AL6G45550.t1, AL6G47370.t2, AL77U10020.t1, AL7G27080.t1, AL8G10170.t1, AL8G11870.t1, AL8G13640.t1, AL8G20450.t1, AL8G23080.t1, AL8G33480.t1, AL8G45410.t1, AL9U10230.t1	AT1G36100.1, AT2G11010.1, AT3G30230.1, AT3G32150.1, AT3G32190.1, AT3G32200.1, AT3G33293.1, AT3G33393.1, AT3G43148.1, AT4G06688.1, AT4G08097.1, AT5G32590.1, AT5G33806.1, AT5G35604.1	Bvul_04126, Bvul_12388, Bvul_19356, Bvul_23957	CARHR035710.1, CARHR053560.1, CARHR104300.1, CARHR105800.1, CARHR115630.1, CARHR118560.1, CARHR150680.1, CARHR153510.1, CARHR174650.1, CARHR181090.1, CARHR181790.1, CARHR182970.1, CARHR184520.1, CARHR216600.1		Thhalv10000667m		g10676.t1, g10722.t1, g11147.t1, g11339.t1, g14355.t1, g14962.t1, g16893.t1, g18748.t1, g19739.t1, g20209.t1, g21652.t1, g22121.t1, g2241.t1, g22735.t1, g22736.t1, g24108.t1, g25148.t1, g25181.t1, g25821.t1, g26046.t1, g27579.t1, g28459.t1, g28631.t1, g28871.t1, g29063.t1, g29492.t1, g2983.t1, g29927.t1, g30133.t1, g3103.t1, g31507.t1, g33409.t1, g33888.t1, g34454.t1, g34827.t1, g35796.t1, g36959…	27	14	4	14	0	1	0	50	110	FALSE	FALSE
OG0000016	AL1G50660.t1, AL1G53800.t1, AL2G22810.t1, AL3G42090.t1, AL3G44720.t1, AL3G44900.t1, AL3G45330.t1, AL3G45890.t1, AL4G17620.t1, AL4G18080.t1, AL4G18640.t1, AL4G19880.t1, AL4G20200.t1, AL4G20220.t1, AL4G30830.t1, AL5G19210.t1, AL5G20680.t1, AL6G37460.t1, AL6G37470.t1, AL6G40200.t1, AL6G42170.t1, AL7G45040.t1, AL89U10020.t1, AL8G19950.t1, AL8G29350.t1, AL9U11160.t1	AT5G30520.1	Bvul_03978, Bvul_03979, Bvul_08559, Bvul_11000, Bvul_14925	CARHR116560.1, CARHR186880.1	Carubv10002947m, Carubv10003890m, Carubv10012742m, Carubv10016288m, Carubv10018946m		RaChr11G04190.1, RaChr15G22310.1, Ra_scaffold_00001G00100.1	g14292.t1, g14356.t1, g14475.t1, g14537.t1, g1456.t1, g15515.t1, g15574.t1, g15938.t1, g16872.t1, g1733.t1, g1734.t1, g17423.t1, g21556.t1, g22406.t1, g23128.t1, g24262.t1, g25747.t1, g26298.t1, g28773.t1, g30751.t1, g30752.t1, g31492.t1, g31789.t1, g32024.t1, g33270.t1, g33271.t1, g34749.t1, g35232.t1, g35544.t1, g36489.t1, g37084.t1, g38422.t1, g39098.t1, g40277.t1, g40465.t1, g41167.t1, g41329…	26	1	5	2	5	0	3	68	110	FALSE	FALSE
OG0000017	AL2G13390.t1, AL2G13770.t1, AL2G13820.t1, AL2G13840.t1, AL2G13900.t1, AL2G13930.t1, AL2G13990.t1, AL2G14060.t1, AL2G14070.t1, AL2G14080.t1, AL2G14090.t1, AL2G14100.t1, AL2G14110.t1, AL5G26170.t1, AL8G20000.t1	AT1G56380.2, AT1G61960.1, AT1G61970.1, AT1G61980.1, AT1G62085.1, AT1G62110.1, AT1G62120.1, AT1G62150.1, AT1G62490.1, AT3G46950.1	Bvul_02292, Bvul_07465, Bvul_08083, Bvul_08084, Bvul_08086, Bvul_14029, Bvul_16970	CARHR049970.1, CARHR049980.1, CARHR049990.1, CARHR050000.1, CARHR050020.1, CARHR050060.1, CARHR050070.1, CARHR050120.1, CARHR050160.1, CARHR050220.1, CARHR050280.1, CARHR050290.1, CARHR050310.1, CARHR050320.1, CARHR050330.1, CARHR050340.1, CARHR155600.1	Carubv10018684m, Carubv10020262m, Carubv10020263m, Carubv10020267m, Carubv10020276m, Carubv10020291m, Carubv10021445m, Carubv10021598m, Carubv10021637m, Carubv10021826m, Carubv10021881m	Thhalv10019750m, Thhalv10022427m, Thhalv10023445m, Thhalv10023447m, Thhalv10023457m, Thhalv10023461m, Thhalv10023467m, Thhalv10023470m, Thhalv10023472m, Thhalv10023505m, Thhalv10023801m, Thhalv10023838m, Thhalv10023868m, Thhalv10023911m, Thhalv10024025m, Thhalv10024039m, Thhalv10024041m, Thhalv10024076m, Thhalv10024090m, Thhalv10024124m, Thhalv10024133m, Thhalv10024167m, Thhalv10028140m		g11372.t1, g11631.t1, g16134.t1, g16358.t1, g22918.t1, g23164.t1, g2390.t1, g2393.t1, g2572.t1, g28670.t1, g29761.t1, g30720.t1, g30721.t1, g36073.t1, g36864.t1, g40588.t1, g41034.t1, g42479.t1, g42481.t1, g43097.t1, g43690.t1, g5531.t1, g61552.t1, g62235.t1, g7992.t1, g7999.t1, g9006.t1	15	10	7	17	11	23	0	27	110	FALSE	FALSE
OG0000018	AL6G42400.t1, AL7G47350.t1	AT1G52950.1	Bvul_03890, Bvul_08623, Bvul_10978, Bvul_12080, Bvul_13542, Bvul_17035, Bvul_20189, Bvul_20190, Bvul_21615, Bvul_22457	CARHR146600.1	Carubv10002888m, Carubv10003216m, Carubv10003444m, Carubv10006510m, Carubv10006633m, Carubv10006863m, Carubv10006873m, Carubv10007738m, Carubv10007912m, Carubv10007955m, Carubv10007985m, Carubv10010962m, Carubv10011294m, Carubv10012000m, Carubv10012190m, Carubv10012482m, Carubv10015453m, Carubv10015730m, Carubv10016035m, Carubv10016287m, Carubv10016331m, Carubv10021877m, Carubv10022315m, Carubv10…	Thhalv10000001m, Thhalv10000133m, Thhalv10000424m, Thhalv10000499m, Thhalv10000605m, Thhalv10002180m, Thhalv10002301m, Thhalv10002829m, Thhalv10002875m, Thhalv10002913m, Thhalv10003062m, Thhalv10003082m, Thhalv10005324m, Thhalv10009292m, Thhalv10009708m, Thhalv10015289m, Thhalv10019356m, Thhalv10019671m, Thhalv10023073m, Thhalv10023889m, Thhalv10026854m, Thhalv10027109m, Thhalv10027192m, Thhalv10…	RaChr03G07130.1, RaChr04G22670.1, RaChr04G25290.1, RaChr09G18980.1, RaChr14G07390.1, RaChr15G03610.1, Ra_scaffold_00005G00040.1, Ra_scaffold_00252G00040.2	g19802.t1, g21162.t1, g26544.t1, g26667.t1, g2685.t1, g27350.t1, g2759.t1, g28131.t1, g32720.t1, g35717.t1, g36066.t1, g38009.t1, g38564.t1, g42146.t1, g42948.t1, g43938.t1, g45342.t1, g56905.t1, g58383.t1, g59768.t1, g7864.t1, g9281.t1	2	1	10	1	29	33	8	22	106	FALSE	FALSE
OG0000019	AL2G21130.t1, AL3G48580.t1, AL5G25820.t1, AL6G42990.t1, AL6G43330.t1, AL6G45800.t1, AL6G47610.t1, AL6G50950.t1, AL6G50960.t1, AL7G46380.t1, AL8G36490.t1	AT2G04680.1, AT2G19650.1, AT2G19660.1, AT3G45840.1, AT3G46800.1, AT3G46810.1, AT3G48400.1, AT4G01350.1, AT4G01740.1, AT4G01760.1, AT4G01910.1, AT4G01920.1, AT4G01925.1, AT4G01930.1, AT4G02180.1, AT4G02190.1, AT4G11390.1, AT4G11540.1, AT4G11550.1, AT5G22355.1, AT5G37620.1, AT5G59920.1, AT5G59930.1, AT5G59940.1	Bvul_00815, Bvul_02992, Bvul_02995, Bvul_04695, Bvul_08194, Bvul_10039, Bvul_12712, Bvul_14920, Bvul_15446, Bvul_17883, Bvul_18572	CARHR110090.1, CARHR110100.1, CARHR110110.1, CARHR110710.1, CARHR175680.1, CARHR191180.1, CARHR248840.1, CARHR250050.1, CARHR250390.1, CARHR250400.2, CARHR273530.1, CARHR273540.1, CARHR273550.1, CARHR273560.1	Carubv10000398m, Carubv10000421m, Carubv10000498m, Carubv10002509m, Carubv10002512m, Carubv10002535m, Carubv10002896m, Carubv10002902m, Carubv10003354m, Carubv10003400m, Carubv10003525m, Carubv10006270m, Carubv10007099m, Carubv10007177m, Carubv10015792m, Carubv10016051m, Carubv10019404m, Carubv10021644m, Carubv10022395m, Carubv10027503m	Thhalv10001923m, Thhalv10002199m, Thhalv10002432m, Thhalv10012912m, Thhalv10022573m, Thhalv10023179m, Thhalv10028254m, Thhalv10028534m	RaChr08G04890.1	g14400.t1, g15058.t1, g17264.t1, g20520.t1, g24358.t1, g2453.t1, g28860.t1, g30114.t1, g30115.t1, g31634.t1, g35211.t1, g43234.t1, g50385.t1, g6336.t1, g7525.t1, g7811.t1	11	24	11	14	20	8	1	16	105	FALSE	FALSE
OG0000020	AL1G29500.t1, AL2G40780.t1, AL3G44180.t1, AL3G52950.t1, AL4G15040.t1, AL5G20850.t1, AL5G42570.t1, AL7G22000.t1, AL8G33330.t1, AL8G39650.t1	AT1G17260.1, AT1G80660.1, AT2G07560.1, AT2G18960.1, AT2G24520.1, AT3G42640.1, AT3G47950.1, AT3G60330.1, AT4G30190.2, AT5G57350.1, AT5G62670.1	Bvul_03412, Bvul_05258, Bvul_06616, Bvul_07823, Bvul_09555, Bvul_09626, Bvul_12598, Bvul_13482, Bvul_15139, Bvul_15555, Bvul_18991, Bvul_19811, Bvul_21242	CARHR017850.1, CARHR073860.1, CARHR104060.1, CARHR109500.1, CARHR117520.1, CARHR153650.1, CARHR156670.1, CARHR170650.1, CARHR238090.1, CARHR271150.1, CARHR276470.1	Carubv10002726m, Carubv10004082m, Carubv10004164m, Carubv10007959m, Carubv10008027m, Carubv10008225m, Carubv10012913m, Carubv10016644m, Carubv10016646m, Carubv10022427m, Carubv10022598m, Carubv10025825m, Carubv10028575m	Thhalv10002390m, Thhalv10002391m, Thhalv10003603m, Thhalv10005774m, Thhalv10006710m, Thhalv10015530m, Thhalv10018080m, Thhalv10022531m, Thhalv10024335m	RaChr01G12810.1, RaChr02G12940.1, RaChr03G20840.1, RaChr04G20140.1, RaChr04G24720.8, RaChr05G23250.1, RaChr05G28120.1, RaChr07G04100.1, RaChr07G24110.1, RaChr08G01500.1, RaChr08G05800.1, RaChr08G16950.1, RaChr09G00640.1, RaChr09G03610.1, RaChr09G12730.1, RaChr12G21680.2, RaChr13G23310.10, RaChr14G02750.1, RaChr14G13900.1, RaChr14G19170.3, RaChr15G11980.1, RaChr15G34170.1, RaChr15G39010.1, RaChr15…	g11183.t1, g14042.t1, g17556.t1, g2338.t1, g26801.t1, g29350.t1, g33381.t1, g34559.t1, g39545.t1, g41048.t1, g47453.t1, g47538.t1, g48663.t1	10	11	13	11	13	9	25	13	105	FALSE	FALSE
OG0000021	AL1G65610.t1, AL5G15900.t1, AL5G15910.t1, AL5G28540.t1, AL5G28550.t1, AL5G28950.t1, AL5G31970.t1, AL8G17190.t1	AT1G55030.1, AT2G04230.1, AT3G26920.1, AT3G26922.1, AT3G26930.1, AT3G49020.1, AT3G49030.1, AT3G49040.1, AT3G51530.1, AT3G52670.1, AT3G52680.1, AT3G52690.1, AT3G55670.1, AT4G00160.1, AT4G13965.1	Bvul_00724, Bvul_00725, Bvul_02048, Bvul_04045, Bvul_04203, Bvul_11418, Bvul_16125, Bvul_16127, Bvul_16565, Bvul_16570, Bvul_24389	CARHR065210.1, CARHR065340.1, CARHR148010.1, CARHR148020.1, CARHR148030.1, CARHR148040.1, CARHR148060.1, CARHR150860.1, CARHR157840.1, CARHR162490.1, CARHR162500.1, CARHR162520.1, CARHR162530.1, CARHR162540.1, CARHR162550.1, CARHR162560.1, CARHR162570.1, CARHR278910.1, CARHR278920.1, CARHR292090.1	Carubv10010928m, Carubv10017137m, Carubv10017205m, Carubv10017214m, Carubv10017226m, Carubv10017242m, Carubv10017292m, Carubv10018168m, Carubv10018489m, Carubv10018940m, Carubv10018959m, Carubv10018960m, Carubv10019151m, Carubv10019175m, Carubv10019249m, Carubv10019347m, Carubv10019487m, Carubv10019522m, Carubv10019545m, Carubv10019553m, Carubv10019567m, Carubv10019579m, Carubv10019585m, Carubv10…	Thhalv10001210m, Thhalv10005660m, Thhalv10009690m, Thhalv10010336m, Thhalv10010364m, Thhalv10010427m, Thhalv10010911m, Thhalv10011042m, Thhalv10011064m	RaChr06G02790.1, RaChr06G02810.1, RaChr08G05700.1, RaChr08G09880.1, RaChr14G08000.1	g2127.t1, g25448.t1, g25449.t1, g3413.t1, g41953.t1, g8070.t1, g8684.t1, g8762.t1	8	15	11	20	28	9	5	8	104	FALSE	FALSE
OG0000022	AL2G19370.t1, AL3G20910.t1, AL3G46070.t1, AL6G42230.t1, AL8G11840.t1, AL8G11900.t1, AL8G11910.t1, AL8G11920.t1, AL8G11930.t1, AL8G11940.t1, AL8G11950.t1, AL8G11960.t1, AL8G12190.t1, AL8G18470.t1	AT1G31540.2, AT4G08450.1, AT5G22690.1, AT5G40060.1, AT5G46260.1, AT5G46270.1, AT5G46450.1, AT5G46470.1, AT5G46490.2, AT5G46510.1, AT5G46520.1	Bvul_00133, Bvul_00580, Bvul_00581, Bvul_02272, Bvul_03091, Bvul_03372, Bvul_03373, Bvul_05861, Bvul_05863, Bvul_05915, Bvul_08923, Bvul_12612, Bvul_12734, Bvul_14660, Bvul_14977, Bvul_16672, Bvul_18805, Bvul_19457, Bvul_19468, Bvul_19905, Bvul_20954, Bvul_23181, Bvul_23230, Bvul_24106, Bvul_24270, Bvul_25288	CARHR102310.1, CARHR116330.1, CARHR116350.1, CARHR174840.1, CARHR175060.2, CARHR175070.1, CARHR175090.1, CARHR175230.1, CARHR175260.1, CARHR175290.1, CARHR176980.1, CARHR289490.1, CARHR289520.1, CARHR292230.1	Carubv10019271m, Carubv10025870m, Carubv10027634m, Carubv10028200m, Carubv10028353m, Carubv10028683m, Carubv10028690m	Thhalv10000753m, Thhalv10001229m, Thhalv10001234m, Thhalv10003136m, Thhalv10028428m	RaChr10G01380.1, RaChr10G02510.1, Ra_scaffold_00029G00170.1	g10351.t1, g12667.t1, g18137.t1, g18944.t1, g19441.t1, g19583.t1, g19611.t1, g19807.t1, g2204.t1, g23897.t1, g24608.t1, g25247.t1, g27153.t1, g27960.t1, g28929.t1, g3339.t1, g34767.t1, g38872.t1, g44497.t1, g48488.t1, g51491.t1, g52996.t1, g7532.t1, g7558.t1	14	11	26	14	7	5	3	24	104	FALSE	FALSE
OG0000023	AL41U10050.t1, AL4G23710.t1, AL4G23730.t1, AL4G23840.t2, AL4G23850.t2, AL4G23860.t1, AL4G23870.t1, AL4G23880.t1, AL4G23890.t1, AL4G23900.t1, AL4G23910.t1, AL4G23920.t1, AL4G23930.t1, AL4G25560.t1, AL6G16010.t1, AL84U10010.t1	AT1G07450.1, AT2G29150.1, AT2G29260.1, AT2G29290.2, AT2G29300.2, AT2G29310.1, AT2G29320.1, AT2G29330.1, AT2G29340.1, AT2G29350.1, AT2G29360.1, AT2G29370.1, AT2G30670.1, AT5G06060.1	Bvul_00070, Bvul_02589, Bvul_04120, Bvul_06354, Bvul_07895, Bvul_10727, Bvul_12108, Bvul_14723, Bvul_15107, Bvul_17435, Bvul_17436, Bvul_18815, Bvul_23787, Bvul_23803	CARHR007190.1, CARHR007210.1, CARHR122440.1, CARHR122450.1, CARHR122520.1, CARHR122540.1, CARHR122550.1, CARHR122560.1, CARHR122600.1, CARHR122610.1, CARHR122630.1, CARHR122640.1, CARHR122660.1, CARHR124140.1, CARHR124160.1, CARHR124170.1, CARHR207170.1	Carubv10001737m, Carubv10003882m, Carubv10023737m, Carubv10023749m, Carubv10023815m, Carubv10023838m, Carubv10023850m, Carubv10023866m, Carubv10023870m, Carubv10023879m, Carubv10024703m, Carubv10024752m, Carubv10024808m, Carubv10024963m, Carubv10025270m	Thhalv10014421m, Thhalv10016944m, Thhalv10017057m, Thhalv10017079m, Thhalv10017105m, Thhalv10017106m, Thhalv10017118m, Thhalv10017639m, Thhalv10017909m	RaChr10G05020.2	g26927.t1, g27429.t1, g36062.t1, g38461.t1, g40025.t1, g43255.t1, g4513.t1, g46081.t1, g4931.t1, g50611.t1, g50612.t1, g52286.t1, g52676.t1, g68536.t1, g77165.t1	16	14	14	17	15	9	1	15	101	FALSE	FALSE
OG0000024	AL2G34810.t1, AL3G50380.t1, AL496U10010.t1, AL496U10020.t1, AL5G18790.t1, AL5G18800.t1, AL5G32600.t1, AL5G34240.t1, AL6G41670.t1, AL6G41680.t1, AL6G41690.t1, AL6G41700.t1, AL6G51840.t1, AL6G51870.t1	AT1G45063.1, AT3G53330.1, AT4G01380.1	Bvul_00447, Bvul_02509, Bvul_02510, Bvul_02939, Bvul_05557, Bvul_07607, Bvul_07787, Bvul_08309, Bvul_09784, Bvul_10300, Bvul_11699, Bvul_12203, Bvul_14398, Bvul_16146, Bvul_16645, Bvul_17407, Bvul_21281, Bvul_23575	CARHR148290.1, CARHR155540.1, CARHR161700.1, CARHR161710.1, CARHR161720.1, CARHR161730.1, CARHR161740.1, CARHR161910.1, CARHR255910.1	Carubv10002682m, Carubv10002695m, Carubv10002697m, Carubv10003105m, Carubv10003530m, Carubv10003576m, Carubv10003581m, Carubv10003780m, Carubv10006770m, Carubv10006775m, Carubv10018776m, Carubv10021406m, Carubv10021421m, Carubv10022013m	Thhalv10000580m, Thhalv10000583m, Thhalv10000646m, Thhalv10000654m, Thhalv10009511m, Thhalv10017521m, Thhalv10017558m, Thhalv10017601m, Thhalv10017868m, Thhalv10017919m, Thhalv10019002m, Thhalv10019575m, Thhalv10027422m, Thhalv10029152m, Thhalv10029173m, Thhalv10029200m, Thhalv10029326m	RaChr01G29170.1, RaChr01G30240.1, RaChr02G28930.1, RaChr08G09270.1, RaChr08G09280.1, RaChr09G06770.1, RaChr09G06780.1, RaChr09G06790.1, RaChr12G03290.1, RaChr13G04320.1, RaChr14G03550.1, RaChr14G03600.1, RaChr15G05820.1, RaChr15G05860.1, RaChr15G06550.1, RaChr15G06560.1	g10979.t1, g166.t1, g17642.t1, g22091.t1, g27278.t1, g34805.t1, g35230.t1, g35497.t1, g35835.t1	14	3	18	9	14	17	16	9	100	FALSE	FALSE
OG0000025	AL1G42890.t1, AL383U10020.t1, AL4G14040.t1, AL4G21560.t1, AL5G16600.t1, AL5G23490.t1, AL6G10590.t1, AL6G12690.t1, AL6G44610.t1, AL7G40610.t1	AT1G29179.1, AT1G29180.1, AT1G34480.1, AT1G44020.1, AT1G44030.1, AT1G62030.1, AT1G66440.1, AT1G66450.1, AT2G28460.1, AT3G21210.1, AT3G26240.1, AT3G26250.1, AT3G50010.1, AT4G02540.1, AT4G10560.1, AT4G13130.1, AT4G15070.1, AT4G26380.1, AT5G01480.1, AT5G03360.1, AT5G37210.1, AT5G48320.1	Bvul_02265, Bvul_03115, Bvul_05554, Bvul_05555, Bvul_08088, Bvul_08532, Bvul_08533, Bvul_10847, Bvul_10849, Bvul_12990, Bvul_13940, Bvul_14370, Bvul_16919, Bvul_17418, Bvul_19827, Bvul_19944, Bvul_22653, Bvul_24152, Bvul_24959	CARHR029480.1, CARHR039930.1, CARHR050250.1, CARHR058450.1, CARHR097090.1, CARHR118070.1, CARHR148610.1, CARHR158340.1, CARHR159840.1, CARHR176630.1, CARHR209970.1, CARHR221510.1, CARHR256020.1, CARHR278570.1	Carubv10000199m, Carubv10002960m, Carubv10003032m, Carubv10003508m, Carubv10006636m, Carubv10006742m, Carubv10011487m, Carubv10012197m, Carubv10013243m, Carubv10015746m, Carubv10016989m, Carubv10019863m, Carubv10025882m, Carubv10028081m	Thhalv10000445m, Thhalv10000530m, Thhalv10003369m, Thhalv10015258m, Thhalv10015515m, Thhalv10020368m, Thhalv10022543m, Thhalv10022587m, Thhalv10028419m	RaChr02G16020.1, RaChr12G08830.1, RaChr15G24840.1	g17204.t1, g2621.t1, g2622.t1, g28471.t1, g46192.t1	10	22	19	14	14	9	3	5	96	FALSE	FALSE
OG0000026	AL188U10010.t1, AL1G56270.t1, AL1G60290.t1, AL364U10020.t1, AL4G41810.t1, AL5G31050.t1, AL8G11480.t1	AT1G33710.1, AT1G50080.1, AT1G60720.1, AT2G19146.1, AT3G25720.1, AT4G10613.1	Bvul_00794, Bvul_00840, Bvul_02125, Bvul_02205, Bvul_03199, Bvul_07601, Bvul_08560, Bvul_08876, Bvul_09795, Bvul_10589, Bvul_10614, Bvul_11486, Bvul_11543, Bvul_12253, Bvul_13179, Bvul_13246, Bvul_13848, Bvul_14908, Bvul_15524, Bvul_17584, Bvul_18741, Bvul_19473, Bvul_20362	CARHR119500.3	Carubv10006246m	Thhalv10006435m, Thhalv10009584m, Thhalv10011025m, Thhalv10012274m, Thhalv10024173m	RaChr05G18590.1, RaChr11G02140.1, RaChr11G09590.1	g12064.t1, g12853.t1, g14706.t1, g15818.t1, g17077.t1, g17703.t1, g18022.t1, g18868.t1, g19717.t1, g198.t1, g20277.t1, g2079.t1, g23009.t1, g23219.t1, g25976.t1, g26074.t1, g26255.t1, g28682.t1, g29937.t1, g29950.t1, g29955.t1, g30941.t1, g31192.t1, g31769.t1, g33285.t1, g35861.t1, g36309.t1, g37654.t1, g39305.t1, g39893.t1, g40158.t1, g40537.t1, g40691.t1, g40915.t1, g4489.t1, g46353.t1, g4946.t…	7	6	23	1	1	5	3	49	95	FALSE	FALSE
OG0000027	AL3G12540.t1, AL3G12550.t1, AL4G18900.t1, AL4G18910.t1, AL5G40610.t1, AL5G40700.t1, AL5G40710.t1, AL5G40730.t1, AL5G40740.t1, AL5G40750.t1, AL5G40780.t1, AL5G40790.t1, AL5G40830.t1, AL7G52190.t1, AL7G52200.t1, AL7G52210.t1, AL7G52220.t1	AT1G52650.1, AT3G03030.1, AT3G03040.1, AT3G58820.1, AT3G58860.1, AT3G58880.1, AT3G58890.1, AT3G58900.4, AT3G58930.1, AT3G58940.1, AT3G58950.1, AT3G59000.1, AT4G13960.1, AT5G38386.1, AT5G38390.1, AT5G38396.1	Bvul_01782, Bvul_11394, Bvul_12360, Bvul_15772	CARHR051170.1, CARHR051200.1, CARHR136780.1, CARHR169280.1, CARHR169290.1, CARHR169300.1, CARHR169310.1, CARHR169340.1, CARHR169400.1, CARHR180410.1, CARHR182570.1, CARHR186450.1, CARHR214180.1, CARHR214200.1, CARHR214210.1, CARHR217330.1, CARHR217340.1, CARHR286030.1	Carubv10004687m, Carubv10004763m, Carubv10006340m, Carubv10006741m, Carubv10007000m, Carubv10007022m, Carubv10007413m, Carubv10007671m, Carubv10007735m, Carubv10013608m, Carubv10013870m, Carubv10016812m, Carubv10017153m, Carubv10017239m, Carubv10018481m, Carubv10018578m, Carubv10018753m, Carubv10019621m	Thhalv10005914m, Thhalv10005926m, Thhalv10005932m, Thhalv10006398m, Thhalv10006456m, Thhalv10006457m, Thhalv10022609m, Thhalv10028613m	RaChr05G02790.1, RaChr09G11950.1, RaChr13G02980.1, RaChr15G25210.1	g31631.t1, g40261.t1, g4845.t1, g4847.t1, g49366.t1, g53360.t1, g9983.t1	17	16	4	18	18	8	4	7	92	FALSE	FALSE
OG0000028	AL1G24220.t1, AL5G21980.t1, AL65U10010.t1, AL6G45480.t1, AL8G19210.t1	AT1G43145.1, AT5G40595.1	Bvul_01237, Bvul_04339, Bvul_08270, Bvul_20693	CARHR059180.1, CARHR063680.1, CARHR071180.2, CARHR113140.1, CARHR117110.1, CARHR118460.1, CARHR119160.1, CARHR119170.1, CARHR125790.1, CARHR153360.1, CARHR153550.5, CARHR180340.1, CARHR184570.2, CARHR218360.1, CARHR259840.1, CARHR261370.1, CARHR285080.1	Carubv10006615m, Carubv10007457m, Carubv10007548m, Carubv10007806m, Carubv10008039m, Carubv10011684m, Carubv10013521m, Carubv10016179m, Carubv10017017m, Carubv10025187m, Carubv10027978m	Thhalv10000620m, Thhalv10001142m, Thhalv10001223m, Thhalv10002274m, Thhalv10002297m, Thhalv10002806m, Thhalv10002827m, Thhalv10003335m, Thhalv10003397m, Thhalv10003487m, Thhalv10005260m, Thhalv10005429m, Thhalv10005542m, Thhalv10009587m, Thhalv10009841m, Thhalv10011945m, Thhalv10011992m, Thhalv10012224m, Thhalv10012285m, Thhalv10012321m, Thhalv10012328m, Thhalv10015514m, Thhalv10015686m, Thhalv10…	RaChr04G05160.1, RaChr07G05510.1, RaChr13G00660.1, RaChr13G03900.1, RaChr14G05150.1, RaChr15G33060.1	g1041.t1, g14615.t1, g17628.t1, g22759.t1, g23807.t1, g26505.t1, g4054.t1, g42378.t1, g5597.t1, g6817.t1, g6991.t1, g8791.t1	5	2	4	17	11	35	6	12	92	FALSE	FALSE
OG0000029	AL2G11490.t1, AL2G11830.t1, AL2G12380.t1, AL2G12460.t1, AL2G12470.t1, AL2G12780.t1, AL2G12790.t1, AL2G12810.t1, AL2G12820.t1, AL2G12830.t1, AL2G13130.t1, AL2G13140.t1, AL2G13150.t1, AL2G13170.t1, AL2G13280.t1, AL2G18840.t1	AT1G62590.1, AT1G62670.1, AT1G62910.1, AT1G62914.1, AT1G62930.1, AT1G63070.1, AT1G63080.1, AT1G63130.1, AT1G63150.1, AT1G63330.1, AT1G63400.1	Bvul_01038, Bvul_01856, Bvul_01924, Bvul_04288, Bvul_06162, Bvul_08006, Bvul_08008, Bvul_09122, Bvul_09165, Bvul_13966, Bvul_16791, Bvul_18102, Bvul_18952, Bvul_19784, Bvul_24433	CARHR047970.1, CARHR047980.1, CARHR048080.1, CARHR048100.1, CARHR048190.1, CARHR048230.1, CARHR048440.1, CARHR048470.1, CARHR048770.1, CARHR048780.1, CARHR048810.1, CARHR048820.1, CARHR048840.1, CARHR051030.1, CARHR051040.1, CARHR051050.1, CARHR051150.1, CARHR055240.2	Carubv10019951m, Carubv10019958m, Carubv10019966m, Carubv10019968m, Carubv10020000m, Carubv10020005m, Carubv10020729m, Carubv10021592m, Carubv10021614m	Thhalv10023344m, Thhalv10023345m, Thhalv10023349m, Thhalv10023350m, Thhalv10023351m, Thhalv10023354m, Thhalv10023942m, Thhalv10023976m, Thhalv10023987m, Thhalv10023989m		g13854.t1, g17366.t1, g20335.t1, g22415.t1, g22652.t1, g33355.t1, g3393.t1, g34997.t1, g36240.t1, g40031.t1, g51032.t1, g52345.t1, g58870.t1	16	11	15	18	9	10	0	13	92	FALSE	FALSE
OG0000030	AL123U10020.t1	AT4G05360.1	Bvul_05098, Bvul_14836	CARHR102580.1, CARHR105950.1, CARHR151370.1, CARHR183530.1, CARHR215450.1, CARHR292400.1, CARHR293280.1	Carubv10013358m, Carubv10014861m, Carubv10015219m, Carubv10021502m, Carubv10022820m, Carubv10023395m, Carubv10025202m		RaChr05G21330.1, RaChr07G04380.1, Ra_scaffold_00001G00280.1	g10469.t1, g12499.t1, g12863.t1, g13155.t1, g15116.t1, g15389.t1, g16831.t1, g17956.t1, g18869.t1, g20843.t1, g20849.t1, g20853.t1, g21227.t1, g23568.t1, g24892.t1, g25192.t1, g25606.t1, g25627.t1, g26452.t1, g29196.t1, g29607.t1, g30127.t1, g31407.t1, g31813.t1, g32367.t1, g32937.t1, g34010.t1, g34057.t1, g36291.t1, g36950.t1, g37199.t1, g37446.t1, g37641.t1, g39060.t1, g40649.t1, g42689.t1, g43…	1	1	2	7	7	0	3	69	90	FALSE	FALSE
OG0000031	AL1G38150.t1, AL1G52750.t1, AL1G52760.t1, AL1G52780.t1, AL34U10100.t1, AL34U10110.t1, AL34U10130.t1, AL3G17610.t1, AL3G19810.t1, AL3G21160.t1, AL3G21170.t1, AL3G23410.t1, AL5G13220.t1, AL5G29830.t1, AL5G35600.t1, AL6G47530.t1, AL6G47540.t1, AL7G11590.t1, AL7G11600.t1, AL7G11690.t1, AL7G51860.t1, AL7G51870.t1, AL8G22340.t1, AL8G27500.t1	AT2G03460.1, AT3G06570.1, AT3G08810.1, AT4G39550.1, AT4G39560.1, AT5G38670.1, AT5G38680.1, AT5G49000.2, AT5G51250.1	Bvul_04323, Bvul_09722, Bvul_16220, Bvul_16228, Bvul_22870	CARHR083130.1, CARHR105240.1, CARHR164660.1, CARHR164670.1, CARHR247160.1, CARHR247180.1, CARHR285960.1, CARHR286160.1, CARHR286190.1	Carubv10002890m, Carubv10005008m, Carubv10006655m, Carubv10007098m, Carubv10007361m, Carubv10013949m, Carubv10018878m, Carubv10026613m, Carubv10027505m, Carubv10027605m, Carubv10027826m, Carubv10028040m, Carubv10028630m	Thhalv10002574m, Thhalv10002584m, Thhalv10002964m, Thhalv10021905m, Thhalv10021944m, Thhalv10022083m, Thhalv10022208m, Thhalv10022314m, Thhalv10022355m, Thhalv10026752m, Thhalv10027065m, Thhalv10027302m, Thhalv10027325m, Thhalv10028720m, Thhalv10029143m, Thhalv10029230m, Thhalv10029372m	RaChr13G02630.1, Ra_scaffold_00006G00480.1	g10371.t1, g14128.t1, g19101.t1, g3053.t1, g31187.t1, g38367.t1, g43186.t1, g44443.t1, g6646.t1	24	9	5	9	13	17	2	9	88	FALSE	FALSE
OG0000032	AL1G66700.t1, AL4G21420.t1, AL5G20730.t1, AL5G23780.t1, AL6G37180.t1, AL7G40240.t1, AL8G40900.t1	AT4G03566.1, AT5G19270.1	Bvul_02104, Bvul_02317, Bvul_07262, Bvul_07435, Bvul_07931, Bvul_07932, Bvul_09566, Bvul_13428, Bvul_13446, Bvul_16965, Bvul_17099, Bvul_18496, Bvul_20681, Bvul_25243	CARHR035000.1, CARHR104190.1, CARHR108240.1, CARHR177480.1, CARHR217290.1, CARHR256080.1, CARHR256150.1, CARHR259300.1, CARHR285950.1	Carubv10001884m, Carubv10002082m, Carubv10002903m, Carubv10003025m, Carubv10003487m, Carubv10006495m, Carubv10006595m, Carubv10006704m, Carubv10006716m, Carubv10007977m, Carubv10011946m, Carubv10015148m, Carubv10015303m, Carubv10016034m, Carubv10016202m, Carubv10016339m, Carubv10018756m, Carubv10022084m, Carubv10022256m, Carubv10024578m, Carubv10025338m	Thhalv10009535m	RaChr01G29190.1, RaChr02G03440.1, RaChr07G09200.1, RaChr08G06630.1, RaChr10G17060.1, RaChr12G06400.1	g10519.t1, g12762.t1, g13329.t1, g13472.t1, g14012.t1, g14049.t1, g14530.t1, g14566.t1, g14817.t1, g20448.t1, g22296.t1, g24782.t1, g25027.t1, g27069.t1, g27569.t1, g34570.t1, g36343.t1, g37311.t1, g3901.t1, g44148.t1, g4865.t1, g50207.t1, g53508.t1, g55098.t1, g55293.t1, g57974.t1	7	2	14	9	21	1	6	26	86	FALSE	FALSE
OG0000033	AL1G37690.t1, AL201U10020.t1, AL3G20450.t2, AL3G33390.t1, AL5G28650.t1, AL5G33150.t1, AL68U10010.t1, AL6G29040.t2, AL6G48680.t1, AL7G47730.t1, AL8G16460.t1, AL8G21500.t1, AL8G33970.t1	AT2G06555.1, AT3G47680.1, AT4G08270.1, AT5G41220.1, AT5G41240.1, AT5G52547.1	Bvul_00459, Bvul_08383, Bvul_12063, Bvul_12569	CARHR024450.1, CARHR032700.1, CARHR032710.1, CARHR032720.1, CARHR057040.1, CARHR060340.1, CARHR060350.1, CARHR130420.1, CARHR151420.1, CARHR190150.1, CARHR190160.1, CARHR256470.1	Carubv10010999m	Thhalv10000723m, Thhalv10009540m, Thhalv10010044m, Thhalv10010769m, Thhalv10016115m, Thhalv10017987m, Thhalv10019661m, Thhalv10027591m, Thhalv10028995m		g15736.t1, g16016.t1, g16227.t1, g16472.t1, g18841.t1, g19164.t1, g20118.t1, g22714.t1, g27750.t1, g27986.t1, g28118.t1, g28747.t1, g29177.t1, g29900.t1, g32732.t1, g38398.t1, g42097.t1, g42371.t1, g42820.t1, g4550.t1, g47480.t1, g48630.t1, g48642.t1, g49726.t1, g51342.t1, g51893.t1, g54202.t1, g5479.t1, g55011.t1, g56939.t1, g57266.t1, g5740.t1, g5802.t1, g58613.t1, g60210.t1, g63171.t1, g67471.…	13	6	4	12	1	9	0	41	86	FALSE	FALSE
OG0000034	AL1G65670.t1, AL2G16980.t1, AL2G17250.t1, AL2G17390.t1, AL2G17430.t1, AL2G17650.t1, AL2G17810.t1, AL2G17830.t1	AT1G58390.1, AT1G58400.1, AT1G58410.1, AT1G58602.1, AT1G58807.1, AT1G58848.1, AT1G59124.1, AT1G59218.1, AT1G59620.1	Bvul_00527, Bvul_00809, Bvul_03557, Bvul_04035, Bvul_04480, Bvul_05876, Bvul_07856, Bvul_08676, Bvul_15171, Bvul_16265, Bvul_17370, Bvul_17786, Bvul_21637, Bvul_23531, Bvul_24847, Bvul_25259	CARHR053290.1, CARHR053540.1, CARHR053930.1, CARHR058170.1, CARHR123300.1, CARHR283710.1, CARHR283760.1, CARHR283900.2, CARHR283910.1, CARHR284010.1, CARHR284020.1, CARHR284050.1, CARHR284060.1, CARHR284070.1, CARHR284130.1	Carubv10019742m, Carubv10019748m, Carubv10019755m, Carubv10019761m, Carubv10019766m, Carubv10019767m, Carubv10019807m, Carubv10019818m, Carubv10019824m, Carubv10019869m, Carubv10019927m, Carubv10021618m, Carubv10021896m, Carubv10022028m, Carubv10022288m	Thhalv10023235m, Thhalv10023237m, Thhalv10023259m, Thhalv10023289m, Thhalv10023861m, Thhalv10023945m, Thhalv10024072m		g11022.t1, g11408.t1, g16987.t1, g17738.t1, g17918.t1, g17919.t1, g19226.t1, g35281.t1, g38691.t1, g42680.t1, g42802.t1, g47723.t1, g48409.t1, g48499.t1, g50327.t1, g9967.t1	8	9	16	15	15	7	0	16	86	FALSE	FALSE
OG0000035	AL1G45240.t1, AL1G45270.t1, AL1G45280.t1, AL1G45290.t1, AL1G45300.t1, AL1G45350.t1, AL1G45470.t1, AL1G45480.t1, AL1G45490.t1, AL1G45520.t1, AL1G45530.t1, AL1G45580.t1, AL1G45610.t1, AL1G46260.t1, AL1G46270.t1, AL1G46280.t1, AL3G45420.t1, AL4G35160.t1, AL5G23680.t1, AL5G38280.t1, AL5G39160.t1, AL5G39170.t1	AT1G30925.1, AT1G30930.1, AT3G56890.1, AT3G57580.1, AT3G57590.1, AT5G42430.1	Bvul_00547, Bvul_08916, Bvul_18975, Bvul_18976, Bvul_21279, Bvul_22538, Bvul_22539	CARHR030470.1, CARHR031540.1, CARHR062310.1, CARHR112760.1, CARHR113190.1, CARHR167830.1, CARHR168020.1, CARHR213730.1	Carubv10012237m, Carubv10028190m	Thhalv10006464m, Thhalv10007859m, Thhalv10009303m, Thhalv10009304m, Thhalv10009314m, Thhalv10009316m, Thhalv10009318m, Thhalv10009326m, Thhalv10009341m, Thhalv10009377m, Thhalv10009427m, Thhalv10009437m, Thhalv10009439m, Thhalv10009451m, Thhalv10009507m, Thhalv10009523m, Thhalv10009543m, Thhalv10009572m, Thhalv10009588m, Thhalv10009603m, Thhalv10009617m, Thhalv10009628m, Thhalv10009630m, Thhalv10…		g11125.t1, g12530.t1, g12531.t1, g12532.t1, g21702.t1, g45996.t1, g7908.t1, g8799.t1, g8800.t1	22	6	7	8	2	31	0	9	85	FALSE	FALSE
OG0000036	AL1G32740.t1, AL2G35770.t1, AL4G24260.t1, AL4G30750.t1, AL5G25960.t1, AL6G23060.t1, AL6G35120.t1, AL7G33260.t1, AL8G15560.t1, AL8G39670.t1	AT1G20010.1, AT1G75780.1, AT2G29550.1, AT4G20890.1, AT5G12250.1, AT5G23860.1, AT5G44340.1, AT5G62690.1, AT5G62700.1	Bvul_02465, Bvul_02711, Bvul_03863, Bvul_05714, Bvul_07760, Bvul_12556, Bvul_14592, Bvul_18989, Bvul_24610	CARHR020480.1, CARHR069200.1, CARHR122890.1, CARHR128920.1, CARHR155480.1, CARHR178800.1, CARHR189700.1, CARHR200860.1, CARHR227450.1, CARHR276490.1	Carubv10000948m, Carubv10003555m, Carubv10004805m, Carubv10009114m, Carubv10017235m, Carubv10018995m, Carubv10020293m, Carubv10023206m, Carubv10027611m	Thhalv10003210m, Thhalv10004208m, Thhalv10005520m, Thhalv10010366m, Thhalv10010368m, Thhalv10010369m, Thhalv10013524m, Thhalv10016629m, Thhalv10016651m, Thhalv10018544m, Thhalv10025207m	RaChr01G15230.1, RaChr01G28340.1, RaChr02G15190.1, RaChr03G17230.1, RaChr06G10020.1, RaChr06G13900.1, RaChr07G14420.1, RaChr08G04980.1, RaChr09G02810.1, RaChr10G13620.1, RaChr10G22900.1, RaChr11G02760.1, RaChr11G11260.1, RaChr11G19730.1, RaChr13G14770.1, RaChr14G19190.1, RaChr15G07990.1, RaChr15G39040.1, Ra_scaffold_00092G00100.1	g11070.t1, g11134.t1, g12824.t1, g136.t1, g27014.t1, g4105.t1, g7358.t1, g7985.t1	10	9	9	10	9	11	19	8	85	FALSE	FALSE
OG0000037	AL1G47470.t1, AL1G57350.t1, AL2G18420.t1, AL2G23340.t1, AL3G37720.t1, AL3G38140.t1, AL4G24150.t1, AL5G12220.t1, AL5G19650.t1, AL5G23180.t1, AL6G42710.t1, AL6G47390.t1, AL77U10040.t1, AL8G10130.t1, AL8G13660.t1, AL8G20430.t1, AL8G23090.t1, AL8G45390.t1, AL9U10210.t1	AT2G11015.1, AT4G06490.1, AT5G29050.1, AT5G33898.1		CARHR035690.1, CARHR055310.1, CARHR056770.1, CARHR104260.1, CARHR105030.1, CARHR105890.1, CARHR114760.1, CARHR120560.1, CARHR120890.1, CARHR151770.1, CARHR152370.1, CARHR153520.1, CARHR153620.1, CARHR153800.1, CARHR179620.1, CARHR180820.1, CARHR181130.1, CARHR183580.1, CARHR217210.1, CARHR218230.1, CARHR218690.1, CARHR219110.1, CARHR219540.1, CARHR260270.1, CARHR287260.1, CARHR293040.1				g10230.t1, g11944.t1, g14324.t1, g15976.t1, g16308.t1, g16991.t1, g18932.t1, g19040.t1, g19861.t1, g20210.t1, g20397.t1, g2224.t1, g23857.t1, g24077.t1, g24810.t1, g25231.t1, g27577.t1, g27590.t1, g27915.t1, g28460.t1, g28475.t1, g28630.t1, g29491.t1, g33057.t1, g33730.t1, g34385.t1, g37356.t1, g37468.t1, g41307.t1, g4283.t1, g47551.t1, g48543.t1, g5055.t1, g51347.t1, g8876.t1, g9349.t1	19	4	0	26	0	0	0	36	85	FALSE	FALSE
OG0000038	AL1G14390.t1, AL1G23120.t1, AL1G44280.t1, AL2G26470.t1, AL3G18220.t1, AL3G38950.t1, AL3G40290.t1, AL5G16750.t1, AL7G28410.t1, AL7G31610.t1, AL7G42790.t1, AL890U10010.t1, AL8G22090.t1, AL8G40270.t1, AL9U10770.t1	AT1G04680.1, AT1G11920.1, AT1G30350.1, AT1G67750.1, AT3G07010.1, AT3G24230.1, AT3G24670.1, AT3G27400.1, AT4G13210.2, AT4G13710.1, AT4G22080.1, AT4G22090.1, AT4G24780.1, AT5G48900.1, AT5G63180.1	Bvul_00220, Bvul_00764, Bvul_07389, Bvul_11235, Bvul_11533, Bvul_11965, Bvul_14488, Bvul_15799, Bvul_17946, Bvul_18440, Bvul_19646, Bvul_24415	CARHR004060.1, CARHR012260.1, CARHR029740.1, CARHR060370.1, CARHR081600.1, CARHR099910.1, CARHR101010.1, CARHR148740.1, CARHR182810.1, CARHR219500.1, CARHR228890.1, CARHR232160.1, CARHR277030.1	Carubv10004736m, Carubv10004942m, Carubv10006459m, Carubv10006630m, Carubv10007804m, Carubv10009197m, Carubv10011187m, Carubv10013661m, Carubv10013715m, Carubv10013802m, Carubv10017351m, Carubv10020387m, Carubv10026482m, Carubv10026494m		RaChr06G03350.1	g11114.t1, g1225.t1, g16568.t1, g18379.t1, g2141.t1, g25944.t1, g32318.t1, g34569.t1, g41939.t1, g42305.t1, g43310.t1, g45446.t1, g47648.t1, g549.t1, g8472.t1	15	15	12	13	14	0	1	15	85	FALSE	FALSE
OG0000039	AL1G47460.t1, AL1G57340.t1, AL1G61980.t1, AL1G65170.t1, AL29U10010.t1, AL2G18410.t1, AL2G23350.t1, AL3G38150.t1, AL4G19010.t1, AL5G12230.t1, AL5G19640.t1, AL5G23170.t1, AL6G42700.t1, AL6G47380.t1, AL77U10030.t1, AL8G10140.t1, AL8G13650.t1, AL8G19770.t1, AL8G20440.t1, AL8G45400.t1, AL9U10220.t1	AT3G30220.1, AT3G32160.1, AT3G32180.1, AT3G43150.1, AT4G06583.2, AT4G07740.1, AT4G07932.1, AT5G35603.2	Bvul_00340, Bvul_06294, Bvul_07786, Bvul_08901, Bvul_13018, Bvul_23958	CARHR034360.1, CARHR034740.1, CARHR035700.1, CARHR058630.1, CARHR102440.1, CARHR102700.1, CARHR104120.1, CARHR105880.1, CARHR115090.1, CARHR152200.1, CARHR152380.1, CARHR153330.1, CARHR153840.1, CARHR219400.1, CARHR257490.1, CARHR259220.1, CARHR284330.1, CARHR284850.1, CARHR284940.1			RaChr06G05890.1	g11146.t1, g15975.t1, g17409.t1, g18288.t1, g21036.t1, g2240.t1, g2244.t1, g22964.t1, g2311.t1, g27916.t1, g31352.t1, g33058.t1, g34384.t1, g35773.t1, g3591.t1, g37120.t1, g38566.t1, g41308.t1, g41985.t1, g4282.t1, g5.t1, g5121.t1, g51623.t1, g544.t1, g61369.t1, g62238.t1, g62309.t1, g63885.t1, g76842.t1	21	8	6	19	0	0	1	29	84	FALSE	FALSE
OG0000040	AL1G25580.t1, AL3G54200.t1, AL4G18170.t1, AL6G39170.t1, AL8G14470.t1, AL8G14480.t1, AL8G14500.t1, AL8G14520.t1, AL8G14530.t1	AT1G13780.1, AT2G26030.1, AT5G27750.1, AT5G44940.1, AT5G44950.1, AT5G44960.1, AT5G44970.1, AT5G44980.1	Bvul_01862, Bvul_05067, Bvul_06007, Bvul_09699, Bvul_10014, Bvul_10822, Bvul_12808, Bvul_12809, Bvul_13242, Bvul_14463, Bvul_14467, Bvul_14682, Bvul_17524, Bvul_19786, Bvul_23499, Bvul_24356	CARHR014170.1, CARHR031350.1, CARHR031360.1, CARHR087570.1, CARHR094510.1, CARHR152170.1, CARHR153850.1, CARHR177310.1, CARHR177410.1, CARHR177420.1, CARHR177740.1, CARHR177760.1, CARHR177770.1, CARHR177780.1, CARHR177800.1, CARHR178120.1, CARHR178130.1, CARHR178860.1, CARHR180680.1, CARHR221580.1, CARHR257320.1	Carubv10003518m, Carubv10016247m, Carubv10023218m, Carubv10027954m, Carubv10028667m	Thhalv10000888m, Thhalv10001162m, Thhalv10001182m, Thhalv10001192m, Thhalv10001207m, Thhalv10001236m, Thhalv10007600m	RaChr05G09830.1, RaChr05G15410.1, RaChr05G15420.1, RaChr05G15430.1, RaChr10G02880.1, RaChr10G03020.1, Ra_scaffold_00062G00100.1, Ra_scaffold_00318G00020.1	g19097.t1, g31884.t1, g35736.t1, g35887.t1, g35888.t1, g48379.t1, g48965.t1, g48966.t1, g58799.t1, g62555.t1	9	8	16	21	5	7	8	10	84	FALSE	FALSE
OG0000041	AL2G25180.t1, AL2G25190.t1, AL2G25200.t1, AL2G25250.t1, AL2G25260.t1	AT1G66910.1, AT1G66920.2, AT5G38260.1	Bvul_04810, Bvul_05314, Bvul_05315, Bvul_08908, Bvul_11312, Bvul_13489, Bvul_15281, Bvul_18735, Bvul_19793, Bvul_20374, Bvul_21653	CARHR059070.1, CARHR059080.1, CARHR059090.1, CARHR059120.1, CARHR059130.1, CARHR059140.1, CARHR059160.1, CARHR059200.1, CARHR059230.1, CARHR059260.1, CARHR059320.1, CARHR059360.1, CARHR124320.1, CARHR214340.1, CARHR214350.1, CARHR214380.1, CARHR214420.1, CARHR263420.1, CARHR263450.1	Carubv10006386m, Carubv10009098m, Carubv10016800m, Carubv10017851m, Carubv10019593m, Carubv10019788m, Carubv10019977m, Carubv10020080m, Carubv10021008m, Carubv10021547m, Carubv10021719m, Carubv10021839m, Carubv10022414m	Thhalv10002354m, Thhalv10019689m, Thhalv10019715m, Thhalv10019823m, Thhalv10027672m, Thhalv10028032m	RaChr03G04440.1, RaChr03G09370.1, RaChr03G09390.2, RaChr03G09410.1, RaChr03G09430.1, RaChr03G09440.1, RaChr03G09450.1, RaChr07G23010.1, RaChr12G11840.1, RaChr13G02160.1, RaChr13G02530.1, RaChr13G03140.2, RaChr13G03150.1, RaChr13G12690.1, RaChr15G07730.1	g1005.t1, g10423.t1, g12129.t1, g1218.t1, g13126.t1, g33186.t1, g33595.t1, g39176.t1, g39543.t1, g50185.t1, g63501.t1, g78272.t1	5	3	11	19	13	6	15	12	84	FALSE	FALSE
OG0000042	AL1G35340.t1, AL1G57260.t1, AL2G19290.t1, AL2G22870.t1, AL8G18880.t1, AL8G19520.t1	AT5G34830.1	Bvul_00282, Bvul_01093			Thhalv10001066m, Thhalv10003481m	RaChr04G13590.1, RaChr05G11200.1, RaChr08G11490.2, RaChr10G04850.1, RaChr11G01580.1	g10881.t1, g1112.t1, g11302.t1, g11659.t1, g1215.t1, g13470.t1, g14456.t1, g14634.t1, g15576.t1, g17228.t1, g18011.t1, g19803.t1, g21042.t1, g23947.t1, g24081.t1, g25509.t1, g26660.t1, g32487.t1, g32540.t1, g332.t1, g33709.t1, g34227.t1, g36994.t1, g37226.t1, g37524.t1, g38266.t1, g39626.t1, g39746.t1, g40217.t1, g40242.t1, g41758.t1, g42239.t1, g43705.t1, g43922.t1, g44019.t1, g45543.t1, g45717.…	6	1	2	0	0	2	5	67	83	FALSE	FALSE
OG0000043	AL1G56530.t2, AL1G56540.t1, AL2G17330.t1	AT2G06420.1		CARHR034150.1, CARHR049310.1, CARHR113350.1, CARHR213120.1	Carubv10006892m, Carubv10007335m, Carubv10011622m, Carubv10012689m, Carubv10016515m, Carubv10018828m, Carubv10020772m, Carubv10021983m, Carubv10025407m, Carubv10025713m, Carubv10028122m	Thhalv10000512m, Thhalv10009333m, Thhalv10009369m, Thhalv10009514m, Thhalv10009575m, Thhalv10009620m, Thhalv10009627m, Thhalv10009650m, Thhalv10009683m, Thhalv10009711m, Thhalv10009941m		g11927.t1, g153.t1, g16934.t1, g18490.t1, g19508.t1, g19519.t1, g19553.t1, g23102.t1, g25249.t1, g25252.t1, g27167.t1, g27394.t1, g28711.t1, g29917.t1, g32031.t1, g34596.t1, g35649.t1, g3577.t1, g36087.t1, g37556.t1, g3813.t1, g40350.t1, g42356.t1, g43831.t1, g44569.t1, g45094.t1, g47466.t1, g48492.t1, g48969.t1, g48984.t1, g5024.t1, g51286.t1, g51681.t1, g52953.t1, g53756.t1, g54286.t1, g5510.t1…	3	1	0	4	11	11	0	50	80	FALSE	FALSE
OG0000044	AL5G35200.t1, AL5G40690.t1, AL5G40720.t1, AL5G40760.t1, AL5G40800.t1, AL5G40850.t1, AL5G40860.t1, AL5G40870.t1, AL5G44820.t1, AL5G45230.t1, AL5G45240.t1, AL5G45250.t1	AT3G54160.1, AT3G58920.1, AT3G58960.1, AT3G58980.1, AT3G62430.1, AT3G62440.1, AT5G15620.1	Bvul_02288, Bvul_02294, Bvul_03204, Bvul_05558, Bvul_07602, Bvul_12352, Bvul_14529, Bvul_15688, Bvul_16163, Bvul_21383	CARHR052000.1, CARHR052010.1, CARHR052020.1, CARHR052210.1, CARHR052220.1, CARHR053570.1, CARHR169270.1, CARHR169320.1, CARHR169350.1, CARHR169360.1, CARHR169390.1	Carubv10011486m, Carubv10012566m, Carubv10017287m, Carubv10017738m, Carubv10018499m, Carubv10018716m, Carubv10018823m, Carubv10018915m, Carubv10019406m	Thhalv10006370m, Thhalv10006381m, Thhalv10006436m, Thhalv10006462m, Thhalv10020569m, Thhalv10021060m, Thhalv10023102m, Thhalv10027744m, Thhalv10027779m	RaChr03G02920.1, RaChr08G11320.1, RaChr08G15750.1, RaChr08G15770.1, RaChr11G17740.1, RaChr14G08650.1, RaChr14G08820.1, Ra_scaffold_01679G00010.1	g13873.t1, g14391.t1, g19836.t1, g38124.t1, g40905.t1, g46689.t1, g6394.t1, g6397.t1, g7987.t1, g7988.t1, g7989.t1, g9982.t1, g9984.t1	12	7	10	11	9	9	8	13	79	FALSE	FALSE
OG0000045	AL1G22330.t1, AL1G22360.t1, AL2G14740.t1, AL2G14750.t1, AL2G14760.t1, AL2G14810.t1, AL2G14820.t1, AL2G14830.t1, AL2G14860.t1, AL2G14910.t1, AL2G14930.t1, AL2G14950.t1, AL2G14960.t1, AL2G14970.t1	AT1G11280.1, AT1G61360.1, AT1G61370.1, AT1G61380.1, AT1G61390.1, AT1G61400.1, AT1G61420.1, AT1G61430.1, AT1G61440.1, AT1G61460.1, AT1G61480.1, AT1G61490.1, AT1G61500.1, AT1G61550.1	Bvul_16625, Bvul_16627, Bvul_18597, Bvul_20449, Bvul_20450	CARHR011520.1, CARHR050860.1, CARHR050950.1, CARHR050960.1, CARHR050970.1, CARHR050980.1, CARHR050990.1, CARHR051060.1, CARHR051090.1, CARHR051100.1, CARHR051110.1, CARHR051120.2, CARHR051140.1, CARHR051160.3, CARHR051210.1, CARHR051230.1, CARHR051240.1, CARHR055150.1	Carubv10010954m, Carubv10019797m, Carubv10019809m, Carubv10019815m, Carubv10019835m, Carubv10021294m, Carubv10021536m, Carubv10021901m, Carubv10022394m	Thhalv10006804m, Thhalv10012372m, Thhalv10023278m, Thhalv10023279m, Thhalv10023284m, Thhalv10023285m, Thhalv10023295m, Thhalv10023335m, Thhalv10023852m		g10003.t1, g10004.t1, g17122.t1, g18521.t1, g18522.t1, g18523.t1, g18524.t1, g36470.t1, g38168.t1, g44734.t1	14	14	5	18	9	9	0	10	79	FALSE	FALSE
OG0000046	AL3G16620.t1	AT5G26630.1, AT5G27810.1, AT5G48670.1	Bvul_01897, Bvul_02539, Bvul_02540, Bvul_07847, Bvul_10995, Bvul_14653, Bvul_15029, Bvul_15032, Bvul_16296, Bvul_18279, Bvul_19900, Bvul_22287	CARHR101660.1, CARHR102130.1, CARHR102150.1, CARHR102230.1, CARHR102510.1, CARHR102520.1, CARHR119080.1, CARHR119540.1, CARHR175670.1, CARHR180810.1, CARHR183240.1, CARHR264270.1	Carubv10001920m, Carubv10002555m, Carubv10003757m, Carubv10008056m, Carubv10014232m	Thhalv10002346m, Thhalv10002349m, Thhalv10002350m, Thhalv10002352m, Thhalv10002353m, Thhalv10002789m, Thhalv10002956m, Thhalv10002996m, Thhalv10003027m, Thhalv10004893m, Thhalv10012000m, Thhalv10019449m, Thhalv10019451m, Thhalv10019481m, Thhalv10019516m, Thhalv10019579m, Thhalv10019667m, Thhalv10019681m, Thhalv10019692m, Thhalv10019731m, Thhalv10019751m, Thhalv10019758m, Thhalv10019810m, Thhalv10…	RaChr04G19020.1, RaChr10G05530.1, RaChr10G10950.1, RaChr11G01050.1, RaChr11G09120.1	g10592.t1, g23089.t1, g23400.t1, g26394.t1, g26871.t1, g28862.t1, g28972.t1, g4045.t1, g42449.t1, g43764.t1, g49581.t1, g83200.t1	1	3	12	12	5	29	5	12	79	FALSE	FALSE
OG0000047	AL4G14350.t1, AL4G14370.t1, AL5G15010.t1, AL5G15040.t1, AL5G15050.t1, AL5G15060.t1, AL5G15070.t1, AL5G15090.t1, AL6G36770.t1, AL6G36790.t1, AL6G36840.t2, AL8G33230.t1	AT2G02580.1, AT2G24180.1, AT3G26290.1, AT3G26300.1, AT3G26310.1, AT3G26320.1, AT3G26330.1, AT5G25120.1, AT5G25130.1, AT5G25140.1, AT5G25180.1, AT5G57260.1	Bvul_01443, Bvul_01445, Bvul_02699, Bvul_06174, Bvul_21537	CARHR118020.1, CARHR147300.1, CARHR147310.1, CARHR147330.1, CARHR147340.1, CARHR188300.1, CARHR188310.1, CARHR188350.1, CARHR188360.1, CARHR188370.1, CARHR271060.1	Carubv10000794m, Carubv10003636m, Carubv10003723m, Carubv10008937m, Carubv10017064m, Carubv10017069m, Carubv10017070m, Carubv10017071m, Carubv10017073m, Carubv10017280m, Carubv10018485m, Carubv10018577m, Carubv10018638m, Carubv10023049m, Carubv10023053m, Carubv10028238m	Thhalv10000721m, Thhalv10004036m, Thhalv10004067m, Thhalv10004070m, Thhalv10004071m, Thhalv10004073m, Thhalv10004078m, Thhalv10013314m	RaChr07G03640.1, RaChr07G03650.1, RaChr10G12370.1, RaChr11G10200.1	g1849.t1, g19509.t1, g22594.t1, g34307.t1, g34612.t1, g35130.t1, g36591.t1, g38066.t1, g9064.t1, g9483.t1	12	12	5	11	16	8	4	10	78	FALSE	FALSE
OG0000048	AL1G63100.t1, AL1G64200.t1, AL1G64450.t1, AL2G14390.t1, AL2G24230.t1, AL3G48460.t1, AL5G19310.t1, AL7G43190.t1, AL7G49490.t1	AT1G44810.1, AT1G55950.1, AT1G61730.1, AT1G66420.1, AT2G01370.1, AT2G20613.1, AT4G00238.1, AT4G00250.1, AT4G00390.1, AT4G00610.1, AT4G08263.1	Bvul_00062, Bvul_03193, Bvul_03839, Bvul_08152, Bvul_08988, Bvul_13575, Bvul_14101, Bvul_21598, Bvul_21599, Bvul_21600, Bvul_21601, Bvul_21602, Bvul_21603, Bvul_21604, Bvul_22209, Bvul_22350, Bvul_24467, Bvul_24468	CARHR045900.1, CARHR050610.1, CARHR216020.1, CARHR216080.1, CARHR219220.1, CARHR261640.1	Carubv10004944m, Carubv10006604m, Carubv10007869m, Carubv10013903m, Carubv10015497m, Carubv10016166m, Carubv10020457m	Thhalv10003395m, Thhalv10015525m, Thhalv10023503m, Thhalv10023859m, Thhalv10023922m, Thhalv10026078m, Thhalv10027791m, Thhalv10028163m, Thhalv10028218m, Thhalv10028244m, Thhalv10028251m, Thhalv10028264m	RaChr12G01010.1, RaChr12G03140.1, RaChr13G04530.1	g11103.t1, g31400.t1, g32342.t1, g32343.t1, g36583.t1, g37236.t1, g38169.t1, g44002.t1, g50030.t1, g6993.t1	9	11	18	6	7	12	3	10	76	FALSE	FALSE
OG0000049	AL4G14510.t1, AL4G14520.t1, AL4G15500.t1, AL4G15530.t1, AL4G15555.t1, AL4G15560.t1, AL4G15600.t1, AL4G15620.t1, AL4G15660.t1, AL4G18480.t1, AL4G18490.t1, AL4G18500.t1, AL4G18510.t1, AL4G18540.t1, AL4G18550.t1, AL4G18560.t1	AT1G64840.1, AT2G24250.1	Bvul_04483, Bvul_04609, Bvul_05647, Bvul_08597, Bvul_11966	CARHR116700.1, CARHR116870.1, CARHR116940.1, CARHR116960.1, CARHR116980.1, CARHR116990.1, CARHR117020.1, CARHR117030.1, CARHR117230.1, CARHR117870.1, CARHR117890.1, CARHR118620.1	Carubv10023226m, Carubv10023293m, Carubv10023331m, Carubv10023388m, Carubv10023393m, Carubv10023404m, Carubv10023469m, Carubv10024494m, Carubv10024662m, Carubv10024706m, Carubv10024823m, Carubv10024828m, Carubv10024867m, Carubv10024991m, Carubv10025296m, Carubv10025549m	Thhalv10000166m, Thhalv10000198m, Thhalv10000199m, Thhalv10000460m, Thhalv10000613m, Thhalv10000675m, Thhalv10019678m	RaChr06G04690.1, RaChr06G05100.1, RaChr07G04240.1, RaChr07G04250.1, RaChr07G04260.1, RaChr07G04340.1, RaChr07G04350.1, RaChr07G04610.1	g13877.t1, g23120.t1, g23552.t1, g42292.t1, g42790.t1, g43655.t1, g46073.t1, g51490.t1, g52310.t1, g9989.t1	16	2	5	12	16	7	8	10	76	FALSE	FALSE
OG0000050	AL3G33760.t1, AL3G33770.t1, AL3G33780.t1, AL3G33790.t1, AL3G33800.t1, AL3G33810.t1, AL3G34900.t1, AL3G42780.t1, AL4G20490.t1, AL7G40280.t1, AL7G40290.t1, AL8G20150.t1	AT2G05180.1, AT2G14100.1, AT2G27000.1, AT2G27010.1, AT3G20080.1, AT3G20090.1, AT3G20100.1, AT3G20110.1, AT3G20120.1, AT3G20130.1, AT3G20140.1, AT3G20935.1, AT3G20940.1, AT3G20950.1, AT3G20960.1, AT3G32047.1, AT4G15330.1, AT4G15350.1, AT4G15360.1, AT4G15380.1, AT5G42580.1, AT5G47990.1	Bvul_07637, Bvul_12032, Bvul_14187, Bvul_15219, Bvul_15241, Bvul_19719, Bvul_19720	CARHR095610.1, CARHR095640.1, CARHR095650.1, CARHR095660.1, CARHR095670.1, CARHR095680.1, CARHR095690.1, CARHR096820.1, CARHR096830.1, CARHR097220.1, CARHR119250.1, CARHR119260.1	Carubv10003510m, Carubv10013452m, Carubv10013467m, Carubv10013477m, Carubv10013479m, Carubv10015216m, Carubv10015339m, Carubv10016064m, Carubv10016254m, Carubv10017044m, Carubv10025157m, Carubv10025238m	Thhalv10020513m, Thhalv10022051m	RaChr04G14420.1, RaChr04G15090.1, RaChr05G16380.1	g18223.t1, g18224.t1, g18225.t1, g24592.t1, g6241.t1	12	22	7	12	12	2	3	5	75	FALSE	FALSE
OG0000051	AL2G19060.t1, AL7G49440.t1, AL9U11180.t1		Bvul_09508				RaChr07G00640.1, RaChr14G04840.1	g10078.t1, g11786.t1, g12404.t1, g14072.t1, g14884.t1, g15959.t1, g16232.t1, g17141.t1, g17800.t1, g22236.t1, g24252.t1, g24268.t1, g25271.t1, g25643.t1, g25954.t1, g26514.t1, g28728.t1, g28729.t1, g28745.t1, g29783.t1, g31331.t1, g31806.t1, g33689.t1, g33909.t1, g34413.t1, g35581.t1, g3573.t1, g36498.t1, g36986.t1, g38468.t1, g40892.t1, g41791.t1, g42240.t1, g42685.t1, g43213.t1, g45009.t1, g464…	3	0	1	0	0	0	2	69	75	FALSE	FALSE
OG0000052	AL3G30180.t1, AL3G30850.t1, AL3G36630.t1, AL3G37000.t1, AL3G37010.t1, AL3G37020.t1, AL3G37040.t1, AL3G42550.t1, AL3G42560.t1, AL3G42570.t1, AL3G42640.t1, AL3G42740.t1, AL3G42750.t1, AL3G50390.t1	AT1G62270.1, AT2G04920.1, AT3G17480.1, AT3G17490.1, AT3G17500.1, AT3G22350.1, AT3G22700.1, AT3G22710.1, AT3G22720.1, AT3G22730.1	Bvul_03637, Bvul_21571	CARHR092830.1, CARHR099690.1, CARHR151680.1	Carubv10003255m, Carubv10015229m, Carubv10015432m, Carubv10015509m, Carubv10015671m, Carubv10015916m, Carubv10016152m, Carubv10016235m, Carubv10016379m, Carubv10016431m, Carubv10021311m, Carubv10021958m	Thhalv10000604m, Thhalv10002817m, Thhalv10002911m, Thhalv10002915m, Thhalv10002939m, Thhalv10002981m, Thhalv10003000m, Thhalv10003040m, Thhalv10003050m, Thhalv10003102m, Thhalv10003403m, Thhalv10015418m, Thhalv10015770m, Thhalv10015889m, Thhalv10017637m, Thhalv10021918m, Thhalv10021950m, Thhalv10022006m, Thhalv10022064m, Thhalv10022250m, Thhalv10022364m, Thhalv10022393m, Thhalv10022401m, Thhalv10…		g17039.t1, g45256.t1, g4569.t1, g49626.t1, g6417.t1	14	10	2	3	12	28	0	5	74	FALSE	FALSE
OG0000053	AL1G19680.t1, AL1G32620.t1, AL1G66190.t1, AL2G35580.t1, AL2G35590.t1, AL5G16700.t1, AL6G20890.t1, AL6G20900.t1, AL6G21580.t1, AL6G41640.t1, AL7G12340.t1, AL7G12350.t1	AT1G09200.1, AT1G13370.1, AT1G19890.1, AT1G75600.1, AT3G27360.1, AT4G40040.1, AT5G10390.1, AT5G10400.1, AT5G10980.1, AT5G65350.1, AT5G65360.1	Bvul_02468, Bvul_03988, Bvul_20439, Bvul_20617, Bvul_21937	CARHR009160.1, CARHR068990.1, CARHR069000.1, CARHR202310.1, CARHR202900.1, CARHR202910.1, CARHR246630.1, CARHR246640.1, CARHR279310.1, CARHR279320.1	Carubv10002544m, Carubv10003405m, Carubv10005986m, Carubv10005990m, Carubv10010862m, Carubv10011755m, Carubv10018763m, Carubv10021126m	Thhalv10005111m, Thhalv10005114m, Thhalv10014984m, Thhalv10014985m, Thhalv10014986m, Thhalv10019309m, Thhalv10029057m	RaChr01G06240.1, RaChr01G15130.1, RaChr02G05880.1, RaChr02G15090.1, RaChr10G24050.1, RaChr11G20880.1, RaChr11G21400.1, RaChr11G21410.1, RaChr12G28960.1, RaChr13G30530.1, RaChr14G21910.1, RaChr15G41440.1	g19095.t1, g19096.t1, g19668.t1, g19669.t1, g22912.t1, g35304.t1, g35305.t1, g3801.t1	12	11	5	10	8	7	12	8	73	FALSE	FALSE
OG0000054	AL1G21920.t1, AL2G15550.t2, AL2G38640.t1, AL4G12700.t1, AL5G30640.t1, AL60U10050.t1, AL6G19320.t1, AL7G12320.t1, AL7G17460.t1, AL8G40790.t1, AL8G44520.t1	AT1G10940.2, AT1G60940.1, AT1G78290.2, AT2G23030.1, AT3G50500.2, AT4G33950.1, AT4G40010.1, AT5G08590.1, AT5G63650.1, AT5G66880.1	Bvul_01733, Bvul_14512, Bvul_15367, Bvul_17073, Bvul_20297, Bvul_22487, Bvul_23373, Bvul_24508, Bvul_25223	CARHR011160.1, CARHR051960.1, CARHR071760.1, CARHR114520.1, CARHR160000.1, CARHR242080.1, CARHR246660.1, CARHR277530.1, CARHR280790.1	Carubv10001287m, Carubv10005109m, Carubv10005110m, Carubv10009533m, Carubv10017507m, Carubv10020517m, Carubv10020582m, Carubv10023381m, Carubv10026657m, Carubv10026974m	Thhalv10000225m, Thhalv10004469m, Thhalv10004481m, Thhalv10007985m, Thhalv10010481m, Thhalv10013967m, Thhalv10018818m, Thhalv10023544m, Thhalv10025616m, Thhalv10025907m	RaChr08G08100.1, RaChr12G25070.1, RaChr13G26580.1	g2065.t1, g23779.t1, g27081.t1, g28401.t1, g38705.t1, g40387.t1, g4322.t1, g44770.t1, g55463.t1, g57901.t1, g7779.t1	11	10	9	9	10	10	3	11	73	FALSE	FALSE
OG0000055	AL1G25030.t1, AL1G25040.t1, AL1G35400.t1, AL1G53180.t1, AL1G54370.t1, AL1G55002.t1, AL1G55020.t1, AL3G24690.t1, AL4G24650.t1, AL6G16510.t1, AL6G23340.t1, AL7G25770.t1, AL7G46170.t1	AT1G21990.1, AT1G47920.1, AT1G48390.1, AT1G48400.1, AT1G64540.1, AT2G29910.1, AT2G29930.1, AT4G27050.1, AT5G35995.1	Bvul_01535, Bvul_07219, Bvul_07391, Bvul_12209, Bvul_14816, Bvul_16704, Bvul_18295, Bvul_18751	CARHR038000.1, CARHR098800.1, CARHR123070.1, CARHR123140.1, CARHR123150.1, CARHR151510.1, CARHR215660.1, CARHR219570.2, CARHR228580.1, CARHR252580.1, CARHR270010.1, CARHR286420.1	Carubv10000818m, Carubv10003793m, Carubv10007547m, Carubv10008975m, Carubv10011184m, Carubv10011963m, Carubv10024550m, Carubv10025107m	Thhalv10012155m, Thhalv10012238m, Thhalv10013291m, Thhalv10016490m, Thhalv10022030m, Thhalv10025182m, Thhalv10025404m, Thhalv10026785m, Thhalv10028052m	RaChr01G18020.1, RaChr03G08410.1, RaChr07G09970.1, RaChr12G03280.1, RaChr12G08990.1, RaChr12G14350.1	g15183.t1, g21852.t1, g2771.t1, g28368.t1, g36905.t1, g46065.t1, g9123.t1, g9474.t1	13	9	8	12	8	9	6	8	73	FALSE	FALSE
OG0000056	AL1G47430.t1, AL3G30210.t1, AL5G16910.t1, AL8G24550.t1	AT1G37020.1, AT1G42525.1	Bvul_02318, Bvul_07187, Bvul_07188, Bvul_07189, Bvul_19952, Bvul_22317, Bvul_23163, Bvul_24039	CARHR032540.1, CARHR033910.1, CARHR104030.1, CARHR116190.1, CARHR117480.1, CARHR150510.1, CARHR153270.1, CARHR177560.1, CARHR185190.1, CARHR187300.1, CARHR260230.1, CARHR284370.1, CARHR289190.1	Carubv10012775m, Carubv10025721m	Thhalv10002866m	RaChr05G21180.1, RaChr09G19960.1, RaChr09G20040.1, RaChr11G09510.1, RaChr13G01630.1	g14852.t1, g16730.t1, g17435.t1, g18185.t1, g19365.t1, g19771.t1, g21985.t1, g23485.t1, g23544.t1, g25202.t1, g255.t1, g28167.t1, g31214.t1, g3309.t1, g33210.t1, g37437.t1, g39793.t1, g39848.t1, g44879.t1, g45263.t1, g45825.t1, g45935.t1, g46234.t1, g46575.t1, g47876.t1, g48454.t1, g48559.t1, g49321.t1, g50246.t1, g504.t1, g54426.t1, g57604.t1, g62533.t1, g62722.t1, g6279.t1, g72232.t1, g73905.t1	4	2	8	13	2	1	5	37	72	FALSE	FALSE
OG0000057	AL2G13330.t1, AL3G42630.t1, AL4G26930.t1, AL7G30220.t1, AL7G47240.t1, AL8G16330.t1, AL8G16340.t1, AL8G29070.t1	AT3G32960.1	Bvul_12239, Bvul_16459	CARHR055460.1, CARHR055470.1, CARHR118410.1, CARHR149850.1, CARHR179050.1, CARHR263280.1	Carubv10002430m, Carubv10002655m, Carubv10008026m, Carubv10012774m, Carubv10021326m	Thhalv10002282m, Thhalv10003375m, Thhalv10011091m, Thhalv10012309m, Thhalv10022492m, Thhalv10023812m, Thhalv10024057m, Thhalv10028100m, Thhalv10028115m, Thhalv10028257m, Thhalv10029088m		g11991.t1, g12567.t1, g12862.t1, g13147.t1, g13366.t1, g16279.t1, g17088.t1, g17458.t1, g18641.t1, g20305.t1, g21478.t1, g22616.t1, g23198.t1, g25026.t1, g29069.t1, g34713.t1, g38958.t1, g40794.t1, g42549.t1, g43722.t1, g44666.t1, g45167.t1, g46942.t1, g49001.t1, g49639.t1, g49649.t1, g49966.t1, g51197.t1, g52179.t1, g54039.t1, g58601.t1, g59873.t1, g63290.t1, g64063.t1, g6430.t1, g68254.t1, g699…	8	1	2	6	5	11	0	39	72	FALSE	FALSE
OG0000058				CARHR184640.1			RaChr05G06540.1, RaChr05G28110.1, RaChr07G08780.1, RaChr07G09420.1, RaChr09G00160.1, RaChr13G01340.2, RaChr13G02790.1, RaChr13G04610.1, RaChr14G02980.1, RaChr15G18190.1, RaChr15G27060.1, Ra_scaffold_00082G00030.1, Ra_scaffold_00320G00020.1	g10052.t1, g10346.t1, g11023.t1, g11039.t1, g11930.t1, g12441.t1, g13183.t1, g13941.t1, g14231.t1, g14284.t1, g14534.t1, g15899.t1, g16691.t1, g16696.t1, g17375.t1, g18372.t1, g18518.t1, g18583.t1, g19220.t1, g2012.t1, g20669.t1, g21149.t1, g21713.t1, g2408.t1, g25136.t1, g26010.t1, g26430.t1, g26844.t1, g27142.t1, g28361.t1, g29569.t1, g30987.t1, g31319.t1, g31388.t1, g32004.t1, g32262.t1, g3324…	0	0	0	1	0	0	13	58	72	FALSE	FALSE
OG0000059				CARHR262600.1			RaChr01G28780.1, RaChr02G22420.1, RaChr03G06200.1, RaChr07G06690.1, RaChr08G03040.1, RaChr13G03170.1, RaChr15G18020.1, RaChr15G18560.1, RaChr15G21280.1, RaChr15G21290.1, RaChr15G21300.1, Ra_scaffold_00002G00060.1, Ra_scaffold_00002G00080.1	g12313.t1, g12888.t1, g12923.t1, g18015.t1, g19774.t1, g19846.t1, g23161.t1, g26748.t1, g26909.t1, g2770.t1, g28557.t1, g30185.t1, g31677.t1, g34022.t1, g34437.t1, g35204.t1, g35341.t1, g35633.t1, g35672.t1, g38786.t1, g39553.t1, g39631.t1, g40887.t1, g41253.t1, g41800.t1, g42407.t1, g43616.t1, g4499.t1, g45075.t1, g45511.t1, g47707.t1, g48787.t1, g49686.t1, g50047.t1, g50208.t1, g50726.t1, g5072…	0	0	0	1	0	0	13	58	72	FALSE	FALSE
OG0000060	AL1G56110.t1, AL3G23740.t1, AL3G32160.t1, AL4G34130.t1, AL4G34190.t1, AL4G40450.t1, AL4G40460.t1, AL4G40470.t1, AL5G25390.t1, AL5G34730.t1, AL6G20220.t1, AL8G35810.t1	AT1G49240.1, AT2G37620.1, AT2G42090.1, AT2G42100.1, AT2G42170.1, AT3G12110.1, AT3G18780.2, AT3G46520.1, AT3G53750.1, AT5G09810.1, AT5G59370.1	Bvul_00342, Bvul_06600, Bvul_20553, Bvul_24340, Bvul_24752	CARHR086670.1, CARHR094190.1, CARHR131960.1, CARHR137630.1, CARHR155270.1, CARHR203590.1, CARHR285740.1	Carubv10001188m, Carubv10009457m, Carubv10013961m, Carubv10013962m, Carubv10017439m, Carubv10017441m, Carubv10023442m, Carubv10024540m, Carubv10024948m, Carubv10028459m	Thhalv10002572m, Thhalv10010455m, Thhalv10013834m, Thhalv10013840m, Thhalv10016809m, Thhalv10020906m, Thhalv10020950m	RaChr04G07540.1, RaChr05G08970.1, RaChr05G15140.1, RaChr06G16620.1, RaChr07G17030.1, RaChr08G04610.1, RaChr09G02610.1, RaChr11G21970.1, RaChr11G22630.1, RaChr14G16000.1, RaChr15G36030.1	g12356.t1, g14398.t1, g21095.t1, g21309.t1, g22603.t1, g23877.t1, g29422.t1, g32743.t1	12	11	5	7	10	7	11	8	71	FALSE	FALSE
OG0000061	AL431U10010.t1, AL6G51530.t1	AT1G34070.1, AT5G48050.1	Bvul_02791, Bvul_02792	CARHR155450.1	Carubv10003717m, Carubv10006743m, Carubv10007839m, Carubv10007973m, Carubv10015956m, Carubv10019423m, Carubv10025144m, Carubv10025533m, Carubv10027552m, Carubv10027642m, Carubv10028228m	Thhalv10001107m	RaChr01G25310.1, RaChr02G10670.1, RaChr02G10680.1, RaChr02G31430.1, RaChr03G02440.1, RaChr03G05290.1, RaChr03G05320.1, RaChr04G22640.1, RaChr04G25960.1, RaChr05G21020.1, RaChr05G22140.1, RaChr06G01060.1, RaChr07G05100.1, RaChr08G10620.1, RaChr10G01070.1, RaChr10G05090.1, RaChr10G14700.1, RaChr11G02190.1, RaChr12G03550.1, RaChr12G09270.1, RaChr12G09280.1, RaChr12G27700.1, RaChr13G00720.1, RaChr13G…	g12698.t1, g12935.t1, g18196.t1, g18644.t1, g19091.t1, g20789.t1, g24909.t1, g29651.t1, g30305.t1, g3827.t1, g4050.t1, g42062.t1, g42536.t1, g44272.t1, g44878.t1, g45778.t1, g50658.t1, g51.t1, g53995.t1, g56763.t1, g62925.t1, g6438.t1, g7768.t1	2	2	2	1	11	1	29	23	71	FALSE	FALSE
OG0000062	AL5G23950.t1, AL5G23970.t1, AL5G23980.t1, AL5G23990.t1, AL8G36860.t1, AL8G36870.t1, AL8G36890.t1, AL8G36920.t1, AL8G36930.t1	AT3G45330.1, AT3G45390.1, AT3G45410.1, AT3G45420.1, AT3G45430.1, AT3G45440.1, AT5G60270.1, AT5G60280.1, AT5G60300.3, AT5G60310.1, AT5G60320.1	Bvul_01016, Bvul_09344, Bvul_18898, Bvul_20241, Bvul_22088	CARHR150240.1, CARHR150270.1, CARHR150310.1, CARHR150340.1, CARHR150350.1, CARHR150390.1, CARHR150420.1, CARHR150470.1, CARHR150490.1, CARHR150500.1, CARHR273930.1, CARHR273940.1, CARHR273950.1, CARHR273960.1, CARHR273970.1, CARHR289230.1	Carubv10016786m, Carubv10016788m, Carubv10018475m, Carubv10018920m, Carubv10019417m, Carubv10025982m, Carubv10026008m, Carubv10026022m, Carubv10027940m	Thhalv10002427m, Thhalv10002842m, Thhalv10012788m, Thhalv10012851m, Thhalv10012880m, Thhalv10012889m, Thhalv10015671m		g15657.t1, g15658.t1, g15659.t1, g21631.t1, g22184.t1, g29691.t1, g33776.t1, g46551.t1, g48155.t1, g48156.t1, g53035.t1, g57578.t1, g9060.t1	9	11	5	16	9	7	0	13	70	FALSE	FALSE
OG0000063	AL1G56710.t1, AL1G65820.t1, AL4G17660.t1, AL4G17900.t1, AL4G17920.t1, AL5G20810.t1, AL8G38260.t1	AT1G30140.1, AT2G29880.1, AT5G27260.1, AT5G28820.1, AT5G29613.1	Bvul_09509, Bvul_10622, Bvul_10846, Bvul_13744, Bvul_15517, Bvul_22238, Bvul_22239	CARHR004570.1, CARHR062190.1	Carubv10002756m, Carubv10002966m, Carubv10003069m, Carubv10003183m, Carubv10006549m, Carubv10006555m, Carubv10006818m, Carubv10007908m, Carubv10012158m, Carubv10012326m, Carubv10012510m, Carubv10021869m, Carubv10022274m, Carubv10024507m, Carubv10024645m, Carubv10027674m, Carubv10027884m	Thhalv10002177m, Thhalv10005278m, Thhalv10010996m, Thhalv10015362m, Thhalv10017633m, Thhalv10017744m, Thhalv10022272m, Thhalv10023821m, Thhalv10024061m, Thhalv10027019m, Thhalv10029159m, Thhalv10029209m, Thhalv10029274m, Thhalv10029365m, Thhalv10029423m	RaChr02G21500.1, RaChr03G08090.1, RaChr11G26660.1, RaChr14G04780.1, RaChr15G28260.1	g13058.t1, g18575.t1, g19117.t1, g34325.t1, g35583.t1, g35813.t1, g38547.t1, g40423.t1, g48585.t1, g54590.t1, g57256.t1, g69339.t1	7	5	7	2	17	15	5	12	70	FALSE	FALSE
OG0000064	AL1G28570.t1, AL2G39850.t1, AL3G24370.t1, AL4G43910.t1, AL5G17010.t1, AL7G26280.t1, AL7G49970.t1, AL8G10200.t1, AL8G31470.t1	AT1G16440.1, AT1G79250.1, AT2G44830.1, AT3G12690.1, AT3G27580.1, AT4G26610.1, AT5G40030.1, AT5G47750.1, AT5G55910.1	Bvul_02003, Bvul_04778, Bvul_07870, Bvul_08355, Bvul_10800, Bvul_11350, Bvul_13128, Bvul_22730	CARHR016910.1, CARHR072920.1, CARHR087210.1, CARHR140050.1, CARHR148960.1, CARHR173570.1, CARHR234190.1, CARHR234210.1, CARHR262070.1, CARHR269280.1	Carubv10004626m, Carubv10006643m, Carubv10011491m, Carubv10015207m, Carubv10016900m, Carubv10022348m, Carubv10022689m, Carubv10026139m, Carubv10026280m	Thhalv10000825m, Thhalv10001322m, Thhalv10003895m, Thhalv10007415m, Thhalv10013345m, Thhalv10019858m, Thhalv10020378m, Thhalv10024951m, Thhalv10027731m	RaChr04G26600.1, RaChr04G26610.1, RaChr04G26730.1, RaChr06G03440.1, RaChr07G24160.1	g1499.t1, g21194.t1, g28236.t1, g3003.t1, g34489.t1, g38480.t1, g43476.t1, g57210.t1, g6684.t1, g8224.t1	9	9	8	10	9	9	5	10	69	FALSE	FALSE
OG0000065	AL1G20220.t1, AL2G18750.t1, AL5G12940.t1, AL5G12970.t1, AL8G20320.t1, AL8G22760.t1	AT1G09665.1, AT1G47370.1, AT1G57830.1, AT1G57850.1, AT1G60320.1, AT2G03030.1, AT2G03300.1	Bvul_00736, Bvul_06860, Bvul_07692, Bvul_12903, Bvul_18912, Bvul_19687	CARHR009640.1, CARHR145620.1, CARHR145630.1, CARHR145640.1, CARHR176420.1, CARHR288740.1	Carubv10011501m, Carubv10017529m, Carubv10017816m, Carubv10018498m, Carubv10018622m, Carubv10018648m, Carubv10018802m, Carubv10018868m, Carubv10019003m, Carubv10019041m, Carubv10019057m, Carubv10019321m, Carubv10019470m, Carubv10019542m, Carubv10021364m, Carubv10022278m, Carubv10028164m	Thhalv10001146m, Thhalv10004936m, Thhalv10005549m, Thhalv10005569m, Thhalv10005701m, Thhalv10024056m, Thhalv10024080m	RaChr06G00910.1, RaChr11G01980.1	g151.t1, g15643.t1, g15690.t1, g15692.t1, g15693.t1, g22753.t1, g27064.t1, g29281.t1, g30390.t1, g31869.t1, g35731.t1, g36118.t1, g37751.t1, g39032.t1, g41750.t1, g42697.t1, g44264.t1, g4776.t1	6	7	6	6	17	7	2	18	69	FALSE	FALSE
OG0000066	AL2G23540.t1, AL2G23590.t1, AL2G23600.t1, AL3G36710.t1, AL3G37210.t1, AL3G38540.t1, AL3G38550.t1, AL4G35640.t1, AL4G35650.t1, AL4G35660.t1, AL4G35680.t1, AL6G44790.t1, AL7G47920.t1	AT1G65990.1, AT2G38590.1, AT3G22421.1, AT3G22870.1, AT3G22940.1, AT3G23680.1, AT3G23685.1, AT3G25090.1, AT4G10740.1, AT4G33290.1, AT5G41490.1, AT5G41500.1, AT5G41510.1	Bvul_12580, Bvul_18250, Bvul_18251	CARHR078400.1, CARHR099660.1, CARHR101240.1, CARHR102680.1, CARHR115930.1, CARHR115940.1, CARHR115970.1, CARHR133050.1, CARHR133060.1, CARHR133070.1, CARHR189820.1	Carubv10002977m, Carubv10003673m, Carubv10003888m, Carubv10007423m, Carubv10015523m, Carubv10016441m, Carubv10021278m, Carubv10021769m, Carubv10024649m	Thhalv10000467m, Thhalv10009814m, Thhalv10015464m, Thhalv10015830m, Thhalv10017545m, Thhalv10017624m, Thhalv10021925m, Thhalv10022089m, Thhalv10029509m		g10191.t1, g10192.t1, g12418.t1, g13158.t1, g14452.t1, g19318.t1, g19850.t1, g24166.t1, g30745.t1, g33749.t1, g42752.t1	13	13	3	11	9	9	0	11	69	FALSE	FALSE
OG0000067	AL1G12060.t1, AL1G19760.t1, AL1G65680.t1, AL3G17830.t1, AL6G51020.t1, AL7G39010.t1, AL8G22920.t1, AL8G22930.t1, AL8G22940.t1	AT1G02690.2, AT1G09270.1, AT3G06720.1, AT4G02150.1, AT4G16143.1, AT5G49310.1, AT5G52000.1	Bvul_01649, Bvul_02560, Bvul_04492, Bvul_04493, Bvul_04494, Bvul_04495, Bvul_04916, Bvul_09814, Bvul_12347, Bvul_13078, Bvul_15965, Bvul_21954, Bvul_23938	CARHR001990.1, CARHR009240.1, CARHR081320.1, CARHR168510.1, CARHR182260.1, CARHR182290.1, CARHR222440.1, CARHR250330.1, CARHR287520.1	Carubv10003501m, Carubv10006712m, Carubv10008795m, Carubv10011976m, Carubv10013416m, Carubv10022422m, Carubv10026215m, Carubv10026424m, Carubv10027530m, Carubv10027733m	Thhalv10005613m, Thhalv10007310m, Thhalv10020480m, Thhalv10024884m, Thhalv10028572m	RaChr01G06290.1, RaChr02G05940.1	g20938.t1, g27398.t1, g27858.t1, g2868.t1, g31117.t1, g32215.t1, g32216.t1, g32497.t1, g39598.t1, g41313.t1, g9522.t1, g9523.t1, g9524.t1	9	7	13	9	10	5	2	13	68	FALSE	FALSE
OG0000068	AL3G36200.t3, AL3G36210.t1, AL3G36220.t1, AL3G38320.t1, AL4G26870.t1	AT3G21980.1, AT3G21990.1, AT3G22000.1, AT3G22010.1, AT3G22020.1, AT3G22030.1, AT3G22040.1, AT3G22050.1, AT3G22057.1, AT4G20520.1, AT4G20530.1, AT4G20540.1, AT4G20550.1, AT4G20560.1, AT4G20570.1, AT4G20580.1, AT4G20590.1, AT4G20600.1, AT4G20610.1, AT4G20620.1, AT4G20630.1, AT4G20640.1, AT4G20650.1, AT4G20670.1, AT4G20680.1, AT4G20700.1	Bvul_06074, Bvul_06075, Bvul_11500	CARHR097880.1, CARHR097890.1, CARHR097900.1, CARHR097910.1, CARHR103590.1, CARHR103600.1, CARHR288090.1	Carubv10012131m, Carubv10014446m, Carubv10015173m, Carubv10015177m, Carubv10015352m, Carubv10015411m, Carubv10015511m, Carubv10015592m, Carubv10015622m, Carubv10015666m, Carubv10015870m, Carubv10016029m, Carubv10016100m, Carubv10016238m	Thhalv10019551m, Thhalv10021973m, Thhalv10021994m, Thhalv10022112m, Thhalv10022150m, Thhalv10022153m, Thhalv10022212m, Thhalv10022331m, Thhalv10022388m, Thhalv10022997m	RaChr04G15980.1	g35349.t1	5	26	3	7	14	10	1	1	67	FALSE	FALSE
OG0000069	AL1G13760.t1, AL1G19170.t1, AL1G29890.t1, AL3G47800.t1, AL6G32020.t1, AL7G23800.t1, AL8G16230.t1	AT1G04160.1, AT1G08730.1, AT1G17580.1, AT1G54560.1, AT2G20290.1, AT4G28710.1, AT5G20490.1, AT5G43900.3	Bvul_00102, Bvul_00972, Bvul_12404, Bvul_14670, Bvul_16325, Bvul_17621, Bvul_18964	CARHR003500.1, CARHR018180.1, CARHR110780.2, CARHR179530.1, CARHR192320.1, CARHR214520.1, CARHR236500.1	Carubv10000031m, Carubv10006964m, Carubv10008089m, Carubv10011741m, Carubv10011892m, Carubv10012812m, Carubv10019655m, Carubv10025740m	Thhalv10001881m, Thhalv10003130m, Thhalv10006551m, Thhalv10006554m, Thhalv10006560m, Thhalv10012431m, Thhalv10023213m, Thhalv10024210m	RaChr01G13130.1, RaChr04G25880.1, RaChr05G29260.1, RaChr05G29270.1, RaChr10G04210.1, RaChr10G04390.1, RaChr10G16020.1, RaChr11G03300.1, RaChr11G13620.1, RaChr12G20450.1, RaChr13G21870.1, Ra_scaffold_00009G00580.1	g11728.t1, g15250.t1, g20169.t1, g23809.t1, g24797.t1, g29495.t1, g31417.t1, g39310.t1, g4598.t1, g53004.t1	7	8	7	7	8	8	12	10	67	FALSE	FALSE
OG0000070	AL1G40260.t3, AL251U10020.t1, AL2G24150.t1, AL3G17150.t1, AL3G32130.t1, AL5G17710.t1, AL5G21470.t1, AL6G14120.t1, AL6G25150.t1, AL7G15770.t1, AL7G25040.t1, AL7G36390.t2, AL8G23160.t1	AT3G29791.1, AT4G09490.1	Bvul_15346, Bvul_18170, Bvul_20246, Bvul_24265	CARHR034640.1, CARHR055780.1, CARHR056400.1, CARHR106500.1, CARHR113380.1, CARHR145720.1, CARHR217600.1	Carubv10003236m, Carubv10003872m, Carubv10007424m, Carubv10010806m, Carubv10010848m, Carubv10011765m, Carubv10015941m, Carubv10018664m, Carubv10021508m, Carubv10021764m, Carubv10023843m, Carubv10027754m	Thhalv10000609m, Thhalv10002209m, Thhalv10002326m, Thhalv10002835m, Thhalv10003494m, Thhalv10019636m, Thhalv10019721m, Thhalv10023819m, Thhalv10023927m, Thhalv10024129m, Thhalv10027466m, Thhalv10029405m	RaChr02G16100.1, RaChr04G06730.2, RaChr05G25940.1, RaChr06G15080.1, RaChr11G06170.1	g1823.t1, g19552.t1, g20823.t1, g22670.t1, g26300.t1, g31245.t1, g33149.t1, g39026.t1, g47147.t1, g47539.t1, g52634.t1	13	2	4	7	12	12	5	11	66	FALSE	FALSE
OG0000071	AL1G18070.t1, AL3G20660.t1, AL4G23250.t1, AL4G33930.t1, AL5G24690.t1, AL5G24750.t1, AL6G11840.t1, AL6G34020.t1, AL8G36480.t1	AT1G07790.1, AT2G28720.1, AT2G37470.1, AT3G09480.1, AT3G45980.1, AT3G46030.1, AT3G53650.1, AT5G02570.1, AT5G22880.1, AT5G59910.1	Bvul_03268, Bvul_03775, Bvul_07069, Bvul_16010, Bvul_16169, Bvul_18199, Bvul_18573, Bvul_21465	CARHR007600.1, CARHR121850.1, CARHR154340.1, CARHR154390.1, CARHR163570.1, CARHR190650.1, CARHR210790.1, CARHR273520.1	Carubv10002441m, Carubv10002579m, Carubv10010582m, Carubv10014937m, Carubv10018199m, Carubv10018224m, Carubv10019117m	Thhalv10002699m, Thhalv10002705m, Thhalv10010811m, Thhalv10014927m, Thhalv10014958m, Thhalv10017370m, Thhalv10017408m	RaChr02G04610.1, RaChr07G09360.1, RaChr08G10860.1, RaChr09G08070.1, RaChr10G09360.1, RaChr10G14470.1, RaChr10G30650.1, RaChr11G12060.1, RaChr11G27560.1	g16449.t1, g1709.t1, g21974.t1, g25019.t1, g34302.t1, g45324.t1, g47765.t1, g5683.t1	9	10	8	8	7	7	9	8	66	FALSE	FALSE
OG0000072	AL1G20340.t1, AL2G11470.t1, AL2G15770.t1, AL3G20080.t1, AL4G40910.t1, AL4G40920.t1, AL4G40930.t1, AL4G40940.t1, AL4G40950.t1, AL4G40960.t1, AL4G40970.t1, AL4G41000.t1, AL4G41010.t1, AL4G41020.t1	AT2G42460.1, AT2G42470.1, AT2G42480.1	Bvul_00418, Bvul_02433, Bvul_04676, Bvul_04677, Bvul_09549, Bvul_11447, Bvul_14433, Bvul_21259, Bvul_21429, Bvul_21965	CARHR002800.1, CARHR109310.1, CARHR127280.1, CARHR137510.1, CARHR137520.1, CARHR137530.1, CARHR137540.1, CARHR137550.1, CARHR256260.1	Carubv10009896m, Carubv10024595m, Carubv10024897m, Carubv10025186m, Carubv10025471m, Carubv10025690m	Thhalv10008254m, Thhalv10017071m, Thhalv10017566m, Thhalv10023572m, Thhalv10023616m, Thhalv10023897m, Thhalv10023954m, Thhalv10023996m, Thhalv10024005m, Thhalv10024153m, Thhalv10026867m, Thhalv10029184m, Thhalv10029219m	RaChr07G01200.1, RaChr07G12990.1, RaChr07G21940.1, RaChr07G21950.1, RaChr14G03750.1	g14867.t1, g14912.t1, g29106.t1, g30168.t1, g33861.t1, g41092.t1	14	3	10	9	6	13	5	6	66	FALSE	FALSE
OG0000073	AL1G22780.t1, AL1G53740.t1, AL1G56970.t1, AL3G32500.t1, AL6G30840.t1, AL7G25830.t1, AL8G18495.t1, AL8G30360.t1	AT1G11650.2, AT1G47490.1, AT1G47500.1, AT1G49600.1, AT3G19130.1, AT4G27000.1, AT5G19350.1, AT5G54900.1	Bvul_01864, Bvul_04175, Bvul_05662, Bvul_13697, Bvul_14214, Bvul_14481, Bvul_20103, Bvul_22682	CARHR011940.1, CARHR037070.1, CARHR039650.1, CARHR094540.1, CARHR181610.1, CARHR193610.1, CARHR229830.1, CARHR234620.1, CARHR268240.1	Carubv10000890m, Carubv10004931m, Carubv10009124m, Carubv10009142m, Carubv10009143m, Carubv10013726m, Carubv10026467m, Carubv10026566m	Thhalv10007819m, Thhalv10011476m, Thhalv10011485m, Thhalv10013617m, Thhalv10013710m, Thhalv10020763m, Thhalv10025342m	RaChr01G08390.1, RaChr01G30580.1, RaChr02G29330.1, RaChr04G13570.1, RaChr05G15470.1, RaChr10G06120.1, RaChr12G18850.1, RaChr15G32110.3, Ra_scaffold_00268G00050.2	g14633.t1, g14801.t1, g15112.t1, g16810.t1, g27704.t1, g42253.t1, g5000.t1, g669.t1, g7088.t1	8	8	8	9	8	7	9	9	66	FALSE	FALSE
OG0000074	AL5G20860.t1, AL6G42190.t1, AL6G45140.t1	AT1G32000.1, AT5G38190.1	Bvul_00991, Bvul_02793, Bvul_03646, Bvul_04751, Bvul_05988, Bvul_20834, Bvul_25200	CARHR035010.1, CARHR055480.1, CARHR106380.1, CARHR108110.1, CARHR114620.1, CARHR114830.1, CARHR119360.1, CARHR293180.1				g1179.t1, g13191.t1, g16195.t1, g18281.t1, g20659.t1, g22144.t1, g22338.t1, g2253.t1, g23788.t1, g24676.t1, g24677.t1, g29000.t1, g298.t1, g32126.t1, g34602.t1, g38078.t1, g38214.t1, g40592.t1, g41125.t1, g41922.t1, g4327.t1, g43532.t1, g43599.t1, g45215.t1, g45581.t1, g48033.t1, g49283.t1, g49480.t1, g51492.t1, g54464.t1, g54519.t1, g54604.t1, g54613.t1, g55976.t1, g57089.t1, g59077.t1, g59952.t…	3	2	7	8	0	0	0	45	65	FALSE	FALSE
OG0000075	AL1G34270.t1, AL1G34300.t1, AL1G34310.t1, AL1G34320.t1, AL1G34330.t1, AL1G34340.t1, AL1G34360.t1, AL3G41650.t1	AT1G21210.1, AT1G21230.1, AT1G21240.1, AT1G21245.1, AT1G21250.1, AT1G21270.1, AT1G22720.1, AT3G25490.1	Bvul_00839, Bvul_04090, Bvul_04092, Bvul_07028, Bvul_21475, Bvul_23725	CARHR021660.1, CARHR021670.1, CARHR021680.1, CARHR021690.1, CARHR059110.1, CARHR116570.1, CARHR146970.1, CARHR181950.1, CARHR181960.1, CARHR181970.1, CARHR256500.1, CARHR287770.1	Carubv10004243m, Carubv10008398m, Carubv10008400m, Carubv10008422m, Carubv10008425m, Carubv10011064m, Carubv10011787m	Thhalv10006905m, Thhalv10006909m, Thhalv10009893m	RaChr01G15780.1, RaChr01G15810.1, RaChr01G15950.1, RaChr01G15960.1, RaChr01G15970.1, RaChr01G15990.1	g13996.t1, g1507.t1, g16721.t1, g20322.t1, g23842.t1, g24200.t1, g28286.t1, g28575.t1, g36110.t1, g39386.t1, g39501.t1, g39503.t1, g43980.t1, g50668.t1, g62876.t1	8	8	6	12	7	3	6	15	65	FALSE	FALSE
OG0000076	AL7G34470.t1, AL7G34480.t1, AL7G34490.t1, AL7G34500.t1, AL7G34510.t1, AL7G34520.t1, AL7G34530.t1, AL7G34540.t1, AL7G34550.t1	AT4G19570.1, AT4G19580.1, AT4G19590.1, AT5G37440.1, AT5G37750.1, AT5G37760.1, AT5G62780.1	Bvul_00346, Bvul_06313, Bvul_06314, Bvul_06315, Bvul_12766, Bvul_12767, Bvul_12819, Bvul_14182, Bvul_23329, Bvul_23330, Bvul_24006	CARHR051370.1, CARHR215050.1, CARHR215060.2, CARHR215070.1, CARHR215370.1, CARHR220710.1, CARHR226280.1, CARHR226370.1, CARHR226380.1, CARHR260280.1, CARHR266210.1	Carubv10003867m, Carubv10004689m, Carubv10006409m, Carubv10006661m, Carubv10006882m, Carubv10007010m, Carubv10007796m	Thhalv10011988m, Thhalv10012020m, Thhalv10012364m, Thhalv10026814m, Thhalv10026830m, Thhalv10026868m, Thhalv10027069m, Thhalv10027481m	RaChr13G06320.1, Ra_scaffold_00087G00060.1, Ra_scaffold_00087G00070.1	g17584.t1, g25375.t1, g30533.t1, g36162.t1, g37667.t1, g37668.t1, g37669.t1, g49094.t1, g49800.t1	9	7	11	11	7	8	3	9	65	FALSE	FALSE
OG0000077	AL1G21900.t1, AL1G57800.t1, AL1G61840.t2, AL293U10010.t1, AL43U10010.t1, AL7G39090.t1, AL8G21620.t1, AL8G21640.t1	AT1G10920.1, AT1G50180.1, AT1G53350.1, AT5G35450.1, AT5G43470.1, AT5G48620.1	Bvul_02036, Bvul_04500, Bvul_04533, Bvul_05632, Bvul_05855, Bvul_06875, Bvul_08092, Bvul_08093, Bvul_08320, Bvul_08567, Bvul_11211, Bvul_12367, Bvul_13253, Bvul_13698, Bvul_16213, Bvul_16355, Bvul_17075, Bvul_21409, Bvul_23159	CARHR010420.1, CARHR010430.1, CARHR011140.1, CARHR028380.1, CARHR040210.1, CARHR040250.5, CARHR123290.1, CARHR183350.1, CARHR183370.1, CARHR183400.1, CARHR290720.1	Carubv10004109m, Carubv10007066m, Carubv10008215m, Carubv10008237m, Carubv10008267m, Carubv10019753m, Carubv10022213m, Carubv10025854m, Carubv10027796m, Carubv10028494m	Thhalv10002442m, Thhalv10012230m		g15179.t1, g16268.t1, g2780.t1, g38357.t1, g39289.t1, g40645.t1, g42513.t1, g49947.t1	8	6	19	11	10	2	0	8	64	FALSE	FALSE
OG0000078	AL158U10020.t1, AL158U10030.t1, AL1G47960.t1, AL2G31040.t1, AL2G31050.t1, AL2G31060.t1, AL3G15860.t1, AL3G15890.t1, AL3G37430.t1, AL3G37440.t1, AL3G37560.t1, AL3G37570.t1, AL3G43940.t1, AL57U10020.t1	AT1G71390.1, AT1G71400.1, AT3G05360.1, AT3G05370.1, AT3G23010.1, AT3G23110.1, AT3G23120.1	Bvul_01497, Bvul_02841, Bvul_06171, Bvul_09872, Bvul_09874	CARHR064660.1, CARHR099020.1, CARHR099030.1, CARHR118040.1, CARHR118080.1, CARHR176300.1, CARHR291280.1, CARHR291340.1, CARHR291350.1	Carubv10015477m, Carubv10015825m, Carubv10016055m, Carubv10016711m, Carubv10021545m, Carubv10022658m, Carubv10022659m, Carubv10022669m, Carubv10025111m, Carubv10025634m	Thhalv10018259m, Thhalv10018341m, Thhalv10020067m, Thhalv10021972m, Thhalv10024400m, Thhalv10024443m, Thhalv10024467m, Thhalv10024473m, Thhalv10026970m, Thhalv10027661m	RaChr04G16830.1	g10082.t1, g14790.t1, g15486.t1, g39047.t1, g39385.t1, g45519.t1, g5731.t1, g5958.t1	14	7	5	9	10	10	1	8	64	FALSE	FALSE
OG0000079			Bvul_21255	CARHR221560.1			RaChr02G25550.1, RaChr03G06670.1, RaChr03G08930.1, RaChr04G18850.1, RaChr04G19870.1, RaChr04G21240.1, RaChr04G25920.1, RaChr05G22910.1, RaChr07G05630.1, RaChr07G05790.1, RaChr08G00280.1, RaChr10G09000.1, RaChr11G05480.1, RaChr12G00530.1, RaChr12G05490.1, RaChr13G03100.1, RaChr13G09220.1, RaChr14G04750.1, RaChr14G07000.1, RaChr15G16380.1, RaChr15G26380.1, RaChr15G26540.1, Ra_scaffold_00001G00600.1…	g12339.t1, g2254.t1, g23623.t1, g29253.t1, g299.t1, g30793.t1, g32450.t1, g34601.t1, g34785.t1, g36317.t1, g38412.t1, g40556.t1, g42729.t1, g43598.t1, g46149.t1, g46465.t1, g49804.t1, g51300.t1, g51717.t1, g51718.t1, g53049.t1, g54040.t1, g55756.t1, g55802.t1, g56238.t1, g56692.t1, g57565.t1, g58432.t1, g61461.t1, g61991.t1, g62639.t1, g63056.t1, g65253.t1, g68146.t1, g71259.t1, g7641.t1, g9288.t…	0	0	1	1	0	0	24	38	64	FALSE	FALSE
OG0000080	AL4G11040.t1, AL4G16980.t2, AL6G15010.t1, AL6G20280.t1, AL6G28490.t1, AL7G11340.t1, AL7G19430.t1, AL8G16050.t1, AL8G42200.t1	AT2G21770.1, AT2G25540.1, AT4G32410.1, AT4G39350.1, AT5G05170.1, AT5G09870.1, AT5G17420.1, AT5G44030.1, AT5G64740.1	Bvul_01293, Bvul_02219, Bvul_02397, Bvul_03916, Bvul_06531, Bvul_07049, Bvul_07099, Bvul_08995, Bvul_23276	CARHR085440.1, CARHR115870.1, CARHR179260.1, CARHR195790.1, CARHR203480.1, CARHR208090.1, CARHR240330.1, CARHR247360.1, CARHR278730.1	Carubv10000099m, Carubv10000119m, Carubv10002932m, Carubv10004034m, Carubv10006999m, Carubv10012872m, Carubv10022538m, Carubv10027534m, Carubv10027598m	Thhalv10000022m, Thhalv10003137m, Thhalv10003574m, Thhalv10012521m, Thhalv10012528m, Thhalv10012538m, Thhalv10024277m, Thhalv10024278m		g10264.t1, g14478.t1, g16759.t1, g1834.t1, g18886.t1, g36065.t1, g45611.t1, g5418.t1, g911.t1, g9266.t1	9	9	9	9	9	8	0	10	63	FALSE	FALSE
OG0000081	AL1G49990.t1, AL6G47960.t1, AL6G47970.t1, AL6G47980.t1, AL6G47990.t1, AL6G48020.t1	AT4G04490.1, AT4G04500.1, AT4G04510.1, AT4G04540.1, AT4G04570.1	Bvul_06084, Bvul_08390, Bvul_11836, Bvul_11837, Bvul_13080, Bvul_14725, Bvul_15292, Bvul_15293	CARHR250360.1, CARHR250370.1, CARHR252960.1, CARHR252970.1, CARHR252980.1, CARHR252990.1, CARHR253010.1, CARHR253020.1, CARHR259510.1, CARHR263890.1, CARHR263910.1, CARHR263930.1	Carubv10000402m, Carubv10000409m, Carubv10000412m, Carubv10000413m, Carubv10000414m, Carubv10000419m, Carubv10000440m, Carubv10002500m, Carubv10002690m, Carubv10002832m, Carubv10002938m, Carubv10003203m	Thhalv10028430m, Thhalv10028498m, Thhalv10028500m, Thhalv10028501m, Thhalv10028503m, Thhalv10028504m, Thhalv10029445m	RaChr15G04320.2, RaChr15G04350.1, RaChr15G04360.1	g11150.t1, g11151.t1, g11152.t1, g18437.t1, g18763.t1, g19345.t1, g27709.t1, g34662.t1, g37991.t1, g44929.t1	6	5	8	12	12	7	3	10	63	FALSE	FALSE
OG0000082	AL236U10020.t1, AL2G24370.t1, AL6G19150.t1, AL8G27430.t1, AL8G27440.t1, AL8G28780.t1, AL8G29750.t1, AL8G29760.t1, AL8G29780.t1, AL8G29920.t1, AL8G29950.t1, AL8G30820.t1	AT5G52930.1, AT5G52940.1, AT5G53230.1, AT5G53240.1, AT5G54320.1, AT5G54330.1, AT5G54450.1, AT5G54550.1, AT5G54560.1, AT5G55270.1, AT5G55880.1, AT5G55890.1	Bvul_05490, Bvul_07872, Bvul_08312, Bvul_11333, Bvul_11334, Bvul_12708, Bvul_14381, Bvul_14382, Bvul_15350, Bvul_19250, Bvul_20068	CARHR030090.1, CARHR203510.1, CARHR220000.1, CARHR267510.1, CARHR267520.1, CARHR267690.1, CARHR267700.1, CARHR267830.1, CARHR267840.1, CARHR268630.1, CARHR269250.1, CARHR269260.1, CARHR281120.1, CARHR289300.1, CARHR289310.1	Carubv10002412m, Carubv10011422m, Carubv10011830m, Carubv10027862m	Thhalv10015326m, Thhalv10015795m, Thhalv10015966m, Thhalv10027810m, Thhalv10028315m		g33843.t1, g34353.t1, g3537.t1	12	12	11	15	4	5	0	3	62	FALSE	FALSE
OG0000083	AL1G23360.t1, AL6G47450.t1, AL6G47460.t1, AL7G31160.t1	AT1G12090.1, AT1G62510.1, AT4G12510.1, AT4G12520.1, AT4G12545.1, AT4G12550.1, AT4G22460.1	Bvul_00603, Bvul_10015, Bvul_13850	CARHR012450.1, CARHR049410.1, CARHR229350.1, CARHR253620.1, CARHR253640.1, CARHR253680.1, CARHR253690.1	Carubv10002511m, Carubv10002564m, Carubv10002736m, Carubv10002845m, Carubv10003241m, Carubv10003290m, Carubv10003301m, Carubv10003523m, Carubv10003726m, Carubv10003735m, Carubv10003904m, Carubv10007585m, Carubv10011959m, Carubv10021046m	Thhalv10009061m, Thhalv10023747m, Thhalv10026536m, Thhalv10029045m, Thhalv10029060m, Thhalv10029313m	RaChr01G08880.1, RaChr12G06270.1, RaChr12G14850.1, RaChr13G16070.1, RaChr14G02080.1, RaChr14G02090.1, RaChr14G02100.1, RaChr15G04690.1, RaChr15G04700.1, RaChr15G24500.1	g10545.t1, g10756.t1, g12641.t1, g20190.t1, g29295.t1, g40594.t1, g44325.t1, g50097.t1, g53930.t1, g62372.t1, g79651.t1	4	7	3	7	14	6	10	11	62	FALSE	FALSE
OG0000084	AL1G30400.t1, AL2G13960.t1, AL6G32670.t2	AT1G18050.1, AT3G30370.1	Bvul_06448, Bvul_12817, Bvul_14359, Bvul_15493	CARHR218510.1, CARHR259400.1		Thhalv10011148m, Thhalv10015932m, Thhalv10019515m, Thhalv10022508m, Thhalv10023887m		g11506.t1, g1332.t1, g13353.t1, g13527.t1, g14017.t1, g1568.t1, g16135.t1, g16313.t1, g17682.t1, g21169.t1, g22312.t1, g23025.t1, g23173.t1, g23579.t1, g26730.t1, g27556.t1, g28705.t1, g29014.t1, g29236.t1, g30257.t1, g30581.t1, g3121.t1, g37141.t1, g37721.t1, g39611.t1, g39877.t1, g41787.t1, g4241.t1, g46174.t1, g49190.t1, g49345.t1, g5089.t1, g51015.t1, g51346.t1, g51852.t1, g51864.t1, g52493.t…	3	2	4	2	0	5	0	46	62	FALSE	FALSE
OG0000085	AL1G12470.t1, AL5G45710.t1, AL7G39720.t1, AL7G39730.t1, AL7G39740.t1, AL7G39750.t1, AL7G39760.t1, AL7G39770.t1	AT1G03020.1, AT3G62930.1, AT4G15660.1, AT4G15670.1, AT4G15680.1, AT4G15690.1, AT4G15700.1	Bvul_00032	CARHR002360.1, CARHR173220.1, CARHR290060.1, CARHR290070.1, CARHR290080.1, CARHR290090.1, CARHR290100.1	Carubv10006098m, Carubv10006099m, Carubv10006100m, Carubv10006103m, Carubv10006105m, Carubv10006106m, Carubv10006107m, Carubv10007765m, Carubv10010921m, Carubv10019414m	Thhalv10006332m, Thhalv10009174m, Thhalv10026652m, Thhalv10026878m, Thhalv10027082m, Thhalv10027374m	RaChr01G01110.1, RaChr02G00910.1, RaChr08G19220.1, RaChr09G14810.1, RaChr12G09440.1, RaChr12G09450.1, RaChr12G09480.1, RaChr12G09490.1, RaChr13G09680.1, RaChr13G09690.1, RaChr13G09700.1, RaChr13G09710.1, RaChr13G09720.1, RaChr13G09730.1	g12371.t1, g18016.t1, g18017.t1, g19858.t1, g23772.t1, g24869.t1, g425.t1, g6501.t1	8	7	1	7	10	6	14	8	61	FALSE	FALSE
OG0000086	AL2G23580.t1, AL2G25640.t1, AL4G20750.t1, AL4G23070.t1, AL4G44040.t1	AT1G65985.1, AT1G67150.2, AT2G28580.1, AT2G44930.1, AT3G60470.1	Bvul_01361, Bvul_03379, Bvul_05168, Bvul_05245, Bvul_15158, Bvul_15557, Bvul_15655, Bvul_15815, Bvul_21059, Bvul_22631, Bvul_22681	CARHR057970.1, CARHR057980.1, CARHR059620.1, CARHR121990.1, CARHR140170.1, CARHR154310.1, CARHR170820.1, CARHR170840.1, CARHR170850.1	Carubv10018529m, Carubv10019375m, Carubv10019619m, Carubv10020252m, Carubv10022034m, Carubv10022153m, Carubv10023096m	Thhalv10001766m, Thhalv10003109m, Thhalv10005294m, Thhalv10005305m, Thhalv10006372m, Thhalv10013719m, Thhalv10024087m	RaChr03G08470.1, RaChr07G24170.1	g10499.t1, g10500.t1, g10501.t1, g10502.t1, g18090.t1, g20562.t1, g20576.t1, g21354.t1, g33330.t1, g38150.t1, g39363.t1, g43346.t1, g43678.t1, g5516.t1, g6206.t1	5	5	11	9	7	7	2	15	61	FALSE	FALSE
OG0000087	AL2G33070.t1, AL3G21810.t1, AL4G12560.t1, AL4G12610.t1, AL4G12620.t1, AL4G12630.t1, AL4G12640.t1, AL4G12650.t1, AL4G12670.t1, AL6G27620.t2, AL6G27630.t1, AL6G27640.t1	AT1G73270.1, AT1G73280.1, AT1G73290.1, AT1G73300.1, AT1G73310.1, AT2G22920.2, AT2G22970.3, AT2G22980.4, AT2G22990.3, AT2G23000.1, AT2G23010.2, AT3G10450.1, AT3G12203.1, AT5G36180.1	Bvul_16717, Bvul_24297	CARHR066290.1, CARHR066300.1, CARHR066310.1, CARHR066320.1, CARHR066330.1, CARHR066340.1, CARHR066360.2, CARHR084950.1, CARHR196560.2, CARHR292750.1, CARHR292760.1, CARHR292790.1, CARHR292800.1	Carubv10013730m, Carubv10013737m, Carubv10022339m, Carubv10023233m, Carubv10023234m, Carubv10023237m, Carubv10023242m, Carubv10024896m, Carubv10025532m, Carubv10025545m, Carubv10025556m	Thhalv10000651m, Thhalv10003211m, Thhalv10013495m, Thhalv10015511m, Thhalv10018572m, Thhalv10020743m		g39683.t1, g42080.t1, g42574.t1	12	14	2	13	11	6	0	3	61	FALSE	FALSE
OG0000088	AL1G53980.t1, AL1G53990.t1, AL311U10010.t1, AL7G11480.t1, AL7G11490.t1, AL7G11500.t1, AL7G11510.t1, AL7G19690.t1, AL7G51580.t1, AL8G26210.t1	AT1G47620.1, AT2G23180.1, AT4G32170.1, AT4G39480.1, AT4G39490.1, AT4G39500.1, AT4G39510.1, AT5G02900.1	Bvul_09316, Bvul_10480, Bvul_13131, Bvul_18838	CARHR114340.1, CARHR149040.1, CARHR247220.1, CARHR247230.1, CARHR247240.1, CARHR247250.1, CARHR260330.1, CARHR264830.1	Carubv10000726m, Carubv10004594m, Carubv10004619m, Carubv10004625m, Carubv10006585m, Carubv10007181m, Carubv10011665m, Carubv10023023m, Carubv10026237m, Carubv10028124m, Carubv10028299m, Carubv10028572m	Thhalv10000131m, Thhalv10010970m, Thhalv10024958m, Thhalv10026828m, Thhalv10027133m, Thhalv10027722m, Thhalv10027725m, Thhalv10028064m, Thhalv10028238m, Thhalv10028261m, Thhalv10029295m	RaChr06G03500.1, RaChr13G31130.1, RaChr14G24910.1, Ra_scaffold_00002G00870.1	g24120.t1, g24990.t1, g6035.t1	10	8	4	8	12	11	4	3	60	FALSE	FALSE
OG0000089	AL3G46650.t1, AL4G21250.t1, AL5G23250.t1, AL5G26330.t1, AL5G26340.t1, AL5G26350.t1, AL5G26360.t1, AL5G26370.t1, AL5G26810.t1, AL5G26820.t1, AL5G26860.t1, AL5G26870.t1	AT3G47090.1, AT3G47110.1, AT3G47570.1, AT3G47580.1	Bvul_00765, Bvul_00767, Bvul_04592, Bvul_04929, Bvul_09407, Bvul_13716, Bvul_13852, Bvul_21873, Bvul_22199, Bvul_22201	CARHR152650.1, CARHR155700.1, CARHR155710.1, CARHR155740.1, CARHR156270.1	Carubv10016561m, Carubv10016684m, Carubv10016726m, Carubv10016735m, Carubv10018543m, Carubv10019594m, Carubv10022566m, Carubv10025605m	Thhalv10000757m, Thhalv10001203m, Thhalv10002388m, Thhalv10010088m, Thhalv10010090m, Thhalv10010091m, Thhalv10010172m, Thhalv10012566m, Thhalv10017653m, Thhalv10028397m		g14118.t1, g2090.t1, g25342.t1, g28332.t1, g28928.t1, g29686.t1, g33581.t1, g38709.t1, g42140.t1, g8963.t1	12	4	10	5	8	10	0	10	59	FALSE	FALSE
OG0000090	AL1G17860.t1, AL1G18100.t1, AL4G23280.t1, AL5G24600.t1, AL5G25220.t1, AL5G34700.t1, AL781U10020.t1, AL8G36210.t1, AL8G36540.t1	AT1G07660.1, AT1G07820.1, AT2G28740.1, AT3G45930.1, AT3G46320.1, AT3G53730.1, AT5G59690.1, AT5G59970.1	Bvul_00387, Bvul_01010, Bvul_03266, Bvul_10756, Bvul_17822, Bvul_21909	CARHR007630.1, CARHR121870.1, CARHR132050.1, CARHR154290.1, CARHR154770.1, CARHR163630.1, CARHR273260.1	Carubv10010716m, Carubv10010719m, Carubv10018293m, Carubv10018294m, Carubv10024384m, Carubv10027423m	Thhalv10002735m, Thhalv10002736m, Thhalv10009172m, Thhalv10010851m, Thhalv10015098m, Thhalv10016102m, Thhalv10017467m, Thhalv10017468m	RaChr08G04330.1, RaChr08G10940.1, RaChr09G01950.1, RaChr09G08000.1, RaChr14G16300.1, RaChr14G16560.1, RaChr15G36320.1, RaChr15G36570.1	g11961.t1, g1708.t1, g22345.t1, g224.t1, g26952.t1, g35789.t1, g41970.t1	9	8	6	7	6	8	8	7	59	FALSE	FALSE
OG0000091	AL1G18540.t1, AL2G12710.t1, AL3G41440.t1, AL5G18360.t1, AL5G22930.t1, AL7G51780.t1, AL8G12610.t1		Bvul_02134, Bvul_02716, Bvul_02717, Bvul_09310		Carubv10018144m	Thhalv10003118m	RaChr03G05050.1	g10795.t1, g10832.t1, g11626.t1, g11833.t1, g12033.t1, g12937.t1, g14082.t1, g16967.t1, g17176.t1, g1727.t1, g18308.t1, g19067.t1, g20715.t1, g23668.t1, g23920.t1, g24045.t1, g25810.t1, g2732.t1, g27501.t1, g2889.t1, g28890.t1, g32539.t1, g33089.t1, g33362.t1, g3438.t1, g34510.t1, g35954.t1, g39989.t1, g40923.t1, g41496.t1, g4211.t1, g43648.t1, g44547.t1, g45253.t1, g4690.t1, g49896.t1, g51702.t1…	7	0	4	0	1	1	1	45	59	FALSE	FALSE
OG0000092	AL1G49830.t1, AL3G21820.t1, AL3G21830.t1, AL3G49390.t1, AL4G12990.t1, AL4G13000.t1, AL6G26180.t1, AL7G52140.t1	AT2G23142.1, AT2G23148.1, AT5G38435.1, AT5G38440.1	Bvul_08743, Bvul_13382, Bvul_21350, Bvul_22265	CARHR034080.1, CARHR061160.1, CARHR084960.1, CARHR209710.1, CARHR209720.1, CARHR243780.1, CARHR243790.1, CARHR291870.1	Carubv10002986m, Carubv10003119m, Carubv10003189m, Carubv10006923m, Carubv10007034m, Carubv10007283m, Carubv10007472m, Carubv10007487m, Carubv10011776m, Carubv10012301m, Carubv10015524m, Carubv10015720m, Carubv10015838m, Carubv10018491m, Carubv10022223m, Carubv10024656m	Thhalv10002720m, Thhalv10002986m, Thhalv10002994m, Thhalv10011968m, Thhalv10017540m, Thhalv10017589m, Thhalv10017951m, Thhalv10023144m, Thhalv10023189m, Thhalv10027009m, Thhalv10027181m, Thhalv10027484m, Thhalv10028054m, Thhalv10029254m, Thhalv10029361m, Thhalv10029508m	RaChr12G28870.1	g32833.t1, g48448.t1	8	4	4	8	16	16	1	2	59	FALSE	FALSE
OG0000093	AL2G18120.t1, AL3G28670.t1, AL3G29670.t1, AL3G29740.t1, AL3G30470.t1, AL3G30730.t1, AL3G50860.t1, AL3G53140.t1, AL3G53160.t1, AL4G21820.t1, AL6G52510.t1, AL769U10010.t1	AT2G17830.1, AT2G18780.1, AT3G16740.1, AT3G16820.1, AT3G17620.1, AT5G42460.1	Bvul_00183, Bvul_02757, Bvul_07237, Bvul_09053, Bvul_09439, Bvul_15741, Bvul_15742, Bvul_19173	CARHR090170.1, CARHR092000.1, CARHR092150.1, CARHR092560.1, CARHR092720.1, CARHR107830.1, CARHR108320.1, CARHR108330.1, CARHR108730.1, CARHR111010.1, CARHR135370.1, CARHR149830.1, CARHR214390.1	Carubv10002576m, Carubv10013844m, Carubv10015430m, Carubv10015783m, Carubv10016415m, Carubv10021381m	Thhalv10001171m, Thhalv10007777m, Thhalv10017529m, Thhalv10020932m, Thhalv10021928m, Thhalv10021978m, Thhalv10022067m, Thhalv10022798m		g11661.t1, g30225.t1, g42558.t1, g51041.t1, g5410.t1, g6483.t1	12	6	8	13	6	8	0	6	59	FALSE	FALSE
OG0000094	AL1G26940.t1, AL1G49730.t1, AL7G44530.t1	ATMG00310.1	Bvul_03391	CARHR247970.1, CARHR248000.1			RaChr01G00040.1, RaChr06G02480.1, RaChr10G11410.1, RaChr13G06380.1, Ra_scaffold_00304G00020.1	g11180.t1, g12598.t1, g13372.t1, g13919.t1, g1432.t1, g14379.t1, g14613.t1, g14629.t1, g15108.t1, g15637.t1, g15893.t1, g16221.t1, g18232.t1, g18762.t1, g19249.t1, g20109.t1, g21328.t1, g21810.t1, g24404.t1, g24494.t1, g2472.t1, g25649.t1, g30097.t1, g30725.t1, g3156.t1, g3166.t1, g37778.t1, g39732.t1, g4140.t1, g47514.t1, g4811.t1, g50530.t1, g50646.t1, g52049.t1, g5205.t1, g54074.t1, g6145.t1, …	3	1	1	2	0	0	5	47	59	FALSE	FALSE
OG0000095					Carubv10015536m, Carubv10019144m, Carubv10019435m, Carubv10021967m	Thhalv10002910m, Thhalv10002967m, Thhalv10010900m, Thhalv10012229m, Thhalv10015409m	RaChr12G03520.1	g10652.t1, g11653.t1, g11931.t1, g12631.t1, g1286.t1, g15529.t1, g15803.t1, g16907.t1, g17768.t1, g19132.t1, g20983.t1, g22687.t1, g23202.t1, g25316.t1, g26185.t1, g26774.t1, g27681.t1, g27844.t1, g34408.t1, g34680.t1, g38787.t1, g38947.t1, g40207.t1, g41611.t1, g42163.t1, g42797.t1, g43265.t1, g44253.t1, g44292.t1, g44950.t1, g46062.t1, g46351.t1, g46384.t1, g53991.t1, g54726.t1, g55144.t1, g556…	0	0	0	0	4	5	1	49	59	FALSE	FALSE
OG0000096	AL481U10020.t1			CARHR116590.1, CARHR146770.1		Thhalv10002828m, Thhalv10002893m, Thhalv10027586m	RaChr01G29200.1, RaChr01G35720.1, RaChr02G23550.1, RaChr02G27220.1, RaChr02G28730.1, RaChr03G01960.1, RaChr03G02940.1, RaChr03G20430.1, RaChr04G24080.1, RaChr05G26130.1, RaChr05G27760.1, RaChr06G03900.1, RaChr06G04170.1, RaChr06G04250.1, RaChr06G09030.1, RaChr07G07440.1, RaChr07G07540.1, RaChr08G00480.1, RaChr08G00680.1, RaChr08G03650.1, RaChr09G20860.1, RaChr10G06310.1, RaChr12G05160.1, RaChr12G…	g13021.t1, g23899.t1, g26322.t1, g29229.t1, g31651.t1, g3355.t1, g34374.t1, g39235.t1, g39306.t1, g44099.t1, g45216.t1, g4815.t1, g51455.t1, g51456.t1, g63243.t1, g65726.t1, g67304.t1, g71131.t1	1	0	0	2	0	3	34	18	58	FALSE	FALSE
OG0000097		AT4G32200.1	Bvul_13780	CARHR104910.1		Thhalv10023163m	RaChr03G06320.1, RaChr03G09040.1, RaChr06G04840.1, RaChr07G03780.1, RaChr07G08120.1, RaChr08G01350.1, RaChr08G01360.1, RaChr08G01370.1, RaChr09G20420.1, RaChr10G04870.1, RaChr11G07500.1, RaChr11G07510.1, Ra_scaffold_00099G00080.1	g10437.t1, g11233.t1, g11602.t1, g12443.t1, g14563.t1, g16070.t1, g1657.t1, g17056.t1, g21467.t1, g22083.t1, g22167.t1, g22224.t1, g24453.t1, g25142.t1, g25144.t1, g26069.t1, g26412.t1, g26573.t1, g27926.t1, g30169.t1, g31584.t1, g31803.t1, g34811.t1, g35454.t1, g38418.t1, g40406.t1, g40985.t1, g41728.t1, g41729.t1, g4285.t1, g44931.t1, g4580.t1, g46216.t1, g47340.t1, g49506.t1, g51265.t1, g52101…	0	1	1	1	0	1	13	41	58	FALSE	FALSE
OG0000098	AL1G53500.t1, AL1G53520.t1, AL1G53540.t1, AL3G47440.t1, AL3G52270.t1, AL3G52280.t1, AL3G52290.t1, AL4G10320.t1, AL4G13020.t1, AL4G14910.t1, AL5G12460.t1, AL5G12470.t1, AL5G12480.t1, AL5G12490.t1, AL9U10990.t1, AL9U11000.t1	AT1G47340.1, AT1G47350.1, AT2G02660.1, AT2G02890.1, AT2G15640.1, AT2G16220.1, AT2G16450.1, AT2G23160.1	Bvul_02300, Bvul_02345, Bvul_04361, Bvul_08878	CARHR037920.1, CARHR040020.1, CARHR041590.1, CARHR042520.1, CARHR043210.1, CARHR148260.1, CARHR149520.1, CARHR219990.1, CARHR263740.1, CARHR265180.1, CARHR265400.1	Carubv10012576m, Carubv10015476m, Carubv10015557m, Carubv10015590m, Carubv10015851m, Carubv10016075m, Carubv10016194m, Carubv10019558m	Thhalv10009794m, Thhalv10012070m, Thhalv10012217m, Thhalv10012242m, Thhalv10012258m, Thhalv10012379m		g1366.t1, g1941.t1, g47596.t1, g7767.t1	16	8	4	11	8	6	0	4	57	FALSE	FALSE
OG0000099	AL2G26090.t1, AL2G38860.t1, AL2G38880.t1, AL2G38900.t1, AL2G39390.t1, AL2G39400.t2, AL2G39410.t1, AL2G39420.t1, AL5G19180.t1, AL7G40260.t1, AL8G20190.t1	AT1G66960.1, AT1G78500.1, AT1G78950.1, AT1G78955.1, AT1G78960.1, AT1G78970.2, AT3G29255.1, AT4G15340.1, AT4G15370.1, AT5G36150.1, AT5G42600.1, AT5G48010.2	Bvul_03527, Bvul_14558, Bvul_20590, Bvul_24945	CARHR017070.1, CARHR060070.1, CARHR071980.2, CARHR072560.1, CARHR072570.1, CARHR072600.1, CARHR072630.1, CARHR152190.1, CARHR152220.1	Carubv10007073m, Carubv10008384m, Carubv10016727m, Carubv10019844m, Carubv10019849m, Carubv10021777m	Thhalv10007055m, Thhalv10017701m, Thhalv10018165m, Thhalv10018166m, Thhalv10022563m, Thhalv10027177m	RaChr02G12300.1, RaChr03G19890.1, RaChr12G08920.1, RaChr15G10760.1, RaChr15G10770.1	g16946.t1, g43769.t1, g6763.t1, g8665.t1	11	12	4	9	6	6	5	4	57	FALSE	FALSE
OG0000100	AL1G47250.t1, AL1G47260.t1, AL1G47270.t1, AL1G47280.t1, AL6G44560.t1, AL6G44580.t1, AL6G44590.t1, AL6G44600.t1	AT1G32940.1, AT1G32950.1, AT1G32960.1, AT1G32970.1, AT4G10510.1, AT4G10520.1, AT4G10530.1, AT4G10540.1, AT4G10550.3	Bvul_07706, Bvul_15121, Bvul_15163, Bvul_15165, Bvul_17136, Bvul_17140	CARHR032270.1, CARHR032280.1, CARHR032300.2, CARHR256030.1, CARHR256050.1, CARHR256070.1	Carubv10000269m, Carubv10000288m, Carubv10000289m, Carubv10000290m, Carubv10002407m, Carubv10002849m, Carubv10003531m, Carubv10008362m, Carubv10008364m, Carubv10008369m	Thhalv10006855m, Thhalv10006863m, Thhalv10028448m, Thhalv10028454m, Thhalv10028468m	RaChr01G25320.1, RaChr01G25330.1, RaChr02G24050.1, RaChr02G24060.1, RaChr14G03870.1, RaChr14G03880.2	g13016.t1, g17356.t1, g20571.t1, g23311.t1, g24593.t1, g34000.t1, g35350.t1	8	9	6	6	10	5	6	7	57	FALSE	FALSE
OG0000101	AL1G49040.t1, AL8G30880.t1, AL8G30890.t1, AL8G30900.t1, AL8G30910.t1, AL8G30920.t1, AL8G30930.t1	AT1G34490.1, AT1G34500.1, AT1G34520.1, AT5G51420.1, AT5G55320.1, AT5G55330.1, AT5G55340.1, AT5G55350.1, AT5G55360.1, AT5G55370.1, AT5G55380.1	Bvul_15176, Bvul_24648	CARHR264140.1, CARHR264150.1, CARHR268680.1, CARHR268690.1, CARHR268700.1, CARHR268710.1, CARHR268720.1	Carubv10026711m, Carubv10026728m, Carubv10026743m, Carubv10027662m, Carubv10027883m, Carubv10027886m, Carubv10028218m, Carubv10028389m, Carubv10028555m	Thhalv10005628m, Thhalv10013992m, Thhalv10014033m, Thhalv10015320m, Thhalv10015572m, Thhalv10015807m, Thhalv10015854m	RaChr14G12120.1, RaChr14G12140.1, RaChr14G12150.1, RaChr14G12160.1, RaChr14G12170.1, RaChr14G12180.1, RaChr15G32520.1, RaChr15G32530.1, RaChr15G32550.1	g14757.t1, g14758.t1, g14759.t1, g39886.t1, g70065.t1	7	11	2	7	9	7	9	5	57	FALSE	FALSE
OG0000102	AL1G56450.t1	AT2G01050.1		CARHR054110.1, CARHR054680.1, CARHR054690.1, CARHR100990.1, CARHR101000.1, CARHR102670.1, CARHR114800.1, CARHR181920.1	Carubv10000810m, Carubv10002432m, Carubv10002911m, Carubv10003615m, Carubv10003838m, Carubv10006824m, Carubv10007057m, Carubv10007601m, Carubv10011149m, Carubv10012644m, Carubv10015332m, Carubv10015577m, Carubv10015820m, Carubv10015822m, Carubv10016088m, Carubv10016517m, Carubv10019240m, Carubv10019305m, Carubv10021929m, Carubv10022418m, Carubv10022467m, Carubv10023230m, Carubv10024726m, Carubv10…		RaChr07G03870.1, RaChr10G01950.1	g15663.t1, g28238.t1, g28538.t1, g43119.t1, g5296.t1, g5542.t1, g55655.t1, g57259.t1, g6216.t1, g65931.t1, g72578.t1, g77852.t1, g79432.t1, g8159.t1, g8753.t1	1	1	0	8	30	0	2	15	57	FALSE	FALSE
OG0000103	AL2G25930.t1, AL2G25940.t1, AL2G33910.t1, AL2G38840.t1, AL2G40610.t1, AL5G43100.t1, AL7G40680.t2, AL7G40710.t1	AT1G67390.1, AT1G78470.1, AT1G80960.2, AT3G43410.1, AT3G60790.1, AT5G35945.1	Bvul_01386, Bvul_05201, Bvul_14160, Bvul_18271, Bvul_21104	CARHR073430.1, CARHR073530.1, CARHR171180.1	Carubv10003381m, Carubv10006599m, Carubv10011443m, Carubv10015144m, Carubv10019544m, Carubv10021370m, Carubv10021465m, Carubv10021778m, Carubv10021989m, Carubv10022472m	Thhalv10002355m, Thhalv10002356m, Thhalv10009850m, Thhalv10019621m, Thhalv10022453m, Thhalv10022454m, Thhalv10026859m, Thhalv10026887m, Thhalv10026901m, Thhalv10027156m, Thhalv10027212m, Thhalv10027314m, Thhalv10027373m, Thhalv10027448m, Thhalv10027541m	RaChr08G17350.1, RaChr09G13060.1, RaChr15G11630.1	g12281.t1, g1239.t1, g21780.t1, g23697.t1, g28591.t1, g45250.t1	8	6	5	3	10	15	3	6	56	FALSE	FALSE
OG0000104	AL3G37922.t1, AL3G40500.t1, AL3G41090.t1, AL3G41610.t1, AL3G41620.t1, AL3G41630.t1, AL3G41660.t1, AL5G24180.t1, AL6G44040.t1	AT3G21120.1, AT3G21130.1, AT3G23260.1, AT4G10190.1	Bvul_01066, Bvul_03316	CARHR096960.1, CARHR096970.1, CARHR096980.1, CARHR096990.1, CARHR097030.1, CARHR099220.1, CARHR108190.1, CARHR108200.1, CARHR150060.1	Carubv10002783m, Carubv10002866m, Carubv10002984m, Carubv10003026m, Carubv10007077m, Carubv10016019m, Carubv10016028m, Carubv10016356m, Carubv10016511m	Thhalv10006371m, Thhalv10012157m, Thhalv10020934m, Thhalv10021906m, Thhalv10021953m, Thhalv10021981m, Thhalv10022074m, Thhalv10022121m, Thhalv10022140m, Thhalv10022141m, Thhalv10022163m, Thhalv10022189m, Thhalv10022270m, Thhalv10022281m, Thhalv10022288m, Thhalv10022315m, Thhalv10022361m, Thhalv10022368m, Thhalv10022418m, Thhalv10022425m		g16797.t1, g18158.t1, g32989.t1	9	4	2	9	9	20	0	3	56	FALSE	FALSE
OG0000105	AL1G32210.t1, AL4G24320.t1, AL4G24330.t1, AL4G24340.t1, AL4G24350.t1, AL4G24560.t1, AL4G24590.t1, AL4G24610.t1, AL4G24620.t1	AT1G19460.1, AT1G19470.1, AT2G29600.1, AT2G29770.1, AT2G29780.1, AT2G29800.1, AT2G29810.1, AT2G29820.1, AT2G29830.1, AT2G29860.1	Bvul_02298, Bvul_12016, Bvul_12871, Bvul_18745, Bvul_18750	CARHR020040.1	Carubv10011352m, Carubv10011855m, Carubv10011987m, Carubv10024551m, Carubv10024581m, Carubv10024682m, Carubv10024826m, Carubv10024856m, Carubv10024918m, Carubv10025464m, Carubv10025695m	Thhalv10000558m, Thhalv10000678m, Thhalv10000725m, Thhalv10009897m, Thhalv10009987m	RaChr01G14780.1, RaChr02G14740.1, RaChr07G09930.1, RaChr07G09940.1, RaChr08G03530.1, Ra_scaffold_00294G00010.1	g30054.t1, g31998.t1, g3873.t1, g4814.t1, g5637.t1, g60557.t1, g64845.t1, g8050.t1, g8051.t1	9	10	5	1	11	5	6	9	56	FALSE	FALSE
OG0000106	AL1G40990.t1, AL1G41000.t1, AL1G41010.t1, AL1G41020.t1, AL3G43390.t1, AL3G44020.t1, AL3G44030.t1, AL3G44060.t1, AL3G46030.t1, AL4G14150.t1, AL4G14170.t1, AL6G37020.t1, AL6G37130.t1, AL6G44880.t1	AT1G27540.1, AT1G27580.1, AT2G14290.1, AT2G14500.1, AT2G24080.1, AT4G10820.1, AT5G25290.1, AT5G25300.1	Bvul_12447, Bvul_16369, Bvul_20242, Bvul_23712	CARHR000040.1, CARHR103960.1, CARHR174970.1, CARHR188170.1, CARHR188180.1, CARHR253270.1	Carubv10003244m, Carubv10003367m, Carubv10003616m, Carubv10009391m, Carubv10012484m, Carubv10013923m, Carubv10016136m, Carubv10016480m	Thhalv10003011m, Thhalv10003406m, Thhalv10005536m, Thhalv10010442m, Thhalv10025466m	RaChr14G07480.1	g11525.t1, g1462.t1, g257.t1, g28152.t1, g29807.t1, g3096.t1, g5021.t1, g58230.t1, g70034.t1, g71428.t1	14	8	4	6	8	5	1	10	56	FALSE	FALSE
OG0000107	AL1G25180.t1, AL1G25190.t1, AL1G41700.t1, AL1G41710.t1, AL7G26670.t1	AT1G13420.1, AT1G13430.1, AT1G28170.1, AT2G14920.1, AT2G27570.1, AT3G45070.1, AT3G45080.1, AT4G26280.1, AT5G43690.1	Bvul_01655, Bvul_20840	CARHR009210.1, CARHR014030.1, CARHR014040.1, CARHR014060.1, CARHR024520.1, CARHR027640.1, CARHR027650.1, CARHR027660.1, CARHR049240.1	Carubv10006321m, Carubv10007412m, Carubv10009741m, Carubv10012096m, Carubv10012203m, Carubv10012325m, Carubv10019022m	Thhalv10002041m, Thhalv10008182m, Thhalv10008193m, Thhalv10009721m, Thhalv10009882m, Thhalv10014078m, Thhalv10014092m, Thhalv10022446m, Thhalv10022458m, Thhalv10024038m, Thhalv10024068m, Thhalv10024127m, Thhalv10024157m	RaChr01G21280.1, RaChr02G09790.3, RaChr02G15710.1, RaChr02G20520.1, RaChr13G19570.1	g15064.t1, g15065.t1, g1538.t1, g18922.t1, g28620.t1, g30414.t1	5	9	2	9	7	13	5	6	56	FALSE	FALSE
OG0000108	AL1G21480.t1, AL1G37260.t1, AL2G23510.t1, AL2G29860.t1, AL4G46720.t1, AL5G45050.t1, AL6G25440.t1	AT1G10630.1, AT1G23490.1, AT1G70490.1, AT2G47170.1, AT3G62290.1, AT5G14670.1	Bvul_01531, Bvul_11204, Bvul_17739, Bvul_18534, Bvul_23636, Bvul_24324	CARHR010800.1, CARHR023910.1, CARHR052550.1, CARHR063650.1, CARHR142560.1, CARHR172630.1, CARHR198650.1	Carubv10002073m, Carubv10010344m, Carubv10018102m, Carubv10021017m, Carubv10024713m, Carubv10025292m	Thhalv10001656m, Thhalv10006262m, Thhalv10008884m, Thhalv10008885m, Thhalv10014797m	RaChr01G07620.1, RaChr01G17990.2, RaChr02G07300.1, RaChr03G12560.1, RaChr06G25490.2, RaChr08G18640.1, RaChr09G14380.2, RaChr10G20960.6, RaChr11G17750.7, RaChr13G33000.1, RaChr15G16840.3, RaChr15G25870.2	g17049.t1, g41271.t1, g4388.t1, g46690.t1, g895.t1, g957.t1	7	6	6	7	6	5	12	6	55	FALSE	FALSE
OG0000109	AL285U10010.t1, AL48U10010.t1, AL48U10030.t1, AL48U10040.t2, AL8G26340.t1, AL8G34670.t1, AL8G35110.t1, AL8G35120.t1, AL8G35130.t1, AL8G35140.t1, AL8G35560.t1, AL8G35570.t1, AL8G35580.t1	AT5G58820.1, AT5G58830.1, AT5G58840.1, AT5G59090.1, AT5G59120.1, AT5G59130.1	Bvul_01693, Bvul_03517, Bvul_04020, Bvul_05355, Bvul_15196	CARHR272750.1, CARHR272760.1, CARHR272770.1, CARHR285410.1, CARHR285480.1	Carubv10025949m, Carubv10025952m, Carubv10026176m, Carubv10027732m, Carubv10027951m	Thhalv10012780m, Thhalv10012810m, Thhalv10012872m, Thhalv10015631m, Thhalv10015748m, Thhalv10015822m, Thhalv10015939m	RaChr01G25860.1, RaChr11G00010.1, RaChr11G00110.1, RaChr11G00140.1, RaChr14G02670.1, RaChr14G15460.1, RaChr14G15860.1, RaChr15G35890.1	g1428.t1, g14622.t1, g22258.t1, g41220.t1, g455.t1, g57616.t1	13	6	5	5	5	7	8	6	55	FALSE	FALSE
OG0000110	AL1G25935.t1, AL1G25970.t1, AL1G25980.t1, AL3G47120.t1, AL3G47130.t1	AT1G14070.1, AT1G14080.1, AT1G14100.1, AT1G14110.1, AT2G15350.1, AT2G15370.1, AT2G15390.2	Bvul_03583, Bvul_03584, Bvul_04123, Bvul_04124, Bvul_05181, Bvul_09449, Bvul_13961, Bvul_18803, Bvul_25277	CARHR014460.1, CARHR014480.1, CARHR014490.1, CARHR036430.1, CARHR066550.1, CARHR066560.1, CARHR105730.1, CARHR105760.1, CARHR105770.1	Carubv10008772m, Carubv10008907m, Carubv10011805m, Carubv10013337m, Carubv10016438m	Thhalv10007297m, Thhalv10009330m, Thhalv10009357m, Thhalv10009405m, Thhalv10009670m, Thhalv10009946m, Thhalv10022636m	RaChr01G09980.1, RaChr01G09990.2, RaChr01G10030.1, RaChr02G10360.1, RaChr02G10370.1, RaChr05G24400.1	g13267.t1, g13348.t1, g21730.t1, g21731.t1, g24275.t1, g33678.t1, g878.t1	5	7	9	9	5	7	6	7	55	FALSE	FALSE
OG0000111	AL1G27920.t1, AL2G13240.t1	AT1G62630.1, AT1G63350.1, AT1G63360.1	Bvul_01392, Bvul_04763, Bvul_13798, Bvul_13965, Bvul_19038, Bvul_24036, Bvul_25069	CARHR013080.1, CARHR048210.1, CARHR048730.1, CARHR048830.1, CARHR048930.1, CARHR048950.1, CARHR048980.1, CARHR049010.1, CARHR049190.1, CARHR049220.1, CARHR049260.2, CARHR049280.1, CARHR049330.1, CARHR049340.1, CARHR049380.1, CARHR049580.1, CARHR049640.1, CARHR049690.1, CARHR049700.1, CARHR049710.1, CARHR049720.1, CARHR156260.1	Carubv10003836m, Carubv10019764m, Carubv10021548m, Carubv10021615m, Carubv10022134m	Thhalv10023246m, Thhalv10023255m, Thhalv10023263m, Thhalv10024118m, Thhalv10024140m		g10171.t1, g12488.t1, g13506.t1, g25102.t1, g27442.t1, g33756.t1, g4001.t1, g43144.t1, g48664.t1, g4976.t1, g8010.t1	2	3	7	22	5	5	0	11	55	FALSE	FALSE
OG0000112	AL3G43510.t1	AT3G30730.1		CARHR031000.1, CARHR034840.1, CARHR035420.1, CARHR057520.1, CARHR101900.1, CARHR103560.1, CARHR104970.1, CARHR106310.1, CARHR108030.1, CARHR114460.1, CARHR115070.1, CARHR116050.1, CARHR117370.1, CARHR118890.1, CARHR154170.1, CARHR158150.1, CARHR159320.1, CARHR159330.1, CARHR159340.1, CARHR180190.1, CARHR182600.1, CARHR183010.1, CARHR183140.1, CARHR183150.1, CARHR215700.1, CARHR217640.1, CARHR2181…		Thhalv10002920m, Thhalv10027535m	RaChr03G07150.1, RaChr09G01220.1, RaChr13G05860.1	g16091.t1, g19871.t1, g20771.t1, g33826.t1, g36899.t1, g37559.t1, g38403.t1, g38404.t1, g38533.t1, g42059.t1, g57.t1, g9729.t1	1	1	0	36	0	2	3	12	55	FALSE	FALSE
OG0000113	AL4G18340.t1, AL4G18360.t1, AL4G18370.t1, AL5G21720.t1, AL5G21730.t1, AL5G24060.t1, AL5G24110.t1, AL5G24120.t1, AL5G24130.t1, AL5G24140.t1, AL5G24150.t1, AL5G24170.t1	AT2G26130.1, AT2G26135.1, AT3G43750.1, AT3G45500.1, AT3G45540.1, AT3G45555.1, AT3G45570.1, AT3G45580.1	Bvul_01664, Bvul_09538, Bvul_13356, Bvul_14280, Bvul_15565, Bvul_25255	CARHR059580.1, CARHR114850.1, CARHR114860.1, CARHR118180.1, CARHR150090.1, CARHR150110.1, CARHR150120.1, CARHR150130.1, CARHR256190.1, CARHR263010.1	Carubv10017449m, Carubv10018729m, Carubv10018743m, Carubv10019096m, Carubv10019111m, Carubv10019116m, Carubv10019283m, Carubv10025138m, Carubv10025598m	Thhalv10003078m, Thhalv10015687m	RaChr08G03690.1, RaChr08G03700.1, RaChr08G03710.1, RaChr15G13100.1	g25999.t1, g27940.t1, g29571.t1	12	8	6	10	9	2	4	3	54	FALSE	FALSE
OG0000114	AL3G22030.t1, AL3G41320.t1, AL3G41330.t1, AL3G41340.t1, AL3G41350.t1, AL4G22640.t1, AL4G22680.t1, AL4G22690.t1, AL8G10750.t1	AT1G25141.1, AT3G25460.1, AT3G49980.1, AT5G47300.1	Bvul_02251, Bvul_05525, Bvul_06995, Bvul_10163, Bvul_11048, Bvul_18121, Bvul_24944	CARHR084920.1, CARHR101790.1, CARHR101800.1, CARHR120290.1, CARHR120300.1, CARHR159080.1, CARHR159090.1, CARHR248580.1, CARHR266870.1	Carubv10002474m, Carubv10002537m, Carubv10003266m, Carubv10003482m, Carubv10019467m, Carubv10022198m, Carubv10024569m, Carubv10025151m, Carubv10025167m, Carubv10025542m	Thhalv10002795m, Thhalv10002868m, Thhalv10002977m, Thhalv10003090m, Thhalv10005679m, Thhalv10027471m, Thhalv10027516m		g19660.t1, g22882.t1, g27580.t1, g3692.t1, g39527.t1, g42077.t1, g64120.t1, g82179.t1	9	4	7	9	10	7	0	8	54	FALSE	FALSE
OG0000115	AL3G35880.t1, AL3G35890.t1, AL3G35920.t1, AL3G35930.t1, AL3G35940.t1, AL7G40310.t1, AL7G40320.t1, AL7G40350.t1, AL9U11050.t1	AT3G21750.1, AT3G21760.1, AT3G21780.1, AT3G21790.1, AT3G21800.1, AT4G15260.1, AT4G15280.1	Bvul_08994, Bvul_09850, Bvul_15309	CARHR097690.1, CARHR097700.1, CARHR097710.1, CARHR097730.1, CARHR097740.1, CARHR097750.1, CARHR097770.1, CARHR221990.1	Carubv10004730m, Carubv10007776m, Carubv10013556m, Carubv10013590m, Carubv10013615m, Carubv10015093m, Carubv10015326m, Carubv10015440m, Carubv10016519m, Carubv10016887m, Carubv10026313m	Thhalv10020628m, Thhalv10020645m, Thhalv10021907m, Thhalv10025075m	RaChr04G15890.1, RaChr05G18100.1, RaChr05G18120.1, RaChr05G18190.1, RaChr13G09100.1	g35520.t1, g35521.t1, g35556.t1, g38890.t1, g46193.t1, g47872.t1, g49381.t1	9	7	3	8	11	4	5	7	54	FALSE	FALSE
OG0000116	AL1G32900.t1, AL2G35850.t1, AL3G50830.t1, AL5G31720.t1, AL7G15090.t1, AL7G16200.t1	AT1G20090.1, AT1G75840.1, AT2G17800.1, AT2G44690.1, AT3G51300.1, AT4G35020.1, AT4G35950.1	Bvul_02449, Bvul_09050, Bvul_11628, Bvul_18609, Bvul_22843	CARHR020570.1, CARHR069390.1, CARHR108220.1, CARHR139900.1, CARHR160880.1, CARHR243300.1, CARHR244350.1	Carubv10005775m, Carubv10005781m, Carubv10010350m, Carubv10014691m, Carubv10019628m, Carubv10020981m, Carubv10024017m	Thhalv10001613m, Thhalv10008827m, Thhalv10019171m, Thhalv10022857m, Thhalv10022861m, Thhalv10026291m, Thhalv10026296m	RaChr03G17290.1, RaChr04G23790.1, RaChr06G23130.1, RaChr07G23940.1, RaChr08G08640.1, RaChr09G06130.1, RaChr12G26090.1, RaChr12G26850.1, RaChr13G27670.1, RaChr15G08040.1	g23081.t1, g37131.t1, g4129.t1, g4913.t1	6	7	5	7	7	7	10	4	53	FALSE	FALSE
OG0000117	AL1G15440.t1, AL1G16510.t1, AL3G26900.t1, AL3G45540.t1, AL4G27310.t1, AL5G40990.t1, AL6G23590.t1	AT1G05570.1, AT1G06490.1, AT2G13680.1, AT2G31960.1, AT3G14570.1, AT3G59100.1, AT5G13000.1, AT5G36870.1	Bvul_08224, Bvul_10313, Bvul_11648, Bvul_12927, Bvul_16176, Bvul_17834, Bvul_19479, Bvul_20431, Bvul_22434	CARHR005040.1, CARHR006100.1, CARHR089530.1, CARHR104750.1, CARHR125700.1, CARHR169520.1, CARHR200460.1	Carubv10012675m, Carubv10012901m	Thhalv10005734m, Thhalv10006528m, Thhalv10006529m, Thhalv10012412m, Thhalv10016125m, Thhalv10019876m, Thhalv10022518m	RaChr01G03690.1, RaChr02G03400.1, RaChr05G11390.1	g12956.t1, g13310.t1, g15528.t1, g15903.t1, g18102.t1, g29159.t1, g318.t1, g43850.t1, g46516.t1, g48357.t1	7	8	9	7	2	7	3	10	53	FALSE	FALSE
OG0000118	AL1G29270.t1, AL1G44400.t1, AL1G44470.t1, AL1G44860.t1, AL1G44890.t2, AL1G44920.t1, AL1G44930.t1, AL1G44960.t1, AL1G48130.t1, AL1G49450.t1, AL8G27960.t1	AT1G30790.1, AT1G32660.1	Bvul_01563, Bvul_18544, Bvul_18545, Bvul_18549, Bvul_18984	CARHR029830.1, CARHR029840.1, CARHR029970.1, CARHR029980.1, CARHR030250.1, CARHR144020.1	Carubv10009062m, Carubv10011783m, Carubv10011820m, Carubv10012056m, Carubv10012262m, Carubv10012646m	Thhalv10002533m, Thhalv10007869m, Thhalv10009556m, Thhalv10009903m, Thhalv10027566m, Thhalv10029478m	RaChr01G21850.1, RaChr01G22590.2, RaChr01G23420.1, RaChr01G23460.1, RaChr02G22270.1	g25359.t1, g34098.t1, g50992.t1, g53444.t1, g55985.t1, g56482.t1, g57237.t1, g57238.t1, g57535.t1, g63917.t1, g69554.t1, g8527.t1	11	2	5	6	6	6	5	12	53	FALSE	FALSE
OG0000119	AL1G48310.t1, AL1G48340.t1, AL1G48350.t1, AL1G48360.t1, AL1G48380.t1, AL1G48390.t1, AL1G48400.t1	AT1G33830.1, AT1G33870.1, AT1G33880.1, AT1G33890.1, AT1G33900.1, AT1G33910.1, AT1G33930.1, AT1G33950.1, AT1G33960.1, AT2G26820.1	Bvul_01808, Bvul_02524, Bvul_03491, Bvul_12608, Bvul_13921, Bvul_22026	CARHR033230.1, CARHR033240.1, CARHR033250.1, CARHR033280.1, CARHR033290.1, CARHR033300.1, CARHR289270.2, CARHR292740.1	Carubv10009560m, Carubv10009695m, Carubv10009789m, Carubv10010924m, Carubv10012167m	Thhalv10008214m, Thhalv10008274m	RaChr01G25730.1, RaChr01G25740.1, RaChr01G25750.1, RaChr02G24520.1, RaChr02G24540.1, RaChr02G24560.1, RaChr02G25970.3, RaChr02G25980.2	g11543.t1, g17683.t1, g18636.t1, g29556.t1, g7205.t1, g9374.t1, g9376.t1	7	10	6	8	5	2	8	7	53	FALSE	FALSE
OG0000120	AL1G10300.t1, AL1G10660.t1, AL3G48630.t1	AT1G06925.1, AT3G13280.1, AT5G39640.1	Bvul_04757, Bvul_06944, Bvul_21071	CARHR000960.1, CARHR007830.1, CARHR012810.1, CARHR179320.1, CARHR249280.1	Carubv10002861m, Carubv10005726m, Carubv10007438m, Carubv10007701m, Carubv10011132m, Carubv10011406m, Carubv10012082m, Carubv10012694m, Carubv10016537m, Carubv10021391m, Carubv10028104m	Thhalv10012128m, Thhalv10017671m, Thhalv10017693m, Thhalv10017769m, Thhalv10017826m, Thhalv10017896m	RaChr01G05700.1, RaChr07G25920.1, RaChr08G13090.1, RaChr08G13110.1, RaChr08G13140.1, RaChr08G13150.1	g13094.t1, g19642.t1, g25554.t1, g30818.t1, g32556.t1, g32557.t1, g32775.t1, g35025.t1, g4008.t1, g46249.t1, g50529.t1, g6261.t1, g64580.t1, g7658.t1, g78340.t1, g8354.t1	3	3	3	5	11	6	6	16	53	FALSE	FALSE
OG0000121			Bvul_00865, Bvul_01092, Bvul_05984				RaChr06G03760.1, RaChr09G00390.1, RaChr09G20360.1	g11908.t1, g12393.t1, g21115.t1, g21967.t1, g22290.t1, g23448.t1, g265.t1, g26737.t1, g29886.t1, g30018.t1, g32173.t1, g33136.t1, g34632.t1, g36486.t1, g40006.t1, g4191.t1, g43128.t1, g43613.t1, g44186.t1, g44664.t1, g45182.t1, g46450.t1, g46817.t1, g48292.t1, g48795.t1, g50940.t1, g5131.t1, g51729.t1, g51802.t1, g5262.t1, g52775.t1, g53005.t1, g53227.t1, g55731.t1, g57556.t1, g58480.t1, g60362.t…	0	0	3	0	0	0	3	47	53	FALSE	FALSE
OG0000122	AL2G14000.t1, AL2G14020.t1, AL4G27390.t1, AL4G27770.t1, AL5G29210.t1, AL5G29220.t1, AL5G29232.t1, AL5G29234.t1, AL8G43560.t1	AT2G19630.1, AT2G31470.1, AT3G23960.1, AT3G49450.1, AT5G38810.1, AT5G65850.1	Bvul_01582, Bvul_02417, Bvul_02842, Bvul_09230, Bvul_17927, Bvul_19707	CARHR054750.1, CARHR110070.1, CARHR125110.1, CARHR125800.1, CARHR126110.1, CARHR126120.1, CARHR158400.1	Carubv10003480m, Carubv10015334m, Carubv10023728m	Thhalv10010425m, Thhalv10011009m, Thhalv10011044m, Thhalv10011080m, Thhalv10011121m, Thhalv10011954m, Thhalv10017547m, Thhalv10019461m, Thhalv10019545m, Thhalv10019719m, Thhalv10020859m, Thhalv10021999m, Thhalv10022123m, Thhalv10025406m, Thhalv10027150m		g22250.t1, g2451.t1, g2714.t1, g43716.t1, g63206.t1, g7359.t1	9	6	6	7	3	15	0	6	52	FALSE	FALSE
OG0000123	AL1G37330.t1, AL1G37340.t1, AL1G37370.t1, AL1G37380.t1, AL1G37390.t2, AL1G37400.t1, AL1G37410.t1, AL1G37430.t1, AL1G37440.t1, AL4G22700.t1	AT1G23570.2, AT1G23580.1, AT1G23600.1, AT1G23610.1, AT1G23640.1, AT1G23660.1, AT1G23690.1, AT2G27670.1	Bvul_08907, Bvul_15389, Bvul_15390, Bvul_22011, Bvul_24140, Bvul_24141, Bvul_24142	CARHR024000.1, CARHR024010.1, CARHR024020.1, CARHR024030.1, CARHR024070.1, CARHR024090.1, CARHR024100.1	Carubv10010830m, Carubv10010870m, Carubv10010990m, Carubv10011238m, Carubv10011421m, Carubv10011702m, Carubv10012413m, Carubv10012439m, Carubv10012631m, Carubv10012640m, Carubv10025431m	Thhalv10008137m, Thhalv10008632m, Thhalv10009581m, Thhalv10009760m, Thhalv10010034m, Thhalv10028680m	RaChr01G18070.1	g18180.t1, g43131.t1	10	8	7	7	11	6	1	2	52	FALSE	FALSE
OG0000124	AL1G57140.t1, AL3G45060.t1, AL3G45070.t1, AL6G37690.t1, AL6G39300.t1, AL6G41750.t1, AL6G42760.t1, AL88U10010.t1, AL88U10020.t1, AL8G17310.t2, AL8G17320.t1, AL8G17330.t1, AL8G17340.t1, AL8G17350.t1, AL8G17360.t1		Bvul_20047	CARHR149720.1		Thhalv10000496m, Thhalv10000705m, Thhalv10001103m, Thhalv10001178m, Thhalv10002189m, Thhalv10002258m, Thhalv10002934m, Thhalv10003399m, Thhalv10003417m, Thhalv10006363m, Thhalv10012231m, Thhalv10017879m, Thhalv10023188m, Thhalv10023191m, Thhalv10027218m, Thhalv10028343m, Thhalv10028344m		g19649.t1, g2234.t1, g25813.t1, g25968.t1, g32281.t1, g37580.t1, g39123.t1, g39468.t1, g41967.t1, g42718.t1, g43215.t1, g44106.t1, g44168.t1, g44464.t1, g44465.t1, g4823.t1, g4824.t1, g49722.t1	15	0	1	1	0	17	0	18	52	FALSE	FALSE
OG0000125	AL6G29120.t1, AL6G29180.t1, AL6G29190.t1, AL6G29210.t1, AL6G29220.t1, AL6G29240.t1, AL6G29270.t1	AT5G18010.1, AT5G18020.1, AT5G18030.1, AT5G18050.1, AT5G18060.1, AT5G18080.1	Bvul_05885, Bvul_21343, Bvul_21344	CARHR194990.1, CARHR195000.1, CARHR195010.1, CARHR195020.1, CARHR195030.1, CARHR195040.1, CARHR195060.1	Carubv10002345m, Carubv10002518m, Carubv10002553m, Carubv10002645m, Carubv10002887m, Carubv10003533m, Carubv10003628m, Carubv10003672m	Thhalv10015117m, Thhalv10015118m, Thhalv10015119m, Thhalv10015121m, Thhalv10015141m, Thhalv10015858m	RaChr10G18220.1, RaChr10G18230.1, RaChr10G18240.1, RaChr10G18270.1, RaChr10G18280.1, RaChr10G18290.1, RaChr11G15650.1	g18615.t1, g18616.t1, g18617.t1, g35400.t1, g52344.t1, g9177.t1, g9254.t1	7	6	3	7	8	6	7	7	51	FALSE	FALSE
OG0000126			Bvul_23004	CARHR104960.1, CARHR151900.5			RaChr02G22810.1, RaChr04G19740.1, RaChr07G00020.1, RaChr08G00240.1, RaChr10G06610.1, RaChr10G07380.1, RaChr13G01940.1, RaChr13G07620.1, RaChr14G06700.1	g16805.t1, g20181.t1, g22667.t1, g25459.t1, g29334.t1, g29920.t1, g33054.t1, g39130.t1, g42643.t1, g43103.t1, g46151.t1, g47946.t1, g48347.t1, g50159.t1, g51783.t1, g55592.t1, g56013.t1, g56989.t1, g57172.t1, g58616.t1, g58936.t1, g59595.t1, g60174.t1, g63321.t1, g63463.t1, g66215.t1, g68996.t1, g69977.t1, g74820.t1, g75735.t1, g75770.t1, g76359.t1, g78125.t1, g80262.t1, g80601.t1, g81269.t1, g82…	0	0	1	2	0	0	9	39	51	FALSE	FALSE
OG0000127	AL1G14840.t1, AL3G22230.t1, AL3G22240.t1, AL3G22250.t1, AL4G25900.t1, AL5G34470.t1, AL6G35130.t1, AL6G36280.t1, AL7G27750.t1, AL8G15660.t1	AT1G05080.1, AT3G10750.1, AT3G53550.1, AT5G44850.1	Bvul_02230, Bvul_02399, Bvul_07081	CARHR174900.1, CARHR175950.1, CARHR178840.1	Carubv10003055m, Carubv10003814m, Carubv10006874m, Carubv10006973m, Carubv10007564m, Carubv10007781m, Carubv10011452m, Carubv10015399m, Carubv10021848m, Carubv10027695m, Carubv10027931m, Carubv10027933m, Carubv10028120m, Carubv10028460m	Thhalv10001111m, Thhalv10003402m, Thhalv10011126m, Thhalv10017690m, Thhalv10022347m, Thhalv10022983m, Thhalv10027331m, Thhalv10029164m, Thhalv10029383m, Thhalv10029506m	RaChr05G26480.1, RaChr06G12280.1, RaChr07G12060.1	g1810.t1, g2458.t1, g8397.t1	10	4	3	3	14	10	3	3	50	FALSE	FALSE
OG0000128	AL2G14230.t1, AL5G11890.t1, AL6G11580.t1	AT1G53340.1, AT1G61840.1, AT2G02610.1, AT2G02620.1, AT2G02630.1, AT2G02640.1, AT2G02680.1, AT2G02690.1, AT2G02700.1, AT2G13900.1, AT2G13950.1, AT2G40050.1, AT5G02330.1, AT5G02340.1, AT5G02350.1	Bvul_07631, Bvul_14516	CARHR050630.1, CARHR113370.1, CARHR145120.1, CARHR145130.1	Carubv10012373m, Carubv10012582m, Carubv10012771m, Carubv10018732m, Carubv10019428m, Carubv10019568m, Carubv10019827m, Carubv10020196m, Carubv10022265m, Carubv10022832m	Thhalv10000441m, Thhalv10000668m, Thhalv10004044m, Thhalv10005463m, Thhalv10007250m, Thhalv10013207m, Thhalv10017611m, Thhalv10023835m, Thhalv10023926m, Thhalv10023939m, Thhalv10023993m, Thhalv10024120m	RaChr15G25020.1	g14692.t1, g15504.t1, g40121.t1	3	15	2	4	10	12	1	3	50	FALSE	FALSE
OG0000129	AL3G16300.t1, AL3G16310.t1, AL3G22620.t1, AL3G46870.t1	AT2G15042.1, AT2G15080.1, AT3G05650.1, AT3G05660.1, AT3G11010.1, AT3G11080.1, AT3G28890.1, AT5G27060.1	Bvul_03794, Bvul_03826, Bvul_03827, Bvul_12752, Bvul_13377, Bvul_13403, Bvul_13666, Bvul_21624, Bvul_21625, Bvul_22621	CARHR080100.2, CARHR085660.1, CARHR105480.1, CARHR105510.1, CARHR105520.1, CARHR105540.1	Carubv10008133m, Carubv10012903m, Carubv10012906m, Carubv10012934m, Carubv10012954m, Carubv10015150m, Carubv10015659m	Thhalv10000033m, Thhalv10000034m, Thhalv10000035m, Thhalv10000044m, Thhalv10000632m, Thhalv10002360m, Thhalv10002367m, Thhalv10023012m, Thhalv10028447m	RaChr05G05370.1	g22108.t1, g27122.t1, g34219.t1, g525.t1, g846.t1	4	8	10	6	7	9	1	5	50	FALSE	FALSE
OG0000130		AT1G35150.1, AT2G06500.1, AT2G16040.1, AT3G29638.1, AT4G10200.1, AT5G35475.1	Bvul_00392, Bvul_01713, Bvul_08076, Bvul_08698, Bvul_12267, Bvul_16961, Bvul_17103, Bvul_19636, Bvul_19637, Bvul_22519, Bvul_22520, Bvul_23604	CARHR034350.1, CARHR048790.1, CARHR117440.1, CARHR144860.1, CARHR149350.1, CARHR184740.1, CARHR184750.1, CARHR217430.1, CARHR217440.1, CARHR217460.1, CARHR252010.1, CARHR257160.1, CARHR289900.1, CARHR290850.1	Carubv10006669m, Carubv10007596m, Carubv10025486m	Thhalv10001096m, Thhalv10009558m, Thhalv10009736m, Thhalv10016048m, Thhalv10017956m		g10645.t1, g14166.t1, g2139.t1, g22337.t1, g25811.t1, g4260.t1, g42683.t1, g4599.t1, g5391.t1, g56384.t1	0	6	12	14	3	5	0	10	50	FALSE	FALSE
OG0000131			Bvul_02472, Bvul_04740, Bvul_14587	CARHR258200.1, CARHR258330.1	Carubv10007371m	Thhalv10012409m	RaChr02G13900.1, RaChr02G27580.1, RaChr02G28130.1, RaChr04G22850.1, RaChr05G28480.1, RaChr06G12980.1, RaChr07G25340.1, RaChr07G25880.1, RaChr12G01930.1, RaChr12G13830.1, RaChr13G07110.1, RaChr14G07450.1, RaChr14G12410.1, RaChr14G12770.1, RaChr15G08300.1, RaChr15G26750.1, Ra_scaffold_00002G00830.1, Ra_scaffold_00043G00210.1, Ra_scaffold_00044G00030.1, Ra_scaffold_00337G00010.1	g13413.t1, g14825.t1, g16355.t1, g18755.t1, g21501.t1, g32629.t1, g36399.t1, g36961.t1, g39224.t1, g4315.t1, g43325.t1, g4597.t1, g48435.t1, g60078.t1, g602.t1, g60643.t1, g61167.t1, g61380.t1, g63845.t1, g67516.t1, g7103.t1, g80126.t1, g8073.t1	0	0	3	2	1	1	20	23	50	FALSE	FALSE
OG0000132	AL2G24200.t1, AL4G20560.t1, AL5G21780.t1, AL5G38180.t1, AL6G32820.t1, AL7G46650.t1	AT1G66410.2, AT2G27030.3, AT2G41110.2, AT3G43810.1, AT3G56800.1, AT5G21274.1	Bvul_09632, Bvul_09667, Bvul_15432, Bvul_23475, Bvul_24302	CARHR058380.1, CARHR114540.1, CARHR119300.1, CARHR136200.1, CARHR166950.1, CARHR191680.1, CARHR215030.1	Carubv10002202m, Carubv10005958m, Carubv10018192m, Carubv10021106m, Carubv10024180m	Thhalv10002700m, Thhalv10006295m, Thhalv10017373m, Thhalv10019293m, Thhalv10027976m	RaChr03G09080.1, RaChr06G07830.1, RaChr06G19840.1, RaChr07G06030.1, RaChr07G20520.1, RaChr08G13970.1, RaChr09G01000.1, RaChr12G03660.1, RaChr13G03870.2, RaChr15G07620.1, Ra_scaffold_00038G00100.1, Ra_scaffold_00417G00070.1	g30242.t1, g37309.t1, g4532.t1	6	6	5	7	5	5	12	3	49	FALSE	FALSE
OG0000133	AL1G52840.t1, AL2G16380.t1, AL2G16390.t1, AL5G45500.t1, AL5G45510.t1, AL5G45520.t1, AL6G27550.t1, AL7G24820.t1, AL7G31604.t1	AT1G45191.1, AT1G60090.1, AT1G60260.1, AT1G60270.1, AT3G62740.1, AT3G62750.1, AT4G22100.1, AT4G27820.1, AT4G27830.1, AT5G16580.1	Bvul_02706, Bvul_04278, Bvul_04279, Bvul_05127, Bvul_06454, Bvul_15805, Bvul_17551, Bvul_20558	CARHR052460.1, CARHR052700.1, CARHR173010.1, CARHR173020.1, CARHR173030.1, CARHR228900.1	Carubv10004624m, Carubv10007006m, Carubv10011227m, Carubv10017050m, Carubv10017328m, Carubv10018691m	Thhalv10004056m, Thhalv10005908m, Thhalv10006510m, Thhalv10024994m	RaChr08G19050.1, RaChr09G14660.1, RaChr12G14560.1, RaChr13G15760.1	g29393.t1, g38554.t1	9	10	8	6	6	4	4	2	49	FALSE	FALSE
OG0000134	AL3G35490.t2, AL5G33670.t1	AT1G77650.1, AT3G08750.1, AT3G10430.1, AT3G21410.1, AT3G22650.1, AT4G04690.1	Bvul_05144, Bvul_09028, Bvul_11049, Bvul_15779, Bvul_16260	CARHR044120.1, CARHR084930.1, CARHR097380.1, CARHR098530.1, CARHR099050.1, CARHR238210.1	Carubv10002445m, Carubv10003012m, Carubv10003601m, Carubv10003782m, Carubv10013915m, Carubv10015146m, Carubv10015376m, Carubv10015602m, Carubv10015653m, Carubv10015924m	Thhalv10000601m, Thhalv10022136m, Thhalv10022403m, Thhalv10024004m, Thhalv10026802m, Thhalv10027211m, Thhalv10027458m	RaChr04G16270.1, RaChr05G07360.1, RaChr05G18790.1, RaChr05G19260.1, RaChr05G19270.1, RaChr07G03900.3	g1186.t1, g1187.t1, g14165.t1, g39526.t1, g39528.t1, g42078.t1, g5909.t1	2	6	5	6	10	7	6	7	49	FALSE	FALSE
OG0000135	AL1G30000.t1, AL1G57050.t1, AL1G58560.t1, AL1G58670.t2, AL3G51940.t1, AL4G19794.t1, AL4G20020.t2, AL5G16890.t1, AL5G27080.t1, AL7G36270.t2, AL8G14210.t1	AT2G07190.1	Bvul_01877, Bvul_12967	CARHR119610.1, CARHR151670.1, CARHR180710.1, CARHR254750.1, CARHR254760.1, CARHR256350.1	Carubv10006771m, Carubv10007264m, Carubv10021060m, Carubv10024505m, Carubv10028032m	Thhalv10000524m, Thhalv10000631m, Thhalv10000674m, Thhalv10002232m, Thhalv10002248m, Thhalv10002348m, Thhalv10002788m, Thhalv10012268m, Thhalv10015425m, Thhalv10017736m, Thhalv10019486m, Thhalv10019765m, Thhalv10021960m, Thhalv10027085m, Thhalv10027125m	RaChr04G18030.1, RaChr04G18040.1, RaChr10G07720.1	g1748.t1, g1880.t1, g21894.t1, g41567.t1, g57608.t1, g62265.t1	11	1	2	6	5	15	3	6	49	FALSE	FALSE
OG0000136	AL1G57680.t1, AL1G59040.t1, AL1G59050.t1, AL3G46880.t1, AL3G46890.t1, AL6G36930.t1, AL7G45640.t1	AT1G09245.1, AT1G51230.1, AT1G51240.1, AT1G51250.1, AT2G04115.1	Bvul_13964, Bvul_21283, Bvul_23574	CARHR041320.1, CARHR057800.1, CARHR102030.1, CARHR102040.1, CARHR112870.1, CARHR216060.1, CARHR216070.1, CARHR216110.1, CARHR219950.1, CARHR220080.1	Carubv10006280m, Carubv10006341m, Carubv10007681m, Carubv10011247m, Carubv10011366m, Carubv10011784m, Carubv10012298m, Carubv10016273m, Carubv10021469m	Thhalv10000458m, Thhalv10002725m, Thhalv10002784m, Thhalv10003328m, Thhalv10005113m, Thhalv10005414m, Thhalv10005700m, Thhalv10015293m, Thhalv10023047m, Thhalv10023169m, Thhalv10023818m, Thhalv10026501m, Thhalv10026508m, Thhalv10029524m		g32818.t1	7	5	3	10	9	14	0	1	49	FALSE	FALSE
OG0000137	AL8G25360.t1	AT3G42565.1, AT4G09545.1, AT5G36310.1, AT5G36320.1, AT5G36330.1, AT5G36340.1, AT5G36350.1, AT5G36360.1, AT5G36370.1, AT5G36380.1, AT5G36390.1, AT5G36400.1, AT5G36410.1, AT5G36420.1, AT5G36430.1, AT5G36440.1, AT5G36450.1, AT5G36460.1, AT5G36470.1, AT5G36480.1, AT5G36490.1, AT5G36500.1, AT5G36520.1, AT5G36540.1, AT5G36550.1, AT5G36657.1, AT5G36658.1, AT5G36661.1, AT5G36738.1, AT5G51105.1		CARHR016560.1, CARHR042770.1, CARHR181480.1, CARHR181490.1, CARHR187420.1, CARHR256970.1, CARHR256980.1, CARHR274650.1, CARHR274670.1, CARHR274680.1, CARHR283690.1	Carubv10002606m, Carubv10011817m, Carubv10025087m, Carubv10027683m, Carubv10027912m, Carubv10028653m			g15333.t1	1	30	0	11	6	0	0	1	49	FALSE	FALSE
OG0000138		ATMG00810.1					RaChr07G20590.1, Ra_scaffold_00004G00470.1	g10182.t1, g1052.t1, g10883.t1, g15000.t1, g1508.t1, g17396.t1, g18536.t1, g19789.t1, g20111.t1, g20175.t1, g22875.t1, g23135.t1, g2406.t1, g24139.t1, g2448.t1, g25765.t1, g25946.t1, g26131.t1, g27028.t1, g27754.t1, g27755.t1, g28521.t1, g30047.t1, g30289.t1, g30352.t1, g31859.t1, g33237.t1, g35630.t1, g37836.t1, g37891.t1, g3929.t1, g39758.t1, g39825.t1, g40462.t1, g42022.t1, g43773.t1, g51849.t…	0	1	0	0	0	0	2	46	49	FALSE	FALSE
OG0000139			Bvul_07746				RaChr03G07410.1, RaChr03G09190.1, RaChr05G23410.1, RaChr05G23730.1, RaChr06G06630.1, RaChr08G00060.1, RaChr08G02470.1, RaChr09G10350.1, RaChr09G20690.1, RaChr10G00030.1, RaChr10G04990.1, RaChr10G06360.1, RaChr11G05270.1, RaChr11G06220.1, RaChr11G06260.1, RaChr12G01250.1, RaChr12G09180.1, RaChr13G06540.1, RaChr13G08420.1, RaChr14G05210.1, RaChr14G05570.1, RaChr15G21360.1	g11809.t1, g13192.t1, g16935.t1, g18280.t1, g19518.t1, g1997.t1, g25514.t1, g26075.t1, g29191.t1, g31384.t1, g32125.t1, g34136.t1, g34597.t1, g35801.t1, g38014.t1, g43201.t1, g45495.t1, g48493.t1, g49421.t1, g50156.t1, g5023.t1, g50297.t1, g58427.t1, g71761.t1, g8618.t1, g9261.t1	0	0	1	0	0	0	22	26	49	FALSE	FALSE
OG0000140	AL3G52780.t2, AL5G28190.t3, AL5G28350.t1, AL7G46090.t1, AL7G46120.t1, AL7G47660.t1, AL7G48270.t1, AL7G48800.t1, AL7G49110.t2, AL7G49120.t1, AL7G49130.t1, AL7G49150.t1, AL7G49680.t2, AL7G49700.t1, AL7G49950.t1	AT1G45100.1, AT3G10845.1, AT3G48840.1, AT5G41690.1	Bvul_05192, Bvul_05590, Bvul_10312, Bvul_11849, Bvul_16147, Bvul_16525	CARHR037370.1, CARHR037380.1, CARHR065380.1, CARHR123890.1, CARHR219370.1, CARHR253110.1	Carubv10004472m, Carubv10006561m, Carubv10006624m, Carubv10007589m, Carubv10017045m	Thhalv10018369m, Thhalv10018407m, Thhalv10019472m	RaChr12G01100.1, RaChr13G00430.1, RaChr13G07300.1	g15415.t1, g17934.t1, g18538.t1, g18876.t1, g47166.t1, g51293.t1	15	4	6	6	5	3	3	6	48	FALSE	FALSE
OG0000141	AL1G28200.t1, AL1G66060.t1, AL3G20620.t1, AL3G24230.t1, AL6G11730.t1, AL6G11740.t1	AT1G16030.1, AT1G56410.1, AT3G09440.1, AT3G12580.1, AT5G02490.1, AT5G02500.1	Bvul_05551, Bvul_12633, Bvul_13333, Bvul_13334, Bvul_24792	CARHR016540.1, CARHR083800.1, CARHR083810.1, CARHR083820.1, CARHR083850.1, CARHR087080.1, CARHR210880.1, CARHR210890.1	Carubv10000420m, Carubv10003889m, Carubv10012149m, Carubv10013177m, Carubv10013178m	Thhalv10007031m, Thhalv10012922m, Thhalv10020257m, Thhalv10020258m, Thhalv10023343m	RaChr01G11790.1, RaChr02G11880.1, RaChr04G05200.1, RaChr04G07880.1, RaChr05G09390.1, RaChr10G30720.1, RaChr10G30730.1, Ra_scaffold_00394G00050.2	g10309.t1, g1977.t1, g2826.t1, g37897.t1, g9307.t1	6	6	5	8	5	5	8	5	48	FALSE	FALSE
OG0000142	AL7G34270.t1, AL7G34280.t1, AL7G34290.t1, AL7G34310.t1	AT4G19720.1, AT4G19730.1, AT4G19740.1, AT4G19750.1, AT4G19760.1, AT4G19770.1, AT4G19800.1, AT4G19810.1, AT4G19820.1	Bvul_21890, Bvul_21891, Bvul_23318, Bvul_23320	CARHR000020.1, CARHR054930.1, CARHR054940.1, CARHR116930.1, CARHR226540.1, CARHR226550.1, CARHR226560.1, CARHR226570.1, CARHR226580.1, CARHR226590.1	Carubv10005044m, Carubv10005092m, Carubv10006448m, Carubv10007562m, Carubv10007736m	Thhalv10025464m	RaChr12G13110.1, RaChr13G13840.1, RaChr13G13950.1, RaChr13G13960.1, RaChr13G13970.1, RaChr13G13990.1, RaChr15G27380.1	g24267.t1, g36086.t1, g37420.t1, g38011.t1, g39427.t1, g50337.t1, g52818.t1, g82708.t1	4	9	4	10	5	1	7	8	48	FALSE	FALSE
OG0000143		AT3G31430.1, AT3G42140.1		CARHR049910.1, CARHR119870.1, CARHR153090.1, CARHR219260.1, CARHR260200.1, CARHR292290.1	Carubv10003864m, Carubv10007346m, Carubv10007348m, Carubv10012496m, Carubv10012567m, Carubv10015455m, Carubv10018385m, Carubv10018706m, Carubv10018929m, Carubv10022172m, Carubv10025184m, Carubv10027616m	Thhalv10012330m	RaChr01G23360.1, RaChr01G28090.1, RaChr05G14910.1, RaChr07G08170.1, RaChr10G08430.1, RaChr11G06870.1, RaChr12G09460.1, RaChr12G09470.1, RaChr13G02700.1, RaChr13G04150.1	g11280.t1, g16570.t1, g17305.t1, g17521.t1, g19246.t1, g21522.t1, g21841.t1, g29192.t1, g31107.t1, g32846.t1, g35390.t1, g36208.t1, g37768.t1, g39628.t1, g41359.t1, g6225.t1, g763.t1	0	2	0	6	12	1	10	17	48	FALSE	FALSE
OG0000144	AL4G32970.t1, AL4G32980.t1, AL4G32990.t1, AL5G34040.t1	AT2G36750.1, AT2G36760.1, AT2G36770.1, AT2G36780.1, AT2G36790.1, AT2G36800.1, AT3G53160.1	Bvul_02860, Bvul_04932, Bvul_04933, Bvul_04936, Bvul_04940, Bvul_08862, Bvul_17350	CARHR131110.1, CARHR131130.1, CARHR131140.1, CARHR131150.1, CARHR131160.1, CARHR131170.1, CARHR131180.1	Carubv10017194m, Carubv10023061m, Carubv10023077m, Carubv10023081m, Carubv10024756m, Carubv10025042m, Carubv10025538m	Thhalv10010314m, Thhalv10016558m, Thhalv10016560m, Thhalv10017544m	RaChr08G10400.1, RaChr09G07670.1	g10869.t1, g17484.t1, g24820.t1, g24821.t1, g24927.t1, g3558.t1, g45729.t1, g45993.t1, g50053.t1	4	7	7	7	7	4	2	9	47	FALSE	FALSE
OG0000145	AL5G19360.t1, AL7G37170.t1, AL7G37180.t1, AL7G37190.t1, AL8G10690.t1, AL8G10710.t1, AL8G10720.t1	AT4G17470.1, AT4G17480.1, AT4G17483.1, AT5G47330.1, AT5G47340.1	Bvul_07803, Bvul_20819, Bvul_20822, Bvul_21532, Bvul_21646	CARHR174050.1, CARHR174060.1, CARHR224080.1, CARHR224100.2, CARHR224110.1, CARHR224120.1, CARHR224130.1	Carubv10006201m, Carubv10006536m, Carubv10006663m, Carubv10006914m, Carubv10026804m, Carubv10028547m	Thhalv10000967m, Thhalv10025854m, Thhalv10025863m, Thhalv10026142m	RaChr11G00080.1, RaChr11G00100.1, RaChr11G00170.1, RaChr12G11120.7, RaChr13G11790.2, RaChr13G11800.2, RaChr13G11810.1, Ra_scaffold_00255G00020.1	g12057.t1, g22627.t1, g22628.t1, g29200.t1, g31552.t1	7	5	5	7	6	4	8	5	47	FALSE	FALSE
OG0000146	AL1G49470.t1, AL22U10020.t1, AL2G18820.t1, AL4G16420.t1, AL4G18700.t1, AL6G38570.t1, AL9U10420.t1	AT2G07505.1	Bvul_00893, Bvul_08516, Bvul_08964, Bvul_10666, Bvul_11659, Bvul_13156, Bvul_17783, Bvul_21712	CARHR033990.1, CARHR055980.1, CARHR108830.1	Carubv10003058m, Carubv10016007m, Carubv10027576m	Thhalv10002853m, Thhalv10003330m, Thhalv10003362m, Thhalv10011039m, Thhalv10012038m, Thhalv10017745m, Thhalv10022239m, Thhalv10029337m	RaChr08G00400.2, RaChr14G08100.1, Ra_scaffold_00001G00730.1	g14907.t1, g16287.t1, g18409.t1, g21157.t1, g24674.t1, g26139.t1, g26641.t1, g3608.t1, g5233.t1, g5538.t1, g59477.t1, g749.t1, g8238.t1, g8263.t1	7	1	8	3	3	8	3	14	47	FALSE	FALSE
OG0000147	AL1G16630.t1, AL1G16640.t1, AL1G16650.t1, AL1G16660.t1, AL4G25790.t1	AT1G03400.1, AT1G03410.1, AT1G06620.1, AT1G06640.1, AT1G06645.1, AT1G06650.2, AT2G25450.1, AT2G30830.1, AT2G30840.1, AT3G61400.1	Bvul_02942, Bvul_07161, Bvul_12917, Bvul_22535	CARHR006210.1, CARHR006220.1, CARHR006230.1, CARHR006320.1, CARHR006340.1, CARHR124300.1, CARHR171740.1	Carubv10005101m, Carubv10009046m, Carubv10009503m, Carubv10011473m, Carubv10012295m, Carubv10012607m, Carubv10015316m, Carubv10018789m, Carubv10023369m, Carubv10025512m	Thhalv10009355m, Thhalv10009596m, Thhalv10013645m	RaChr01G03800.1, RaChr01G03820.1, RaChr02G03510.1, RaChr07G10750.1, RaChr07G12630.1	g1352.t1, g16497.t1, g16498.t1	5	10	4	7	10	3	5	3	47	FALSE	FALSE
OG0000148	AL1G15160.t1, AL1G67340.t1, AL2G22690.t1, AL3G31320.t1, AL3G41860.t1, AL4G15410.t1, AL4G21500.t1, AL6G44930.t1	AT3G03360.1, AT3G18150.1	Bvul_11374, Bvul_25039	CARHR093450.1, CARHR093460.1, CARHR093470.1, CARHR117790.1, CARHR135220.1, CARHR210410.1, CARHR210550.1, CARHR210590.1, CARHR210680.1, CARHR219050.1	Carubv10011990m, Carubv10012058m, Carubv10012204m, Carubv10012443m, Carubv10020296m, Carubv10021855m, Carubv10022017m, Carubv10025302m	Thhalv10015785m, Thhalv10021970m, Thhalv10022165m, Thhalv10022252m, Thhalv10025165m, Thhalv10027555m, Thhalv10029332m, Thhalv10029455m, Thhalv10029491m	RaChr04G12870.1, RaChr06G18220.1, RaChr07G03810.1, RaChr07G03820.1, RaChr07G18730.1	g1093.t1, g14655.t1, g55233.t1	8	2	2	10	8	9	5	3	47	FALSE	FALSE
OG0000149	AL199U10010.t1, AL3G40650.t1, AL3G40700.t1, AL3G40730.t1, AL3G41940.t1, AL4G16860.t1	AT2G25440.1, AT2G32680.1, AT2G33020.1, AT2G33080.1, AT3G24900.1, AT3G24982.1, AT3G25010.1, AT3G25020.1	Bvul_04398, Bvul_15394, Bvul_23867, Bvul_24295	CARHR126060.1, CARHR126550.1, CARHR126570.1, CARHR126990.1, CARHR127010.1, CARHR127020.1, CARHR127090.1, CARHR175550.1, CARHR253920.1, CARHR262160.1	Carubv10007983m, Carubv10012951m, Carubv10012961m, Carubv10013140m, Carubv10015400m, Carubv10015612m, Carubv10016349m, Carubv10024853m, Carubv10025247m	Thhalv10010006m, Thhalv10016223m, Thhalv10022625m		g34277.t1, g37106.t1, g38792.t1, g46306.t1, g6126.t1, g7617.t1, g966.t1	6	8	4	10	9	3	0	7	47	FALSE	FALSE
OG0000150	AL2G11030.t1, AL2G11040.t1, AL2G11060.t1, AL2G11070.t1, AL2G11090.t1, AL2G11960.t1, AL2G13760.t1, AL3G46090.t1, AL6G43420.t1, AL6G43560.t1	AT1G62160.1, AT1G62170.2, AT1G64010.1, AT1G64030.1, AT2G14540.1		CARHR046930.1, CARHR046940.1, CARHR046950.1, CARHR046970.1, CARHR051080.1, CARHR051510.1, CARHR129740.1	Carubv10002423m, Carubv10002846m, Carubv10008034m, Carubv10011708m, Carubv10015515m, Carubv10020500m, Carubv10021884m, Carubv10022117m, Carubv10022437m, Carubv10022441m, Carubv10022461m	Thhalv10001102m, Thhalv10001164m, Thhalv10023832m, Thhalv10024086m, Thhalv10028062m	RaChr03G00820.1, RaChr03G00840.1, RaChr03G00850.1, RaChr03G00860.1	g13405.t1, g42296.t1, g42298.t1, g46209.t1, g50574.t1	10	5	0	7	11	5	4	5	47	FALSE	FALSE
OG0000151	AL3G40330.t1, AL8G24810.t1	AT1G19260.1, AT1G41920.1, AT2G06541.1, AT3G29763.1, AT3G29765.1, AT4G09660.1	Bvul_00228, Bvul_01689, Bvul_17264, Bvul_21489, Bvul_24254	CARHR150890.1, CARHR216160.1, CARHR286120.1, CARHR293270.1	Carubv10011287m, Carubv10015137m, Carubv10015600m, Carubv10016470m, Carubv10018496m, Carubv10019292m, Carubv10021315m, Carubv10024511m, Carubv10024979m, Carubv10025188m, Carubv10027975m	Thhalv10001868m, Thhalv10002181m, Thhalv10002275m, Thhalv10002288m, Thhalv10002330m, Thhalv10011953m, Thhalv10012261m, Thhalv10015783m, Thhalv10019469m, Thhalv10022584m, Thhalv10023932m, Thhalv10024135m, Thhalv10027556m, Thhalv10028186m		g26109.t1, g38201.t1, g50356.t1, g52121.t1, g60597.t1	2	6	5	4	11	14	0	5	47	FALSE	FALSE
OG0000152	AL8G17010.t1	AT2G32830.1, AT2G38940.1, AT3G54700.1, AT5G43350.1, AT5G43360.1, AT5G43370.1	Bvul_11407, Bvul_22874	CARHR126780.1, CARHR133660.1, CARHR164620.1, CARHR180240.1, CARHR180250.1, CARHR180280.1	Carubv10018969m, Carubv10022969m, Carubv10025365m, Carubv10027822m, Carubv10028320m, Carubv10028434m, Carubv10028623m	Thhalv10003182m, Thhalv10003183m, Thhalv10003184m, Thhalv10003186m, Thhalv10003187m, Thhalv10003336m, Thhalv10003340m, Thhalv10010274m, Thhalv10016483m, Thhalv10016497m	RaChr06G17860.2, RaChr07G18210.4, RaChr08G11830.1, RaChr09G08880.1, RaChr10G05260.1, RaChr10G05270.1, RaChr10G05300.1, RaChr11G03880.1, RaChr11G03890.1	g19716.t1, g26520.t1, g26671.t1, g30748.t1, g42338.t1, g42433.t1	1	6	2	6	7	10	9	6	47	FALSE	FALSE
OG0000153				CARHR006310.1, CARHR029190.1, CARHR035080.1, CARHR102250.1, CARHR103350.1, CARHR106930.1, CARHR108100.1, CARHR110000.1, CARHR112880.1, CARHR119670.1, CARHR120280.1, CARHR155440.1, CARHR181500.1, CARHR213600.1, CARHR262520.1, CARHR287660.1, CARHR289810.2, CARHR293310.1	Carubv10015704m, Carubv10016411m		RaChr01G24700.1, RaChr06G26670.1, RaChr07G01390.1, RaChr10G01860.1	g11489.t1, g12723.t1, g18832.t1, g25799.t1, g31300.t1, g32101.t1, g39720.t1, g40173.t1, g4120.t1, g43171.t1, g43700.t1, g47048.t1, g52447.t1, g52960.t1, g53505.t1, g55146.t1, g56754.t1, g58308.t1, g62456.t1, g64732.t1, g70288.t1, g80284.t1, g83335.t1	0	0	0	18	2	0	4	23	47	FALSE	FALSE
OG0000154					Carubv10002032m		RaChr01G25980.1, RaChr06G09590.1, RaChr15G32830.1	g11252.t1, g11253.t1, g12071.t1, g1271.t1, g12827.t1, g13043.t1, g18184.t1, g19191.t1, g23484.t1, g24854.t1, g25203.t1, g25520.t1, g26231.t1, g28166.t1, g30229.t1, g31215.t1, g3310.t1, g33209.t1, g3366.t1, g34634.t1, g36067.t1, g37438.t1, g37714.t1, g38073.t1, g39794.t1, g40357.t1, g43254.t1, g44324.t1, g44451.t1, g45826.t1, g45934.t1, g49858.t1, g50113.t1, g50299.t1, g52124.t1, g52152.t1, g5349.…	0	0	0	0	1	0	3	43	47	FALSE	FALSE
OG0000155	AL5G19720.t1, AL5G19740.t1, AL8G37810.t1	AT3G29635.1, AT3G29636.1, AT3G29680.1, AT5G61160.1	Bvul_04065, Bvul_17948, Bvul_20062, Bvul_24619	CARHR153120.1, CARHR174950.1, CARHR263260.1, CARHR263270.1, CARHR263290.1, CARHR263300.1, CARHR263310.1, CARHR263320.1, CARHR263340.1, CARHR274860.1, CARHR274880.1, CARHR274890.1	Carubv10007455m, Carubv10018590m, Carubv10019231m, Carubv10026390m	Thhalv10000450m, Thhalv10000474m, Thhalv10000636m, Thhalv10004190m, Thhalv10005266m, Thhalv10005615m, Thhalv10005674m, Thhalv10005681m, Thhalv10012103m, Thhalv10017968m, Thhalv10028123m	RaChr08G00740.1, RaChr11G00600.1, RaChr15G37600.1	g24691.t1, g33233.t1, g49574.t1, g61811.t1, g7488.t1	3	4	4	12	4	11	3	5	46	FALSE	FALSE
OG0000156	AL1G64390.t2, AL1G64400.t1, AL1G64410.t1, AL1G64420.t1, AL1G64430.t1	AT1G56120.1, AT1G56130.1, AT1G56140.1, AT1G56145.2	Bvul_00628, Bvul_00804, Bvul_04943, Bvul_09865, Bvul_18486, Bvul_18487, Bvul_24470	CARHR045870.1, CARHR045880.1, CARHR045890.1, CARHR115860.1	Carubv10008071m, Carubv10008172m, Carubv10008183m, Carubv10008256m, Carubv10010895m, Carubv10012587m	Thhalv10000587m, Thhalv10011215m, Thhalv10012006m, Thhalv10012222m, Thhalv10016175m, Thhalv10018064m, Thhalv10019658m	RaChr01G28800.1, RaChr01G35690.1, RaChr02G22100.1, RaChr02G27500.1, RaChr02G33700.1, RaChr10G00040.1, RaChr12G08210.1	g14434.t1, g20685.t1, g24613.t1, g32002.t1, g43138.t1, g53048.t1	5	4	7	4	6	7	7	6	46	FALSE	FALSE
OG0000157	AL1G48110.t1, AL2G10350.t1	AT1G43260.1, AT5G31412.1	Bvul_13795, Bvul_13796, Bvul_13797, Bvul_16030, Bvul_17591, Bvul_21701	CARHR014080.1, CARHR029720.1, CARHR033120.1		Thhalv10002178m, Thhalv10002303m, Thhalv10002323m, Thhalv10012177m, Thhalv10015438m, Thhalv10015876m, Thhalv10022981m, Thhalv10023973m, Thhalv10026863m	RaChr05G25270.1, RaChr07G05690.1, RaChr12G02370.1, RaChr13G23550.1, Ra_scaffold_00002G01610.1	g17167.t1, g20336.t1, g217.t1, g22335.t1, g27602.t1, g29875.t1, g30363.t1, g39423.t1, g39425.t1, g42546.t1, g42673.t1, g42699.t1, g46535.t1, g47889.t1, g52616.t1, g55801.t1, g60371.t1, g61236.t1, g64092.t1	2	2	6	3	0	9	5	19	46	FALSE	FALSE
OG0000158	AL1G46620.t1, AL1G46640.t1, AL1G46660.t1, AL1G53610.t1, AL3G29460.t1, AL3G29470.t1, AL3G46410.t1, AL3G46450.t1, AL8G22710.t1	AT1G32430.1, AT1G47390.1, AT2G14710.1, AT3G16580.1	Bvul_05377, Bvul_16026	CARHR031310.1, CARHR031880.1, CARHR036380.1, CARHR036940.1, CARHR036970.1, CARHR091790.1, CARHR091800.1, CARHR091810.1	Carubv10011457m, Carubv10012104m, Carubv10012288m, Carubv10015227m, Carubv10015396m, Carubv10015491m, Carubv10015652m, Carubv10015699m, Carubv10015713m, Carubv10015840m, Carubv10016208m, Carubv10016350m, Carubv10016353m, Carubv10016393m	Thhalv10009548m, Thhalv10009774m, Thhalv10017596m, Thhalv10021923m, Thhalv10022086m, Thhalv10022412m	RaChr01G24550.1	g12960.t1, g32813.t1	9	4	2	8	14	6	1	2	46	FALSE	FALSE
OG0000159	AL1G60660.t1, AL2G24010.t1, AL2G24030.t1, AL2G35950.t1, AL3G20370.t1, AL3G33710.t1, AL3G35440.t1	AT1G52400.1, AT1G66270.1, AT1G66280.1, AT1G75940.1, AT3G09260.1, AT3G21370.1, AT5G28510.1	Bvul_04735, Bvul_11329, Bvul_11330, Bvul_12309, Bvul_15784, Bvul_22300	CARHR042540.1, CARHR069490.1, CARHR083610.1, CARHR083620.1, CARHR097320.1	Carubv10008823m, Carubv10015888m, Carubv10021944m	Thhalv10001865m, Thhalv10011384m, Thhalv10011385m, Thhalv10018390m, Thhalv10020506m, Thhalv10020507m, Thhalv10020508m, Thhalv10022406m	RaChr01G32860.1, RaChr02G31030.1, RaChr04G05030.2, RaChr05G06830.1, RaChr05G17680.1, RaChr15G08100.1	g10683.t1, g16738.t1, g28120.t1, g45867.t1	7	7	6	5	3	8	6	4	46	FALSE	FALSE
OG0000160	AL173U10010.t1, AL173U10020.t1, AL2G30290.t1, AL2G30310.t1, AL2G30320.t1, AL2G30370.t1, AL2G30390.t1	AT1G70830.1, AT1G70840.1, AT1G70850.1, AT1G70890.1	Bvul_07860, Bvul_12443, Bvul_24366	CARHR023500.1, CARHR023510.1, CARHR023520.1, CARHR023530.1, CARHR064090.1, CARHR064100.1, CARHR064110.1, CARHR064120.1, CARHR064130.1, CARHR064140.1, CARHR064150.1, CARHR292540.1	Carubv10010497m, Carubv10020659m, Carubv10021082m, Carubv10021281m, Carubv10021843m, Carubv10022006m, Carubv10022286m	Thhalv10009858m, Thhalv10019117m, Thhalv10019454m	RaChr01G17600.1, RaChr03G12900.1, RaChr03G12910.1, RaChr15G17300.1	g13314.t1, g14687.t1, g26446.t1, g26447.t1, g32345.t1, g44507.t1	7	4	3	12	7	3	4	6	46	FALSE	FALSE
OG0000161	AL7G27070.t1, AL7G27090.t1, AL7G42050.t1, AL7G42060.t1, AL8G12350.t1, AL8G12360.t1	AT4G14260.1, AT4G16090.1, AT4G25920.1, AT4G25930.1, AT5G46130.1, AT5G46140.1	Bvul_01898, Bvul_02817, Bvul_15030, Bvul_16720, Bvul_16820, Bvul_16821, Bvul_23182	CARHR175710.1, CARHR175720.1, CARHR178820.1, CARHR178850.1, CARHR203250.1, CARHR233400.1, CARHR233410.1, CARHR233420.1, CARHR233430.1, CARHR233440.1	Carubv10004967m, Carubv10006354m, Carubv10007515m, Carubv10007611m, Carubv10027569m, Carubv10027832m	Thhalv10001118m, Thhalv10001154m, Thhalv10001157m, Thhalv10001172m, Thhalv10026875m, Thhalv10026890m	RaChr12G17830.1, RaChr12G17840.1, RaChr13G19230.1	g4025.t1, g7355.t1	6	6	7	10	6	6	3	2	46	FALSE	FALSE
OG0000162	AL3G14160.t1, AL7G51270.t1, AL7G51280.t1, AL7G51310.t1, AL7G51320.t1, AL7G51330.t1, AL7G51340.t1, AL7G51350.t1	AT5G39100.1, AT5G39110.1, AT5G39120.1, AT5G39130.1, AT5G39150.1, AT5G39160.1, AT5G39180.1, AT5G39190.1	Bvul_01827, Bvul_12964, Bvul_15226, Bvul_15227, Bvul_19470, Bvul_19472, Bvul_19475	CARHR103170.1, CARHR263220.1, CARHR263230.1, CARHR263250.1	Carubv10006732m, Carubv10006909m, Carubv10007709m, Carubv10007795m	Thhalv10026190m, Thhalv10027916m, Thhalv10027918m, Thhalv10028158m, Thhalv10028193m	RaChr12G04530.1, RaChr12G04540.1, RaChr12G04680.1, RaChr12G04700.1, RaChr13G02280.3, RaChr13G02290.1, RaChr13G02300.1	g710.t1, g81974.t1, g8675.t1	8	8	7	4	4	5	7	3	46	FALSE	FALSE
OG0000163	AL2G10770.t1, AL3G19690.t1, AL3G49460.t1, AL7G24680.t1, AL7G47650.t1, AL8G28000.t1, AL8G31780.t1	AT2G16740.1, AT3G08690.1, AT4G27960.2, AT5G41700.4, AT5G53300.1, AT5G56150.1	Bvul_00231, Bvul_18696, Bvul_19848	CARHR046700.1, CARHR082990.1, CARHR107000.1, CARHR235660.1, CARHR266340.1, CARHR269520.2	Carubv10005960m, Carubv10005963m, Carubv10014842m, Carubv10014849m, Carubv10020996m, Carubv10027282m, Carubv10027314m	Thhalv10014935m, Thhalv10014941m, Thhalv10021705m, Thhalv10022898m, Thhalv10023744m, Thhalv10027977m	RaChr03G00650.1, RaChr05G24630.1, RaChr09G15940.1, RaChr12G19850.1, RaChr13G21090.1, RaChr14G10360.1, RaChr14G12740.1, RaChr15G30840.1, RaChr15G33120.1	g12010.t1, g50219.t1	7	6	3	6	7	6	9	2	46	FALSE	FALSE
OG0000164			Bvul_15370	CARHR287390.1			RaChr14G05880.1	g12914.t1, g13746.t1, g14008.t1, g15989.t1, g20417.t1, g24129.t1, g32231.t1, g32387.t1, g32444.t1, g34367.t1, g36197.t1, g37387.t1, g38618.t1, g38925.t1, g40424.t1, g40682.t1, g41061.t1, g41422.t1, g41569.t1, g41626.t1, g42373.t1, g4469.t1, g4475.t1, g45866.t1, g46480.t1, g4674.t1, g47756.t1, g50790.t1, g52292.t1, g54175.t1, g54323.t1, g55462.t1, g55828.t1, g55908.t1, g56436.t1, g59208.t1, g60325…	0	0	1	1	0	0	1	43	46	FALSE	FALSE
OG0000165	AL428U10010.t1, AL5G20910.t1, AL5G20970.t1, AL5G22080.t1, AL5G22090.t1, AL5G22220.t1, AL5G23260.t1, AL5G23270.t1, AL5G23280.t1, AL8G17280.t1	AT3G42770.1, AT3G44060.1, AT3G44080.1, AT3G44090.1, AT3G44180.1, AT3G44810.1	Bvul_10434	CARHR151200.1, CARHR152730.1, CARHR152740.1, CARHR152850.1, CARHR152860.1	Carubv10012772m, Carubv10016381m, Carubv10018374m, Carubv10018507m, Carubv10018508m, Carubv10018533m, Carubv10018793m, Carubv10018987m, Carubv10019079m, Carubv10019344m, Carubv10019551m, Carubv10019583m, Carubv10019600m	Thhalv10017813m	RaChr08G01550.1, RaChr08G02080.1, RaChr08G02090.1	g12695.t1, g21982.t1, g22606.t1, g29956.t1, g34327.t1, g7879.t1	10	6	1	5	13	1	3	6	45	FALSE	FALSE
OG0000166	AL371U10020.t1, AL4G45100.t1, AL6G11210.t1, AL6G15860.t1, AL6G53000.t1, AL7G10300.t1	AT1G01700.1, AT2G45890.1, AT4G00460.2, AT4G38430.1, AT5G02010.1, AT5G05940.1	Bvul_06345, Bvul_08557, Bvul_09806, Bvul_21157, Bvul_23411	CARHR000650.1, CARHR141170.1, CARHR207280.1, CARHR211350.1, CARHR248560.1, CARHR294160.1	Carubv10000505m, Carubv10000622m, Carubv10003327m, Carubv10011721m, Carubv10023162m	Thhalv10001433m, Thhalv10007495m, Thhalv10013012m, Thhalv10013145m, Thhalv10024857m, Thhalv10028746m	RaChr07G25130.1, RaChr15G00290.1	g11738.t1, g23536.t1, g25707.t1, g26596.t1, g30317.t1, g47094.t1, g50200.t1, g52768.t1, g5826.t1	6	6	5	6	5	6	2	9	45	FALSE	FALSE
OG0000167	AL1G65030.t1, AL3G39560.t1, AL6G37800.t1, AL8G28350.t1, AL8G28370.t1, AL8G28380.t1, AL8G28490.t1, AL8G28500.t1, AL8G28580.t1, AL8G28590.t1	AT3G23955.2, AT5G25850.1, AT5G53635.1, AT5G53640.1	Bvul_01586, Bvul_09779, Bvul_17411, Bvul_21062, Bvul_21065	CARHR266740.1, CARHR266760.1, CARHR284830.1	Carubv10025437m, Carubv10026366m, Carubv10026417m, Carubv10027508m, Carubv10027612m, Carubv10027844m, Carubv10028196m, Carubv10028348m	Thhalv10000471m, Thhalv10001812m, Thhalv10013489m, Thhalv10013520m, Thhalv10013767m, Thhalv10015300m, Thhalv10015873m	RaChr08G03570.1, RaChr14G10670.1, RaChr14G10680.1	g18566.t1, g32722.t1, g3644.t1, g3881.t1, g47374.t1	10	4	5	3	8	7	3	5	45	FALSE	FALSE
OG0000168	AL6G37940.t1, AL6G37960.t1, AL6G37970.t2, AL6G37980.t2, AL8G21140.t1	AT5G25980.2, AT5G26000.1, AT5G48375.1	Bvul_00201, Bvul_00202, Bvul_00713, Bvul_07513, Bvul_13406, Bvul_15977, Bvul_16918, Bvul_19725	CARHR184910.1, CARHR184920.1, CARHR184940.1, CARHR184950.1, CARHR184960.1, CARHR185610.1, CARHR185620.1, CARHR185630.1, CARHR187250.1, CARHR187260.1, CARHR222620.1	Carubv10000656m	Thhalv10001184m, Thhalv10002470m, Thhalv10003945m, Thhalv10003954m	RaChr10G09690.1, RaChr10G09700.1, RaChr10G09730.1, RaChr10G09740.1, RaChr10G09760.1, RaChr10G09770.1, RaChr10G11630.1, RaChr11G07660.1	g11519.t1, g19276.t1, g25669.t1, g38703.t1, g41223.t1	5	3	8	11	1	4	8	5	45	FALSE	FALSE
OG0000169	AL1G58790.t2, AL1G58820.t1, AL7G42890.t1, AL8G32380.t1, AL8G32390.t1	AT1G50980.1, AT1G51055.1, AT5G56560.1, AT5G56570.1, AT5G56800.1	Bvul_03202, Bvul_07061, Bvul_08952, Bvul_16527, Bvul_19161, Bvul_22312	CARHR041040.1, CARHR041050.1, CARHR041060.1, CARHR204270.1, CARHR270250.1, CARHR270260.1, CARHR270560.1, CARHR271030.1	Carubv10006186m, Carubv10010763m, Carubv10011213m, Carubv10011866m, Carubv10012170m, Carubv10021819m, Carubv10027574m, Carubv10027899m	Thhalv10015809m, Thhalv10016046m, Thhalv10023981m, Thhalv10029438m	RaChr01G31660.1, RaChr02G26410.1, RaChr14G13180.1, RaChr15G33470.1, Ra_scaffold_00051G00060.1	g12757.t1, g25843.t1, g25844.t1, g32731.t1	5	5	6	8	8	4	5	4	45	FALSE	FALSE
OG0000170	AL3G46810.t1, AL3G46820.t1, AL7G45500.t1	AT1G66100.1, AT1G72260.1, AT2G15010.1, AT5G36910.1	Bvul_02245, Bvul_12644, Bvul_12645	CARHR057950.1, CARHR085180.1, CARHR085700.1, CARHR085710.1, CARHR180370.1, CARHR180400.1, CARHR180470.1, CARHR292600.1	Carubv10002233m, Carubv10005712m, Carubv10005983m, Carubv10005988m, Carubv10006000m, Carubv10006002m, Carubv10006003m, Carubv10006008m, Carubv10006071m, Carubv10006117m, Carubv10006551m, Carubv10006928m, Carubv10010605m, Carubv10012371m, Carubv10014899m, Carubv10014903m, Carubv10014906m, Carubv10014907m, Carubv10016370m, Carubv10018220m, Carubv10018222m, Carubv10021135m, Carubv10021136m, Carubv10…	Thhalv10002936m	RaChr01G29000.1		3	4	3	8	25	1	1	0	45	FALSE	FALSE
OG0000171			Bvul_19165		Carubv10022054m	Thhalv10015660m, Thhalv10015996m, Thhalv10027963m, Thhalv10028209m	RaChr04G24590.1, RaChr12G06940.1, RaChr12G07540.1, RaChr14G13380.1, RaChr15G19090.1, RaChr15G24950.1	g11947.t1, g16440.t1, g16952.t1, g18315.t1, g2195.t1, g23699.t1, g24144.t1, g26379.t1, g26440.t1, g27323.t1, g32419.t1, g33943.t1, g340.t1, g35353.t1, g36796.t1, g3689.t1, g38521.t1, g38560.t1, g39267.t1, g47140.t1, g48410.t1, g48638.t1, g49380.t1, g51646.t1, g52214.t1, g52955.t1, g56290.t1, g59239.t1, g6201.t1, g63376.t1, g63609.t1, g72463.t1, g9077.t1	0	0	1	0	1	4	6	33	45	FALSE	FALSE
OG0000172	AL5G17590.t1, AL5G17600.t1, AL5G17610.t1, AL5G17620.t1, AL7G49770.t1	AT3G28060.1, AT3G28070.1, AT3G28080.1, AT3G28100.1, AT3G28130.2, AT5G40210.1	Bvul_13272, Bvul_13273, Bvul_13274, Bvul_15920, Bvul_23820, Bvul_23822	CARHR149690.1, CARHR149700.1, CARHR149710.1, CARHR149730.1, CARHR149760.1, CARHR149770.1, CARHR261900.2, CARHR261910.1	Carubv10005197m, Carubv10007411m, Carubv10017409m, Carubv10017528m, Carubv10017539m	Thhalv10004485m, Thhalv10004582m, Thhalv10027830m	RaChr06G03970.1, RaChr09G04610.1, RaChr09G19750.1, RaChr09G19770.1, RaChr09G19780.1, RaChr13G01060.1	g1358.t1, g2119.t1, g28762.t1, g36389.t1, g38023.t1	5	6	6	8	5	3	6	5	44	FALSE	FALSE
OG0000173	AL2G13830.t1, AL6G40690.t1	AT2G07760.1		CARHR055550.1, CARHR082570.1, CARHR183910.1	Carubv10007587m, Carubv10008803m, Carubv10021307m, Carubv10021439m	Thhalv10005348m, Thhalv10006382m, Thhalv10009948m, Thhalv10016371m, Thhalv10017861m, Thhalv10019607m, Thhalv10019699m, Thhalv10019718m, Thhalv10024110m, Thhalv10026463m, Thhalv10026798m, Thhalv10029211m, Thhalv10029298m, Thhalv10029505m	RaChr03G12880.1, RaChr04G05730.1, RaChr06G02860.1, RaChr07G08920.1, RaChr11G00800.1, RaChr12G00490.1, RaChr12G07370.1, RaChr13G01230.1, RaChr13G01960.1, RaChr13G18140.1, Ra_scaffold_00002G01860.1, Ra_scaffold_00010G00120.1	g12656.t1, g23194.t1, g24905.t1, g24973.t1, g28298.t1, g37688.t1, g38749.t1, g41057.t1	2	1	0	3	4	14	12	8	44	FALSE	FALSE
OG0000174	AL1G29940.t1, AL2G32630.t1, AL2G32640.t1, AL2G32660.t1, AL2G32680.t1, AL2G32704.t1	AT1G17615.1, AT1G72890.2, AT1G72900.1, AT1G72910.1, AT1G72920.1, AT1G72930.1, AT1G72940.1, AT1G72950.1	Bvul_00976, Bvul_02126, Bvul_02128	CARHR065820.1, CARHR065880.1, CARHR065890.1, CARHR065900.1, CARHR065910.1, CARHR065920.1	Carubv10009470m, Carubv10020305m, Carubv10020469m, Carubv10023244m, Carubv10023432m, Carubv10023449m, Carubv10023488m, Carubv10025364m, Carubv10025426m, Carubv10025502m, Carubv10025595m	Thhalv10018571m, Thhalv10018617m	RaChr03G14700.1, RaChr03G14710.1	g11647.t1, g11648.t1, g33535.t1, g39303.t1, g5846.t1, g5847.t1	6	8	3	6	11	2	2	6	44	FALSE	FALSE
OG0000175	AL3G40190.t1, AL7G12140.t1, AL7G12760.t1, AL7G12790.t2, AL7G13600.t1, AL7G13810.t1	AT2G14288.1, AT3G24610.1	Bvul_01056, Bvul_07385, Bvul_08546, Bvul_19759	CARHR100900.1, CARHR132630.1, CARHR146050.1, CARHR246290.1, CARHR246590.1	Carubv10002734m, Carubv10006190m, Carubv10013743m, Carubv10015155m, Carubv10021570m, Carubv10027606m	Thhalv10004132m, Thhalv10005562m, Thhalv10005688m, Thhalv10022697m, Thhalv10025324m, Thhalv10025580m, Thhalv10026874m, Thhalv10027293m, Thhalv10027306m	RaChr07G20140.1, RaChr10G08440.1, RaChr10G15760.1, RaChr13G30050.1, RaChr13G30480.1, RaChr13G30780.1	g19200.t1, g21594.t1, g30673.t1, g38489.t1, g44162.t1, g45530.t1	6	2	4	5	6	9	6	6	44	FALSE	FALSE
OG0000176	AL3G53220.t1, AL3G53230.t1, AL8G13050.t1		Bvul_01618	CARHR176360.1, CARHR176370.1, CARHR176380.1	Carubv10003779m, Carubv10027748m	Thhalv10002293m, Thhalv10015844m, Thhalv10016904m, Thhalv10016945m, Thhalv10017512m, Thhalv10017515m, Thhalv10017533m, Thhalv10017591m, Thhalv10017616m, Thhalv10017621m, Thhalv10017648m, Thhalv10017704m, Thhalv10017708m, Thhalv10017748m, Thhalv10017764m, Thhalv10017773m, Thhalv10017778m, Thhalv10017832m, Thhalv10017894m, Thhalv10017911m, Thhalv10017955m, Thhalv10027506m, Thhalv10029145m, Thhalv10…	RaChr10G02170.1	g17046.t1, g7268.t1, g7269.t1	3	0	1	3	2	31	1	3	44	FALSE	FALSE
OG0000177	AL2G15160.t1, AL2G15170.t1	AT1G61180.2, AT1G61190.1, AT1G61300.1, AT1G61310.1	Bvul_01054, Bvul_12206, Bvul_12519, Bvul_16314, Bvul_18816, Bvul_23434	CARHR051470.1, CARHR052090.1, CARHR052100.1, CARHR052110.1, CARHR052140.1	Carubv10019773m, Carubv10019775m, Carubv10019789m, Carubv10019813m, Carubv10019842m, Carubv10019851m, Carubv10020008m, Carubv10021673m	Thhalv10023248m, Thhalv10023257m, Thhalv10023258m, Thhalv10023266m, Thhalv10023301m, Thhalv10023842m		g13921.t1, g1883.t1, g34686.t1, g35145.t1, g40589.t1, g41001.t1, g44396.t1, g50458.t1, g5532.t1, g56808.t1, g58468.t1, g59746.t1, g8711.t1	2	4	6	5	8	6	0	13	44	FALSE	FALSE
OG0000178	AL8G32110.t1, AL8G32120.t1	AT1G32375.1, AT5G50270.1, AT5G56390.1	Bvul_02324, Bvul_04892, Bvul_10213, Bvul_18183, Bvul_19868, Bvul_21857	CARHR031760.1, CARHR031780.1, CARHR269730.1, CARHR269740.1, CARHR269750.1, CARHR269760.1, CARHR269900.1, CARHR269920.1, CARHR269930.1	Carubv10009307m, Carubv10011317m, Carubv10027858m, Carubv10028090m, Carubv10028206m, Carubv10028505m, Carubv10028538m	Thhalv10013717m, Thhalv10015489m, Thhalv10015540m, Thhalv10015652m, Thhalv10015668m, Thhalv10015747m, Thhalv10015962m, Thhalv10028119m, Thhalv10028200m	RaChr14G12970.1, RaChr14G12990.1, RaChr14G13000.1, RaChr15G33340.1	g10842.t1, g36675.t1, g50578.t1, g6066.t1	2	3	6	9	7	9	4	4	44	FALSE	FALSE
OG0000179		AT4G23160.1, ATMG00240.1		CARHR220930.1, CARHR259820.1			RaChr01G21780.1, RaChr02G20850.1, RaChr03G06710.1, RaChr03G07680.1, RaChr05G19110.1, RaChr05G19120.1, RaChr08G05500.1, RaChr08G12770.1, RaChr11G15070.1, RaChr15G37870.1	g13174.t1, g13508.t1, g16710.t1, g18433.t1, g2201.t1, g22523.t1, g23731.t1, g24301.t1, g28182.t1, g29962.t1, g31865.t1, g34080.t1, g3490.t1, g35388.t1, g38555.t1, g38847.t1, g3919.t1, g39202.t1, g40189.t1, g40234.t1, g41425.t1, g43663.t1, g43774.t1, g46534.t1, g4974.t1, g5455.t1, g5966.t1, g67090.t1, g7673.t1, g7787.t1	0	2	0	2	0	0	10	30	44	FALSE	FALSE
OG0000180					Carubv10015375m, Carubv10015696m	Thhalv10002201m, Thhalv10002805m, Thhalv10003063m, Thhalv10003107m, Thhalv10003354m, Thhalv10009346m, Thhalv10012212m, Thhalv10017677m, Thhalv10017718m, Thhalv10019629m, Thhalv10023116m, Thhalv10023972m, Thhalv10027425m, Thhalv10029485m	RaChr02G19030.1, RaChr10G08490.1, RaChr11G10310.1, RaChr11G10320.1, RaChr12G08380.1	g12501.t1, g1445.t1, g14516.t1, g1573.t1, g17633.t1, g20441.t1, g24047.t1, g24305.t1, g27188.t1, g32890.t1, g33097.t1, g37851.t1, g38252.t1, g38486.t1, g42414.t1, g47380.t1, g47524.t1, g48806.t1, g54980.t1, g71988.t1, g7559.t1, g7584.t1, g7725.t1	0	0	0	0	2	14	5	23	44	FALSE	FALSE
OG0000181	AL1G20200.t1, AL1G43860.t1, AL5G25310.t1, AL6G27180.t1	AT1G09650.1, AT1G12490.1, AT5G16285.1	Bvul_02020, Bvul_11878, Bvul_22923	CARHR008650.1, CARHR008660.1, CARHR010320.1, CARHR014740.1, CARHR014880.1, CARHR024930.1, CARHR099040.1, CARHR265670.1	Carubv10002539m, Carubv10011123m, Carubv10011290m, Carubv10012586m	Thhalv10000283m, Thhalv10005403m, Thhalv10007821m, Thhalv10009459m, Thhalv10009873m, Thhalv10012265m, Thhalv10026946m, Thhalv10028258m		g11701.t1, g17133.t1, g19818.t1, g21595.t1, g22248.t1, g23021.t1, g27514.t1, g29708.t1, g29709.t1, g36920.t1, g40391.t1, g41662.t1, g7203.t1	4	3	3	8	4	8	0	13	43	FALSE	FALSE
OG0000182	AL7G46850.t1, AL7G46860.t1, AL7G53060.t1, AL7G53090.t1, AL7G53100.t1, AL7G53110.t1	AT5G37870.1, AT5G37890.1, AT5G37900.1, AT5G37910.1	Bvul_10818, Bvul_11948, Bvul_23432	CARHR214760.1, CARHR214790.1, CARHR214810.1, CARHR214830.1, CARHR214840.1, CARHR214860.1	Carubv10001631m, Carubv10003085m, Carubv10003728m, Carubv10005419m, Carubv10005477m, Carubv10006228m, Carubv10006614m, Carubv10006701m, Carubv10006956m, Carubv10017872m, Carubv10021992m	Thhalv10027852m, Thhalv10027864m, Thhalv10027865m, Thhalv10027866m, Thhalv10028216m, Thhalv10028270m	RaChr12G03750.1, RaChr13G03670.2	g17563.t1, g19900.t1, g2191.t1, g38250.t1, g48300.t1	6	4	3	6	11	6	2	5	43	FALSE	FALSE
OG0000183			Bvul_03948, Bvul_08965, Bvul_13164, Bvul_16643, Bvul_21495, Bvul_21496, Bvul_21497		Carubv10001576m	Thhalv10011024m, Thhalv10026773m	RaChr07G08330.1, RaChr15G22450.1, Ra_scaffold_00001G00720.1	g12075.t1, g13081.t1, g14908.t1, g16288.t1, g16458.t1, g18410.t1, g21156.t1, g21927.t1, g24675.t1, g24696.t1, g25012.t1, g25013.t1, g2842.t1, g28503.t1, g29469.t1, g30519.t1, g35267.t1, g35271.t1, g3607.t1, g45393.t1, g4875.t1, g50338.t1, g52223.t1, g5539.t1, g59948.t1, g6334.t1, g65124.t1, g65648.t1, g65771.t1, g8239.t1	0	0	7	0	1	2	3	30	43	FALSE	FALSE
OG0000184				CARHR034160.1, CARHR120900.1, CARHR151980.1, CARHR183560.1, CARHR217200.1, CARHR289250.1			RaChr11G06310.1	g10030.t1, g11089.t1, g12783.t1, g1550.t1, g16990.t1, g1721.t1, g18287.t1, g18462.t1, g21338.t1, g21659.t1, g2245.t1, g22806.t1, g22831.t1, g22963.t1, g24078.t1, g25396.t1, g26634.t1, g27589.t1, g28474.t1, g29720.t1, g31162.t1, g3260.t1, g33059.t1, g33259.t1, g36614.t1, g39401.t1, g4154.t1, g41986.t1, g43863.t1, g5356.t1, g543.t1, g5867.t1, g60412.t1, g7033.t1, g7523.t1, g77603.t1	0	0	0	6	0	0	1	36	43	FALSE	FALSE
OG0000185	AL4G17380.t2, AL5G39330.t1, AL5G39340.t1, AL5G39350.t1, AL5G39360.t1, AL5G39370.t1, AL5G39400.t1	AT3G57710.1, AT3G57720.1, AT3G57730.1, AT3G57750.1	Bvul_11121, Bvul_23917	CARHR167820.1, CARHR167840.1, CARHR167860.1, CARHR167960.1, CARHR167970.1, CARHR167980.1, CARHR167990.1, CARHR168000.1, CARHR168070.1	Carubv10017595m, Carubv10017858m, Carubv10018854m, Carubv10019188m, Carubv10019501m	Thhalv10000211m, Thhalv10006070m, Thhalv10006071m, Thhalv10006089m, Thhalv10006091m, Thhalv10006099m, Thhalv10006391m	Ra_scaffold_00215G00020.1	g21701.t1, g21705.t1, g3044.t1, g3045.t1, g47912.t1, g66334.t1, g76177.t1	7	4	2	9	5	7	1	7	42	FALSE	FALSE
OG0000186	AL4G44730.t1, AL4G44740.t1, AL4G44750.t1	AT1G33720.1, AT1G33730.1, AT2G45550.1, AT2G45560.1, AT2G45570.1, AT2G45580.1, AT3G61040.1	Bvul_01852, Bvul_02496, Bvul_04752, Bvul_08578, Bvul_14261, Bvul_18589, Bvul_19704	CARHR103320.1, CARHR140730.1, CARHR140740.1, CARHR140750.1, CARHR140760.1, CARHR140770.1, CARHR140780.1, CARHR140790.1, CARHR140800.1, CARHR186310.1	Carubv10008885m, Carubv10019616m	Thhalv10001412m, Thhalv10010304m, Thhalv10016531m	RaChr06G23900.1, RaChr07G24730.1, RaChr07G24750.1, RaChr07G24770.1	g12018.t1, g14828.t1, g2444.t1, g43751.t1, g54137.t1, g63346.t1	3	7	7	10	2	3	4	6	42	FALSE	FALSE
OG0000187	AL1G55110.t1, AL2G23890.t1, AL3G30980.t1, AL6G27540.t1, AL7G46360.t1	AT1G48470.1, AT1G66200.3, AT3G17820.1, AT5G16570.1, AT5G37600.1	Bvul_06936, Bvul_09100, Bvul_11256, Bvul_14883, Bvul_25251	CARHR038100.1, CARHR093170.1, CARHR196640.1, CARHR215260.1, CARHR292180.1	Carubv10001277m, Carubv10005130m, Carubv10011565m, Carubv10014064m, Carubv10020543m	Thhalv10011613m, Thhalv10013948m, Thhalv10018774m, Thhalv10021026m, Thhalv10027817m	RaChr01G29790.1, RaChr03G08840.1, RaChr04G12550.1, RaChr05G14250.1, RaChr10G19560.1, RaChr11G16640.5, RaChr12G03470.1, RaChr15G07450.1, Ra_scaffold_00317G00080.1	g28662.t1, g30371.t1, g41849.t1	5	5	5	5	5	5	9	3	42	FALSE	FALSE
OG0000188	AL2G15130.t1, AL3G47160.t1	AT1G52110.1, AT1G52120.1, AT1G52130.1, AT1G57570.1, AT1G60095.1, AT1G60110.1, AT1G60130.1, AT1G61230.1, AT5G38550.1, AT5G49850.1, AT5G49860.1, AT5G49870.1	Bvul_04628, Bvul_15374	CARHR051400.1, CARHR051410.1, CARHR051420.1, CARHR051430.1, CARHR051440.1, CARHR052800.1	Carubv10007339m, Carubv10011201m, Carubv10011341m, Carubv10011898m, Carubv10012079m, Carubv10012536m, Carubv10015291m, Carubv10021427m, Carubv10021741m	Thhalv10002938m, Thhalv10011365m, Thhalv10011434m, Thhalv10011637m, Thhalv10012109m, Thhalv10012320m, Thhalv10012374m	RaChr02G30760.1	g10443.t1, g33984.t1, g50877.t1	2	12	2	6	9	7	1	3	42	FALSE	FALSE
OG0000189					Carubv10006926m, Carubv10007906m, Carubv10007953m, Carubv10007958m, Carubv10015669m, Carubv10016352m, Carubv10021733m, Carubv10024509m, Carubv10024659m, Carubv10024999m, Carubv10028135m		RaChr12G07350.1, RaChr15G20160.1	g16879.t1, g19618.t1, g2228.t1, g22405.t1, g25666.t1, g26286.t1, g29445.t1, g31639.t1, g31665.t1, g32545.t1, g33606.t1, g34223.t1, g41688.t1, g42655.t1, g45137.t1, g45458.t1, g49609.t1, g50175.t1, g50380.t1, g524.t1, g52621.t1, g55126.t1, g5791.t1, g60661.t1, g6072.t1, g61906.t1, g6540.t1, g8470.t1, g8708.t1	0	0	0	0	11	0	2	29	42	FALSE	FALSE
OG0000190	AL1G25630.t2, AL1G48230.t1, AL3G11550.t1, AL3G38420.t1, AL5G24830.t1, AL5G24850.t1, AL6G12550.t1, AL6G12860.t1, AL6G12880.t1, AL6G12890.t1, AL6G12910.t1, AL777U10010.t1, AL8G28020.t1	AT5G03480.1, AT5G03495.1	Bvul_02489, Bvul_03446, Bvul_19942	CARHR210190.1	Carubv10001752m, Carubv10002703m, Carubv10003104m, Carubv10014345m		RaChr01G20010.1, RaChr02G19880.1, RaChr10G29440.1, RaChr10G29450.1, RaChr10G29910.1, RaChr10G30210.1, RaChr10G30250.1, RaChr11G26580.1, RaChr11G27170.2, RaChr11G28010.1, RaChr13G02960.1	g1815.t1, g21287.t1, g29395.t1, g29736.t1, g43672.t1, g44475.t1, g55806.t1	13	2	3	1	4	0	11	7	41	FALSE	FALSE
OG0000191	AL133U10030.t1, AL34U10060.t1, AL34U10080.t1, AL3G39670.t1, AL3G39690.t1, AL4G45790.t1, AL5G17810.t1, AL5G17830.t1, AL5G17850.t1, AL8G22310.t1, AL8G22320.t1	AT3G28223.1, AT3G28280.1, AT3G28330.1, AT3G48220.1	Bvul_00458, Bvul_02949, Bvul_04186, Bvul_07302, Bvul_13895, Bvul_22236	CARHR100730.1, CARHR149600.1, CARHR158010.1, CARHR286050.1, CARHR292690.1	Carubv10019097m, Carubv10019229m, Carubv10019309m, Carubv10019478m, Carubv10025664m, Carubv10028447m	Thhalv10000704m, Thhalv10001535m, Thhalv10009395m, Thhalv10009727m, Thhalv10022100m	RaChr09G19880.1, RaChr13G03080.1	g12391.t1, g5803.t1	11	4	6	5	6	5	2	2	41	FALSE	FALSE
OG0000192	AL5G25550.t1, AL5G25590.t1, AL5G25630.t1, AL5G25640.t1, AL5G25650.t1, AL5G25660.t1, AL5G25670.t1, AL5G25690.t1	AT3G46650.1, AT3G46680.1, AT3G46690.1, AT3G46700.1, AT3G46720.1	Bvul_01218, Bvul_01219, Bvul_01223	CARHR154970.1, CARHR155020.1, CARHR155030.1, CARHR155070.1, CARHR155090.1, CARHR155100.1, CARHR155150.1	Carubv10017240m, Carubv10017253m, Carubv10017284m, Carubv10018552m, Carubv10018747m, Carubv10018900m	Thhalv10002845m, Thhalv10002978m, Thhalv10003055m, Thhalv10003098m	RaChr08G04780.1, Ra_scaffold_00297G00030.1, Ra_scaffold_00297G00040.1, Ra_scaffold_00297G00050.1	g13780.t1, g19334.t1, g28919.t1, g46904.t1	8	5	3	7	6	4	4	4	41	FALSE	FALSE
OG0000193	AL1G32830.t1, AL1G33090.t1, AL1G33230.t1, AL1G33790.t1, AL1G33970.t1, AL1G45220.t1, AL1G67140.t1, AL5G30530.t1	AT1G20240.1, AT1G20360.1, AT1G20690.1, AT1G20735.1, AT1G20790.1, AT1G20795.1, AT1G20940.1, AT1G57565.1, AT1G57580.1	Bvul_04100	CARHR020740.1	Carubv10011296m, Carubv10011337m, Carubv10012521m, Carubv10019342m, Carubv10025698m	Thhalv10009430m, Thhalv10011090m, Thhalv10011940m, Thhalv10012024m, Thhalv10012123m, Thhalv10012136m, Thhalv10012172m, Thhalv10012236m, Thhalv10015953m	Ra_scaffold_00016G00060.1, Ra_scaffold_00016G00080.1, Ra_scaffold_00016G00180.4, Ra_scaffold_00556G00020.1	g17477.t1, g21951.t1, g9205.t1, g9206.t1	8	9	1	1	5	9	4	4	41	FALSE	FALSE
OG0000194	AL1G57580.t1, AL2G18980.t1, AL6G31290.t1, AL6G31300.t1, AL8G15650.t1	AT1G04820.1, AT1G50010.1, AT1G64740.1, AT4G14960.2, AT5G19770.1, AT5G19780.1	Bvul_09270, Bvul_16158, Bvul_16847, Bvul_22099, Bvul_23493	CARHR040120.1, CARHR055410.1, CARHR095140.1, CARHR193110.1, CARHR193130.1	Carubv10002583m, Carubv10003470m, Carubv10008014m, Carubv10009117m, Carubv10021674m	Thhalv10000161m, Thhalv10011471m, Thhalv10013521m, Thhalv10013523m, Thhalv10020718m	RaChr02G29630.1, RaChr03G06840.1, RaChr04G14000.1, RaChr11G14220.1, RaChr11G14230.1, RaChr15G28100.1	g13488.t1, g20894.t1, g21276.t1, g21277.t1	5	6	5	5	5	5	6	4	41	FALSE	FALSE
OG0000195	AL37U10040.t1, AL7G44810.t1, AL7G46430.t1, AL8G16430.t1, AL8G16530.t1, AL8G16550.t1	AT1G15890.1, AT1G51480.1, AT5G43730.1, AT5G43740.1	Bvul_09830, Bvul_09836, Bvul_19136	CARHR116510.1, CARHR150940.1, CARHR179750.1, CARHR179790.1, CARHR179840.1, CARHR179850.1, CARHR179880.1, CARHR179890.1, CARHR215210.1	Carubv10003447m, Carubv10012171m	Thhalv10017979m, Thhalv10028060m, Thhalv10028114m, Thhalv10028316m	RaChr08G07040.1, RaChr10G02260.1, RaChr10G03950.1	g1562.t1, g2248.t1, g39633.t1, g43496.t1, g45237.t1, g47746.t1, g49847.t1, g58389.t1, g62159.t1, g6798.t1	6	4	3	9	2	4	3	10	41	FALSE	FALSE
OG0000196	AL1G52390.t1, AL1G52480.t2, AL1G55350.t1, AL1G55400.t1	AT1G48660.1, AT1G48670.1, AT5G51470.1	Bvul_01978, Bvul_06216, Bvul_07075, Bvul_07453, Bvul_10062, Bvul_10669, Bvul_15179, Bvul_15899, Bvul_24437	CARHR021360.1, CARHR021380.1, CARHR032680.1, CARHR032690.1, CARHR038610.1, CARHR038630.1, CARHR038690.1, CARHR038710.1	Carubv10008708m, Carubv10011356m, Carubv10011685m, Carubv10012638m, Carubv10027941m	Thhalv10009803m, Thhalv10011352m, Thhalv10011354m, Thhalv10011355m, Thhalv10011483m, Thhalv10012014m, Thhalv10012101m, Thhalv10015256m, Thhalv10029358m	RaChr15G29420.1	g16011.t1, g45954.t1	4	3	9	8	5	9	1	2	41	FALSE	FALSE
OG0000197	AL1G43480.t1, AL1G43490.t1, AL7G35200.t1, AL8G12980.t1	AT1G29660.1, AT1G29670.1, AT4G18970.2, AT5G45670.1	Bvul_02276, Bvul_09337, Bvul_22371, Bvul_25191	CARHR028970.1, CARHR028990.1, CARHR029000.1, CARHR029020.1, CARHR176310.1, CARHR225890.1	Carubv10007532m, Carubv10009519m, Carubv10009525m, Carubv10026655m	Thhalv10000937m, Thhalv10007994m, Thhalv10008016m, Thhalv10022511m, Thhalv10025529m	RaChr01G22380.1, RaChr01G22400.1, RaChr10G02100.1, RaChr11G01410.1, RaChr12G12540.1, RaChr13G13270.1, Ra_scaffold_00085G00080.1, Ra_scaffold_00085G00090.1	g17989.t1, g17990.t1, g2068.t1, g22332.t1, g23168.t1, g41642.t1	4	4	4	6	4	5	8	6	41	FALSE	FALSE
OG0000198	AL2G24410.t1, AL2G24540.t1, AL7G13460.t1, AL7G13510.t1, AL7G13520.t1	AT1G66540.1, AT4G37320.1, AT4G37330.1, AT4G37340.1, AT4G37360.1, AT4G37370.1	Bvul_04750, Bvul_07314	CARHR058530.1, CARHR058550.1, CARHR245720.1, CARHR245730.1, CARHR245740.1, CARHR245750.1	Carubv10004639m, Carubv10004642m, Carubv10004657m, Carubv10020161m, Carubv10021544m	Thhalv10011421m, Thhalv10024985m, Thhalv10024999m, Thhalv10025016m, Thhalv10025129m, Thhalv10027312m	RaChr12G28070.1, RaChr12G28110.1, RaChr13G29800.1, RaChr13G29840.1, RaChr13G29850.1, RaChr15G07690.2	g1916.t1, g29034.t1, g36797.t1, g36841.t1, g42299.t1	5	6	2	6	5	6	6	5	41	FALSE	FALSE
OG0000199	AL2G12360.t1, AL2G12370.t1, AL2G37740.t1, AL7G20350.t1, AL8G28850.t1	AT1G62900.1, AT1G63140.2, AT1G77520.1, AT1G77530.1, AT5G53810.1	Bvul_00012, Bvul_11778, Bvul_14157	CARHR048350.1, CARHR048360.1, CARHR048370.1, CARHR071040.1, CARHR071050.1, CARHR071060.1, CARHR266940.1	Carubv10015208m, Carubv10017422m, Carubv10020455m, Carubv10020496m, Carubv10021394m, Carubv10021455m, Carubv10022215m, Carubv10027790m	Thhalv10014001m, Thhalv10018703m, Thhalv10023537m, Thhalv10025490m	RaChr03G01520.1, RaChr03G18710.1, RaChr15G09460.1, RaChr15G09480.1, RaChr15G09490.1	g20548.t1, g23815.t1, g33620.t1, g51162.t1	5	5	3	7	8	4	5	4	41	FALSE	FALSE
OG0000200		AT5G42905.1		CARHR035340.1, CARHR054120.1, CARHR098760.1, CARHR105380.1, CARHR111550.1, CARHR121910.1, CARHR124520.1, CARHR145030.1, CARHR177130.1, CARHR181910.1, CARHR213150.1			RaChr02G29060.1, RaChr02G31050.1	g12230.t1, g12478.t1, g17902.t1, g20144.t1, g28768.t1, g29205.t1, g30446.t1, g32073.t1, g32331.t1, g35494.t1, g39042.t1, g39841.t1, g40195.t1, g43118.t1, g43704.t1, g44283.t1, g49404.t1, g49487.t1, g49528.t1, g49959.t1, g5540.t1, g61526.t1, g66115.t1, g6765.t1, g79980.t1, g8769.t1, g9357.t1	0	1	0	11	0	0	2	27	41	FALSE	FALSE
OG0000201	AL113U10030.t1, AL2G23080.t1, AL2G23090.t1, AL5G31320.t1, AL7G12210.t1, AL7G12520.t1, AL7G32710.t1, AL7G32730.t1	AT1G65790.1, AT1G65800.1, AT4G21380.1	Bvul_00028, Bvul_09021, Bvul_10843, Bvul_11734, Bvul_15865, Bvul_17917, Bvul_18736, Bvul_19569, Bvul_21745	CARHR101850.1, CARHR159160.1, CARHR227960.1, CARHR227980.1	Carubv10003396m, Carubv10006283m, Carubv10007030m, Carubv10018562m, Carubv10019903m, Carubv10025960m	Thhalv10018108m, Thhalv10018116m, Thhalv10018117m, Thhalv10018118m, Thhalv10024419m, Thhalv10025088m	RaChr12G13950.1	g15887.t1, g26120.t1, g50422.t1	8	3	9	4	6	6	1	3	40	FALSE	FALSE
OG0000202	AL1G10760.t1, AL4G45180.t1, AL5G43730.t1, AL6G53040.t2, AL7G30060.t1	AT1G01620.1, AT2G45960.3, AT3G61430.1, AT4G00430.1, AT4G23400.1	Bvul_12854, Bvul_15330, Bvul_16394, Bvul_23419	CARHR000730.1, CARHR141230.1, CARHR171770.1, CARHR230740.1, CARHR248520.1	Carubv10001627m, Carubv10005414m, Carubv10009929m, Carubv10017571m, Carubv10023782m	Thhalv10001573m, Thhalv10006141m, Thhalv10008397m, Thhalv10025910m, Thhalv10028860m	RaChr06G24400.1, RaChr07G25180.1, RaChr08G17830.1, RaChr09G13540.1, RaChr13G16840.1, RaChr15G00330.1	g10642.t1, g13774.t1, g23907.t1, g25126.t1, g28148.t1	5	5	4	5	5	5	6	5	40	FALSE	FALSE
OG0000203	AL1G67250.t1, AL4G18720.t1, AL4G19040.t1, AL8G16940.t1				Carubv10001898m	Thhalv10024099m	RaChr01G20030.1, RaChr01G20040.1, RaChr01G27860.1, RaChr01G27870.1, RaChr01G27880.1, RaChr01G28500.1, RaChr02G25370.1, RaChr02G25410.1, RaChr03G06170.1, RaChr05G24530.1, RaChr05G24540.1, RaChr05G24550.1, RaChr06G25070.2, RaChr07G05840.1, RaChr08G00040.1, RaChr09G18540.1, RaChr11G10490.2, RaChr11G22790.2, RaChr13G03850.1, RaChr13G06120.1, RaChr14G05130.1, RaChr14G06290.1, RaChr15G01210.1, Ra_scaff…	g13235.t1, g16962.t1, g21268.t1, g30865.t1, g37465.t1, g38964.t1, g43837.t1, g440.t1, g45292.t1	4	0	0	0	1	1	25	9	40	FALSE	FALSE
OG0000204	AL1G11840.t1, AL3G30460.t1, AL4G33090.t1, AL6G51460.t1	AT1G02500.1, AT2G36880.1, AT3G17390.1, AT4G01850.1	Bvul_05409, Bvul_07616, Bvul_09335	CARHR001810.1, CARHR092710.1, CARHR131330.1, CARHR142440.1, CARHR249810.1	Carubv10001138m, Carubv10009376m, Carubv10013777m, Carubv10023387m, Carubv10023389m	Thhalv10001487m, Thhalv10007845m, Thhalv10016774m, Thhalv10020887m, Thhalv10028715m	RaChr01G00700.1, RaChr02G00400.1, RaChr04G12170.1, RaChr05G13880.1, RaChr06G15880.1, RaChr07G16310.1, RaChr13G33080.1, RaChr14G00670.1, RaChr15G02210.3	g11662.t1, g15704.t1, g20179.t1, g2597.t1, g26866.t1	4	4	3	5	5	5	9	5	40	FALSE	FALSE
OG0000205	AL1G39430.t2, AL3G12650.t1, AL3G12680.t2, AL6G27970.t1, AL6G27980.t1, AL6G27990.t2, AL6G28000.t1, AL7G53000.t1	AT1G26320.1, AT3G03080.1, AT5G16960.1, AT5G16970.1, AT5G16990.1, AT5G17000.1, AT5G37940.1, AT5G37980.1, AT5G38000.1	Bvul_05112, Bvul_13363, Bvul_23072, Bvul_23073	CARHR025600.1, CARHR196180.1, CARHR196190.1	Carubv10001335m, Carubv10002610m, Carubv10003133m, Carubv10011078m, Carubv10016301m	Thhalv10009666m, Thhalv10013973m, Thhalv10015976m, Thhalv10022339m	RaChr04G01270.1, RaChr05G02820.1, RaChr10G19190.1, RaChr11G16300.1	g29233.t1, g40740.t1, g42898.t1	8	9	4	3	5	4	4	3	40	FALSE	FALSE
OG0000206	AL1G35030.t1, AL1G35130.t1, AL1G35140.t1, AL1G35260.t1, AL1G35270.t1, AL1G35280.t1	AT1G21835.1, AT1G21925.1, AT1G21928.1, AT1G34792.1, AT1G34795.1, AT1G34800.1, AT1G34805.1, AT1G34810.1, AT1G34815.1, AT1G34820.1, AT1G34825.1, AT1G34830.1, AT1G34840.1, AT1G34850.1, AT1G34860.1, AT1G34930.1, AT1G35035.1	Bvul_22392	CARHR022280.1, CARHR022290.1, CARHR022300.1, CARHR022850.1, CARHR031850.1, CARHR213610.1	Carubv10010832m, Carubv10011697m, Carubv10012063m, Carubv10012546m, Carubv10019379m	Thhalv10009497m, Thhalv10009517m, Thhalv10009544m, Thhalv10009676m, Thhalv10009885m			6	17	1	6	5	5	0	0	40	FALSE	FALSE
OG0000207	AL1G32780.t1, AL2G32670.t1	AT2G14000.1, AT3G30820.1, AT3G44570.1, AT3G44580.1			Carubv10024705m		RaChr01G35620.1, RaChr03G04600.1, RaChr03G09060.1, RaChr04G20800.1, RaChr04G21140.1, RaChr05G21740.1, RaChr05G21750.1, RaChr05G21770.1, RaChr05G21800.1, RaChr05G27630.1, RaChr06G01570.1, RaChr06G01580.1, RaChr06G05770.1, RaChr06G07890.1, RaChr06G08260.1, RaChr07G03610.1, RaChr07G07750.1, RaChr10G05180.1, RaChr12G03810.1, RaChr14G05710.1, RaChr15G24000.1, Ra_scaffold_00002G00160.1	g20593.t1, g27961.t1, g31971.t1, g38450.t1, g47505.t1, g48046.t1, g49042.t1, g51452.t1, g55943.t1, g63377.t1, g73118.t1	2	4	0	0	1	0	22	11	40	FALSE	FALSE
OG0000208	AL3G27000.t1	AT3G14630.1, AT3G14640.1, AT3G14650.1, AT3G14660.1, AT3G14680.1, AT3G14690.1	Bvul_06985, Bvul_08855, Bvul_11654, Bvul_20321, Bvul_20571	CARHR057270.1, CARHR089610.1, CARHR089620.1, CARHR089630.1, CARHR089640.1, CARHR095630.1	Carubv10013438m, Carubv10015468m, Carubv10015724m, Carubv10020157m	Thhalv10020534m, Thhalv10020855m, Thhalv10021962m, Thhalv10021993m, Thhalv10022214m	RaChr03G08280.1, RaChr03G09240.1, RaChr05G11450.1, RaChr05G11460.1, RaChr05G11470.1, RaChr10G07360.1, RaChr10G07450.1	g11948.t1, g20374.t1, g21481.t1, g36366.t1, g3838.t1, g9699.t1	1	6	5	6	4	5	7	6	40	FALSE	FALSE
OG0000209	AL1G51390.t1, AL3G50300.t1, AL3G50400.t1, AL4G29340.t1, AL8G45670.t1	AT1G42560.1, AT2G17430.1, AT2G17480.1, AT2G33670.1, AT5G65970.1	Bvul_00315, Bvul_00323, Bvul_07551, Bvul_08012, Bvul_23186	CARHR035200.1, CARHR107600.1, CARHR107650.1, CARHR127670.1, CARHR281790.1	Carubv10012285m, Carubv10015833m, Carubv10015854m, Carubv10025579m, Carubv10028002m	Thhalv10003913m, Thhalv10016533m, Thhalv10022612m, Thhalv10023186m	RaChr02G25880.1, RaChr04G23370.1, RaChr05G26420.1, Ra_scaffold_00004G00700.1	g13144.t1, g42029.t1, g4761.t1, g60607.t1, g6350.t1, g6865.t1	5	5	5	5	5	4	4	6	39	FALSE	FALSE
OG0000210	AL3G39540.t1, AL3G39550.t1, AL3G39570.t1, AL6G43490.t1, AL6G47130.t1, AL6G48160.t1, AL6G48200.t1	AT3G23950.1, AT3G23970.1	Bvul_00583, Bvul_03833, Bvul_07438, Bvul_15776, Bvul_17343, Bvul_17344, Bvul_17345, Bvul_19200	CARHR033580.1, CARHR033610.1, CARHR100270.1, CARHR100280.1, CARHR288610.1	Carubv10002720m, Carubv10003207m, Carubv10013742m, Carubv10015770m	Thhalv10024137m, Thhalv10029227m	RaChr05G20410.1, RaChr05G20420.1, RaChr05G20430.1, RaChr14G18460.1	g21283.t1, g28506.t1, g28507.t1, g2927.t1, g47130.t1, g49623.t1, g705.t1	7	2	8	5	4	2	4	7	39	FALSE	FALSE
OG0000211	AL2G10320.t1, AL2G10340.t1, AL3G29480.t1, AL3G39130.t1, AL6G19840.t1		Bvul_07195, Bvul_10906, Bvul_11281, Bvul_14817, Bvul_15774, Bvul_19057, Bvul_20349	CARHR052650.1, CARHR078100.1, CARHR292080.1	Carubv10020308m, Carubv10020319m, Carubv10022638m	Thhalv10014714m, Thhalv10023974m, Thhalv10024117m	RaChr03G00440.1, RaChr03G00570.2, RaChr03G04080.1, RaChr03G04090.1, RaChr03G04180.1, RaChr05G03730.1, RaChr05G21350.1, RaChr05G21360.1, RaChr10G14940.1, RaChr10G15000.1, RaChr10G15010.1	g27414.t1, g2777.t1, g29507.t1, g34159.t1, g43206.t1, g53129.t1, g7297.t1	5	0	7	3	3	3	11	7	39	FALSE	FALSE
OG0000212	AL6G49420.t1, AL7G41810.t1, AL7G41820.t1	AT4G03440.1, AT4G03450.1, AT4G03470.1, AT4G03480.1, AT4G05040.1, AT4G14390.1, AT4G14400.1	Bvul_10659, Bvul_12595, Bvul_14246	CARHR251840.1, CARHR251850.1, CARHR251880.1	Carubv10000444m, Carubv10000492m, Carubv10000638m, Carubv10002811m, Carubv10003449m, Carubv10003871m, Carubv10003901m, Carubv10004293m, Carubv10006226m, Carubv10007027m, Carubv10007897m	Thhalv10002422m, Thhalv10002620m, Thhalv10028485m, Thhalv10028559m, Thhalv10029249m	RaChr04G21230.1, RaChr04G21280.1, Ra_scaffold_00245G00010.1, Ra_scaffold_00245G00020.1	g26347.t1, g31576.t1, g55135.t1	3	7	3	3	11	5	4	3	39	FALSE	FALSE
OG0000213	AL96U10030.t1	ATCG00020.1		CARHR281830.1		Thhalv10001821m, Thhalv10002847m, Thhalv10012367m, Thhalv10028093m		g45018.t1, g59227.t1, g64663.t1, g65472.t1, g67912.t1, g70505.t1, g72983.t1, g73839.t1, g74065.t1, g74066.t1, g75251.t1, g75911.t1, g77129.t1, g77249.t1, g77433.t1, g78782.t1, g78911.t1, g80419.t1, g80535.t1, g80674.t1, g80863.t1, g81012.t1, g81288.t1, g81332.t1, g81371.t1, g81462.t1, g82325.t1, g82476.t1, g82677.t1, g82834.t1, g83114.t1, g83395.t1	1	1	0	1	0	4	0	32	39	FALSE	FALSE
OG0000214	AL1G29400.t1, AL1G29410.t1, AL2G38720.t1, AL2G38730.t1, AL2G38740.t1	AT1G17170.1, AT1G17180.1, AT1G78360.1, AT1G78370.1, AT1G78380.1	Bvul_13858, Bvul_19195	CARHR017750.1, CARHR017760.1, CARHR071850.1, CARHR071860.1, CARHR071870.1, CARHR071880.1	Carubv10010098m, Carubv10010257m, Carubv10020927m, Carubv10020928m, Carubv10021393m	Thhalv10008735m, Thhalv10019114m, Thhalv10019118m, Thhalv10019479m, Thhalv10019480m, Thhalv10019490m	RaChr01G12750.1, RaChr03G19400.1, RaChr03G19410.1, RaChr03G19420.1, RaChr03G19440.1, RaChr15G10200.1, RaChr15G10220.1	g7786.t1, g7825.t1, g7826.t1	5	5	2	6	5	6	7	3	39	FALSE	FALSE
OG0000215	AL7G38360.t1, AL7G38390.t1, AL7G46040.t1, AL7G46050.t1, AL7G46150.t1, AL7G46160.t1	AT4G16530.1, AT5G37410.1, AT5G37420.1, AT5G37430.1, AT5G37460.1, AT5G37470.1, AT5G37920.1	Bvul_14815, Bvul_19133, Bvul_21280, Bvul_21286	CARHR215200.1, CARHR215560.1, CARHR215570.1, CARHR215610.1, CARHR215620.1, CARHR215640.1, CARHR215650.1	Carubv10004388m, Carubv10004708m, Carubv10006397m, Carubv10007155m, Carubv10007798m	Thhalv10027691m, Thhalv10027695m	RaChr12G03270.1, RaChr13G04300.1	g24209.t1, g27280.t1, g39199.t1, g43623.t1, g43942.t1, g9556.t1	6	7	4	7	5	2	2	6	39	FALSE	FALSE
OG0000216	AL2G28790.t1, AL2G39120.t1, AL2G39130.t1, AL2G39150.t1	AT1G66290.1, AT1G66300.1, AT1G66310.1, AT1G66320.1, AT1G66640.1, AT1G69630.1, AT1G78730.1, AT1G78750.1, AT1G78760.1, AT4G13985.1	Bvul_16647, Bvul_25113	CARHR072270.1, CARHR072280.1, CARHR072290.1, CARHR072300.1, CARHR201930.1	Carubv10005185m, Carubv10012782m, Carubv10020283m, Carubv10021354m, Carubv10021385m, Carubv10021747m, Carubv10021959m, Carubv10022031m, Carubv10022314m	Thhalv10007510m, Thhalv10007642m, Thhalv10015301m, Thhalv10015993m, Thhalv10018570m		g27112.t1, g37270.t1, g43042.t1, g4826.t1	4	10	2	5	9	5	0	4	39	FALSE	FALSE
OG0000217	AL8G13400.t1		Bvul_00008, Bvul_12499	CARHR049200.1, CARHR102280.1, CARHR122740.1, CARHR174010.1, CARHR180870.1	Carubv10002107m, Carubv10016547m	Thhalv10009844m, Thhalv10017817m, Thhalv10019496m, Thhalv10027205m	RaChr02G13280.1, RaChr15G29150.1	g11453.t1, g14859.t1, g16560.t1, g17457.t1, g21721.t1, g25060.t1, g27403.t1, g30740.t1, g3526.t1, g3605.t1, g36219.t1, g39379.t1, g43486.t1, g44010.t1, g4500.t1, g45213.t1, g486.t1, g48784.t1, g49230.t1, g523.t1, g52475.t1, g56403.t1, g7441.t1	1	0	2	5	2	4	2	23	39	FALSE	FALSE
OG0000218		AT4G03740.1				Thhalv10029449m	RaChr11G03620.1	g11458.t1, g15676.t1, g19965.t1, g21012.t1, g22984.t1, g24806.t1, g25078.t1, g26501.t1, g28420.t1, g29271.t1, g33877.t1, g34111.t1, g34557.t1, g39789.t1, g39947.t1, g42335.t1, g42447.t1, g45482.t1, g4570.t1, g4741.t1, g48411.t1, g49034.t1, g50786.t1, g50788.t1, g50901.t1, g51336.t1, g51818.t1, g52526.t1, g52908.t1, g53371.t1, g58540.t1, g61468.t1, g66200.t1, g67400.t1, g7414.t1, g9783.t1	0	1	0	0	0	1	1	36	39	FALSE	FALSE
OG0000219		AT4G04775.1, AT5G15690.1	Bvul_11687	CARHR033470.1, CARHR113850.1, CARHR118340.1, CARHR148640.1, CARHR159730.1, CARHR257150.1, CARHR263710.1, CARHR293330.1	Carubv10016309m		RaChr02G25310.1, RaChr04G00990.1, RaChr06G18190.1, RaChr07G03890.1, RaChr10G28360.1, RaChr11G26850.1, RaChr13G01910.1, RaChr13G06340.1, RaChr14G04550.1, Ra_scaffold_00068G00020.1	g10521.t1, g10556.t1, g17681.t1, g20755.t1, g25034.t1, g25879.t1, g27531.t1, g37967.t1, g45598.t1, g46173.t1, g46194.t1, g57131.t1, g60151.t1, g60859.t1, g65.t1, g6844.t1, g83325.t1	0	2	1	8	1	0	10	17	39	FALSE	FALSE
OG0000220			Bvul_08193		Carubv10011651m, Carubv10016514m	Thhalv10011941m	RaChr09G20430.1, RaChr15G03480.1, RaChr15G22750.1	g10416.t1, g11162.t1, g11455.t1, g1207.t1, g12329.t1, g13113.t1, g14454.t1, g15438.t1, g16079.t1, g16861.t1, g18947.t1, g21441.t1, g2440.t1, g25211.t1, g2553.t1, g27226.t1, g2947.t1, g3202.t1, g33619.t1, g34152.t1, g35309.t1, g3618.t1, g40444.t1, g41038.t1, g44367.t1, g47476.t1, g52650.t1, g53188.t1, g53204.t1, g60758.t1, g7280.t1, g8342.t1	0	0	1	0	2	1	3	32	39	FALSE	FALSE
OG0000221			Bvul_15128				RaChr01G21150.2, RaChr02G27750.1, RaChr05G21030.1, RaChr08G00010.1, RaChr09G19650.1, RaChr11G06990.1, RaChr12G09260.1, RaChr15G24010.1	g11092.t1, g1238.t1, g12412.t1, g13816.t1, g14963.t1, g15621.t1, g1625.t1, g16864.t1, g17220.t1, g18012.t1, g18645.t1, g19434.t1, g20645.t1, g21551.t1, g23167.t1, g27724.t1, g28817.t1, g30304.t1, g30915.t1, g31714.t1, g31989.t1, g35209.t1, g35745.t1, g40213.t1, g48439.t1, g49590.t1, g531.t1, g53589.t1, g7773.t1, g8518.t1	0	0	1	0	0	0	8	30	39	FALSE	FALSE
OG0000222	AL4G39280.t1, AL5G38460.t1, AL5G38480.t1	AT2G41300.1, AT3G57010.1, AT3G57020.1	Bvul_05178, Bvul_08208, Bvul_08209	CARHR163700.1, CARHR167160.1, CARHR167170.1, CARHR167180.1, CARHR167200.1	Carubv10017448m, Carubv10017457m, Carubv10017464m, Carubv10017465m, Carubv10017468m	Thhalv10005873m, Thhalv10006018m, Thhalv10006039m, Thhalv10006043m, Thhalv10016720m	RaChr07G20730.1, RaChr08G14180.1, RaChr08G14190.1, RaChr08G14220.5, RaChr09G10520.1, RaChr09G10690.1, RaChr09G10700.2, RaChr10G05450.1	g14245.t1, g14246.t1, g15915.t1, g24940.t1, g24941.t1, g43037.t1	3	3	3	5	5	5	8	6	38	FALSE	FALSE
OG0000223	AL1G43830.t1, AL5G24300.t1	AT1G28450.1, AT1G28460.1, AT1G29962.1, AT1G54760.1	Bvul_02671, Bvul_13777, Bvul_17606, Bvul_20191, Bvul_20192, Bvul_20361	CARHR029440.1, CARHR029460.1	Carubv10002683m, Carubv10002712m, Carubv10002787m, Carubv10010430m, Carubv10010438m, Carubv10010833m, Carubv10011216m, Carubv10012214m, Carubv10012479m, Carubv10021267m, Carubv10021362m, Carubv10021425m, Carubv10021446m, Carubv10021558m, Carubv10021725m, Carubv10021838m, Carubv10022052m, Carubv10022123m, Carubv10022431m	Thhalv10009431m	RaChr01G22730.1	g13364.t1, g48471.t1, g74633.t1	2	4	6	2	19	1	1	3	38	FALSE	FALSE
OG0000224	AL1G45000.t1, AL3G24340.t1, AL4G30900.t1, AL6G51050.t1, AL7G33580.t1	AT1G30820.1, AT2G34890.1, AT3G12670.1, AT4G02120.1, AT4G20320.1	Bvul_11354, Bvul_18552, Bvul_20930, Bvul_24801	CARHR030290.1, CARHR087180.1, CARHR129040.1, CARHR227140.1, CARHR250300.1	Carubv10000612m, Carubv10004421m, Carubv10008634m, Carubv10013294m, Carubv10025550m	Thhalv10007135m, Thhalv10016409m, Thhalv10020355m, Thhalv10024728m, Thhalv10028554m	RaChr14G01090.1, RaChr15G02550.1	g18658.t1, g19172.t1, g20582.t1, g20997.t1, g24164.t1, g2558.t1, g2865.t1	5	5	4	5	5	5	2	7	38	FALSE	FALSE
OG0000225	AL2G23070.t1, AL2G28820.t1, AL2G28830.t1, AL4G16590.t1, AL6G43280.t1, AL6G43290.t1	AT1G69650.1, AT1G69660.1, AT2G15710.1	Bvul_00687, Bvul_03568, Bvul_19197	CARHR000080.1, CARHR062600.1, CARHR062620.1, CARHR062640.1, CARHR097950.1, CARHR100230.1, CARHR100250.1, CARHR102630.1, CARHR260580.1, CARHR260590.1	Carubv10003159m, Carubv10022142m	Thhalv10019457m, Thhalv10019611m, Thhalv10022080m, Thhalv10026949m, Thhalv10028326m, Thhalv10029340m		g1811.t1, g19724.t1, g21401.t1, g29743.t1, g30645.t1, g5670.t1, g58069.t1, g6814.t1	6	3	3	10	2	6	0	8	38	FALSE	FALSE
OG0000226	AL1G43240.t1, AL1G43260.t1, AL1G43270.t1, AL1G43350.t1	AT1G29420.1, AT1G29430.1, AT1G29440.1, AT1G29450.1, AT1G29490.1, AT1G29500.1, AT1G29510.1, AT5G27780.1	Bvul_10879	CARHR028760.1, CARHR028770.1, CARHR028800.1, CARHR028810.1, CARHR028820.1, CARHR028850.1, CARHR028880.1, CARHR028890.1, CARHR028900.1	Carubv10010487m, Carubv10010587m, Carubv10010600m, Carubv10010606m, Carubv10011214m, Carubv10011542m	Thhalv10009028m, Thhalv10009036m, Thhalv10009049m, Thhalv10009068m, Thhalv10009397m, Thhalv10009531m		g25422.t1, g35171.t1, g41127.t1, g45417.t1	4	8	1	9	6	6	0	4	38	FALSE	FALSE
OG0000227	AL1G24120.t1, AL1G24130.t1, AL1G24140.t1, AL1G24150.t1, AL1G24160.t1	AT1G12660.1, AT1G12663.1, AT1G12665.1, AT1G12672.2	Bvul_00049, Bvul_08199	CARHR012950.1, CARHR012960.1, CARHR012970.1, CARHR012980.1, CARHR035980.1, CARHR035990.1, CARHR182820.1	Carubv10010628m, Carubv10010857m, Carubv10011145m, Carubv10011831m, Carubv10012242m, Carubv10012592m, Carubv10024604m	Thhalv10009133m, Thhalv10009322m, Thhalv10009569m, Thhalv10009942m, Thhalv10023017m	RaChr01G09230.1, RaChr01G09240.1, RaChr02G09050.1, RaChr02G09060.1	g16502.t1, g16503.t1, g30325.t1, g30326.t1	5	4	2	7	7	5	4	4	38	FALSE	FALSE
OG0000228	AL1G39330.t1, AL1G39340.t1, AL1G39370.t1, AL1G39380.t1, AL7G33350.t1	AT1G26380.1, AT1G26390.1, AT1G26400.1, AT1G26410.1, AT1G26420.1, AT4G20800.1	Bvul_11666, Bvul_19208	CARHR025530.1, CARHR025540.1, CARHR025550.1, CARHR227340.1	Carubv10006337m, Carubv10006505m, Carubv10008759m, Carubv10008827m, Carubv10008831m, Carubv10008832m	Thhalv10007336m, Thhalv10007352m, Thhalv10017619m, Thhalv10027093m, Thhalv10027126m, Thhalv10027353m	RaChr01G19260.1, RaChr01G19290.1, RaChr01G19310.1, RaChr02G18560.1, RaChr13G14660.1, RaChr13G22430.1	g20802.t1, g30647.t1, g51081.t1	5	6	2	4	6	6	6	3	38	FALSE	FALSE
OG0000229	AL7G51460.t1, AL7G51480.t1, AL7G51490.t1, AL7G51500.t1	AT5G38910.1, AT5G38930.1, AT5G38940.1, AT5G38960.1	Bvul_07178, Bvul_20841, Bvul_21539, Bvul_21540	CARHR263560.1, CARHR263570.1, CARHR263580.1, CARHR263590.1, CARHR263600.1	Carubv10006233m, Carubv10006688m, Carubv10007047m, Carubv10007479m	Thhalv10027913m, Thhalv10027914m, Thhalv10027915m, Thhalv10027917m, Thhalv10027920m, Thhalv10027922m, Thhalv10027925m, Thhalv10028159m	RaChr12G04410.1, RaChr12G04420.1, RaChr12G04430.1, RaChr13G02380.1, RaChr13G02390.1	g20121.t1, g23234.t1, g29868.t1, g29869.t1	4	4	4	5	4	8	5	4	38	FALSE	FALSE
OG0000230	AL7G51170.t1, AL7G51180.t1, AL7G51190.t1, AL7G51200.t1	AT5G39260.1, AT5G39270.1, AT5G39280.1, AT5G39290.1, AT5G39300.1, AT5G39310.1	Bvul_01744	CARHR197760.1, CARHR263120.1, CARHR263140.1, CARHR263150.1	Carubv10002900m, Carubv10006232m, Carubv10006902m, Carubv10007251m, Carubv10007762m, Carubv10028498m	Thhalv10014522m, Thhalv10027877m, Thhalv10028120m, Thhalv10028134m, Thhalv10028214m, Thhalv10028217m, Thhalv10028249m, Thhalv10028333m	RaChr13G02060.1, RaChr13G02070.1, RaChr13G02100.1, RaChr13G02130.1, RaChr13G02210.1, RaChr13G03700.1	g13599.t1, g21285.t1, g4492.t1	4	6	1	4	6	8	6	3	38	FALSE	FALSE
OG0000231	AL2G24872.t1, AL2G24874.t1, AL3G28960.t1, AL3G28980.t1, AL3G28990.t1, AL3G29400.t1, AL3G29410.t1, AL3G30830.t1, AL3G30870.t1, AL3G50200.t1, AL408U10010.t1	AT2G07120.1, AT2G17310.1, AT3G16555.1, AT3G17710.1, AT3G18340.1, AT3G44130.1, AT3G51171.1	Bvul_10969, Bvul_16221, Bvul_23701, Bvul_25139	CARHR091750.1, CARHR106550.1, CARHR107420.1, CARHR107430.1, CARHR107440.1, CARHR293580.1	Carubv10015520m, Carubv10015531m, Carubv10016087m, Carubv10016190m	Thhalv10015389m, Thhalv10022098m	RaChr04G12450.1	g12233.t1, g22835.t1, g52409.t1	11	7	4	6	4	2	1	3	38	FALSE	FALSE
OG0000232	AL3G23800.t1, AL8G15920.t1, AL8G33020.t1	AT1G04625.1, AT1G27870.1, AT1G47497.1, AT1G50160.1, AT1G77815.1, AT2G04420.1, AT2G46460.1, AT3G25270.1, AT3G32130.1, AT5G43755.1	Bvul_04145, Bvul_07965	CARHR043800.1, CARHR123710.1, CARHR183650.1, CARHR183660.1	Carubv10002749m, Carubv10003250m, Carubv10015250m, Carubv10018434m, Carubv10024549m	Thhalv10003001m, Thhalv10005431m, Thhalv10009902m, Thhalv10019506m, Thhalv10022287m, Thhalv10027203m	Ra_scaffold_00025G00290.1	g10817.t1, g13818.t1, g1491.t1, g16884.t1, g31234.t1, g43242.t1, g6711.t1	3	10	2	4	5	6	1	7	38	FALSE	FALSE
OG0000233	AL3G47720.t1					Thhalv10023044m, Thhalv10023881m, Thhalv10024067m		g11716.t1, g14647.t1, g18726.t1, g21956.t1, g25902.t1, g26797.t1, g28852.t1, g30017.t1, g30776.t1, g32794.t1, g32992.t1, g33478.t1, g3350.t1, g34359.t1, g355.t1, g37355.t1, g38776.t1, g39134.t1, g39699.t1, g44048.t1, g45032.t1, g45421.t1, g46172.t1, g49621.t1, g50531.t1, g50869.t1, g51055.t1, g51990.t1, g54707.t1, g58044.t1, g5877.t1, g60327.t1, g69693.t1, g8466.t1	1	0	0	0	0	3	0	34	38	FALSE	FALSE
OG0000234	AL2G34080.t1	AT1G74170.1, AT1G74190.1	Bvul_03285, Bvul_07627, Bvul_13685, Bvul_18809, Bvul_22484	CARHR019250.1, CARHR050360.1, CARHR060140.1, CARHR067320.1, CARHR067350.1, CARHR067360.1, CARHR067390.1, CARHR067410.1, CARHR067420.1, CARHR067450.1, CARHR067550.1, CARHR067560.1, CARHR220400.1	Carubv10019719m	Thhalv10018074m, Thhalv10018082m, Thhalv10018087m, Thhalv10018093m, Thhalv10018158m, Thhalv10018202m	RaChr03G09820.1, RaChr03G15910.1, RaChr15G13330.1, Ra_scaffold_01120G00010.1	g16743.t1, g23239.t1, g28713.t1, g46370.t1, g5703.t1, g57409.t1	1	2	5	13	1	6	4	6	38	FALSE	FALSE
OG0000235				CARHR219890.1			RaChr01G26090.1, RaChr15G11700.1	g13558.t1, g17085.t1, g1782.t1, g19840.t1, g20614.t1, g2104.t1, g21747.t1, g22350.t1, g23016.t1, g24659.t1, g25195.t1, g26791.t1, g27363.t1, g29467.t1, g31650.t1, g33928.t1, g34169.t1, g3556.t1, g37144.t1, g4052.t1, g40603.t1, g43321.t1, g442.t1, g45712.t1, g45850.t1, g47761.t1, g48418.t1, g48771.t1, g5459.t1, g56650.t1, g61388.t1, g7801.t1, g8181.t1, g8605.t1, g8784.t1	0	0	0	1	0	0	2	35	38	FALSE	FALSE
OG0000236	AL1G21870.t1, AL3G25690.t1, AL3G25710.t1, AL3G25930.t1, AL3G25960.t1, AL5G24990.t1, AL5G29310.t1, AL5G29320.t1, AL5G29340.t1, AL7G39300.t1	AT1G54550.1, AT3G13680.1, AT3G13820.1, AT3G49510.1, AT3G49520.1	Bvul_02363, Bvul_06654, Bvul_19502, Bvul_24974	CARHR088150.1, CARHR088590.1, CARHR088870.1, CARHR154640.1, CARHR158510.1, CARHR158520.1, CARHR223800.1	Carubv10009394m, Carubv10013895m, Carubv10013902m, Carubv10015248m, Carubv10016412m, Carubv10019432m	Thhalv10000447m, Thhalv10024142m		g14726.t1, g3899.t1, g45315.t1	10	5	4	7	6	2	0	3	37	FALSE	FALSE
OG0000237	AL1G39540.t1, AL1G54420.t1, AL5G14150.t1, AL6G36070.t1, AL8G44460.t1, AL9U10800.t1	AT1G24380.1, AT2G13760.1, AT4G10230.1, AT5G35480.1	Bvul_07739, Bvul_11805, Bvul_15466, Bvul_17715	CARHR180790.1, CARHR184030.1		Thhalv10019741m, Thhalv10022202m		g12767.t1, g14484.t1, g14776.t1, g17961.t1, g21555.t1, g24742.t1, g29547.t1, g2966.t1, g31491.t1, g39077.t1, g39099.t1, g40211.t1, g41676.t1, g46157.t1, g49926.t1, g53951.t1, g56600.t1, g6538.t1, g68703.t1	6	4	4	2	0	2	0	19	37	FALSE	FALSE
OG0000238	AL6G47150.t1, AL6G47160.t1, AL6G47196.t1, AL8G15020.t1, AL90U10020.t1	AT4G12300.1, AT4G12310.1, AT4G12320.1, AT4G12330.1, AT5G44620.1	Bvul_06519, Bvul_19832	CARHR178300.1, CARHR178310.1, CARHR253940.1, CARHR253950.1	Carubv10000719m, Carubv10000729m, Carubv10002478m, Carubv10002847m, Carubv10003550m, Carubv10003602m, Carubv10027515m, Carubv10028165m, Carubv10028503m	Thhalv10001163m, Thhalv10028580m, Thhalv10028581m, Thhalv10028583m, Thhalv10029398m	RaChr14G02260.1, RaChr14G02270.1, RaChr14G02280.1	g20440.t1, g31335.t1, g32981.t1, g32982.t1	5	5	2	4	9	5	3	4	37	FALSE	FALSE
OG0000239	AL4G14890.t1, AL4G14900.t1, AL4G14950.t1, AL4G14960.t1, AL4G15690.t1, AL4G18590.t1, AL8G17380.t1	AT2G24285.1, AT2G24460.1, AT2G24480.1, AT3G28620.1, AT3G42940.1, AT5G43200.1	Bvul_06176, Bvul_10997, Bvul_12070, Bvul_13485, Bvul_18431, Bvul_23293	CARHR117550.1, CARHR117600.1	Carubv10025019m, Carubv10025620m	Thhalv10003018m	RaChr06G04870.1, RaChr07G04030.1, RaChr07G04050.1, RaChr07G04060.1	g15092.t1, g15093.t1, g2309.t1, g2310.t1, g25369.t1, g25370.t1, g26616.t1, g45081.t1, g9956.t1	7	6	6	2	2	1	4	9	37	FALSE	FALSE
OG0000240	AL4G22760.t1, AL8G38700.t1, AL8G38710.t1	AT1G52430.1, AT1G52450.1, AT2G27630.1, AT2G27650.1, AT5G51530.1, AT5G61940.1, AT5G61950.1	Bvul_06928, Bvul_12001, Bvul_12005, Bvul_12006, Bvul_15106	CARHR120240.1, CARHR120250.1, CARHR275710.1, CARHR275720.1, CARHR275730.1	Carubv10011347m, Carubv10021940m, Carubv10022532m, Carubv10022537m, Carubv10025772m, Carubv10025775m, Carubv10025784m	Thhalv10005405m, Thhalv10005598m, Thhalv10005669m	RaChr07G07990.1, RaChr07G08000.1, RaChr14G08780.1, RaChr14G18480.3	g17736.t1, g22881.t1, g37947.t1	3	7	5	5	7	3	4	3	37	FALSE	FALSE
OG0000241	AL1G47970.t1, AL1G47980.t1, AL1G48070.t1, AL1G48080.t1, AL3G46500.t1, AL4G19020.t1	AT1G33590.1, AT1G33600.1, AT1G33610.1, AT1G33612.1, AT1G33670.1, AT2G26380.1	Bvul_01518	CARHR033050.1, CARHR033080.1, CARHR033100.1	Carubv10009013m, Carubv10009015m, Carubv10009017m, Carubv10010875m, Carubv10010945m, Carubv10011436m, Carubv10012151m, Carubv10015156m, Carubv10016137m, Carubv10016326m	Thhalv10001853m, Thhalv10001857m, Thhalv10007504m, Thhalv10007598m, Thhalv10007627m, Thhalv10009576m, Thhalv10009786m, Thhalv10009975m, Thhalv10010003m	RaChr01G25610.1	g28857.t1	6	6	1	3	10	9	1	1	37	FALSE	FALSE
OG0000242	AL6G17840.t1, AL6G17850.t1, AL6G17860.t1, AL6G17870.t1, AL6G17910.t1	AT5G07530.1, AT5G07540.1, AT5G07550.1, AT5G07560.1, AT5G07571.1, AT5G07600.1	Bvul_00819, Bvul_07133, Bvul_07134, Bvul_07135	CARHR205580.1, CARHR205590.1, CARHR205600.1, CARHR205610.1, CARHR205620.1	Carubv10002873m, Carubv10003086m, Carubv10003317m, Carubv10003577m, Carubv10003652m	Thhalv10014500m, Thhalv10015089m, Thhalv10015090m, Thhalv10015579m	RaChr10G25980.1, RaChr10G26000.1, RaChr10G26020.1	g22251.t1, g27399.t1, g27400.t1, g43438.t1, g53797.t1	5	6	4	5	5	4	3	5	37	FALSE	FALSE
OG0000243	AL6G35500.t1, AL6G35510.t1, AL6G35530.t1, AL6G35540.t1, AL6G35550.t1	AT5G24140.1, AT5G24150.1, AT5G24155.1, AT5G24160.1	Bvul_14739, Bvul_14740, Bvul_16134, Bvul_24076	CARHR189360.1, CARHR189370.1, CARHR189380.1, CARHR189390.1, CARHR189400.1, CARHR189410.1, CARHR189420.1, CARHR189430.1, CARHR189440.1	Carubv10000725m, Carubv10000970m, Carubv10003339m, Carubv10003690m	Thhalv10004005m, Thhalv10005661m	RaChr10G13360.1, RaChr11G11020.1, RaChr11G11040.1	g35159.t1, g42109.t1, g42110.t1, g4635.t1, g4636.t1, g8542.t1	5	4	4	9	4	2	3	6	37	FALSE	FALSE
OG0000244	AL1G65410.t1, AL34U10040.t1, AL34U10050.t1, AL3G53350.t1, AL7G51660.t1, AL8G22290.t1, AL8G22300.t1	AT2G20380.1, AT4G05620.1, AT4G39600.1, AT5G48980.1, AT5G48990.1	Bvul_04064, Bvul_08013, Bvul_10411, Bvul_12949, Bvul_19804, Bvul_21100, Bvul_21101, Bvul_22234	CARHR286040.1, CARHR286060.1, CARHR286070.1, CARHR286080.1, CARHR286090.1, CARHR286140.1, CARHR286150.1, CARHR286180.1	Carubv10012769m, Carubv10012770m, Carubv10027374m, Carubv10027902m, Carubv10028060m, Carubv10028577m			g38899.t1, g46525.t1, g7378.t1	7	5	8	8	6	0	0	3	37	FALSE	FALSE
OG0000245	AL2G35840.t1, AL7G45400.t1	AT1G75830.1, AT2G26010.1, AT2G26020.1, AT5G44420.1, AT5G44430.1	Bvul_01430, Bvul_05721	CARHR069270.1, CARHR069280.1, CARHR069310.1, CARHR069370.1, CARHR216420.1, CARHR284300.1	Carubv10006152m, Carubv10021232m, Carubv10021234m, Carubv10021235m, Carubv10021237m, Carubv10021298m, Carubv10021662m	Thhalv10019395m, Thhalv10019396m, Thhalv10019397m, Thhalv10019398m, Thhalv10019399m	RaChr03G17280.1, RaChr10G01630.1, RaChr12G02750.1, RaChr12G02880.1, RaChr13G04740.1, RaChr13G04930.1, RaChr15G08030.1	g154.t1, g3511.t1, g812.t1	2	5	2	6	7	5	7	3	37	FALSE	FALSE
OG0000246	AL2G25710.t1, AL8G13902.t1, AL8G13920.t1, AL8G14570.t1, AL8G14624.t1	AT5G44900.1, AT5G45220.1	Bvul_09460, Bvul_11702, Bvul_15245, Bvul_15953, Bvul_24276, Bvul_24706	CARHR112190.1, CARHR176910.1, CARHR176920.1, CARHR177080.1, CARHR225020.1, CARHR254940.1, CARHR254980.1	Carubv10026890m, Carubv10028056m, Carubv10028195m	Thhalv10001159m, Thhalv10001160m, Thhalv10027462m	RaChr10G02460.1, RaChr10G02540.1, RaChr11G01950.1, RaChr11G04100.1	g14190.t1, g15635.t1, g32691.t1, g41381.t1, g42937.t1, g7443.t1, g785.t1	5	2	6	7	3	3	4	7	37	FALSE	FALSE
OG0000247	AL211U10010.t1, AL8G28360.t1, AL8G28470.t1, AL8G28510.t1, AL8G28520.t1, AL8G28530.t1, AL8G28540.t1, AL8G28560.t1	AT1G51370.1	Bvul_11151, Bvul_16071, Bvul_20396, Bvul_21061, Bvul_21064, Bvul_21294	CARHR253160.1, CARHR266790.1, CARHR284840.1	Carubv10026398m, Carubv10027685m, Carubv10027726m, Carubv10027905m, Carubv10027947m, Carubv10027969m, Carubv10028247m, Carubv10028417m, Carubv10028601m	Thhalv10015239m, Thhalv10015428m, Thhalv10023168m	RaChr14G10710.1, RaChr14G10730.1	g19616.t1, g24719.t1, g3882.t1, g41475.t1, g49862.t1	8	1	6	3	9	3	2	5	37	FALSE	FALSE
OG0000248		AT3G29785.1	Bvul_06935			Thhalv10000595m	RaChr06G09920.1	g10087.t1, g1125.t1, g12919.t1, g12963.t1, g15348.t1, g15582.t1, g21464.t1, g25392.t1, g25989.t1, g26150.t1, g2779.t1, g29352.t1, g31155.t1, g352.t1, g35805.t1, g36094.t1, g36708.t1, g3863.t1, g39102.t1, g40346.t1, g42297.t1, g4774.t1, g49538.t1, g51906.t1, g52852.t1, g56082.t1, g60331.t1, g60608.t1, g65402.t1, g65870.t1, g67097.t1, g70976.t1, g8182.t1	0	1	1	0	0	1	1	33	37	FALSE	FALSE
OG0000249	AL4G34640.t1, AL5G34800.t1, AL6G50670.t1, AL6G50680.t1, AL6G50700.t1	AT2G37710.1, AT3G53810.1, AT4G02410.1, AT4G02420.1	Bvul_08151, Bvul_08364, Bvul_08749, Bvul_08758, Bvul_08759, Bvul_13085	CARHR131810.1, CARHR163740.1, CARHR250610.1, CARHR250660.1, CARHR250680.1	Carubv10000390m, Carubv10000410m, Carubv10019366m, Carubv10024881m	Thhalv10010174m, Thhalv10016355m, Thhalv10028492m	RaChr07G17150.1, RaChr08G11000.1	g10577.t1, g16724.t1, g26495.t1, g2861.t1, g30652.t1, g33425.t1, g53097.t1	5	4	6	5	4	3	2	7	36	FALSE	FALSE
OG0000250	AL1G52130.t1, AL4G18420.t1, AL5G14310.t1, AL7G15370.t1, AL8G21900.t1	AT1G44080.1, AT2G26160.1, AT3G25750.1, AT4G35733.1	Bvul_08089, Bvul_08912, Bvul_16000, Bvul_16001, Bvul_17626, Bvul_20699, Bvul_20700	CARHR037360.1, CARHR112570.1, CARHR122780.1, CARHR122800.1, CARHR244070.1	Carubv10007343m, Carubv10011007m, Carubv10012459m, Carubv10018951m	Thhalv10027241m	RaChr07G01540.1	g14927.t1, g14928.t1, g18697.t1, g36866.t1, g4724.t1, g4725.t1, g47502.t1, g7518.t1, g7519.t1	5	4	7	5	4	1	1	9	36	FALSE	FALSE
OG0000251	AL2G39050.t1, AL4G29400.t1, AL4G33160.t1, AL5G19040.t1, AL6G50050.t1	AT1G78640.1, AT2G33720.1, AT4G02870.1	Bvul_07556, Bvul_16664	CARHR072160.1, CARHR072170.1, CARHR079970.1	Carubv10016176m, Carubv10021689m, Carubv10022396m, Carubv10024960m, Carubv10025316m	Thhalv10000676m, Thhalv10022244m, Thhalv10028286m	RaChr03G19650.1, RaChr04G03500.1, RaChr10G04000.1, RaChr10G04010.1, RaChr15G10490.1	g1694.t1, g24379.t1, g45269.t1, g49671.t1, g50326.t1, g56486.t1, g57627.t1, g65720.t1, g68653.t1, g73406.t1	5	3	2	3	5	3	5	10	36	FALSE	FALSE
OG0000252	AL4G24360.t1, AL4G26160.t1, AL4G26320.t1	AT2G26720.1, AT2G31050.1	Bvul_04228, Bvul_04229, Bvul_12737, Bvul_20728, Bvul_22570	CARHR124410.1, CARHR124580.1, CARHR124720.1, CARHR124730.1	Carubv10002730m, Carubv10003846m, Carubv10025060m, Carubv10025347m, Carubv10025469m, Carubv10025525m	Thhalv10017568m, Thhalv10017608m, Thhalv10017630m, Thhalv10017707m, Thhalv10017770m, Thhalv10017853m, Thhalv10017858m, Thhalv10026766m	RaChr06G11320.1, RaChr06G11330.1, RaChr07G10950.1, RaChr07G11040.1	g19530.t1, g36365.t1, g39053.t1, g64623.t1	3	2	5	4	6	8	4	4	36	FALSE	FALSE
OG0000253	AL1G14460.t1, AL1G14470.t1, AL4G28090.t1, AL4G28660.t1, AL4G28680.t1	AT1G04750.1, AT1G04760.1, AT2G32670.1, AT2G33110.1, AT2G33120.2	Bvul_00435, Bvul_06871, Bvul_06872, Bvul_15392	CARHR004130.1, CARHR004140.1, CARHR126540.1, CARHR127110.1	Carubv10010251m, Carubv10012187m, Carubv10024024m, Carubv10024029m	Thhalv10008729m, Thhalv10008733m, Thhalv10017216m, Thhalv10017717m	RaChr01G01910.1, RaChr02G01850.1, RaChr02G01860.1, RaChr06G13010.1, RaChr07G12460.1, RaChr07G12870.1, RaChr15G24290.1	g25029.t1, g38793.t1, g40178.t1	5	5	4	4	4	4	7	3	36	FALSE	FALSE
OG0000254	AL4G20070.t1, AL8G32500.t1, AL8G32520.t1, AL8G32530.t1	AT2G26860.1, AT5G56690.1, AT5G56700.1, AT5G60610.1	Bvul_15643, Bvul_16539, Bvul_17949	CARHR105990.1, CARHR152780.1, CARHR152840.1, CARHR270400.1, CARHR270410.1, CARHR270420.1, CARHR270430.1, CARHR274270.1, CARHR274280.1	Carubv10023350m, Carubv10023365m, Carubv10024224m, Carubv10027781m, Carubv10028414m	Thhalv10000196m, Thhalv10011562m, Thhalv10013701m, Thhalv10015331m, Thhalv10017597m	RaChr05G25660.1	g13068.t1, g19957.t1, g19959.t1, g58126.t1, g7686.t1	4	4	3	9	5	5	1	5	36	FALSE	FALSE
OG0000255	AL6G36360.t2, AL6G36370.t1, AL6G36400.t1	AT5G24770.1, AT5G24780.1	Bvul_15881, Bvul_15884, Bvul_18381, Bvul_22225	CARHR188680.1, CARHR188690.1, CARHR188700.1, CARHR188710.1, CARHR188720.1, CARHR188750.1	Carubv10001708m, Carubv10001720m	Thhalv10005708m	RaChr10G12620.1, RaChr10G12630.1, RaChr10G12640.1, RaChr10G12650.1, RaChr10G12710.1, RaChr10G12720.1, RaChr10G12740.1, RaChr10G12810.1, RaChr10G12830.1, RaChr11G10480.1	g12597.t1, g24469.t1, g25605.t1, g33509.t1, g43235.t1, g60808.t1, g6356.t1, g79961.t1	3	2	4	6	2	1	10	8	36	FALSE	FALSE
OG0000256	AL6G48290.t1, AL6G48300.t1, AL6G48310.t1, AL6G48330.t1, AL7G32060.t1, AL7G32070.t1, AL7G32080.t1	AT4G04800.1, AT4G04810.1, AT4G04830.1, AT4G04840.1, AT4G21830.1, AT4G21840.1, AT4G21850.1	Bvul_21244	CARHR107520.1, CARHR252730.1	Carubv10002664m, Carubv10002770m, Carubv10003168m, Carubv10003532m, Carubv10007221m, Carubv10007276m, Carubv10007430m, Carubv10012700m, Carubv10012701m, Carubv10012702m	Thhalv10026512m, Thhalv10029054m, Thhalv10029338m	RaChr12G05750.1, RaChr15G04210.1, RaChr15G04220.1	g23264.t1, g23265.t1, g7935.t1	7	7	1	2	10	3	3	3	36	FALSE	FALSE
OG0000257	AL2G39740.t1, AL2G39770.t1, AL6G16450.t1, AL7G18840.t1, AL7G34440.t1	AT1G77570.1, AT4G19630.1	Bvul_06561, Bvul_09671	CARHR089970.1, CARHR120100.1, CARHR226410.1, CARHR226430.1, CARHR226470.1	Carubv10006025m, Carubv10006026m, Carubv10007768m, Carubv10014950m, Carubv10021131m	Thhalv10003411m, Thhalv10005251m, Thhalv10012073m, Thhalv10015013m, Thhalv10015077m, Thhalv10026540m, Thhalv10026981m, Thhalv10027510m, Thhalv10028026m, Thhalv10028027m	RaChr13G13880.1, Ra_scaffold_00087G00090.1	g23812.t1, g24758.t1, g24759.t1, g53316.t1, g8481.t1	5	2	2	5	5	10	2	5	36	FALSE	FALSE
OG0000258	AL1G28280.t1, AL1G28290.t1, AL2G40360.t1	AT1G16110.1, AT1G16120.1, AT1G16130.1, AT1G16150.1, AT1G16160.1, AT1G79670.1	Bvul_17668, Bvul_17669	CARHR016610.1, CARHR016620.1, CARHR016630.3, CARHR016640.1, CARHR073440.1	Carubv10008263m, Carubv10008430m, Carubv10009505m	Thhalv10006943m, Thhalv10009310m, Thhalv10018175m	RaChr02G11940.1, RaChr03G20510.2	g27136.t1, g29766.t1, g37034.t1, g39415.t1, g39416.t1, g44279.t1, g44280.t1, g51574.t1, g51575.t1, g62918.t1, g77735.t1, g80103.t1	3	6	2	5	3	3	2	12	36	FALSE	FALSE
OG0000259	AL7G45480.t1	AT2G02650.1, AT2G13980.1, AT4G03292.1, AT4G09775.1, AT5G26617.1	Bvul_04688, Bvul_12270, Bvul_15180, Bvul_20568, Bvul_22303	CARHR036720.1, CARHR057000.1, CARHR117340.1, CARHR153220.1, CARHR158410.1	Carubv10015356m, Carubv10018801m, Carubv10025040m	Thhalv10002256m, Thhalv10002811m, Thhalv10005664m, Thhalv10009492m		g11617.t1, g22734.t1, g24776.t1, g35160.t1, g38115.t1, g39694.t1, g39992.t1, g42528.t1, g4546.t1, g48197.t1, g53721.t1, g57835.t1, g7893.t1	1	5	5	5	3	4	0	13	36	FALSE	FALSE
OG0000260	AL7G43290.t1, AL7G43340.t1, AL7G47390.t1, AL7G47400.t1, AL7G47410.t1, AL7G47750.t1, AL8G16450.t1	AT4G00320.1, AT5G35926.1, AT5G41630.1, AT5G41830.1, AT5G41840.1	Bvul_00871, Bvul_03960, Bvul_10441	CARHR103640.1, CARHR103650.1, CARHR103660.1, CARHR120430.1, CARHR134010.1, CARHR212730.1, CARHR212740.1	Carubv10005481m, Carubv10005577m, Carubv10006992m, Carubv10007065m, Carubv10007308m, Carubv10007349m		RaChr07G18560.1, RaChr12G00930.1, RaChr14G05960.1	g11760.t1, g14901.t1, g34350.t1, g385.t1, g386.t1	7	5	3	7	6	0	3	5	36	FALSE	FALSE
OG0000261	AL2G21960.t1, AL3G41840.t1, AL3G45180.t1		Bvul_07971, Bvul_09090, Bvul_13448, Bvul_21711	CARHR052870.1, CARHR073950.1, CARHR102320.1, CARHR102330.1, CARHR110540.1, CARHR117980.1, CARHR117990.1, CARHR135270.1, CARHR149550.1, CARHR289660.1	Carubv10007820m, Carubv10018400m, Carubv10028009m	Thhalv10019760m, Thhalv10021958m, Thhalv10022007m		g18946.t1, g2028.t1, g21125.t1, g45580.t1, g46218.t1, g49547.t1, g51827.t1, g51828.t1, g52145.t1, g56078.t1, g56249.t1, g60029.t1, g61810.t1	3	0	4	10	3	3	0	13	36	FALSE	FALSE
OG0000262	AL8G15470.t1, AL8G15480.t1, AL8G15490.t1, AL8G15500.t1	AT5G44380.1, AT5G44390.1, AT5G44400.1	Bvul_02677, Bvul_08368, Bvul_08369, Bvul_09067, Bvul_09068, Bvul_21605	CARHR178670.1, CARHR178700.1, CARHR178710.1, CARHR178720.1, CARHR178740.1	Carubv10026133m, Carubv10026190m, Carubv10026198m	Thhalv10000840m, Thhalv10000841m, Thhalv10000843m, Thhalv10000844m, Thhalv10000846m, Thhalv10000851m, Thhalv10001137m	RaChr10G03370.1, RaChr10G03380.1, RaChr11G02640.1, RaChr11G02730.1	g17397.t1, g23752.t1, g37837.t1, g4442.t1	4	3	6	5	3	7	4	4	36	FALSE	FALSE
OG0000263				CARHR104160.1		Thhalv10000549m, Thhalv10000584m, Thhalv10000652m, Thhalv10001218m, Thhalv10002160m, Thhalv10002183m, Thhalv10002307m, Thhalv10002821m, Thhalv10003021m, Thhalv10003038m, Thhalv10012192m, Thhalv10012223m, Thhalv10012293m, Thhalv10017747m, Thhalv10017755m, Thhalv10017847m, Thhalv10017920m, Thhalv10019524m, Thhalv10019544m, Thhalv10019606m, Thhalv10019787m, Thhalv10022967m, Thhalv10023146m, Thhalv10…	RaChr07G20600.1	g19542.t1, g6625.t1	0	0	0	1	0	32	1	2	36	FALSE	FALSE
OG0000264	AL5G41630.t1, AL5G41650.t1, AL5G41960.t1, AL5G42220.t1, AL5G42230.t1	AT1G06630.1, AT3G60040.1	Bvul_05422, Bvul_10602, Bvul_10603, Bvul_10816, Bvul_12498	CARHR169770.1, CARHR170010.1, CARHR170350.1	Carubv10002851m, Carubv10017095m, Carubv10017160m, Carubv10017175m, Carubv10017309m, Carubv10019602m	Thhalv10005988m, Thhalv10006004m, Thhalv10006459m, Thhalv10019739m, Thhalv10022726m, Thhalv10025492m	RaChr08G16270.1, RaChr08G16280.1, RaChr09G12650.1	g19290.t1, g19293.t1, g35383.t1, g40950.t1, g9650.t1	5	2	5	3	6	6	3	5	35	FALSE	FALSE
OG0000265	AL3G42870.t1, AL3G42880.t1, AL3G42890.t1, AL3G42900.t1, AL5G39970.t1	AT2G05400.1, AT2G05410.1, AT2G05420.1, AT3G58260.1	Bvul_20825	CARHR103150.1, CARHR103180.1, CARHR151290.1, CARHR168620.1, CARHR168630.1	Carubv10015447m, Carubv10015949m, Carubv10016095m, Carubv10016281m, Carubv10016446m, Carubv10018650m, Carubv10019326m	Thhalv10006449m, Thhalv10011795m, Thhalv10011971m, Thhalv10011981m, Thhalv10011998m, Thhalv10012015m, Thhalv10012031m, Thhalv10012069m, Thhalv10012071m, Thhalv10012142m, Thhalv10012179m	RaChr08G15220.1	g39796.t1	5	4	1	5	7	11	1	1	35	FALSE	FALSE
OG0000266	AL1G26430.t1, AL1G44420.t1, AL1G50690.t1, AL1G51750.t1, AL1G55590.t1, AL1G59740.t1, AL27U10060.t1, AL2G16090.t1, AL2G18690.t1, AL2G22580.t1, AL2G23190.t1, AL2G25150.t1, AL3G39070.t1, AL3G41740.t1, AL3G51030.t1, AL4G17590.t1, AL4G20730.t1, AL5G12670.t1, AL5G19810.t1, AL5G29730.t1, AL6G34510.t1, AL6G39910.t1, AL6G41960.t1, AL6G44010.t1, AL7G11680.t1, AL7G15190.t1, AL7G49540.t1, AL8G17260.t1, AL8G18…							g17801.t1, g20104.t1, g50087.t1	32	0	0	0	0	0	0	3	35	FALSE	FALSE
OG0000267	AL3G49230.t1, AL4G10220.t1, AL5G46260.t2, AL7G10620.t1, AL7G16340.t1	AT2G16600.1, AT2G21130.1, AT3G63400.1, AT4G34870.1, AT4G38740.1	Bvul_10649, Bvul_14865, Bvul_21184	CARHR106810.1, CARHR111960.1, CARHR243160.1, CARHR294440.1	Carubv10005879m, Carubv10007642m, Carubv10014779m, Carubv10016960m, Carubv10025110m	Thhalv10000350m, Thhalv10022880m, Thhalv10026397m	RaChr03G04540.1, RaChr04G22530.1, RaChr12G25930.1, RaChr13G27520.1, RaChr13G31470.1, RaChr14G24650.1	g18789.t1, g26506.t1, g47553.t1, g48874.t1	5	5	3	4	5	3	6	4	35	FALSE	FALSE
OG0000268	AL1G51290.t1, AL3G44170.t1, AL5G19800.t1, AL5G19990.t1		Bvul_00347	CARHR036520.1			RaChr03G05570.1, RaChr10G07910.1, RaChr11G03910.1	g1067.t1, g14445.t1, g17114.t1, g18489.t1, g27653.t1, g27950.t1, g2982.t1, g3162.t1, g33324.t1, g35428.t1, g37313.t1, g38991.t1, g38992.t1, g39508.t1, g41197.t1, g42350.t1, g43007.t1, g4516.t1, g51246.t1, g55152.t1, g55830.t1, g56242.t1, g739.t1, g82129.t1, g913.t1, g9236.t1	4	0	1	1	0	0	3	26	35	FALSE	FALSE
OG0000269	AL417U10020.t1, AL5G37330.t1, AL8G26240.t1, AL8G26250.t1, AL8G26270.t1	AT3G56060.1, AT5G51930.1, AT5G51950.1	Bvul_06526, Bvul_08746, Bvul_08748, Bvul_17847	CARHR166130.1, CARHR264490.1, CARHR264860.1, CARHR264870.1, CARHR264890.1	Carubv10016915m, Carubv10018458m, Carubv10019598m, Carubv10027769m, Carubv10028260m, Carubv10028412m	Thhalv10005870m, Thhalv10013065m, Thhalv10015625m, Thhalv10015735m	RaChr08G13300.1, RaChr14G09330.1, RaChr15G29820.1	g28057.t1, g3426.t1, g3427.t1, g3428.t1, g48831.t1	5	3	4	5	6	4	3	5	35	FALSE	FALSE
OG0000270	AL2G17780.t1, AL4G15110.t1, AL4G25050.t1, AL4G25170.t1, AL4G26790.t1	AT1G58430.1, AT2G24560.1, AT2G30220.1, AT2G30310.1, AT2G31540.1, AT2G31550.1	Bvul_05538, Bvul_21113, Bvul_25208	CARHR006670.1, CARHR123630.1, CARHR125180.1, CARHR283970.1	Carubv10021573m, Carubv10025137m, Carubv10025193m, Carubv10025645m, Carubv10025668m	Thhalv10009433m, Thhalv10017743m, Thhalv10017765m	RaChr02G03880.1, RaChr03G04340.1, RaChr06G11710.1, RaChr07G10320.1	g11434.t1, g122.t1, g17380.t1, g5173.t1, g8111.t1	5	6	3	4	5	3	4	5	35	FALSE	FALSE
OG0000271	AL4G25660.t1, AL4G25680.t1, AL6G36620.t1, AL8G15440.t1, AL9U10390.t1	AT1G11610.2, AT2G30750.1, AT2G30770.1, AT4G13290.1, AT4G13310.1, AT4G20240.1, AT5G24950.1, AT5G24960.1, AT5G42590.1	Bvul_00457, Bvul_03284	CARHR188470.1, CARHR188490.1, CARHR218850.1, CARHR256060.1	Carubv10002656m, Carubv10003185m, Carubv10003878m, Carubv10004558m, Carubv10004918m, Carubv10007113m, Carubv10007793m, Carubv10023014m, Carubv10023055m, Carubv10023058m, Carubv10024755m, Carubv10027973m	Thhalv10024976m, Thhalv10027074m		g20819.t1	5	9	2	4	12	2	0	1	35	FALSE	FALSE
OG0000272	AL1G32820.t1, AL1G33190.t1, AL1G33240.t1, AL1G33280.t1, AL1G33650.t1, AL1G33720.t1, AL1G33730.t1, AL1G45500.t1	AT1G20680.1, AT1G20730.1, AT1G20740.1			Carubv10007076m, Carubv10010044m, Carubv10011589m, Carubv10012084m, Carubv10012339m, Carubv10024570m, Carubv10024691m, Carubv10024751m, Carubv10025131m, Carubv10025260m, Carubv10025456m, Carubv10025484m, Carubv10025514m, Carubv10028204m, Carubv10028428m	Thhalv10008393m, Thhalv10009925m, Thhalv10021358m	RaChr02G15460.1, Ra_scaffold_00016G00120.1	g13444.t1, g20642.t1, g33269.t1, g39213.t1	8	3	0	0	15	3	2	4	35	FALSE	FALSE
OG0000273	AL1G15390.t1, AL1G15400.t1, AL1G42930.t1, AL1G44060.t1, AL1G44070.t1, AL1G44080.t1	AT1G05540.1, AT1G05550.3, AT1G30160.2, AT1G30170.1	Bvul_14041, Bvul_14042, Bvul_18415, Bvul_18416	CARHR005020.1, CARHR028490.1, CARHR028750.1, CARHR037130.1, CARHR037140.1, CARHR037150.1, CARHR037160.1	Carubv10009511m, Carubv10009513m, Carubv10011245m, Carubv10011856m	Thhalv10007942m, Thhalv10007993m, Thhalv10009493m, Thhalv10009589m, Thhalv10009821m	RaChr01G02710.1	g18839.t1, g18840.t1, g23132.t1, g23892.t1	6	4	4	7	4	5	1	4	35	FALSE	FALSE
OG0000274	AL1G22690.t1, AL1G56650.t1, AL1G56660.t1, AL1G56770.t1, AL1G57980.t1, AL2G21970.t1, AL2G22010.t1, AL3G48810.t1	AT1G11370.1, AT1G11580.1, AT1G11590.1, AT1G44980.1, AT3G27980.1, AT4G03930.1	Bvul_05976, Bvul_05978	CARHR011870.1, CARHR011880.1	Carubv10003619m, Carubv10007859m, Carubv10008769m, Carubv10008964m, Carubv10009760m, Carubv10024933m, Carubv10028651m	Thhalv10007263m, Thhalv10009515m, Thhalv10026774m, Thhalv10026924m	RaChr01G08330.1, RaChr02G08180.1, RaChr03G04420.1	g19033.t1, g19035.t1, g39865.t1	8	6	2	2	7	4	3	3	35	FALSE	FALSE
OG0000275	AL3G47380.t1, AL8G18760.t1, AL8G19140.t1	AT1G36675.1	Bvul_01203, Bvul_06767, Bvul_12517, Bvul_16783, Bvul_24705	CARHR052930.1, CARHR054710.1, CARHR058790.1, CARHR104360.1, CARHR121700.1, CARHR151080.1, CARHR154020.1, CARHR214550.1, CARHR214560.1, CARHR216850.1, CARHR216860.1, CARHR216880.1, CARHR216890.1, CARHR257980.1, CARHR260560.1, CARHR289460.1	Carubv10002755m			g22691.t1, g2742.t1, g28450.t1, g28453.t1, g31254.t1, g44625.t1, g55867.t1, g8348.t1, g9670.t1	3	1	5	16	1	0	0	9	35	FALSE	FALSE
OG0000276		ATMG00710.1					RaChr05G01860.1, RaChr06G10090.1	g11441.t1, g11676.t1, g11779.t1, g1434.t1, g17173.t1, g19696.t1, g19813.t1, g20095.t1, g20825.t1, g22110.t1, g22424.t1, g23675.t1, g25851.t1, g28673.t1, g3083.t1, g32650.t1, g33796.t1, g35233.t1, g39721.t1, g41023.t1, g41171.t1, g41450.t1, g4151.t1, g42184.t1, g44218.t1, g45085.t1, g4675.t1, g49971.t1, g60248.t1, g6047.t1, g6459.t1, g985.t1	0	1	0	0	0	0	2	32	35	FALSE	FALSE
OG0000277	AL4G14420.t1, AL4G14430.t1, AL4G14450.t1, AL5G14430.t1, AL7G37970.t1, AL7G38000.t1	AT2G24210.1, AT3G25810.1, AT3G25820.1, AT3G25830.1, AT4G16730.1, AT4G16740.1	Bvul_00912, Bvul_08951, Bvul_11381	CARHR117940.1, CARHR146750.1, CARHR146780.1, CARHR223260.1, CARHR223280.1, CARHR223300.1, CARHR229540.1	Carubv10004436m, Carubv10004490m, Carubv10018762m, Carubv10022869m, Carubv10022874m	Thhalv10027480m	RaChr06G02010.1, RaChr06G02020.1, Ra_scaffold_00080G00010.5	g45116.t1, g9442.t1, g9444.t1	6	6	3	7	5	1	3	3	34	FALSE	FALSE
OG0000278	AL1G36910.t1, AL1G47580.t1, AL1G52070.t1, AL2G28950.t1, AL3G48000.t1, AL3G48170.t1, AL3G53760.t1, AL4G25920.t1, AL5G14320.t1, AL5G44570.t1, AL6G19580.t1, AL7G43920.t1, AL8G20890.t1, AL8G38210.t1	AT1G35617.1, AT2G16018.1		CARHR146330.1, CARHR152500.1	Carubv10005025m, Carubv10010004m, Carubv10012783m	Thhalv10028196m	RaChr10G06050.1, RaChr10G28230.1	g12273.t1, g23375.t1, g27601.t1, g28583.t1, g31166.t1, g39735.t1, g42195.t1, g42667.t1, g43658.t1, g9773.t1	14	2	0	2	3	1	2	10	34	FALSE	FALSE
OG0000279	AL1G66030.t1, AL5G20200.t1, AL8G30250.t1, AL8G30260.t1	AT1G56400.1, AT3G29830.1, AT5G54820.1	Bvul_06184, Bvul_08620, Bvul_08622, Bvul_10500, Bvul_14503, Bvul_14504, Bvul_18330, Bvul_22277, Bvul_24428	CARHR054070.1, CARHR265840.1	Carubv10019051m, Carubv10024777m, Carubv10025666m, Carubv10027876m	Thhalv10015307m, Thhalv10015433m, Thhalv10015513m, Thhalv10015684m, Thhalv10015702m, Thhalv10015804m, Thhalv10015855m		g23775.t1, g27680.t1, g51222.t1, g5878.t1, g7727.t1	4	3	9	2	4	7	0	5	34	FALSE	FALSE
OG0000280	AL5G14940.t1, AL5G14950.t1, AL5G22370.t1, AL5G34190.t1, AL5G34200.t1	AT3G26190.1, AT3G26200.1, AT3G44250.1, AT3G53280.1, AT3G53290.1, AT3G53300.1, AT5G35715.1	Bvul_03179, Bvul_03180, Bvul_10284, Bvul_20546	CARHR147220.1, CARHR147230.1, CARHR163180.1, CARHR163190.1, CARHR163200.1	Carubv10018377m, Carubv10018429m, Carubv10018574m	Thhalv10004058m, Thhalv10005677m, Thhalv10010307m, Thhalv10010309m, Thhalv10010313m, Thhalv10010512m, Thhalv10013339m		g32146.t1, g46258.t1, g6843.t1	5	7	4	5	3	7	0	3	34	FALSE	FALSE
OG0000281	AL164U10010.t1, AL1G46630.t1, AL1G46650.t1, AL247U10040.t1, AL5G16820.t1, AL5G37880.t1, AL5G38040.t1, AL8G25650.t1, AL8G26030.t1, AL8G38830.t1	AT1G32420.1, AT3G56670.1, AT5G50220.1, AT5G62060.1	Bvul_10025, Bvul_12839, Bvul_23468, Bvul_24875	CARHR166000.1, CARHR166780.1, CARHR258400.1, CARHR264620.1, CARHR264630.1	Carubv10012023m, Carubv10019034m, Carubv10022401m	Thhalv10002240m, Thhalv10005381m, Thhalv10010905m, Thhalv10023119m, Thhalv10024019m		g12643.t1, g12644.t1, g14938.t1	10	4	4	5	3	5	0	3	34	FALSE	FALSE
OG0000282	AL1G24900.t1, AL1G39620.t1, AL2G27620.t1, AL5G14130.t1	AT1G13210.1, AT1G26130.2, AT1G68710.1, AT3G25610.1	Bvul_10234, Bvul_14451, Bvul_18006, Bvul_24811	CARHR013590.1, CARHR025770.1, CARHR061520.1, CARHR146590.1	Carubv10008116m, Carubv10008227m, Carubv10016594m, Carubv10019679m	Thhalv10003538m, Thhalv10006589m, Thhalv10006594m, Thhalv10018025m	RaChr01G09700.1, RaChr01G19570.1, RaChr02G09530.1, RaChr06G01790.2, RaChr09G18070.1, Ra_scaffold_00034G00030.1	g11871.t1, g31823.t1, g7486.t1, g7749.t1	4	4	4	4	4	4	6	4	34	FALSE	FALSE
OG0000283	AL4G23960.t1, AL4G37390.t1, AL5G25830.t1, AL8G35530.t1	AT2G29400.1, AT2G39840.1, AT3G46820.1, AT5G59160.1	Bvul_01227, Bvul_04081, Bvul_12898, Bvul_24223	CARHR122680.1, CARHR134740.1, CARHR155400.1, CARHR285380.1	Carubv10017516m, Carubv10023647m, Carubv10026814m	Thhalv10002613m, Thhalv10014165m, Thhalv10016946m, Thhalv10016951m	RaChr06G09860.1, RaChr06G18640.1, RaChr07G19180.2, RaChr08G04920.1, RaChr09G02740.1, RaChr14G15800.2, RaChr15G35850.1	g16224.t1, g24031.t1, g28943.t1, g46878.t1	4	4	4	4	3	4	7	4	34	FALSE	FALSE
OG0000284	AL1G56350.t1, AL6G31960.t1, AL8G29140.t1	AT1G49390.1, AT5G20400.1, AT5G20550.1, AT5G54000.1	Bvul_00093, Bvul_00096, Bvul_03132, Bvul_03143, Bvul_11385	CARHR192400.1, CARHR192440.1, CARHR267160.1, CARHR267170.1, CARHR267180.1, CARHR267190.1, CARHR267200.1	Carubv10001311m, Carubv10001315m, Carubv10011328m, Carubv10028050m	Thhalv10013989m	RaChr05G22730.1, RaChr11G13660.1, RaChr15G31370.1, RaChr15G31380.4	g17867.t1, g17868.t1, g17869.t1, g18910.t1, g31941.t1, g44041.t1	3	4	5	7	4	1	4	6	34	FALSE	FALSE
OG0000285	AL1G36180.t1, AL1G50430.t1, AL2G31615.t1, AL6G43070.t1	AT1G22650.1, AT1G35580.1, AT1G72000.1, AT4G09510.1	Bvul_01150, Bvul_04613, Bvul_05503, Bvul_15990	CARHR023020.1, CARHR034370.1, CARHR260390.1	Carubv10000493m, Carubv10009286m, Carubv10012014m, Carubv10021707m	Thhalv10001814m, Thhalv10007305m, Thhalv10019647m, Thhalv10028553m	RaChr01G17160.2, RaChr01G26580.1, RaChr02G16610.1, RaChr02G25490.1, RaChr03G13820.1, RaChr14G04960.1, RaChr15G23200.1	g13702.t1, g28635.t1, g30285.t1, g31376.t1	4	4	4	3	4	4	7	4	34	FALSE	FALSE
OG0000286	AL1G36090.t1, AL1G36100.t1, AL2G31740.t1, AL2G31750.t1	AT1G22550.1, AT1G22570.1, AT1G72120.1, AT1G72125.1	Bvul_10673, Bvul_10674, Bvul_12682, Bvul_16469	CARHR022920.1, CARHR022930.1, CARHR022940.1, CARHR022950.1, CARHR064930.1, CARHR064940.1	Carubv10011811m, Carubv10011935m, Carubv10020071m	Thhalv10007239m, Thhalv10007251m, Thhalv10007254m, Thhalv10018554m, Thhalv10028150m	RaChr01G17100.1, RaChr02G16520.1, RaChr03G13950.1	g11508.t1, g2100.t1, g34816.t1, g44153.t1, g56539.t1	4	4	4	6	3	5	3	5	34	FALSE	FALSE
OG0000287	AL1G35790.t1, AL1G35830.t1, AL1G35860.t1, AL1G35870.t1, AL1G49180.t1	AT1G22340.1, AT1G22360.1, AT1G22370.2, AT1G22380.1, AT1G22400.1	Bvul_12668	CARHR022710.1, CARHR022720.1, CARHR022730.1, CARHR022740.1, CARHR022750.1	Carubv10008992m, Carubv10009316m, Carubv10011262m, Carubv10011467m, Carubv10011698m, Carubv10011877m	Thhalv10007489m, Thhalv10007499m, Thhalv10007502m	RaChr01G16860.1, RaChr01G16880.3, RaChr01G16910.1, RaChr02G16380.1, RaChr02G16390.2	g1266.t1, g1267.t1, g1268.t1, g35113.t1	5	5	1	5	6	3	5	4	34	FALSE	FALSE
OG0000288	AL1G43550.t1, AL1G43570.t1	AT1G29720.1, AT1G29730.1, AT1G29740.1	Bvul_05803, Bvul_08240, Bvul_09130, Bvul_17416, Bvul_22220, Bvul_23577	CARHR029060.1, CARHR029070.1, CARHR029080.1, CARHR029110.1	Carubv10008178m, Carubv10008187m, Carubv10008435m, Carubv10011128m, Carubv10011709m	Thhalv10006680m, Thhalv10009409m, Thhalv10015261m	RaChr01G22340.1, RaChr01G22500.1, RaChr01G22520.1, RaChr01G22660.1	g12413.t1, g15590.t1, g17999.t1, g21824.t1, g24312.t1, g4007.t1, g4681.t1	2	3	6	4	5	3	4	7	34	FALSE	FALSE
OG0000289	AL1G28250.t1, AL1G49160.t1, AL2G28900.t1, AL2G40380.t1, AL3G52410.t1, AL3G52440.t1	AT1G16090.1, AT1G69730.1, AT1G79680.1	Bvul_02882, Bvul_08138, Bvul_10933, Bvul_12638, Bvul_16376, Bvul_16377	CARHR004290.1, CARHR016600.1, CARHR018520.1, CARHR057010.1, CARHR062740.1, CARHR062770.1, CARHR073450.1	Carubv10013039m, Carubv10019823m, Carubv10021418m	Thhalv10001848m, Thhalv10009805m	RaChr01G11840.1, RaChr02G02010.1, RaChr03G20520.1	g15845.t1, g27135.t1, g42997.t1, g51310.t1	6	3	6	7	3	2	3	4	34	FALSE	FALSE
OG0000290	AL7G40670.t1, AL7G40720.t1, AL7G40760.t1, AL7G40770.t1	AT1G10190.1, AT4G15050.1, AT4G15053.1, AT4G15056.1	Bvul_10481, Bvul_14269, Bvul_14275, Bvul_15111, Bvul_15112, Bvul_20044, Bvul_22641, Bvul_22642	CARHR054030.1, CARHR221740.1	Carubv10004968m, Carubv10007404m, Carubv10007600m, Carubv10021627m	Thhalv10000002m, Thhalv10026983m, Thhalv10027113m, Thhalv10027231m, Thhalv10027417m	RaChr12G08700.1, RaChr13G08800.1, RaChr13G08830.2, Ra_scaffold_00070G00010.1	g10070.t1, g30061.t1, g8459.t1	4	4	8	2	4	5	4	3	34	FALSE	FALSE
OG0000291	AL7G25460.t1, AL7G52070.t1, AL7G52080.t1	AT5G38490.1, AT5G38500.1	Bvul_05566, Bvul_05567, Bvul_06078, Bvul_13939, Bvul_15297, Bvul_20367	CARHR217360.1, CARHR263700.1, CARHR291820.1, CARHR291830.1	Carubv10007011m, Carubv10007012m	Thhalv10009508m, Thhalv10009706m, Thhalv10009730m	RaChr12G04000.1, RaChr12G04010.1, RaChr12G04040.1, RaChr12G06510.1, RaChr13G02780.1, RaChr13G02800.1, RaChr13G02810.1, RaChr13G02910.1	g17968.t1, g34571.t1, g56387.t1, g59863.t1, g59864.t1, g83178.t1	3	2	6	4	2	3	8	6	34	FALSE	FALSE
OG0000292	AL249U10030.t1, AL249U10050.t1, AL3G34940.t1, AL3G34950.t1, AL3G34960.t1	AT3G20980.1, AT3G21000.1					RaChr04G15110.1, RaChr04G15120.1, RaChr04G15130.1, RaChr05G17230.1, RaChr05G17240.1, RaChr05G17250.1, RaChr05G17260.1, RaChr05G17270.1, RaChr05G17280.1, RaChr05G18880.1, RaChr05G18890.1, Ra_scaffold_00536G00010.1, Ra_scaffold_00536G00020.1	g14532.t1, g14533.t1, g16800.t1, g22960.t1, g23066.t1, g34033.t1, g35660.t1, g40787.t1, g41620.t1, g41621.t1, g59433.t1, g59661.t1, g834.t1, g835.t1	5	2	0	0	0	0	13	14	34	FALSE	FALSE
OG0000293	AL3G22880.t1	AT1G35610.1, AT2G17590.1, AT2G17600.1, AT3G11370.1, AT3G11385.1, AT3G11390.1, AT3G11402.1, AT3G13760.1, AT3G59120.1, AT3G59130.1, AT5G17960.1	Bvul_05890	CARHR085920.1, CARHR087660.1, CARHR107780.1, CARHR107790.1, CARHR195160.1	Carubv10003622m, Carubv10015327m, Carubv10015912m, Carubv10016425m, Carubv10021560m	Thhalv10000829m, Thhalv10002351m, Thhalv10005834m, Thhalv10015310m, Thhalv10022238m, Thhalv10022611m, Thhalv10022693m, Thhalv10023009m		g23940.t1, g3758.t1, g942.t1	1	11	1	5	5	8	0	3	34	FALSE	FALSE
OG0000294	AL2G20160.t1, AL2G20170.t1, AL2G20250.t1, AL2G20310.t1, AL8G34600.t1	AT1G65190.1, AT1G65250.1, AT1G67470.1	Bvul_04794, Bvul_04795, Bvul_06913, Bvul_21984, Bvul_21985	CARHR056870.1, CARHR056880.1, CARHR056890.3	Carubv10020334m, Carubv10020452m, Carubv10020453m, Carubv10020491m, Carubv10020542m, Carubv10020591m, Carubv10020918m, Carubv10021685m, Carubv10021699m, Carubv10021731m, Carubv10021880m, Carubv10022174m, Carubv10022295m, Carubv10022443m		Ra_scaffold_00281G00030.1	g14313.t1, g1516.t1, g24219.t1	5	3	5	3	14	0	1	3	34	FALSE	FALSE
OG0000295				CARHR006250.1, CARHR154270.1, CARHR176810.1, CARHR183060.1, CARHR287350.1	Carubv10007925m, Carubv10016548m, Carubv10018444m, Carubv10026257m		RaChr08G19380.1, RaChr13G16850.1	g16528.t1, g16897.t1, g19809.t1, g24946.t1, g251.t1, g26083.t1, g27126.t1, g27371.t1, g35061.t1, g4353.t1, g44826.t1, g45448.t1, g48455.t1, g4958.t1, g50425.t1, g51136.t1, g52961.t1, g56888.t1, g59058.t1, g62228.t1, g62992.t1, g69825.t1, g9461.t1	0	0	0	5	4	0	2	23	34	FALSE	FALSE
OG0000296				CARHR111740.1		Thhalv10028274m, Thhalv10028342m		g26497.t1, g46775.t1, g47563.t1, g49076.t1, g50153.t1, g53469.t1, g57909.t1, g62427.t1, g63632.t1, g64540.t1, g67551.t1, g69179.t1, g69434.t1, g69527.t1, g70410.t1, g70705.t1, g71293.t1, g71492.t1, g72080.t1, g72084.t1, g72732.t1, g74680.t1, g75084.t1, g75915.t1, g75959.t1, g76912.t1, g77033.t1, g78423.t1, g79024.t1, g80587.t1, g81364.t1	0	0	0	1	0	2	0	31	34	FALSE	FALSE
OG0000297				CARHR116840.1, CARHR259920.1		Thhalv10012394m, Thhalv10029223m	RaChr14G08670.1, RaChr14G08800.1	g11416.t1, g12467.t1, g14058.t1, g16821.t1, g17021.t1, g1744.t1, g24516.t1, g25634.t1, g26303.t1, g28791.t1, g3201.t1, g33071.t1, g36059.t1, g40115.t1, g41734.t1, g42190.t1, g46939.t1, g48180.t1, g50227.t1, g5487.t1, g56915.t1, g59830.t1, g67962.t1, g67973.t1, g832.t1, g8340.t1, g9394.t1, g9988.t1	0	0	0	2	0	2	2	28	34	FALSE	FALSE
OG0000298	AL3G10890.t1, AL3G10900.t1, AL5G16790.t1	AT3G01322.1, AT3G01323.1, AT3G01324.1, AT3G01325.1, AT3G01326.1, AT3G01327.1, AT3G01328.1, AT3G01329.1, AT3G01331.1, AT3G27425.1	Bvul_22887	CARHR026580.1, CARHR026590.1, CARHR068640.1, CARHR075660.1, CARHR075670.1, CARHR075680.1	Carubv10015244m, Carubv10015343m, Carubv10015345m, Carubv10015688m, Carubv10018472m, Carubv10022471m	Thhalv10006373m, Thhalv10017595m, Thhalv10017866m, Thhalv10017888m, Thhalv10026915m	RaChr01G20250.1	g21832.t1	3	10	1	6	6	5	1	1	33	FALSE	FALSE
OG0000299	AL1G39160.t1, AL3G11260.t1, AL5G19440.t1, AL6G26340.t1, AL7G51160.t1	AT1G26570.1, AT3G29360.1, AT5G15490.1, AT5G39320.1	Bvul_01745, Bvul_16939, Bvul_21002, Bvul_25202	CARHR025400.1, CARHR154070.1, CARHR197820.1, CARHR263090.1	Carubv10000855m, Carubv10004632m, Carubv10009006m, Carubv10013422m, Carubv10017126m	Thhalv10004110m, Thhalv10010007m, Thhalv10013414m	RaChr08G00580.1, RaChr09G00150.1, RaChr12G04610.1, RaChr13G02050.2, Ra_scaffold_00393G00010.1	g28455.t1, g33511.t1, g4493.t1	5	4	4	4	5	3	5	3	33	FALSE	FALSE
OG0000300	AL41U10040.t1, AL4G23700.t1, AL4G23750.t1, AL4G23760.t1	AT2G29140.1, AT2G29190.1, AT2G29200.1	Bvul_00068, Bvul_00069, Bvul_13435, Bvul_17433, Bvul_22462	CARHR007240.1, CARHR007260.1	Carubv10008047m, Carubv10008048m, Carubv10022579m, Carubv10022652m, Carubv10024911m	Thhalv10016184m, Thhalv10016185m, Thhalv10016189m	RaChr06G09800.1, RaChr06G09820.1, RaChr07G09730.1, RaChr07G09750.1, Ra_scaffold_00356G00080.1	g25268.t1, g40499.t1, g40500.t1, g50008.t1, g51014.t1, g60719.t1	4	3	5	2	5	3	5	6	33	FALSE	FALSE
OG0000301	AL4G27920.t1, AL4G27935.t1, AL4G28012.t1, AL7G40300.t1	AT2G32530.1, AT2G32540.1, AT2G32610.1, AT2G32620.1, AT4G15290.1, AT4G15320.1	Bvul_01388, Bvul_24740	CARHR126360.1, CARHR126370.1, CARHR126380.1, CARHR126390.1, CARHR126400.1, CARHR126460.1, CARHR222000.1, CARHR222010.1, CARHR222020.1	Carubv10007426m, Carubv10022674m, Carubv10022692m, Carubv10025516m	Thhalv10001915m, Thhalv10016289m, Thhalv10017940m	RaChr06G12540.1, RaChr07G12360.1, RaChr11G23240.1, RaChr13G09130.4	g8697.t1	4	6	2	9	4	3	4	1	33	FALSE	FALSE
OG0000302	AL4G28600.t1, AL4G28610.t1, AL4G28630.t1, AL4G28950.t1, AL7G49800.t1	AT2G33050.1, AT2G33060.1, AT5G40170.1	Bvul_00438, Bvul_02914	CARHR004470.1, CARHR126770.1, CARHR126970.1, CARHR127300.1	Carubv10004169m, Carubv10011171m, Carubv10011495m, Carubv10025221m	Thhalv10016266m, Thhalv10016267m, Thhalv10016279m, Thhalv10016323m, Thhalv10017694m		g14529.t1, g21997.t1, g28652.t1, g32245.t1, g32533.t1, g36241.t1, g499.t1, g500.t1, g501.t1, g502.t1	5	3	2	4	4	5	0	10	33	FALSE	FALSE
OG0000303	AL3G12560.t1, AL4G28650.t1, AL6G27910.t1, AL7G10090.t1	AT2G33100.1, AT3G03050.1, AT4G38190.1, AT5G16910.1	Bvul_00436, Bvul_05109, Bvul_16447, Bvul_23091	CARHR077060.1, CARHR127100.1, CARHR149670.1, CARHR196250.1	Carubv10000079m, Carubv10007301m, Carubv10012847m, Carubv10022555m	Thhalv10012495m, Thhalv10016169m, Thhalv10019935m, Thhalv10024267m	RaChr05G02800.1, RaChr06G13000.1, RaChr07G12860.1, RaChr11G16370.1, RaChr14G24220.1	g12028.t1, g13416.t1, g36694.t1, g38329.t1	4	4	4	4	4	4	5	4	33	FALSE	FALSE
OG0000304	AL4G16950.t1, AL6G21860.t1, AL6G37110.t1, AL7G19450.t1	AT2G25520.1, AT4G32390.1, AT5G11230.1, AT5G25400.1	Bvul_03919, Bvul_15891, Bvul_23587, Bvul_25104	CARHR115900.1, CARHR188110.1, CARHR202110.1, CARHR240310.1	Carubv10002499m, Carubv10003614m, Carubv10025308m	Thhalv10000222m, Thhalv10004502m, Thhalv10013985m, Thhalv10025602m	RaChr06G05810.1, RaChr07G05160.1, RaChr10G12220.1, RaChr10G23850.1, RaChr11G10050.1, RaChr11G20650.1, RaChr13G24900.1	g14150.t1, g16914.t1, g42284.t1	4	4	4	4	3	4	7	3	33	FALSE	FALSE
OG0000305	AL1G42200.t1, AL1G42220.t1, AL1G42230.t1, AL1G42250.t1, AL1G49520.t1, AL4G21310.t1	AT1G28570.1, AT1G28580.1, AT1G28590.1, AT1G28600.1, AT1G28610.2, AT1G31550.2, AT2G27360.1	Bvul_12000, Bvul_14119, Bvul_22033, Bvul_22034	CARHR028050.1, CARHR028070.1, CARHR028080.1, CARHR028090.1, CARHR028100.1		Thhalv10009438m	RaChr01G21740.1, RaChr01G21750.1, RaChr02G20890.1, RaChr02G20900.1, RaChr02G20910.1	g16322.t1, g16323.t1, g16324.t1, g4392.t1, g51043.t1	6	7	4	5	0	1	5	5	33	FALSE	FALSE
OG0000306	AL1G42770.t1, AL4G26300.t1, AL4G29950.t1, AL4G41120.t1	AT1G29050.1, AT2G31110.2, AT2G34070.1, AT2G42570.1	Bvul_04223, Bvul_14060, Bvul_17717, Bvul_24574	CARHR028270.1, CARHR124700.1, CARHR128160.1, CARHR137710.1	Carubv10009422m, Carubv10023325m, Carubv10023411m, Carubv10023492m	Thhalv10007896m, Thhalv10016785m, Thhalv10016832m, Thhalv10016834m	RaChr01G21950.2, RaChr06G21220.1, RaChr07G13700.1	g20787.t1, g30083.t1, g3575.t1, g43414.t1, g48465.t1, g82910.t1	4	4	4	4	4	4	3	6	33	FALSE	FALSE
OG0000307	AL1G18420.t1, AL1G18440.t1, AL4G21910.t1, AL8G31980.t1	AT1G08065.1, AT1G08080.1, AT2G28210.1	Bvul_07504, Bvul_12945, Bvul_19869	CARHR007870.1, CARHR007900.1, CARHR107500.1, CARHR121100.1, CARHR269770.1	Carubv10012300m, Carubv10012428m, Carubv10023883m, Carubv10025180m	Thhalv10008451m, Thhalv10009315m, Thhalv10014359m, Thhalv10017075m	RaChr01G05100.1, RaChr02G04810.1, RaChr02G04820.1, RaChr02G04830.1, RaChr02G04840.1, RaChr02G04850.1, RaChr07G08590.2	g19641.t1, g20516.t1, g2972.t1	4	3	3	5	4	4	7	3	33	FALSE	FALSE
OG0000308	AL6G49050.t1, AL6G49140.t1, AL6G49150.t1, AL8G26920.t1, AL9U10540.t1, AL9U10550.t1	AT4G03630.1, AT4G05460.1, AT5G52480.1	Bvul_11526	CARHR252060.1, CARHR252090.1, CARHR252110.1, CARHR252130.1	Carubv10001497m, Carubv10001596m, Carubv10001657m, Carubv10002497m, Carubv10006535m	Thhalv10009631m, Thhalv10010638m, Thhalv10023830m, Thhalv10028845m, Thhalv10028911m, Thhalv10029272m, Thhalv10029275m, Thhalv10029411m	RaChr15G03790.1, Ra_scaffold_00005G00470.1, Ra_scaffold_00005G00490.1	g28819.t1, g47667.t1, g9930.t1	6	3	1	4	5	8	3	3	33	FALSE	FALSE
OG0000309	AL6G29990.t1, AL6G30000.t1, AL6G30010.t1, AL6G30020.t1, AL6G30040.t1, AL6G30050.t1, AL6G30060.t1, AL6G30070.t1	AT5G18710.1, AT5G18720.1, AT5G18730.1, AT5G18740.1	Bvul_17831	CARHR194260.1, CARHR194270.1, CARHR194280.1, CARHR194290.1	Carubv10000401m, Carubv10000613m, Carubv10002557m, Carubv10003196m, Carubv10003746m, Carubv10003791m	Thhalv10012848m, Thhalv10013076m, Thhalv10015238m, Thhalv10015337m, Thhalv10015592m	RaChr10G17620.1, RaChr10G17630.1	g38888.t1, g5242.t1, g5243.t1	8	4	1	4	6	5	2	3	33	FALSE	FALSE
OG0000310	AL1G47760.t1, AL6G44110.t1	AT4G10270.1	Bvul_09174, Bvul_09175, Bvul_13923, Bvul_13929	CARHR032800.1, CARHR256440.1, CARHR256510.1	Carubv10002346m, Carubv10010743m, Carubv10010746m, Carubv10010753m, Carubv10010758m, Carubv10011164m, Carubv10011689m	Thhalv10009208m	RaChr02G24290.1, RaChr14G03950.1, RaChr14G04000.1, RaChr14G04010.1, RaChr14G04040.1, RaChr15G06130.1, RaChr15G06140.1, Ra_scaffold_00039G00070.1, Ra_scaffold_00039G00090.1	g34697.t1, g41942.t1, g53731.t1, g8372.t1, g9791.t1, g9795.t1	2	1	4	3	7	1	9	6	33	FALSE	FALSE
OG0000311	AL1G31240.t1, AL1G31270.t1, AL1G34810.t1, AL1G35390.t1, AL1G35480.t1, AL3G33590.t1	AT1G18760.1, AT1G18770.1	Bvul_01242, Bvul_01244, Bvul_07595, Bvul_21260	CARHR019400.1, CARHR019410.1, CARHR019430.1, CARHR104640.1, CARHR189080.1	Carubv10010863m, Carubv10010970m, Carubv10012309m, Carubv10012578m	Thhalv10009491m, Thhalv10009703m, Thhalv10010983m	RaChr01G14180.1, RaChr01G16610.1, RaChr02G14170.1, RaChr02G16060.1	g10345.t1, g31768.t1, g41633.t1, g6550.t1, g6551.t1	6	2	4	5	4	3	4	5	33	FALSE	FALSE
OG0000312	AL1G57810.t1, AL1G63440.t1	AT1G50190.1, AT1G55380.1, AT1G55390.1, AT1G55420.1, AT1G55430.1, AT1G55440.1, AT1G55700.1, AT2G23100.1, AT5G42280.1	Bvul_04490, Bvul_13252	CARHR040270.1, CARHR045050.1, CARHR045070.1, CARHR045110.1, CARHR114430.1	Carubv10004518m, Carubv10006935m, Carubv10008515m, Carubv10009409m, Carubv10028212m	Thhalv10000551m, Thhalv10000813m, Thhalv10001211m, Thhalv10011360m, Thhalv10012036m, Thhalv10012084m, Thhalv10012244m		g2781.t1, g40647.t1, g44621.t1	2	9	2	5	5	7	0	3	33	FALSE	FALSE
OG0000313	AL7G42270.t1, AL7G42360.t1, AL7G42980.t1, AL8G22690.t1	AT4G08990.1, AT4G13610.1, AT4G14140.2, AT5G49160.1	Bvul_07793, Bvul_08848	CARHR070510.1, CARHR182500.1, CARHR185450.1, CARHR287790.1, CARHR293620.1	Carubv10006424m, Carubv10025150m, Carubv10025739m	Thhalv10000011m, Thhalv10003514m, Thhalv10005683m	RaChr10G08740.1, RaChr10G08980.1, RaChr10G09020.1, RaChr10G09190.1, RaChr11G07380.1, RaChr11G07440.1	g10596.t1, g28145.t1, g32765.t1, g42347.t1, g53223.t1, g9491.t1	4	4	2	5	3	3	6	6	33	FALSE	FALSE
OG0000314	AL2G18550.t1, AL3G27490.t1, AL3G50670.t1	AT1G57906.1, AT1G65740.1, AT1G65760.1, AT1G65770.1, AT2G17690.1	Bvul_00526, Bvul_05560, Bvul_07428, Bvul_10973, Bvul_13409, Bvul_17886, Bvul_22339	CARHR107940.1, CARHR107950.1, CARHR284380.1		Thhalv10000476m, Thhalv10000488m, Thhalv10022699m, Thhalv10022973m, Thhalv10023034m, Thhalv10023087m, Thhalv10023184m		g21390.t1, g27443.t1, g35480.t1, g35718.t1, g39498.t1, g42932.t1, g42933.t1, g7493.t1	3	5	7	3	0	7	0	8	33	FALSE	FALSE
OG0000315	AL3G43600.t1	AT1G32010.1, AT2G15420.1, AT3G42060.1, AT5G27890.1		CARHR259430.1	Carubv10002976m, Carubv10003699m, Carubv10006947m, Carubv10016549m, Carubv10016663m, Carubv10018476m, Carubv10020155m, Carubv10022147m, Carubv10025490m, Carubv10025592m		RaChr03G07490.1, RaChr04G20860.1, RaChr05G25410.1, RaChr06G07270.1, RaChr09G20770.1, RaChr09G20780.1, RaChr11G05520.1, RaChr11G05530.1, RaChr11G05550.1, RaChr11G06180.1	g19076.t1, g20281.t1, g24318.t1, g27341.t1, g39571.t1, g57686.t1, g7946.t1	1	4	0	1	10	0	10	7	33	FALSE	FALSE
OG0000316	AL2G29700.t1, AL2G29710.t1, AL2G29730.t1, AL2G30490.t1, AL2G30510.t1	AT1G70380.1, AT1G70390.1, AT1G70960.1, AT1G70970.1, AT1G71290.1		CARHR064250.1	Carubv10015932m, Carubv10021316m, Carubv10021343m, Carubv10021443m, Carubv10021696m, Carubv10021771m, Carubv10021972m, Carubv10022275m, Carubv10022454m, Carubv10024949m, Carubv10025231m	Thhalv10019476m	RaChr15G17370.1	g11282.t1, g11283.t1, g19566.t1, g19567.t1, g20573.t1, g5428.t1, g5429.t1, g5430.t1, g5431.t1	5	5	0	1	11	1	1	9	33	FALSE	FALSE
OG0000317			Bvul_00993, Bvul_06633, Bvul_13659	CARHR035020.1, CARHR103550.1, CARHR108040.1, CARHR115000.1, CARHR149880.1, CARHR152520.1, CARHR154280.1, CARHR158140.1, CARHR159350.1, CARHR183020.1, CARHR217870.1, CARHR258320.1, CARHR266450.1, CARHR287070.1, CARHR287680.1, CARHR287700.1	Carubv10012763m, Carubv10025122m	Thhalv10023785m	RaChr12G12630.1	g10506.t1, g17684.t1, g20535.t1, g29306.t1, g35140.t1, g35798.t1, g43715.t1, g50903.t1, g57576.t1, g75046.t1	0	0	3	16	2	1	1	10	33	FALSE	FALSE
OG0000318				CARHR056740.1, CARHR057140.1, CARHR101670.1, CARHR105090.1, CARHR114880.1, CARHR116230.1, CARHR153690.1, CARHR153950.1, CARHR218260.1, CARHR219420.1, CARHR260180.1, CARHR285000.1				g11316.t1, g13281.t1, g16998.t1, g17927.t1, g19259.t1, g20429.t1, g20638.t1, g23124.t1, g26350.t1, g27057.t1, g27816.t1, g31983.t1, g33490.t1, g42430.t1, g44661.t1, g52596.t1, g53918.t1, g56850.t1, g60538.t1, g6687.t1, g68755.t1	0	0	0	12	0	0	0	21	33	FALSE	FALSE
OG0000319				CARHR105060.1, CARHR218440.1, CARHR286250.1				g10137.t1, g16843.t1, g17724.t1, g17850.t1, g18899.t1, g2075.t1, g20837.t1, g21384.t1, g23035.t1, g25095.t1, g25166.t1, g25410.t1, g28390.t1, g30620.t1, g30621.t1, g34005.t1, g35616.t1, g41236.t1, g41852.t1, g43121.t1, g44758.t1, g44934.t1, g46494.t1, g47346.t1, g47673.t1, g49439.t1, g51871.t1, g52754.t1, g53395.t1, g65509.t1	0	0	0	3	0	0	0	30	33	FALSE	FALSE
OG0000320	AL4G33530.t1, AL5G34340.t1, AL8G37250.t1	AT2G37170.1, AT2G37180.1, AT3G53420.1, AT5G60660.1	Bvul_10290, Bvul_15639, Bvul_18142	CARHR131680.1, CARHR131690.1, CARHR163320.1, CARHR274340.1	Carubv10017763m, Carubv10023789m, Carubv10025207m, Carubv10026881m	Thhalv10010598m, Thhalv10014299m, Thhalv10017041m, Thhalv10017874m	RaChr06G16170.1, RaChr07G16610.1, RaChr07G16620.1, RaChr08G10650.1, RaChr09G07810.1, RaChr14G17170.1, RaChr15G37100.1	g11999.t1, g20434.t1, g9857.t1	3	4	3	4	4	4	7	3	32	FALSE	FALSE
OG0000321	AL5G27670.t1, AL5G27680.t1, AL5G27690.t1, AL5G27700.t1, AL5G27710.t1	AT3G48270.1, AT3G48280.1, AT3G48290.2, AT3G48300.1, AT3G48310.1, AT3G48320.1	Bvul_06746, Bvul_09575, Bvul_18754, Bvul_23255	CARHR056050.1, CARHR157030.1, CARHR157040.1, CARHR157050.1, CARHR157060.1, CARHR157080.1	Carubv10017089m, Carubv10018908m, Carubv10018996m, Carubv10019090m, Carubv10019302m	Thhalv10010323m, Thhalv10010383m		g23121.t1, g41649.t1, g41650.t1, g62184.t1	5	6	4	6	5	2	0	4	32	FALSE	FALSE
OG0000322	AL3G45200.t2, AL5G25040.t1, AL5G25560.t1		Bvul_23503		Carubv10007919m		RaChr03G07620.1	g12016.t1, g13034.t1, g14193.t1, g15188.t1, g20360.t1, g23218.t1, g23283.t1, g2495.t1, g27636.t1, g32261.t1, g32530.t1, g35339.t1, g35783.t1, g40504.t1, g4122.t1, g43051.t1, g43064.t1, g43718.t1, g43907.t1, g45262.t1, g47415.t1, g47587.t1, g5010.t1, g52704.t1, g65083.t1, g8343.t1	3	0	1	0	1	0	1	26	32	FALSE	FALSE
OG0000323	AL3G32400.t1, AL3G47670.t1, AL5G22400.t1, AL7G17420.t1	AT1G49490.1, AT2G15880.1, AT3G19020.1, AT4G33970.1	Bvul_11479, Bvul_17149, Bvul_23372	CARHR039510.1, CARHR094440.1, CARHR106210.1, CARHR242100.1	Carubv10007020m, Carubv10012584m, Carubv10013695m, Carubv10015192m	Thhalv10012214m, Thhalv10022433m, Thhalv10023190m, Thhalv10024590m	RaChr01G30480.1, RaChr02G29210.1, RaChr05G25430.1, RaChr12G25080.1, RaChr13G26610.1	g24180.t1, g30232.t1, g30502.t1, g52166.t1	4	4	3	4	4	4	5	4	32	FALSE	FALSE
OG0000324	AL5G34540.t1	AT5G32613.1			Carubv10024684m, Carubv10028307m	Thhalv10000506m, Thhalv10001790m, Thhalv10001871m, Thhalv10002236m, Thhalv10012022m, Thhalv10012241m, Thhalv10015630m, Thhalv10017661m, Thhalv10019627m, Thhalv10019861m, Thhalv10023055m, Thhalv10023807m, Thhalv10023978m, Thhalv10027297m, Thhalv10027414m, Thhalv10027423m, Thhalv10029225m, Thhalv10029233m	RaChr02G31020.1, RaChr06G04350.1, RaChr07G04300.1, RaChr07G04330.1, RaChr12G00670.1, RaChr13G06640.1, RaChr13G09810.1, Ra_scaffold_00175G00030.1	g34920.t1, g35864.t1	1	1	0	0	2	18	8	2	32	FALSE	FALSE
OG0000325	AL1G40550.t1, AL3G49080.t2, AL3G52720.t2, AL5G38700.t1, AL6G39940.t1, AL7G47200.t1	AT1G24388.1, AT3G57210.1, AT4G11700.1	Bvul_08159, Bvul_15021	CARHR073970.1, CARHR170750.1	Carubv10001419m, Carubv10001999m, Carubv10005425m, Carubv10006782m, Carubv10006844m, Carubv10014257m, Carubv10014551m, Carubv10017954m	Thhalv10027826m, Thhalv10027954m, Thhalv10028156m, Thhalv10028175m, Thhalv10028292m, Thhalv10028328m	RaChr03G08500.1, RaChr15G09580.1	g22305.t1, g36692.t1, g6028.t1	6	3	2	2	8	6	2	3	32	FALSE	FALSE
OG0000326	AL3G41830.t1, AL3G45820.t1, AL4G10860.t1, AL4G10920.t1, AL7G11250.t1	AT2G14160.1, AT2G21660.1, AT2G21690.1, AT4G39260.1	Bvul_08922, Bvul_10834	CARHR106480.1, CARHR112650.1, CARHR112690.1, CARHR247430.1, CARHR263100.1, CARHR273450.1	Carubv10015389m, Carubv10025023m	Thhalv10000386m, Thhalv10000466m, Thhalv10000555m	RaChr05G23590.1, RaChr05G25120.1, RaChr06G07870.1, RaChr07G00030.1	g10857.t1, g3180.t1, g37725.t1, g38399.t1, g4693.t1, g5533.t1	5	4	2	6	2	3	4	6	32	FALSE	FALSE
OG0000327	AL3G14810.t1, AL4G38350.t1, AL4G38410.t1, AL4G38450.t1	AT2G40500.1, AT2G40560.1	Bvul_01642, Bvul_07723, Bvul_21327	CARHR135700.1	Carubv10015871m, Carubv10016509m, Carubv10021274m, Carubv10025306m, Carubv10025442m, Carubv10025472m	Thhalv10012219m, Thhalv10017514m, Thhalv10017570m, Thhalv10017880m, Thhalv10017889m, Thhalv10017950m, Thhalv10017958m, Thhalv10029430m, Thhalv10029514m	RaChr06G19320.1, RaChr07G19940.1, RaChr08G00630.1, RaChr10G18050.1, RaChr11G15490.1	g11385.t1, g32698.t1	4	2	3	1	6	9	5	2	32	FALSE	FALSE
OG0000328	AL3G39250.t1, AL3G53950.t1, AL4G11220.t1, AL4G11240.t1, AL4G11250.t1	AT2G21930.1	Bvul_12914, Bvul_18281, Bvul_21472, Bvul_21523	CARHR049440.1, CARHR049450.1, CARHR049470.1, CARHR053120.1, CARHR078280.1, CARHR078290.1, CARHR147800.1, CARHR186290.1	Carubv10006925m, Carubv10015140m, Carubv10024583m, Carubv10024974m, Carubv10025029m	Thhalv10000190m, Thhalv10000505m		g23706.t1, g23707.t1, g27627.t1, g33337.t1, g3600.t1, g43819.t1, g8130.t1	5	1	4	8	5	2	0	7	32	FALSE	FALSE
OG0000329	AL1G43760.t1, AL1G43770.t1, AL4G30390.t1, AL4G30400.t1	AT1G29910.1, AT1G29920.1, AT1G29930.1, AT2G34420.1, AT2G34430.1	Bvul_23558	CARHR029510.1, CARHR128500.1	Carubv10010022m, Carubv10010908m, Carubv10011129m, Carubv10023856m, Carubv10024479m	Thhalv10008476m, Thhalv10008479m, Thhalv10008481m, Thhalv10017088m	RaChr01G22680.1, RaChr01G22690.1, RaChr02G21520.1, RaChr02G21530.1, RaChr07G14020.1, RaChr07G14030.1, Ra_scaffold_00064G00070.1, Ra_scaffold_00064G00080.1	g35899.t1, g35900.t1, g52413.t1	4	5	1	2	5	4	8	3	32	FALSE	FALSE
OG0000330	AL1G63060.t1, AL2G21240.t1, AL2G21890.t1, AL4G28930.t1, AL6G12540.t1, AL6G32160.t1, AL6G35910.t1, AL6G48650.t1, AL6G48930.t1, AL6G50030.t1, AL7G44880.t1	AT1G65350.1, AT4G02890.3, AT4G05320.2, AT5G03240.1, AT5G20620.1, AT5G37640.1		CARHR252250.1	Carubv10001095m, Carubv10001174m, Carubv10001544m, Carubv10001548m, Carubv10003053m, Carubv10007326m, Carubv10012156m, Carubv10020456m	Thhalv10011466m, Thhalv10028728m, Thhalv10028730m		g3695.t1, g54459.t1, g7360.t1	11	6	0	1	8	3	0	3	32	FALSE	FALSE
OG0000331	AL1G32700.t1, AL2G35750.t1, AL4G10290.t1	AT1G19970.1, AT1G75760.1, AT2G21190.1, AT4G38790.1	Bvul_02463, Bvul_05712, Bvul_10636, Bvul_21197	CARHR020460.1, CARHR069170.1, CARHR112050.1, CARHR247940.1	Carubv10005480m, Carubv10010001m, Carubv10020786m, Carubv10024898m	Thhalv10008458m, Thhalv10018988m, Thhalv10025877m	RaChr01G15200.1, RaChr02G15160.1, RaChr03G17210.1, RaChr07G01010.1, RaChr13G31430.2, RaChr14G24680.1, RaChr15G07960.1	g13531.t1, g21939.t1, g48198.t1	3	4	4	4	4	3	7	3	32	FALSE	FALSE
OG0000332	AL106U10010.t1, AL2G24380.t1, AL2G31490.t1, AL2G31500.t1, AL3G46310.t1, AL6G16140.t1	AT1G66570.1, AT1G71880.1, AT1G71890.1, AT2G14670.1, AT5G06170.1, AT5G43610.1	Bvul_13015, Bvul_15598, Bvul_20029	CARHR064690.1, CARHR179040.1, CARHR206880.1	Carubv10002510m, Carubv10006922m, Carubv10020153m, Carubv10022273m	Thhalv10015600m, Thhalv10018412m, Thhalv10023799m, Thhalv10023916m	RaChr03G13730.1, RaChr10G27470.1, RaChr11G24530.1, RaChr15G18130.1	g33669.t1, g51588.t1	6	6	3	3	4	4	4	2	32	FALSE	FALSE
OG0000333	AL1G23620.t1, AL1G23630.t1, AL1G23970.t1, AL1G24080.t1, AL1G24180.t1, AL1G24190.t1, AL1G24380.t1, AL3G36780.t1	AT1G12300.1, AT1G12620.1, AT1G12700.1, AT1G12775.1, AT3G22470.1	Bvul_00039, Bvul_00046, Bvul_00047	CARHR013000.1	Carubv10008555m, Carubv10011428m, Carubv10011758m, Carubv10011891m, Carubv10012052m, Carubv10012127m, Carubv10012310m	Thhalv10002441m, Thhalv10007046m, Thhalv10007048m, Thhalv10007095m, Thhalv10007258m, Thhalv10020312m		g30329.t1, g41483.t1	8	5	3	1	7	6	0	2	32	FALSE	FALSE
OG0000334	AL1G58860.t1, AL3G34580.t1, AL7G25590.t1, AL8G30090.t1	AT1G51060.1, AT3G20670.1, AT4G27230.1, AT5G54640.1	Bvul_22314, Bvul_22366	CARHR041080.1, CARHR096480.1, CARHR234870.1, CARHR267950.1	Carubv10006016m, Carubv10010618m, Carubv10014905m, Carubv10027287m	Thhalv10011856m, Thhalv10021749m, Thhalv10026555m	RaChr01G31690.1, RaChr04G14830.1, RaChr05G16950.1, RaChr12G19050.1, RaChr13G20340.1, RaChr14G11480.1, Ra_scaffold_00083G00030.1	g22508.t1, g36930.t1, g37295.t1, g7495.t1	4	4	2	4	4	3	7	4	32	FALSE	FALSE
OG0000335	AL1G29920.t1, AL2G32530.t1, AL2G32570.t1, AL7G49910.t1	AT1G17600.1, AT1G72840.2, AT1G72860.1, AT4G09360.1, AT4G09430.1, AT5G40100.1, AT5G48770.1	Bvul_00398, Bvul_01997, Bvul_05183, Bvul_06556, Bvul_21452	CARHR018200.1, CARHR018220.1, CARHR065800.1, CARHR065850.2, CARHR262010.1	Carubv10004053m, Carubv10004054m		RaChr03G14650.1, RaChr13G01180.1	g14142.t1, g23957.t1, g32353.t1, g36337.t1, g42096.t1, g49359.t1, g49458.t1	4	7	5	5	2	0	2	7	32	FALSE	FALSE
OG0000336	AL7G49930.t1, AL7G50480.t1, AL7G50550.t1, AL8G42910.t1	AT4G02235.1, AT4G11250.1, AT5G37415.1, AT5G38740.1, AT5G39750.1, AT5G39810.1, AT5G40120.1, AT5G40220.1, AT5G41200.1, AT5G65330.1	Bvul_16461, Bvul_22627	CARHR058360.1, CARHR262050.1, CARHR279290.1	Carubv10006350m, Carubv10006654m, Carubv10007456m, Carubv10007591m, Carubv10015354m, Carubv10028378m	Thhalv10005313m, Thhalv10028184m, Thhalv10028281m, Thhalv10028282m	RaChr13G03780.1	g14672.t1, g2556.t1	4	10	2	3	6	4	1	2	32	FALSE	FALSE
OG0000337	AL166U10010.t1, AL3G37130.t1, AL7G41200.t1, AL8G16270.t1	AT3G22810.1, AT4G14740.1, AT5G43870.1	Bvul_01105, Bvul_01106, Bvul_14543, Bvul_14546	CARHR098670.1, CARHR179560.1, CARHR216610.1, CARHR221220.1	Carubv10004726m, Carubv10013580m, Carubv10026369m	Thhalv10003209m, Thhalv10020762m, Thhalv10025120m	RaChr04G16550.1, RaChr05G18850.1, RaChr10G04270.1, RaChr11G03390.1, RaChr12G08430.1, RaChr13G08580.1	g2368.t1, g24684.t1, g30862.t1, g49917.t1, g78809.t1	4	3	4	4	3	3	6	5	32	FALSE	FALSE
OG0000338	AL7G33050.t1, AL7G33100.t1	AT4G21030.1, AT4G21040.1, AT4G21050.1, AT4G21080.1	Bvul_06853	CARHR221090.1, CARHR227560.1, CARHR227570.1, CARHR227580.1, CARHR227590.1, CARHR227620.1, CARHR254770.1	Carubv10006458m, Carubv10007153m, Carubv10019341m	Thhalv10000420m, Thhalv10000425m, Thhalv10000492m, Thhalv10000493m, Thhalv10000527m, Thhalv10000542m, Thhalv10000621m, Thhalv10000624m, Thhalv10002284m, Thhalv10026815m, Thhalv10027080m, Thhalv10027190m, Thhalv10027321m, Thhalv10027456m		g18516.t1	2	4	1	7	3	14	0	1	32	FALSE	FALSE
OG0000339	AL3G46020.t1	AT1G51840.1	Bvul_03038, Bvul_08029, Bvul_11938, Bvul_15345, Bvul_17603, Bvul_23762	CARHR273140.1		Thhalv10017811m, Thhalv10017856m	RaChr01G32380.1, RaChr01G32390.1, RaChr01G32410.1, RaChr01G32420.1, RaChr01G32470.1, RaChr01G32940.1, RaChr02G30610.1, RaChr04G15470.1, RaChr04G15480.1, RaChr05G17620.1, RaChr05G22360.1, RaChr07G09610.1, RaChr15G27670.1, RaChr15G36300.1	g10025.t1, g31094.t1, g31720.t1, g35042.t1, g37397.t1, g42710.t1, g53174.t1	1	1	6	1	0	2	14	7	32	FALSE	FALSE
OG0000340	AL3G42860.t1, AL3G42930.t1, AL3G42940.t1, AL3G42950.t1, AL3G42960.t1, AL3G43030.t1, AL3G43040.t1	AT2G05380.1, AT2G05440.2, AT2G05510.1, AT2G05520.1, AT2G05530.1	Bvul_17918	CARHR103130.1, CARHR103190.1, CARHR103210.1, CARHR103220.1	Carubv10014882m, Carubv10014993m, Carubv10015006m	Thhalv10002748m, Thhalv10003123m, Thhalv10017460m	RaChr04G19490.1, RaChr04G19500.1, RaChr04G19510.1, RaChr05G22660.2, RaChr05G22680.1	g33214.t1, g34486.t1, g61712.t1, g8682.t1	7	5	1	4	3	3	5	4	32	FALSE	FALSE
OG0000341				CARHR111700.1	Carubv10007708m, Carubv10012754m, Carubv10012755m, Carubv10012758m			g22280.t1, g51924.t1, g55248.t1, g59107.t1, g59225.t1, g60163.t1, g62321.t1, g65576.t1, g68719.t1, g69411.t1, g70316.t1, g72425.t1, g72579.t1, g73379.t1, g74068.t1, g74995.t1, g75418.t1, g77188.t1, g77485.t1, g77709.t1, g78570.t1, g78715.t1, g79704.t1, g80137.t1, g80390.t1, g81226.t1, g82740.t1	0	0	0	1	4	0	0	27	32	FALSE	FALSE
OG0000342							RaChr01G27130.1, RaChr04G20590.1, RaChr05G25220.1, RaChr08G02560.1	g10878.t1, g11263.t1, g11582.t1, g14588.t1, g16088.t1, g17719.t1, g18170.t1, g18798.t1, g19073.t1, g21946.t1, g22608.t1, g28988.t1, g30049.t1, g31679.t1, g32912.t1, g35908.t1, g4053.t1, g46376.t1, g4684.t1, g49897.t1, g50415.t1, g54908.t1, g57008.t1, g57146.t1, g61092.t1, g62083.t1, g64003.t1, g68402.t1	0	0	0	0	0	0	4	28	32	FALSE	FALSE
OG0000343	AL4G14210.t1, AL5G28440.t1, AL6G35020.t1, AL7G21330.t1	AT3G48930.1, AT4G30800.1, AT5G23740.1	Bvul_03691, Bvul_06165, Bvul_06820, Bvul_12549, Bvul_19537	CARHR118230.1, CARHR157730.1, CARHR189790.1, CARHR238640.1	Carubv10002158m, Carubv10005922m, Carubv10018158m, Carubv10025724m	Thhalv10005057m, Thhalv10010781m	RaChr08G06810.1, RaChr09G04400.1, RaChr10G13680.1, RaChr11G11330.1, RaChr12G22160.1, Ra_scaffold_00061G00090.1	g28843.t1, g3841.t1, g7292.t1	4	3	5	4	4	2	6	3	31	FALSE	FALSE
OG0000344	AL5G36020.t1, AL6G44330.t1, AL6G44370.t1	AT3G54910.1, AT4G09920.1, AT4G10400.1, AT4G10410.1, AT4G10420.1	Bvul_16551	CARHR164880.1, CARHR256230.1, CARHR277260.1	Carubv10001079m, Carubv10017345m	Thhalv10004309m, Thhalv10010416m, Thhalv10015524m, Thhalv10018628m, Thhalv10018645m, Thhalv10019567m, Thhalv10019578m, Thhalv10027789m, Thhalv10027798m, Thhalv10028023m, Thhalv10028222m, Thhalv10028223m, Thhalv10028332m, Thhalv10028666m	RaChr15G39620.1	g26026.t1, g43797.t1	3	5	1	3	2	14	1	2	31	FALSE	FALSE
OG0000345	AL5G19930.t1, AL7G40210.t1, AL7G40220.t1	AT1G65670.1, AT3G30290.1, AT4G15300.1, AT4G15393.2, AT4G15396.1	Bvul_03529, Bvul_07221, Bvul_23214	CARHR222050.1, CARHR222080.1, CARHR222100.1	Carubv10004823m, Carubv10006787m, Carubv10007083m	Thhalv10024992m, Thhalv10025137m, Thhalv10027045m, Thhalv10027049m, Thhalv10027217m, Thhalv10027528m, Thhalv10027547m	RaChr12G09020.1, RaChr12G13380.1, RaChr13G09120.25, RaChr13G09260.1	g14472.t1, g22532.t1, g34745.t1	3	5	3	3	3	7	4	3	31	FALSE	FALSE
OG0000346	AL5G27010.t1, AL5G27040.t1, AL5G27050.t1, AL5G27060.t1	AT3G47740.1, AT3G47750.1, AT3G47760.1, AT3G47770.1, AT3G47780.1	Bvul_01979, Bvul_16494, Bvul_24395, Bvul_24396	CARHR156420.1, CARHR156430.1, CARHR156440.1, CARHR156450.1, CARHR156460.1	Carubv10016655m, Carubv10016657m	Thhalv10010102m, Thhalv10010112m, Thhalv10011002m, Thhalv10011038m	RaChr08G05610.1, RaChr08G05620.1, RaChr09G03410.1, RaChr09G03420.1	g20449.t1, g20450.t1, g35180.t1	4	5	4	5	2	4	4	3	31	FALSE	FALSE
OG0000347	AL1G13750.t1, AL1G59460.t1, AL5G39540.t1, AL6G23560.t1	AT1G04150.1, AT1G51570.1, AT3G57880.1, AT5G12970.1	Bvul_11133, Bvul_16619	CARHR041720.1, CARHR043630.1, CARHR168190.1, CARHR200490.1	Carubv10003573m, Carubv10008360m, Carubv10012494m, Carubv10016719m	Thhalv10005798m, Thhalv10006667m, Thhalv10011254m, Thhalv10012747m	RaChr01G32180.1, RaChr02G30380.1, RaChr08G14840.1, RaChr09G11180.1, RaChr10G22570.1, RaChr11G19420.1	g22776.t1, g35655.t1, g36848.t1	4	4	2	4	4	4	6	3	31	FALSE	FALSE
OG0000348	AL1G11940.t1, AL1G19650.t1, AL1G65940.t1, AL5G45310.t1, AL6G51150.t1	AT1G09180.1, AT1G56330.1, AT3G62560.1, AT4G02080.1	Bvul_00929, Bvul_05400, Bvul_21940	CARHR001910.1, CARHR009120.1, CARHR289870.1	Carubv10002026m, Carubv10010357m, Carubv10010383m, Carubv10018989m, Carubv10021517m	Thhalv10006249m, Thhalv10008842m, Thhalv10008843m, Thhalv10023704m, Thhalv10028985m	RaChr01G00780.1, RaChr02G00490.1, RaChr02G05850.1, RaChr15G02000.1, RaChr15G27540.1	g15754.t1	5	4	3	3	5	5	5	1	31	FALSE	FALSE
OG0000349	AL1G50740.t1, AL5G20880.t1, AL8G19300.t1	AT1G43722.1, AT5G28730.1			Carubv10018604m, Carubv10019370m, Carubv10028471m	Thhalv10015872m	RaChr06G08640.1, RaChr11G04750.1, RaChr11G09520.1, RaChr11G09530.1, RaChr13G06850.1, RaChr13G23510.1, RaChr14G07180.1, Ra_scaffold_00002G01830.1, Ra_scaffold_00002G01840.1	g15442.t1, g16450.t1, g25974.t1, g27164.t1, g31785.t1, g32674.t1, g43135.t1, g46595.t1, g47586.t1, g49640.t1, g57613.t1, g59182.t1, g8608.t1	3	2	0	0	3	1	9	13	31	FALSE	FALSE
OG0000350	AL3G17740.t1, AL4G30410.t1	AT2G34440.1, AT3G66656.1	Bvul_03070, Bvul_08882, Bvul_14402, Bvul_16206	CARHR081210.1, CARHR128530.1, CARHR176030.1, CARHR176040.1, CARHR213100.1, CARHR213110.1, CARHR213130.1	Carubv10014761m, Carubv10025656m	Thhalv10017825m, Thhalv10022154m	RaChr04G04630.1, RaChr05G06260.1, RaChr07G14040.1, RaChr10G09890.1, RaChr11G08180.1, RaChr13G00070.1, Ra_scaffold_00064G00060.1	g23328.t1, g27963.t1, g32079.t1, g36974.t1, g6839.t1	2	2	4	7	2	2	7	5	31	FALSE	FALSE
OG0000351	AL1G43100.t1, AL4G30180.t1	AT1G29310.1, AT1G78720.1, AT2G34250.1	Bvul_07313, Bvul_13064, Bvul_16646, Bvul_17295, Bvul_24595	CARHR028630.1, CARHR072260.1, CARHR128340.1, CARHR243530.1	Carubv10009028m, Carubv10017231m, Carubv10021368m, Carubv10023123m	Thhalv10007527m, Thhalv10016599m, Thhalv10027275m, Thhalv10028090m	RaChr01G22200.2, RaChr02G21220.1, RaChr03G09150.1, RaChr07G13890.1, RaChr13G27850.1, RaChr15G10540.1	g11460.t1, g15547.t1, g19491.t1	2	3	5	4	4	4	6	3	31	FALSE	FALSE
OG0000352	AL1G42180.t1, AL3G27410.t1, AL4G29700.t1, AL8G37480.t1	AT1G28550.1, AT2G33870.1, AT3G15060.1, AT5G60860.1	Bvul_06465, Bvul_10371, Bvul_15620	CARHR028030.1, CARHR090020.1, CARHR128030.1, CARHR274540.1	Carubv10012418m, Carubv10014602m, Carubv10024667m, Carubv10027113m	Thhalv10005376m, Thhalv10008739m, Thhalv10017739m	RaChr01G21720.1, RaChr05G11880.1, RaChr07G13570.1, RaChr14G17370.1, RaChr15G14570.1	g17443.t1, g19906.t1, g30091.t1, g53041.t1	4	4	3	4	4	3	5	4	31	FALSE	FALSE
OG0000353	AL4G20480.t1, AL4G20500.t1, AL8G35160.t1, AL8G35420.t1, AL8G35690.t1	AT1G35890.1	Bvul_02766, Bvul_14407, Bvul_19631	CARHR273100.1	Carubv10027934m	Thhalv10015349m, Thhalv10015599m, Thhalv10015750m, Thhalv10015954m, Thhalv10028104m, Thhalv10028345m	RaChr09G19400.1, RaChr14G15580.1, RaChr14G15660.1, RaChr14G16240.1, RaChr15G36280.1	g14033.t1, g22570.t1, g34438.t1, g44794.t1, g49466.t1, g5014.t1, g66389.t1, g81877.t1, g83077.t1	5	1	3	1	1	6	5	9	31	FALSE	FALSE
OG0000354	AL1G57970.t1, AL1G58570.t1, AL851U10010.t1	AT1G11362.1, AT1G11593.1, AT1G50325.1, AT1G50340.1, AT3G27999.1, AT4G03945.1	Bvul_04178, Bvul_04179		Carubv10002809m, Carubv10007531m, Carubv10010831m, Carubv10011967m, Carubv10012012m, Carubv10012144m, Carubv10012549m, Carubv10021543m, Carubv10025108m, Carubv10028037m, Carubv10028352m	Thhalv10009564m, Thhalv10009973m, Thhalv10010004m, Thhalv10012028m, Thhalv10012260m, Thhalv10019766m, Thhalv10027044m, Thhalv10027565m	RaChr02G08190.1		3	6	2	0	11	8	1	0	31	FALSE	FALSE
OG0000355	AL3G50240.t1, AL6G17270.t1, AL8G34610.t1	AT2G17360.1, AT5G07090.1, AT5G58420.1	Bvul_03460, Bvul_06397, Bvul_21312, Bvul_23698	CARHR107490.1, CARHR132920.1, CARHR206050.1, CARHR272250.1	Carubv10001743m, Carubv10014418m, Carubv10026972m	Thhalv10014163m, Thhalv10014417m, Thhalv10017036m, Thhalv10017108m, Thhalv10022813m	RaChr04G23260.1, RaChr05G26320.1, RaChr06G17250.2, RaChr07G17670.1, RaChr10G26540.2, RaChr11G23630.1	g22987.t1, g25256.t1, g6018.t1	3	3	4	4	3	5	6	3	31	FALSE	FALSE
OG0000356	AL6G23970.t1, AL6G23980.t1, AL6G23990.t1, AL6G24000.t1	AT5G13350.1, AT5G13360.3, AT5G13370.1, AT5G13380.1	Bvul_11772	CARHR200050.1, CARHR200060.1, CARHR200070.1, CARHR200080.1, CARHR200090.1, CARHR256550.1	Carubv10000528m, Carubv10002450m, Carubv10003724m	Thhalv10013038m, Thhalv10013044m	RaChr10G22170.1, RaChr11G19020.1, RaChr11G19030.1, RaChr11G19050.1	g27607.t1, g41163.t1, g43356.t1, g46976.t1, g50222.t1, g52481.t1, g66974.t1	4	4	1	6	3	2	4	7	31	FALSE	FALSE
OG0000357	AL1G29790.t1, AL1G63040.t1, AL2G32380.t1, AL3G26080.t1	AT1G17500.1, AT1G54280.1, AT1G72700.1, AT3G13900.1	Bvul_00964, Bvul_09432, Bvul_13265, Bvul_19491	CARHR018100.1, CARHR044640.1, CARHR065620.1, CARHR088710.1	Carubv10008113m, Carubv10011673m, Carubv10012832m, Carubv10019675m	Thhalv10006585m, Thhalv10011189m, Thhalv10018024m, Thhalv10019918m	RaChr01G13070.1, RaChr02G13180.6, RaChr03G14480.1, RaChr15G18940.1, Ra_scaffold_00299G00050.2	g13240.t1, g49270.t1	4	4	4	4	4	4	5	2	31	FALSE	FALSE
OG0000358	AL1G32140.t2, AL7G38310.t1, AL7G38320.t1, AL7G38340.t1	AT2G03020.1, AT4G16540.1, AT4G16550.1	Bvul_22596, Bvul_22778	CARHR215530.1, CARHR223020.1	Carubv10004647m, Carubv10006396m, Carubv10006504m	Thhalv10000293m, Thhalv10026050m, Thhalv10026211m, Thhalv10026831m	RaChr12G07660.1, RaChr12G10320.1, RaChr13G07400.1, RaChr13G07410.1, RaChr13G10770.1, RaChr13G10780.1, RaChr13G10800.1	g1426.t1, g14589.t1, g14591.t1, g18385.t1, g45801.t1, g56.t1	4	3	2	2	3	4	7	6	31	FALSE	FALSE
OG0000359	AL1G28320.t1, AL2G40340.t1, AL3G11900.t1, AL7G52100.t1	AT1G16190.1, AT1G79650.4, AT3G02540.1, AT5G38470.1	Bvul_08140, Bvul_16769, Bvul_17665, Bvul_22679	CARHR016670.1, CARHR073380.2, CARHR076540.1, CARHR291840.1	Carubv10005026m, Carubv10011879m, Carubv10016200m, Carubv10020503m	Thhalv10007982m, Thhalv10018655m, Thhalv10020817m, Thhalv10027790m	RaChr03G20500.1, RaChr12G03980.1, RaChr15G11560.1	g12595.t1, g17670.t1, g27834.t1, g41314.t1	4	4	4	4	4	4	3	4	31	FALSE	FALSE
OG0000360	AL1G13950.t1, AL1G13980.t1, AL8G36020.t1, AL8G36030.t1	AT1G04350.1, AT1G04380.1, AT5G59530.1, AT5G59540.1	Bvul_13402, Bvul_14007, Bvul_21036, Bvul_21039	CARHR003670.1, CARHR003680.1, CARHR003710.1, CARHR102190.1, CARHR142190.1, CARHR273000.1, CARHR273010.1	Carubv10012463m, Carubv10023479m, Carubv10028097m, Carubv10028262m	Thhalv10008015m, Thhalv10009937m, Thhalv10013883m	RaChr14G16150.1, RaChr15G36170.1, Ra_scaffold_00009G00340.1	g10598.t1, g20035.t1	4	4	4	7	4	3	3	2	31	FALSE	FALSE
OG0000361	AL1G48270.t1, AL1G48290.t1, AL7G30890.t1	AT4G22700.1, AT5G35900.1	Bvul_06766, Bvul_15223	CARHR215910.1	Carubv10005851m, Carubv10006407m, Carubv10007352m	Thhalv10000419m, Thhalv10000430m, Thhalv10000437m, Thhalv10000489m, Thhalv10000522m, Thhalv10000526m, Thhalv10000529m, Thhalv10000537m, Thhalv10000561m, Thhalv10000571m, Thhalv10000593m, Thhalv10000641m, Thhalv10000672m, Thhalv10000694m, Thhalv10000718m, Thhalv10026904m, Thhalv10027063m, Thhalv10027108m, Thhalv10027114m	RaChr07G05680.1		3	2	2	1	3	19	1	0	31	FALSE	FALSE
OG0000362	AL1G37670.t1, AL1G37710.t1, AL1G37720.t1, AL1G42110.t2, AL1G52850.t1, AL3G32930.t1, AL3G32940.t1	AT1G23950.2, AT1G23960.1, AT1G23970.2, AT1G27860.1, AT1G28500.1, AT3G19520.1	Bvul_09869, Bvul_12516	CARHR028040.1, CARHR087530.3, CARHR087540.1, CARHR160040.1, CARHR160050.1	Carubv10009754m, Carubv10009830m, Carubv10011096m, Carubv10014203m	Thhalv10009578m, Thhalv10009725m	RaChr04G08990.2, RaChr05G09790.1	g16465.t1, g21183.t1, g28350.t1	7	6	2	5	4	2	2	3	31	FALSE	FALSE
OG0000363	AL1G21740.t1, AL2G15860.t1, AL2G15870.t1, AL2G15890.t1, AL2G15910.t1	AT1G10810.1, AT1G60680.1, AT1G60690.1, AT1G60710.1, AT1G60730.3, AT1G60750.1	Bvul_17067, Bvul_17340, Bvul_23881, Bvul_23883	CARHR011030.1, CARHR051700.1, CARHR051710.1, CARHR051720.2	Carubv10020576m, Carubv10020589m	Thhalv10023569m, Thhalv10023573m, Thhalv10023574m, Thhalv10023904m, Thhalv10024059m	RaChr03G03150.1, RaChr03G03160.1, RaChr15G25680.1	g26568.t1, g26569.t1	5	6	4	4	2	5	3	2	31	FALSE	FALSE
OG0000364	AL7G13390.t1, AL7G13410.t1, AL8G33190.t1	AT4G37400.1, AT4G37410.1, AT4G37430.1, AT5G57220.1	Bvul_09422, Bvul_23068	CARHR067690.1, CARHR245780.1, CARHR245790.1, CARHR245810.1, CARHR271010.1	Carubv10004515m, Carubv10006572m, Carubv10007280m, Carubv10007609m	Thhalv10013359m, Thhalv10024979m, Thhalv10024981m, Thhalv10026880m, Thhalv10027443m	RaChr12G28150.1, RaChr12G28160.1, RaChr12G28190.1, RaChr12G28220.1, RaChr13G29880.1	g24239.t1, g28493.t1, g42562.t1	3	4	2	5	4	5	5	3	31	FALSE	FALSE
OG0000365	AL7G40200.t1, AL8G20140.t1	AT4G15400.1, AT5G47980.1	Bvul_03528, Bvul_06460, Bvul_23164, Bvul_24419	CARHR101210.1, CARHR219470.1, CARHR222040.1	Carubv10006304m, Carubv10006725m, Carubv10007198m	Thhalv10025191m, Thhalv10026919m	RaChr06G02200.1, RaChr12G09010.1, RaChr13G07340.1, RaChr13G09110.1, RaChr13G09140.1, RaChr13G09150.1, RaChr13G09160.1, RaChr13G09170.1, RaChr13G09180.1, RaChr13G09210.1, RaChr13G09290.1	g23719.t1, g42437.t1, g46675.t1, g57113.t1	2	2	4	3	3	2	11	4	31	FALSE	FALSE
OG0000366	AL7G44730.t1, AL8G45370.t1		Bvul_10402, Bvul_10476	CARHR034550.1, CARHR166210.1, CARHR219240.1, CARHR219390.1, CARHR219900.1		Thhalv10009777m, Thhalv10026817m, Thhalv10029194m	RaChr01G14410.1, RaChr04G24920.1, RaChr08G13170.1, RaChr09G12430.1, RaChr10G09510.1, RaChr12G23810.1, RaChr12G23840.1, RaChr13G20970.1, RaChr15G26740.1	g11095.t1, g16434.t1, g18233.t1, g23297.t1, g24773.t1, g25314.t1, g26527.t1, g33902.t1, g4078.t1, g430.t1	2	0	2	5	0	3	9	10	31	FALSE	FALSE
OG0000367	AL8G39400.t1, AL8G39540.t1, AL8G39570.t1, AL8G39590.t1, AL8G39600.t1, AL8G39640.t1	AT5G62510.1, AT5G62660.1	Bvul_04077, Bvul_18995, Bvul_18996	CARHR049150.1, CARHR257640.1, CARHR264760.1, CARHR276200.1, CARHR276410.1, CARHR276420.1, CARHR276430.1	Carubv10026444m, Carubv10026466m, Carubv10026535m, Carubv10027527m, Carubv10028476m, Carubv10028531m, Carubv10028609m	Thhalv10004411m, Thhalv10005275m, Thhalv10005666m, Thhalv10028181m, Thhalv10029429m		g9413.t1	6	2	3	7	7	5	0	1	31	FALSE	FALSE
OG0000368		AT2G07240.1		CARHR034500.1, CARHR104490.1, CARHR118770.1, CARHR120350.1	Carubv10006038m, Carubv10007888m, Carubv10007889m, Carubv10007950m, Carubv10007957m, Carubv10021521m, Carubv10025206m, Carubv10027525m	Thhalv10001261m, Thhalv10003093m, Thhalv10010036m, Thhalv10012295m, Thhalv10015415m, Thhalv10015447m, Thhalv10023140m, Thhalv10023958m, Thhalv10023964m, Thhalv10029131m	RaChr09G20490.1	g2226.t1, g2227.t1, g27294.t1, g35764.t1, g56491.t1, g59750.t1, g6818.t1	0	1	0	4	8	10	1	7	31	FALSE	FALSE
OG0000369			Bvul_01208, Bvul_01585, Bvul_01651, Bvul_08009, Bvul_10399, Bvul_11655, Bvul_15768	CARHR047160.1, CARHR047200.1, CARHR047220.1, CARHR047260.1, CARHR047480.1, CARHR047560.1, CARHR047570.1, CARHR047590.1, CARHR055020.1, CARHR149270.1, CARHR262020.1, CARHR263770.1, CARHR288100.1, CARHR288500.1, CARHR291940.1	Carubv10005833m, Carubv10006532m, Carubv10007024m, Carubv10021492m	Thhalv10028273m, Thhalv10028291m		g11589.t1, g19546.t1, g3261.t1	0	0	7	15	4	2	0	3	31	FALSE	FALSE
OG0000370				CARHR217380.1, CARHR251890.1, CARHR294480.1				g19077.t1, g19432.t1, g19537.t1, g24566.t1, g2645.t1, g27638.t1, g28699.t1, g33035.t1, g33803.t1, g4037.t1, g41705.t1, g42732.t1, g44250.t1, g44492.t1, g45302.t1, g45415.t1, g4651.t1, g48688.t1, g55164.t1, g56006.t1, g584.t1, g59860.t1, g60384.t1, g62733.t1, g65633.t1, g7168.t1, g81636.t1, g8623.t1	0	0	0	3	0	0	0	28	31	FALSE	FALSE
OG0000371	AL3G21670.t2, AL4G33370.t1, AL5G34170.t1, AL6G13850.t1	AT2G37040.1, AT3G10340.1, AT3G53260.1, AT5G04230.2	Bvul_06279, Bvul_10280, Bvul_12019, Bvul_16251	CARHR084820.1, CARHR131540.1, CARHR289320.1	Carubv10013086m, Carubv10016752m, Carubv10022721m	Thhalv10010153m, Thhalv10016314m, Thhalv10020168m	RaChr04G05980.1, RaChr05G07250.1, RaChr06G16050.5, RaChr07G16490.1, RaChr08G10510.1, Ra_scaffold_01081G00020.1	g21895.t1, g32357.t1, g480.t1	4	4	4	3	3	3	6	3	30	FALSE	FALSE
OG0000372	AL1G25880.t1, AL5G12890.t1, AL5G12900.t1	AT1G14040.1, AT2G03240.1, AT2G03260.1	Bvul_01571, Bvul_14097, Bvul_15958	CARHR014410.1, CARHR014420.1, CARHR145570.1, CARHR145590.1	Carubv10011174m, Carubv10016686m, Carubv10016880m	Thhalv10003656m, Thhalv10003663m, Thhalv10006818m	RaChr01G09940.1, RaChr02G10110.4, RaChr02G10380.1, RaChr06G00850.1, RaChr06G01130.1, RaChr09G17610.1, RaChr09G17620.2	g20235.t1, g37278.t1, g39031.t1, g39604.t1	3	3	3	4	3	3	7	4	30	FALSE	FALSE
OG0000373	AL2G29310.t1, AL2G29370.t1, AL2G29390.t1, AL5G35460.t1	AT1G70040.1, AT1G70120.1, AT3G54410.1	Bvul_00448, Bvul_03493, Bvul_20043, Bvul_21282, Bvul_23331	CARHR063130.1, CARHR063140.1, CARHR063150.1, CARHR215600.1, CARHR263070.1	Carubv10021341m, Carubv10022202m, Carubv10022267m	Thhalv10019602m	RaChr15G16500.1, RaChr15G16570.1	g16113.t1, g27277.t1, g38089.t1, g38090.t1, g49104.t1, g62661.t1, g82107.t1	4	3	5	5	3	1	2	7	30	FALSE	FALSE
OG0000374	AL5G24720.t1, AL8G36450.t1, AL8G36460.t1	AT3G46000.1, AT3G46010.2, AT5G59880.1, AT5G59890.1	Bvul_01956, Bvul_15249	CARHR154360.1, CARHR154370.1, CARHR273490.1, CARHR273500.1	Carubv10018211m, Carubv10018217m, Carubv10027340m, Carubv10027342m	Thhalv10002704m, Thhalv10002714m, Thhalv10014975m	RaChr08G04040.1, RaChr08G04050.1, RaChr09G01890.1, RaChr09G01900.1, RaChr14G16500.1, RaChr14G16510.1	g25016.t1, g25017.t1, g34300.t1, g34301.t1	3	4	2	4	4	3	6	4	30	FALSE	FALSE
OG0000375	AL1G11860.t1, AL1G11870.t1, AL4G46490.t1, AL5G44800.t1, AL6G51480.t1	AT1G02520.1, AT1G02530.1, AT2G47000.1, AT3G62150.1, AT4G01820.1, AT4G01830.1	Bvul_04736, Bvul_05406, Bvul_18513	CARHR001850.1, CARHR142370.1, CARHR172490.1	Carubv10008098m, Carubv10022518m	Thhalv10001285m, Thhalv10005750m, Thhalv10006577m	RaChr01G00720.1, RaChr02G00430.1, RaChr06G25360.7, RaChr08G18530.1, RaChr13G33140.11	g22822.t1, g50041.t1, g691.t1	5	6	3	3	2	3	5	3	30	FALSE	FALSE
OG0000376	AL1G24560.t1, AL5G15450.t1, AL8G19870.t1	AT1G12920.1, AT3G26618.1, AT5G47880.1	Bvul_04016, Bvul_10261, Bvul_17864, Bvul_23545	CARHR013260.1, CARHR037090.1, CARHR147640.1, CARHR184450.1	Carubv10007975m, Carubv10009183m, Carubv10017286m	Thhalv10004173m, Thhalv10004248m, Thhalv10007678m	RaChr01G09470.1, RaChr02G09300.1, RaChr06G02580.1, RaChr09G18600.1, RaChr10G07110.1, RaChr11G05740.1, RaChr15G05830.1	g27099.t1, g29753.t1, g9910.t1	3	3	4	4	3	3	7	3	30	FALSE	FALSE
OG0000377	AL1G26420.t1, AL1G50710.t1, AL1G55630.t1, AL2G19920.t1, AL2G22250.t1, AL4G20710.t1, AL5G12710.t1, AL6G41920.t1, AL7G11640.t1, AL7G20110.t1, AL8G21920.t1, AL9U11500.t1	AT1G36510.1, AT3G32260.1		CARHR151660.1		Thhalv10002212m, Thhalv10002267m, Thhalv10002946m, Thhalv10003070m, Thhalv10012323m, Thhalv10026883m, Thhalv10027242m, Thhalv10027286m, Thhalv10029126m, Thhalv10029157m, Thhalv10029208m		g14195.t1, g34907.t1, g46716.t1, g50194.t1	12	2	0	1	0	11	0	4	30	FALSE	FALSE
OG0000378	AL4G19250.t1, AL5G23400.t1, AL6G40100.t1, AL7G18280.t1, AL7G18290.t1	AT4G33260.1, AT4G33270.1, AT5G26900.1, AT5G27080.1, AT5G27570.1, AT5G27945.1	Bvul_05382, Bvul_13800, Bvul_24188	CARHR193410.1, CARHR241340.1, CARHR286400.1	Carubv10003607m, Carubv10004774m, Carubv10004802m, Carubv10017230m	Thhalv10002840m, Thhalv10025162m, Thhalv10028650m	RaChr10G16860.1, RaChr12G24420.1, RaChr13G25900.1	g11378.t1, g32447.t1, g37318.t1	5	6	3	3	4	3	3	3	30	FALSE	FALSE
OG0000379	AL4G34710.t1, AL4G34730.t1, AL4G34740.t1, AL4G34750.t1, AL4G34760.t1, AL4G34780.t1, AL68U10030.t1, AL68U10050.t1	AT2G37780.1, AT2G37800.1, AT2G37810.1, AT2G37820.1	Bvul_09773, Bvul_16174	CARHR131730.1, CARHR131750.1	Carubv10025020m, Carubv10025466m	Thhalv10017138m, Thhalv10017531m, Thhalv10017725m, Thhalv10017859m, Thhalv10017974m	RaChr06G16760.1	g18243.t1, g18244.t1, g20053.t1, g33765.t1, g38244.t1, g38246.t1	8	4	2	2	2	5	1	6	30	FALSE	FALSE
OG0000380	AL1G46450.t1, AL4G46210.t1, AL4G46230.t1, AL8G32230.t1	AT1G32300.1, AT2G46740.1, AT2G46750.1, AT2G46760.1, AT5G56490.1	Bvul_07818, Bvul_07820, Bvul_24454	CARHR142070.1, CARHR142100.1, CARHR152160.1, CARHR270110.1	Carubv10011305m, Carubv10022850m, Carubv10022855m, Carubv10026149m	Thhalv10001364m, Thhalv10001763m, Thhalv10002773m, Thhalv10002834m	RaChr06G25120.1, RaChr07G26000.1, RaChr14G13100.1	g36010.t1, g43109.t1, g8621.t1	4	5	3	4	4	4	3	3	30	FALSE	FALSE
OG0000381	AL1G29380.t1, AL1G51540.t1, AL4G38120.t1, AL6G43180.t1	AT1G17150.1, AT1G43080.1, AT1G43090.1, AT1G43100.1, AT2G15450.1, AT2G15460.1, AT2G15470.1, AT2G26620.1, AT2G40310.1, AT4G13760.1	Bvul_13860, Bvul_19171	CARHR017730.1, CARHR135390.1, CARHR260510.1	Carubv10011686m, Carubv10012276m, Carubv10022383m, Carubv10024886m	Thhalv10009339m, Thhalv10009641m, Thhalv10017738m, Thhalv10027416m	RaChr01G12710.1	g19606.t1, g9815.t1	4	10	2	3	4	4	1	2	30	FALSE	FALSE
OG0000382	AL1G44680.t1, AL4G30860.t1, AL7G33410.t2, AL8G15380.t1	AT1G30620.1, AT2G34850.1, AT4G20460.1, AT5G44480.1	Bvul_05642, Bvul_08238, Bvul_09629, Bvul_13572	CARHR030100.1, CARHR178600.1, CARHR227280.1	Carubv10004939m, Carubv10009466m, Carubv10023266m, Carubv10026495m	Thhalv10000899m, Thhalv10007740m, Thhalv10025334m	RaChr01G23290.1, RaChr02G22140.1, RaChr07G14520.1, RaChr11G02610.5, RaChr12G13680.2	g18194.t1, g20320.t1, g31819.t1	4	4	4	3	4	3	5	3	30	FALSE	FALSE
OG0000383	AL1G59720.t1, AL3G47640.t1, AL6G12270.t1, AL6G12280.t1, AL6G12290.t1, AL6G12300.t1, AL6G12310.t1	AT3G46050.1, AT5G02980.1, AT5G03000.1, AT5G03020.1	Bvul_01883, Bvul_22101	CARHR049800.1, CARHR095190.1, CARHR095200.1, CARHR100580.1, CARHR100650.1, CARHR210300.1, CARHR210320.1	Carubv10001272m, Carubv10002582m, Carubv10003554m, Carubv10011920m, Carubv10018727m, Carubv10024969m		Ra_scaffold_00069G00070.1	g22791.t1, g3670.t1, g3671.t1	7	4	2	7	6	0	1	3	30	FALSE	FALSE
OG0000384	AL1G66390.t1, AL6G47060.t1, AL6G47070.t1, AL6G47080.t1	AT4G05350.1, AT4G12140.1, AT4G12150.1, AT4G12190.1, AT4G12210.1, AT4G12220.1	Bvul_05655, Bvul_11857, Bvul_19834	CARHR054900.1, CARHR254030.1, CARHR254040.1, CARHR255750.1, CARHR256630.1	Carubv10003618m, Carubv10003910m, Carubv10012297m	Thhalv10029142m, Thhalv10029147m, Thhalv10029381m, Thhalv10029424m	RaChr14G02380.1, RaChr15G04850.1, RaChr15G04860.1	g41397.t1, g41398.t1	4	6	3	5	3	4	3	2	30	FALSE	FALSE
OG0000385	AL3G44670.t1, AL6G32420.t1, AL7G36470.t1	AT1G67020.1	Bvul_06879, Bvul_09512, Bvul_23358	CARHR053150.1, CARHR218060.1, CARHR263960.1	Carubv10025509m, Carubv10025717m	Thhalv10002674m, Thhalv10003066m	RaChr11G12210.1, Ra_scaffold_00002G00790.1	g11026.t1, g15171.t1, g1620.t1, g20937.t1, g2415.t1, g26655.t1, g26958.t1, g39741.t1, g54113.t1, g62883.t1, g63846.t1, g6782.t1, g68836.t1, g8626.t1	3	1	3	3	2	2	2	14	30	FALSE	FALSE
OG0000386	AL1G41300.t1, AL3G31830.t1, AL6G25390.t1	AT1G52990.1, AT3G23320.1, AT5G44470.1, AT5G65005.1	Bvul_01005, Bvul_11175, Bvul_11176	CARHR038370.1, CARHR056860.1, CARHR146840.1, CARHR217450.1, CARHR287060.1	Carubv10006591m, Carubv10007509m	Thhalv10003059m, Thhalv10005379m, Thhalv10010973m, Thhalv10015769m, Thhalv10024083m, Thhalv10028305m		g21458.t1, g31594.t1, g37009.t1, g37698.t1, g52667.t1, g7101.t1, g7953.t1	3	4	3	5	2	6	0	7	30	FALSE	FALSE
OG0000387	AL1G58510.t1	AT1G48145.1, AT1G50750.1, AT1G50770.1, AT1G50790.1, AT1G50820.1		CARHR040850.1, CARHR040860.1, CARHR041490.1, CARHR041500.1, CARHR121480.1	Carubv10008295m, Carubv10010969m, Carubv10011068m, Carubv10011554m, Carubv10011613m, Carubv10011777m	Thhalv10012003m, Thhalv10012297m	RaChr01G31460.1, RaChr01G31470.1, RaChr01G31480.1, RaChr01G31490.1, RaChr02G30100.1, RaChr02G30110.1, RaChr02G30130.1, RaChr13G00480.1	g10120.t1, g10121.t1, g10122.t1	1	5	0	5	6	2	8	3	30	FALSE	FALSE
OG0000388	AL7G26330.t1, AL8G27110.t1, AL8G31580.t1, AL8G31590.t1	AT5G52640.1, AT5G56000.1, AT5G56010.1, AT5G56030.2	Bvul_07881, Bvul_19770, Bvul_22737	CARHR265630.1	Carubv10000353m, Carubv10003511m, Carubv10025984m, Carubv10025990m, Carubv10025991m	Thhalv10002229m, Thhalv10012817m, Thhalv10012832m, Thhalv10024561m, Thhalv10024564m	RaChr12G18460.1, RaChr13G19830.1, RaChr14G09820.1, RaChr14G12660.1, RaChr15G30350.1, RaChr15G33020.1	g21161.t1, g6372.t1	4	4	3	1	5	5	6	2	30	FALSE	FALSE
OG0000389	AL3G28170.t2	AT1G28030.1, AT1G52810.1	Bvul_10054, Bvul_10055, Bvul_10056, Bvul_10224, Bvul_17096	CARHR043000.1, CARHR043010.1, CARHR090630.1, CARHR251440.1	Carubv10009745m, Carubv10010246m, Carubv10011074m, Carubv10011508m	Thhalv10011658m, Thhalv10021144m, Thhalv10021145m	RaChr02G31390.1, RaChr04G10780.1, RaChr04G10790.1, RaChr05G12510.1, RaChr05G12520.1, RaChr11G21380.1	g21627.t1, g4180.t1, g45422.t1, g52338.t1, g83051.t1	1	2	5	4	4	3	6	5	30	FALSE	FALSE
OG0000390	AL34U10120.t1, AL384U10010.t1, AL3G20980.t1		Bvul_05583, Bvul_19021, Bvul_22048, Bvul_22871, Bvul_24748	CARHR050090.1, CARHR112600.1, CARHR146520.1, CARHR174350.1, CARHR174370.1, CARHR174920.1, CARHR174960.1, CARHR242450.1, CARHR247170.1, CARHR254560.1, CARHR256250.1, CARHR286210.1	Carubv10015537m		RaChr06G08800.1, RaChr07G03910.1, RaChr07G08420.1, RaChr08G11860.1, RaChr13G31050.1, RaChr14G24990.1, Ra_scaffold_00002G02040.1	g32283.t1, g46160.t1	3	0	5	12	1	0	7	2	30	FALSE	FALSE
OG0000391	AL3G39810.t1	AT2G15660.1, AT2G26880.1, AT2G40210.1	Bvul_07292, Bvul_09307, Bvul_09464, Bvul_09666, Bvul_09881, Bvul_11111, Bvul_11736, Bvul_16439, Bvul_17756, Bvul_19531	CARHR086360.1	Carubv10006793m, Carubv10015395m, Carubv10015981m, Carubv10024813m, Carubv10025411m	Thhalv10021945m, Thhalv10022157m, Thhalv10027229m	RaChr04G07300.1, RaChr05G08690.1, RaChr05G23060.1, RaChr05G23070.1	g18050.t1, g23181.t1, g52335.t1	1	3	10	1	5	3	4	3	30	FALSE	FALSE
OG0000392			Bvul_00162, Bvul_02279, Bvul_23506, Bvul_23602	CARHR105340.1, CARHR153320.1, CARHR167580.1	Carubv10012265m	Thhalv10022995m, Thhalv10026704m, Thhalv10027162m	RaChr01G23770.1, RaChr02G18600.1, RaChr03G11340.1, RaChr03G11360.1, RaChr09G00610.1, RaChr09G13270.1, RaChr14G04390.1, RaChr15G15600.1	g11424.t1, g12967.t1, g17011.t1, g26708.t1, g31198.t1, g31632.t1, g31742.t1, g39828.t1, g40620.t1, g53130.t1, g9347.t1	0	0	4	3	1	3	8	11	30	FALSE	FALSE
OG0000393			Bvul_07422, Bvul_08091, Bvul_09741				RaChr01G26330.1, RaChr02G12200.1, RaChr04G10060.1, RaChr04G20460.1, RaChr04G23550.1, RaChr05G22270.1, RaChr05G24440.1, RaChr07G07430.1, RaChr08G02220.1, RaChr08G02350.1, RaChr08G02440.1, RaChr11G04180.1, Ra_scaffold_00001G00090.1	g10342.t1, g15636.t1, g20877.t1, g29680.t1, g45659.t1, g46456.t1, g46908.t1, g50176.t1, g52931.t1, g53784.t1, g60660.t1, g61905.t1, g9332.t1, g9934.t1	0	0	3	0	0	0	13	14	30	FALSE	FALSE
OG0000394				CARHR046150.1, CARHR212420.1	Carubv10012757m, Carubv10012761m			g20788.t1, g51759.t1, g56959.t1, g62029.t1, g67949.t1, g70930.t1, g70994.t1, g71135.t1, g72350.t1, g72352.t1, g73515.t1, g76055.t1, g76341.t1, g76771.t1, g77771.t1, g78451.t1, g78695.t1, g78768.t1, g79330.t1, g79360.t1, g79439.t1, g79501.t1, g79723.t1, g80304.t1, g80847.t1, g82009.t1	0	0	0	2	2	0	0	26	30	FALSE	FALSE
OG0000395				CARHR154720.1, CARHR256850.1, CARHR258550.1, CARHR285900.1	Carubv10002471m, Carubv10002853m, Carubv10003680m, Carubv10004265m, Carubv10006642m, Carubv10006740m, Carubv10006988m, Carubv10007067m, Carubv10012565m, Carubv10028251m			g10981.t1, g11816.t1, g1222.t1, g12224.t1, g12287.t1, g14814.t1, g16819.t1, g17020.t1, g17047.t1, g27687.t1, g31638.t1, g32412.t1, g48750.t1, g49655.t1, g52520.t1, g56695.t1	0	0	0	4	10	0	0	16	30	FALSE	FALSE
OG0000396				CARHR183450.1		Thhalv10000592m, Thhalv10012141m, Thhalv10012159m, Thhalv10017833m, Thhalv10026804m, Thhalv10027465m	RaChr03G06210.1, RaChr03G08140.1, RaChr03G20160.1, RaChr05G26560.1, RaChr05G26570.1, RaChr07G03670.1, RaChr07G03680.1, RaChr08G00020.1, RaChr11G05850.1, RaChr14G07420.1, RaChr14G07470.1, Ra_scaffold_00094G00010.1	g15593.t1, g17745.t1, g17770.t1, g19736.t1, g23762.t1, g39548.t1, g43582.t1, g47474.t1, g51743.t1, g5354.t1, g8737.t1	0	0	0	1	0	6	12	11	30	FALSE	FALSE
OG0000397	AL5G24440.t1, AL5G24500.t1, AL5G24890.t1	AT3G45670.1, AT3G45790.1, AT3G46140.1, AT4G04632.1	Bvul_12486, Bvul_14020	CARHR154480.1, CARHR154490.1	Carubv10018453m, Carubv10019212m	Thhalv10002766m, Thhalv10002826m, Thhalv10002890m, Thhalv10002902m, Thhalv10002928m, Thhalv10002948m, Thhalv10002972m, Thhalv10003043m, Thhalv10003065m, Thhalv10003105m, Thhalv10003108m	RaChr08G03860.1, RaChr08G04150.1, RaChr09G02050.1	g14109.t1, g21499.t1	3	4	2	2	2	11	3	2	29	FALSE	FALSE
OG0000398	AL1G15970.t1, AL1G15980.t1, AL4G26640.t1, AL5G41390.t1	AT1G06020.1, AT1G06030.1, AT2G31390.1, AT3G59480.1	Bvul_10305, Bvul_15257	CARHR005540.1, CARHR005550.1, CARHR125020.1, CARHR169860.1	Carubv10012342m, Carubv10018769m, Carubv10023630m	Thhalv10006096m, Thhalv10008196m, Thhalv10016928m	RaChr01G03280.1, RaChr02G03010.1, RaChr06G11570.1, RaChr07G11300.2, RaChr08G16150.1	g17006.t1, g21175.t1, g37071.t1, g9811.t1	4	4	2	4	3	3	5	4	29	FALSE	FALSE
OG0000399	AL1G66430.t1, AL4G15990.t1, AL5G15840.t1, AL5G16640.t1, AL5G17120.t1	AT2G24870.1, AT3G26860.2, AT3G26870.1, AT3G27329.1, AT3G27331.1, AT3G27680.1	Bvul_13381	CARHR147930.1, CARHR147940.1, CARHR147950.1	Carubv10007079m, Carubv10007109m, Carubv10007626m, Carubv10016516m, Carubv10018387m, Carubv10019153m, Carubv10019367m, Carubv10028140m	Thhalv10005109m, Thhalv10005287m, Thhalv10005543m, Thhalv10026775m, Thhalv10026776m, Thhalv10026927m			5	6	1	3	8	6	0	0	29	FALSE	FALSE
OG0000400	AL2G17840.t1, AL4G40170.t1, AL5G39070.t1	AT1G58380.1, AT1G58684.1, AT1G58983.1, AT1G59359.1, AT2G41840.1, AT3G57490.1	Bvul_07334, Bvul_08677	CARHR136930.1, CARHR283890.1	Carubv10009962m, Carubv10017690m, Carubv10020756m, Carubv10023800m	Thhalv10006149m, Thhalv10008441m, Thhalv10017049m, Thhalv10023633m	RaChr02G06780.1, RaChr03G04270.1, RaChr03G04280.1, RaChr06G20530.1, RaChr07G21250.1, RaChr15G26590.1	g12945.t1, g43903.t1	3	6	2	2	4	4	6	2	29	FALSE	FALSE
OG0000401	AL5G39980.t1, AL5G40000.t1, AL5G40100.t1, AL5G40110.t1, AL5G40140.t1	AT3G58270.1, AT3G58350.1, AT3G58360.1, AT3G58400.1	Bvul_15885, Bvul_22382, Bvul_25264	CARHR168580.1, CARHR168640.1, CARHR168690.1, CARHR168710.1, CARHR168740.1, CARHR168770.1	Carubv10017810m, Carubv10018403m, Carubv10018906m	Thhalv10006412m, Thhalv10010958m	RaChr08G15230.2, RaChr08G15310.1, RaChr08G15340.1	g13091.t1, g13093.t1, g29110.t1	5	4	3	6	3	2	3	3	29	FALSE	FALSE
OG0000402	AL4G17120.t2, AL4G43460.t1, AL5G42350.t1, AL8G14980.t1	AT2G25630.1, AT2G44450.1, AT3G60130.1, AT5G42260.1, AT5G44640.1	Bvul_01890	CARHR139610.1, CARHR170440.1, CARHR178250.1	Carubv10017031m, Carubv10023032m, Carubv10027948m	Thhalv10001416m, Thhalv10005895m, Thhalv10010985m, Thhalv10023064m, Thhalv10023359m	RaChr06G22900.1, RaChr07G23750.1, RaChr08G16740.1, RaChr09G12570.1, RaChr10G03140.1	g13469.t1, g33782.t1, g6514.t1	4	5	1	3	3	5	5	3	29	FALSE	FALSE
OG0000403	AL5G35340.t1, AL6G30170.t1, AL8G20100.t1, AL8G23770.t1	AT1G36960.1, AT1G43680.1, AT1G48095.1, AT2G02103.1, AT2G13450.1, AT2G13500.1, AT2G13510.1, AT2G16676.1, AT2G17920.1, AT2G31590.1, AT2G41590.1, AT3G47920.1, AT4G02000.1, AT4G04730.1, AT5G18636.1, AT5G25200.1, AT5G25600.1, AT5G35737.1, AT5G36228.1, AT5G51195.1			Carubv10002772m, Carubv10026538m, Carubv10027644m			g1353.t1, g7218.t1	4	20	0	0	3	0	0	2	29	FALSE	FALSE
OG0000404	AL3G42400.t1, AL3G42420.t1, AL5G13330.t1, AL5G13350.t1, AL6G22950.t1, AL7G52550.t1, AL7G52570.t1	AT2G04810.1, AT2G04840.1, AT5G38270.1	Bvul_07586, Bvul_07587, Bvul_15436, Bvul_17841	CARHR102810.1, CARHR103310.1, CARHR145900.1, CARHR145910.1, CARHR145930.1	Carubv10015853m, Carubv10018792m, Carubv10019045m	Thhalv10002155m, Thhalv10005703m	RaChr06G01210.1, RaChr06G01240.1, RaChr06G19820.1	g31751.t1, g5068.t1	7	3	4	5	3	2	3	2	29	FALSE	FALSE
OG0000405	AL1G25080.t1, AL1G39810.t1, AL5G14380.t1	AT1G13320.1, AT1G25490.1, AT3G25800.1	Bvul_04007, Bvul_08949, Bvul_15232, Bvul_22926	CARHR013700.1, CARHR025970.1, CARHR146710.1	Carubv10007967m, Carubv10008615m, Carubv10008664m, Carubv10013383m	Thhalv10003886m, Thhalv10007162m, Thhalv10007164m	RaChr01G09790.1, RaChr01G19730.1, RaChr02G09620.1, RaChr02G19000.1, RaChr06G01970.1, RaChr09G18220.1	g25355.t1, g25366.t1, g25498.t1	3	3	4	3	4	3	6	3	29	FALSE	FALSE
OG0000406	AL4G38280.t1, AL4G38290.t1, AL8G21380.t1, AL8G21400.t1	AT2G40450.1, AT4G04090.1, AT5G48510.1	Bvul_06231, Bvul_09345, Bvul_17954	CARHR135560.1, CARHR178970.1, CARHR253260.1, CARHR253390.1	Carubv10019176m, Carubv10024047m, Carubv10027080m	Thhalv10011969m, Thhalv10012296m, Thhalv10017253m, Thhalv10017581m, Thhalv10017689m, Thhalv10017692m, Thhalv10029229m, Thhalv10029325m	RaChr06G10440.1	g29504.t1, g52012.t1, g7852.t1	4	3	3	4	3	8	1	3	29	FALSE	FALSE
OG0000407	AL4G11120.t1, AL4G11150.t1, AL4G11160.t1, AL4G11480.t1	AT2G21810.1, AT2G21830.1, AT2G21840.1, AT2G21850.1	Bvul_18797	CARHR113270.1, CARHR113280.1, CARHR113300.1, CARHR113470.1, CARHR123760.1, CARHR123790.1, CARHR123830.1, CARHR123840.1	Carubv10020827m, Carubv10021288m, Carubv10022656m, Carubv10022693m	Thhalv10000096m, Thhalv10000100m, Thhalv10016296m, Thhalv10016584m, Thhalv10017722m	RaChr07G02020.1	g39691.t1, g4320.t1	4	4	1	8	4	5	1	2	29	FALSE	FALSE
OG0000408	AL1G62100.t1, AL3G41770.t1, AL9U10020.t1	AT1G10000.1, AT2G06845.1	Bvul_09314, Bvul_18169	CARHR017910.1, CARHR034120.1, CARHR056420.1, CARHR059740.3, CARHR077050.1, CARHR091740.1, CARHR114650.1, CARHR153540.1, CARHR160220.1, CARHR181520.1	Carubv10006717m, Carubv10011649m, Carubv10018494m	Thhalv10011015m, Thhalv10011157m, Thhalv10023022m		g16115.t1, g184.t1, g22526.t1, g57744.t1, g8344.t1, g9878.t1	3	2	2	10	3	3	0	6	29	FALSE	FALSE
OG0000409	AL1G13870.t1, AL6G19890.t1, AL6G19900.t1, AL6G19910.t1	AT1G04270.1, AT5G09490.1, AT5G09500.1, AT5G09510.1, AT5G43640.1	Bvul_07392	CARHR003600.1, CARHR006290.1, CARHR203870.1, CARHR203880.1, CARHR203890.1	Carubv10002190m, Carubv10003166m, Carubv10003506m, Carubv10010394m, Carubv10027304m	Thhalv10003334m, Thhalv10009006m, Thhalv10014917m, Thhalv10014919m	RaChr11G22220.1, RaChr11G22380.1, Ra_scaffold_00009G00470.1	g21532.t1, g32541.t1	4	5	1	5	5	4	3	2	29	FALSE	FALSE
OG0000410	AL2G10570.t1, AL2G12670.t1, AL2G19440.t1, AL3G29100.t1, AL3G45380.t1, AL3G45450.t1, AL6G40320.t1, AL8G19200.t1	AT1G66045.1, AT4G03040.1, AT5G33330.1	Bvul_04576, Bvul_15313, Bvul_17700, Bvul_18885			Thhalv10001198m, Thhalv10009928m, Thhalv10012119m	RaChr06G14850.1	g10927.t1, g12095.t1, g13567.t1, g16105.t1, g16468.t1, g29152.t1, g51348.t1, g67382.t1, g7553.t1, g80539.t1	8	3	4	0	0	3	1	10	29	FALSE	FALSE
OG0000411	AL6G33620.t1, AL6G33630.t1, AL6G33700.t1, AL6G33720.t1, AL8G10030.t1, AL8G15370.t1	AT5G22590.1, AT5G22600.1, AT5G22610.1, AT5G22720.2, AT5G22730.1, AT5G44490.1		CARHR107640.1, CARHR148780.1, CARHR189230.1, CARHR190860.1, CARHR190870.1, CARHR190880.1	Carubv10003234m, Carubv10003892m, Carubv10026367m	Thhalv10013474m, Thhalv10013502m, Thhalv10013648m	RaChr10G14640.1, RaChr12G00080.1	g2697.t1, g29697.t1, g31275.t1	6	6	0	6	3	3	2	3	29	FALSE	FALSE
OG0000412	AL6G49560.t1, AL6G49970.t1	AT4G02950.1, AT4G02970.1, AT4G03350.1, AT4G03360.1, AT4G03370.1	Bvul_08829, Bvul_21732	CARHR251330.1, CARHR251340.1, CARHR251360.1, CARHR251370.1	Carubv10003014m, Carubv10003131m, Carubv10003575m	Thhalv10029305m, Thhalv10029513m	RaChr14G01870.1, RaChr14G01880.1, RaChr14G01890.1, RaChr14G01910.1, RaChr15G03320.1	g22129.t1, g22130.t1, g39667.t1, g44606.t1, g46774.t1, g80802.t1	2	5	2	4	3	2	5	6	29	FALSE	FALSE
OG0000413	AL6G47230.t1, AL6G47240.t1	AT4G00893.1, AT4G12370.1, AT4G12382.1	Bvul_21714, Bvul_23100, Bvul_24293	CARHR216300.1, CARHR253820.1, CARHR253850.1, CARHR253860.1, CARHR253870.1	Carubv10002815m, Carubv10003152m, Carubv10003392m, Carubv10003633m	Thhalv10006319m, Thhalv10029151m, Thhalv10029362m, Thhalv10029466m, Thhalv10029532m	RaChr10G19400.1, RaChr11G16540.1, RaChr14G02210.1	g18162.t1, g18163.t1, g18164.t1, g47808.t1	2	3	3	5	4	5	3	4	29	FALSE	FALSE
OG0000414	AL6G37170.t1, AL8G36990.t1	AT5G25410.1, AT5G60380.1	Bvul_07852, Bvul_13306, Bvul_15888, Bvul_20228, Bvul_21555	CARHR130790.1, CARHR187530.1, CARHR187930.1, CARHR187940.1, CARHR188130.1, CARHR274050.1	Carubv10022239m, Carubv10022287m, Carubv10027734m, Carubv10028675m	Thhalv10005554m, Thhalv10005654m	RaChr10G12110.1, RaChr10G12120.1, RaChr10G12130.1, RaChr14G16940.1	g18730.t1, g34755.t1, g39364.t1, g407.t1	2	2	5	6	4	2	4	4	29	FALSE	FALSE
OG0000415	AL6G47660.t1, AL7G45740.t1, AL7G45750.t1, AL7G45770.t2, AL7G45800.t2, AL7G45840.t1	AT4G05540.1, AT5G37030.1, AT5G37140.1, AT5G37150.1, AT5G37160.1, AT5G52090.1	Bvul_04896, Bvul_07609, Bvul_11296, Bvul_15238	CARHR215900.1, CARHR215920.1	Carubv10003755m, Carubv10006296m, Carubv10006365m, Carubv10007094m	Thhalv10022968m, Thhalv10028171m, Thhalv10029284m	RaChr12G03180.1, RaChr13G01390.1	g40981.t1, g9114.t1	6	6	4	2	4	3	2	2	29	FALSE	FALSE
OG0000416	AL2G38750.t1, AL3G26790.t1, AL3G26800.t1, AL60U10060.t1, AL7G36030.t1	AT3G14415.2, AT3G14420.1, AT4G18360.1	Bvul_25284	CARHR071890.1, CARHR089350.1, CARHR089360.1, CARHR225130.1	Carubv10005088m, Carubv10013998m, Carubv10014001m, Carubv10020498m	Thhalv10018744m, Thhalv10020979m, Thhalv10020982m, Thhalv10025514m	RaChr03G19430.1, RaChr03G19450.10, RaChr04G09700.12, RaChr05G11280.3, RaChr12G11950.1, RaChr15G10230.1	g20504.t1, g7827.t1	5	3	1	4	4	4	6	2	29	FALSE	FALSE
OG0000417	AL1G41870.t1, AL1G56200.t1, AL3G43240.t1		Bvul_08377, Bvul_17951				RaChr04G22070.2	g18259.t1, g18298.t1, g19454.t1, g21599.t1, g22377.t1, g22537.t1, g23604.t1, g24423.t1, g27529.t1, g29189.t1, g2981.t1, g31268.t1, g31711.t1, g33260.t1, g33904.t1, g38108.t1, g39768.t1, g40302.t1, g44515.t1, g45901.t1, g4902.t1, g5366.t1, g58765.t1	3	0	2	0	0	0	1	23	29	FALSE	FALSE
OG0000418	AL1G35700.t1, AL1G39630.t1, AL1G40160.t1, AL1G40170.t1, AL1G40180.t1, AL3G27510.t1	AT1G24800.1, AT1G24881.1, AT1G25055.1, AT1G25150.1, AT1G25211.1, AT4G17200.1	Bvul_13576	CARHR025790.1, CARHR162370.1, CARHR260760.1, CARHR260790.1	Carubv10011552m, Carubv10011581m, Carubv10012199m, Carubv10018913m, Carubv10027820m	Thhalv10009753m, Thhalv10009944m		g30616.t1, g307.t1, g39644.t1, g46909.t1, g863.t1	6	6	1	4	5	2	0	5	29	FALSE	FALSE
OG0000419	AL1G20120.t1, AL1G20240.t1, AL1G67290.t1, AL2G18590.t1	AT1G09590.1, AT1G09690.1, AT1G57660.1, AT1G57860.1	Bvul_05698, Bvul_07916	CARHR009570.1, CARHR009660.1, CARHR054330.1	Carubv10010433m, Carubv10010498m, Carubv10021057m, Carubv10021062m	Thhalv10008951m, Thhalv10008955m, Thhalv10023727m, Thhalv10023728m	RaChr01G06600.1, RaChr01G06680.1, RaChr02G06250.1, RaChr02G06370.1, RaChr03G05300.1, RaChr03G05330.1, RaChr15G27230.1	g11266.t1	4	4	2	3	4	4	7	1	29	FALSE	FALSE
OG0000420	AL1G33110.t1, AL2G36050.t1, AL7G10380.t1	AT1G20260.1, AT1G76030.1, AT4G38510.5	Bvul_01307, Bvul_01838, Bvul_05015, Bvul_21162	CARHR020750.1, CARHR069560.1, CARHR294240.2	Carubv10006779m, Carubv10008979m, Carubv10020204m	Thhalv10007492m, Thhalv10018462m, Thhalv10025037m	RaChr02G15420.1, RaChr03G17420.1, RaChr13G31660.1, RaChr14G24450.1, RaChr15G08170.1, Ra_scaffold_00520G00030.1	g1739.t1, g19924.t1, g35354.t1, g48815.t1	3	3	4	3	3	3	6	4	29	FALSE	FALSE
OG0000421	AL3G49890.t1, AL3G49920.t1, AL3G49930.t1	AT2G17070.1, AT2G17080.1	Bvul_00396, Bvul_07983, Bvul_23203	CARHR107390.1, CARHR293360.1, CARHR293370.1, CARHR293380.1	Carubv10015185m, Carubv10015301m, Carubv10015302m, Carubv10016465m	Thhalv10022962m, Thhalv10023068m	RaChr04G22950.1, RaChr04G22960.1, RaChr04G22980.1, RaChr05G26110.1, RaChr05G26120.1, RaChr05G26150.1	g11467.t1, g11468.t1, g11469.t1, g3976.t1, g3977.t1	3	2	3	4	4	2	6	5	29	FALSE	FALSE
OG0000422	AL2G19820.t1	AT2G07290.1		CARHR057020.2, CARHR119980.1, CARHR284410.1	Carubv10008881m, Carubv10012784m		RaChr08G02230.1, RaChr08G02410.1, RaChr08G02420.1, RaChr14G06250.1	g14474.t1, g2386.t1, g24931.t1, g25941.t1, g27562.t1, g29444.t1, g30753.t1, g31788.t1, g33272.t1, g42431.t1, g43926.t1, g47060.t1, g5171.t1, g52930.t1, g57478.t1, g58729.t1, g73687.t1, g8972.t1	1	1	0	3	2	0	4	18	29	FALSE	FALSE
OG0000423	AL8G11310.t1, AL8G11320.t1, AL8G11330.t1, AL8G11340.t1	AT5G46930.1, AT5G46940.1, AT5G46950.1, AT5G46960.1, AT5G46970.1	Bvul_15504, Bvul_25265, Bvul_25266, Bvul_25267	CARHR174480.1, CARHR174490.1, CARHR174500.1	Carubv10027521m, Carubv10027615m, Carubv10027794m, Carubv10028205m	Thhalv10001100m, Thhalv10001105m, Thhalv10001199m	RaChr10G00920.1, RaChr10G00930.1	g11410.t1, g11411.t1, g656.t1, g9667.t1	4	5	4	3	4	3	2	4	29	FALSE	FALSE
OG0000424		AT1G40129.1, AT4G07350.1						g10014.t1, g13481.t1, g23518.t1, g25823.t1, g27631.t1, g28325.t1, g31528.t1, g34500.t1, g38636.t1, g39390.t1, g40422.t1, g46722.t1, g48620.t1, g51101.t1, g51254.t1, g51775.t1, g55550.t1, g56160.t1, g58915.t1, g60840.t1, g62144.t1, g62673.t1, g63337.t1, g65060.t1, g651.t1, g68834.t1, g80610.t1	0	2	0	0	0	0	0	27	29	FALSE	FALSE
OG0000425		AT1G34046.1				Thhalv10026753m, Thhalv10028152m	RaChr14G11550.1	g10245.t1, g10299.t1, g11242.t1, g12634.t1, g14291.t1, g19770.t1, g20876.t1, g2493.t1, g24959.t1, g25769.t1, g27768.t1, g29579.t1, g35627.t1, g36263.t1, g40411.t1, g40731.t1, g4989.t1, g53701.t1, g55482.t1, g57301.t1, g61257.t1, g6666.t1, g66922.t1, g67067.t1, g68368.t1	0	1	0	0	0	2	1	25	29	FALSE	FALSE
OG0000426		AT5G46500.1	Bvul_01994, Bvul_04753, Bvul_12733, Bvul_14978, Bvul_18761, Bvul_18763, Bvul_20953	CARHR031690.1, CARHR175160.1, CARHR175170.1, CARHR175250.1, CARHR175800.1, CARHR289560.1, CARHR289640.1			RaChr10G01150.1, RaChr10G01160.1, RaChr10G01390.1, RaChr11G00550.1, RaChr11G00770.1, RaChr11G01370.1	g1669.t1, g19248.t1, g22367.t1, g23302.t1, g25248.t1, g3338.t1, g37999.t1, g40104.t1	0	1	7	7	0	0	6	8	29	FALSE	FALSE
OG0000427						Thhalv10000538m, Thhalv10015566m, Thhalv10029226m	RaChr03G07610.1, RaChr09G20560.1	g14329.t1, g15589.t1, g1779.t1, g20821.t1, g22761.t1, g23873.t1, g26140.t1, g32027.t1, g32968.t1, g35051.t1, g36636.t1, g36807.t1, g42698.t1, g47687.t1, g48767.t1, g54558.t1, g54672.t1, g55086.t1, g56493.t1, g59217.t1, g5931.t1, g64305.t1, g66623.t1, g68864.t1	0	0	0	0	0	3	2	24	29	FALSE	FALSE
OG0000428						Thhalv10002286m, Thhalv10029202m		g17915.t1, g20262.t1, g20534.t1, g23041.t1, g24692.t1, g25307.t1, g26296.t1, g28168.t1, g31530.t1, g33469.t1, g3659.t1, g37166.t1, g37461.t1, g37491.t1, g39615.t1, g39943.t1, g40203.t1, g41184.t1, g44498.t1, g44800.t1, g45125.t1, g48157.t1, g58908.t1, g59252.t1, g62013.t1, g6340.t1, g71566.t1	0	0	0	0	0	2	0	27	29	FALSE	FALSE
OG0000429	AL5G11360.t1, AL5G11370.t1, AL5G11380.t1	AT2G02100.1, AT2G02120.1, AT2G02130.1	Bvul_11158, Bvul_15697	CARHR052230.1, CARHR144740.1, CARHR144750.1, CARHR144760.1, CARHR144770.1, CARHR144780.1, CARHR144790.1	Carubv10018292m, Carubv10018340m, Carubv10019030m	Thhalv10005228m, Thhalv10005229m	RaChr06G00200.1, RaChr06G00230.1, RaChr09G17210.1, RaChr09G17220.1	g12192.t1, g12193.t1, g19133.t1, g19134.t1	3	3	2	7	3	2	4	4	28	FALSE	FALSE
OG0000430	AL5G23140.t1, AL5G23200.t1, AL5G39900.t1, AL5G39910.t1	AT3G44790.1, AT3G44800.1, AT3G44805.1, AT3G58200.1, AT3G58210.1	Bvul_20034, Bvul_22794, Bvul_23229	CARHR151260.1, CARHR151270.1, CARHR151300.1, CARHR151320.1, CARHR168590.1	Carubv10017311m, Carubv10018410m, Carubv10018488m	Thhalv10006467m, Thhalv10016883m	RaChr08G02900.1, RaChr08G03470.1	g28143.t1, g51697.t1, g6479.t1, g9991.t1	4	5	3	5	3	2	2	4	28	FALSE	FALSE
OG0000431	AL1G56990.t1, AL1G58110.t1, AL2G19320.t1, AL3G12590.t1, AL3G40990.t1, AL3G46750.t1, AL3G51240.t1, AL3G51480.t1, AL4G17480.t1, AL4G18060.t1, AL5G19890.t1, AL5G20070.t1, AL5G24470.t1, AL6G38890.t1, AL6G41320.t1, AL6G49470.t1, AL7G49570.t1, AL8G10620.t1, AL8G20120.t1, AL8G21820.t1, AL9U10530.t1	AT5G33393.1		CARHR102990.1, CARHR292260.1	Carubv10027303m	Thhalv10011930m		g41035.t1, g9456.t1	21	1	0	2	1	1	0	2	28	FALSE	FALSE
OG0000432	AL4G39890.t1, AL4G40110.t1, AL5G39030.t1, AL5G39040.t1, AL5G39050.t1	AT2G41790.1, AT3G57470.2	Bvul_04821, Bvul_07339	CARHR136870.1, CARHR167660.1, CARHR167670.1, CARHR167690.1	Carubv10016687m, Carubv10019083m, Carubv10022577m, Carubv10025596m	Thhalv10005770m, Thhalv10016187m	RaChr06G20460.1, RaChr07G21190.1, RaChr08G14640.1	g12337.t1, g15786.t1, g2446.t1, g33361.t1, g37098.t1, g9615.t1	5	2	2	4	4	2	3	6	28	FALSE	FALSE
OG0000433	AL3G37620.t1, AL5G32890.t1, AL5G32950.t1, AL5G32970.t1, AL5G33030.t1, AL5G33220.t1, AL5G33250.t1, AL5G33260.t1, AL5G33270.t1, AL7G44280.t1, AL7G45230.t1	AT1G23037.1, AT3G52320.1, AT3G52330.1	Bvul_04192, Bvul_13730, Bvul_18306	CARHR162100.1	Carubv10011569m, Carubv10013784m, Carubv10018911m, Carubv10019224m	Thhalv10019615m, Thhalv10019649m, Thhalv10019662m, Thhalv10019684m	RaChr08G09590.1	g4057.t1	11	3	3	1	4	4	1	1	28	FALSE	FALSE
OG0000434	AL4G20430.t1, AL5G25940.t1, AL5G25950.t1, AL5G26390.t1, AL5G26410.t1	AT3G47130.1, AT3G47140.1, AT3G47150.1	Bvul_00006, Bvul_08033, Bvul_08034, Bvul_15310	CARHR150870.1, CARHR150880.1, CARHR155780.1, CARHR155790.1, CARHR155800.1, CARHR155810.1, CARHR155830.1, CARHR155840.1		Thhalv10010928m, Thhalv10010959m, Thhalv10011008m, Thhalv10011084m, Thhalv10011099m, Thhalv10011107m	RaChr07G09790.1	g45128.t1	5	3	4	8	0	6	1	1	28	FALSE	FALSE
OG0000435	AL5G30390.t1	AT3G50270.1	Bvul_07406, Bvul_07410, Bvul_14885, Bvul_19807	CARHR159620.1, CARHR159630.1, CARHR159640.1, CARHR159650.1, CARHR159670.1, CARHR159700.1, CARHR159720.1, CARHR159740.1, CARHR159750.1	Carubv10017241m, Carubv10017245m, Carubv10019164m	Thhalv10010370m	RaChr08G07890.1, RaChr09G05330.1, RaChr09G05340.1	g10457.t1, g14921.t1, g38212.t1, g42580.t1, g46932.t1, g6303.t1	1	1	4	9	3	1	3	6	28	FALSE	FALSE
OG0000436	AL2G18290.t1, AL2G33370.t1, AL4G11510.t1, AL4G11620.t1, AL5G24920.t1	AT1G58270.1, AT3G46190.1	Bvul_11577, Bvul_15859, Bvul_15860	CARHR056910.1, CARHR065140.1, CARHR065150.1, CARHR066630.1, CARHR066640.1, CARHR066650.1, CARHR097940.1, CARHR154580.1, CARHR262730.1, CARHR292660.1	Carubv10019503m, Carubv10019524m	Thhalv10002837m, Thhalv10018662m, Thhalv10018700m	Ra_scaffold_00456G00010.1	g16537.t1, g27647.t1	5	2	3	10	2	3	1	2	28	FALSE	FALSE
OG0000437	AL1G34200.t1, AL2G36940.t1, AL3G41430.t1, AL5G21560.t1, AL5G21570.t1	AT1G21140.1, AT1G76800.1, AT3G43630.1, AT3G43660.1	Bvul_07031	CARHR021590.1, CARHR070330.1, CARHR070340.1	Carubv10010334m, Carubv10018010m, Carubv10018047m, Carubv10018696m, Carubv10020980m	Thhalv10008583m, Thhalv10019177m	RaChr01G15900.1, RaChr03G18070.1, RaChr03G18080.1, RaChr15G08870.1, RaChr15G08880.1	g12553.t1, g27965.t1, g40557.t1	5	4	1	3	5	2	5	3	28	FALSE	FALSE
OG0000438	AL2G22710.t1, AL5G24640.t1, AL7G13900.t1, AL7G32510.t1	AT1G65660.1, AT3G45950.1, AT4G37120.1	Bvul_03314, Bvul_09245	CARHR057480.1, CARHR215740.1, CARHR245390.1, CARHR245400.1	Carubv10007970m, Carubv10013413m, Carubv10018953m, Carubv10020118m	Thhalv10007322m, Thhalv10022337m, Thhalv10024881m	RaChr03G08370.1, RaChr04G17010.1, RaChr05G19460.1, RaChr13G20600.1, RaChr13G29480.1, RaChr15G07150.1	g11324.t1, g29889.t1	4	3	2	4	4	3	6	2	28	FALSE	FALSE
OG0000439	AL4G46670.t1, AL4G46690.t1, AL4G46700.t1	AT2G47120.1, AT2G47130.1, AT2G47140.1, AT3G29250.1, AT3G29260.1	Bvul_11201, Bvul_14429	CARHR142500.1, CARHR142510.2, CARHR142520.1, CARHR142530.1, CARHR153940.1	Carubv10019474m, Carubv10023080m, Carubv10023880m	Thhalv10001592m, Thhalv10001593m, Thhalv10008526m	RaChr06G25470.1, RaChr13G33040.1, RaChr13G33050.1, RaChr13G33060.1	g2601.t1, g29464.t1, g29465.t1	3	5	2	5	3	3	4	3	28	FALSE	FALSE
OG0000440	AL2G40670.t1, AL3G53700.t1, AL4G37990.t1, AL4G38020.t1, AL8G27040.t1	AT2G20620.1, AT4G20095.3	Bvul_13656, Bvul_19170	CARHR111260.1, CARHR111270.1, CARHR135310.1, CARHR135320.1, CARHR235040.1	Carubv10007081m, Carubv10016525m, Carubv10022079m, Carubv10022307m, Carubv10025416m, Carubv10025712m, Carubv10027300m	Thhalv10024136m	RaChr06G19090.3, RaChr07G19660.1, RaChr12G19170.1, RaChr13G20500.1	g58880.t1, g80004.t1	5	2	2	5	7	1	4	2	28	FALSE	FALSE
OG0000441	AL3G40850.t1, AL3G40860.t1, AL3G52880.t1, AL3G52890.t1, AL9U11140.t1	AT2G19020.1, AT2G19030.1, AT2G19040.1, AT2G19045.1, AT3G25165.1, AT3G25170.1, AT4G13075.1	Bvul_09557, Bvul_15305	CARHR101490.1, CARHR101500.1, CARHR101510.1, CARHR105300.1, CARHR109540.1	Carubv10016010m, Carubv10016027m, Carubv10016305m	Thhalv10002753m, Thhalv10002869m, Thhalv10023138m, Thhalv10026849m	RaChr12G05500.1	g25602.t1	5	7	2	5	3	4	1	1	28	FALSE	FALSE
OG0000442	AL1G47540.t1, AL3G41080.t1, AL6G31890.t1, AL6G31900.t1, AL6G31950.t1, AL6G32090.t2, AL6G32102.t1	AT1G33220.1, AT5G20330.1, AT5G20340.1, AT5G20390.1	Bvul_00109	CARHR192260.1, CARHR192270.1, CARHR192500.1	Carubv10003621m, Carubv10007632m, Carubv10009618m	Thhalv10015248m, Thhalv10015407m, Thhalv10015636m	RaChr10G15970.1, RaChr10G16070.1, RaChr11G13570.1, RaChr11G13690.1	g20662.t1, g20663.t1, g9.t1	7	4	1	3	3	3	4	3	28	FALSE	FALSE
OG0000443	AL2G17690.t1, AL2G17720.t1, AL6G40420.t1, AL6G40430.t1, AL6G40440.t1, AL7G11960.t1	AT4G39756.1, AT5G28160.1, AT5G28180.1	Bvul_12392, Bvul_20509	CARHR175770.1, CARHR185040.1, CARHR185060.1, CARHR185080.1, CARHR246950.1	Carubv10003824m, Carubv10006311m, Carubv10006322m, Carubv10021807m	Thhalv10005584m, Thhalv10005635m, Thhalv10012131m, Thhalv10026900m		g24480.t1, g33027.t1, g33028.t1, g7739.t1	6	3	2	5	4	4	0	4	28	FALSE	FALSE
OG0000444	AL132U10010.t1, AL6G45610.t1, AL7G25500.t1, AL8G33140.t1, AL8G34460.t2, AL8G34510.t1	AT1G73490.2	Bvul_03586, Bvul_09640, Bvul_22971	CARHR259720.1	Carubv10002088m, Carubv10003477m, Carubv10019227m, Carubv10020842m, Carubv10021889m, Carubv10027002m, Carubv10028183m	Thhalv10014402m, Thhalv10015284m, Thhalv10015531m, Thhalv10026891m, Thhalv10027509m	RaChr14G00620.1, RaChr14G00630.1, RaChr14G14010.1	g30919.t1, g568.t1	6	1	3	1	7	5	3	2	28	FALSE	FALSE
OG0000445	AL1G20010.t1, AL1G20020.t1, AL1G20030.t1	AT1G09480.1, AT1G09490.1, AT1G09500.1, AT1G09510.1	Bvul_07427	CARHR009450.1, CARHR009470.1, CARHR009480.1, CARHR222090.1, CARHR227390.1	Carubv10009736m, Carubv10009753m, Carubv10011960m	Thhalv10008138m, Thhalv10008208m, Thhalv10019826m	RaChr01G06490.1, RaChr01G06500.1, RaChr01G06510.1, RaChr02G06160.1, RaChr02G06170.1, RaChr13G14720.1	g20690.t1, g28796.t1, g3917.t1	3	4	1	5	3	3	6	3	28	FALSE	FALSE
OG0000446	AL1G35050.t1, AL2G20450.t1, AL2G36220.t1	AT1G21850.1, AT1G21860.1, AT1G41830.1, AT1G76160.1	Bvul_01318, Bvul_05010, Bvul_17392, Bvul_24716	CARHR022200.1, CARHR034830.1, CARHR069710.1	Carubv10008790m, Carubv10010844m, Carubv10020107m	Thhalv10004223m, Thhalv10007292m, Thhalv10007361m, Thhalv10018373m	RaChr01G27140.1, RaChr02G25780.1, RaChr03G17550.1, Ra_scaffold_00016G00400.1	g16205.t1, g31622.t1, g7286.t1	3	4	4	3	3	4	4	3	28	FALSE	FALSE
OG0000447	AL1G38680.t1, AL1G38800.t1, AL1G38830.t1, AL1G38860.t1, AL2G12050.t1	AT1G22000.1, AT1G26815.1, AT1G26890.1	Bvul_00326, Bvul_12394, Bvul_15424, Bvul_18744, Bvul_23517	CARHR024990.1, CARHR141500.1	Carubv10010902m, Carubv10012356m, Carubv10016528m, Carubv10025473m	Thhalv10009745m, Thhalv10009950m, Thhalv10009991m, Thhalv10019526m	RaChr01G18900.1, RaChr01G18910.1, RaChr07G25430.1	g14136.t1, g57407.t1	5	3	5	2	4	4	3	2	28	FALSE	FALSE
OG0000448	AL1G62050.t1, AL2G38970.t1, AL3G27100.t1	AT1G53500.1, AT1G78570.1, AT3G14790.1	Bvul_06583, Bvul_13878, Bvul_16302, Bvul_16670	CARHR017500.1, CARHR043730.1, CARHR072060.1, CARHR089730.1	Carubv10008513m, Carubv10013153m, Carubv10022384m	Thhalv10011290m, Thhalv10018232m, Thhalv10020227m	RaChr01G12500.3, RaChr01G34000.1, RaChr02G32020.1, RaChr03G19570.4, RaChr04G09970.1	g12009.t1, g17394.t1, g6421.t1	3	3	4	4	3	3	5	3	28	FALSE	FALSE
OG0000449	AL1G23480.t1, AL1G23500.t1, AL1G23590.t1, AL1G23600.t1, AL7G41510.t1	AT1G12210.1, AT1G12220.1, AT1G12280.1, AT1G12290.1, AT5G63020.1	Bvul_03072, Bvul_12439, Bvul_13770, Bvul_20603, Bvul_20604	CARHR012520.1, CARHR012590.1, CARHR012600.1, CARHR013070.1, CARHR220850.1	Carubv10008383m, Carubv10012293m	Thhalv10002924m, Thhalv10006759m, Thhalv10006784m, Thhalv10023256m		g10992.t1, g5586.t1	5	5	5	5	2	4	0	2	28	FALSE	FALSE
OG0000450	AL1G34170.t1, AL1G34180.t1, AL2G36930.t1	AT1G21100.1, AT1G21110.1, AT1G21120.1, AT1G21130.1, AT1G76790.1	Bvul_01559, Bvul_11700, Bvul_11701	CARHR021580.1, CARHR070320.1	Carubv10011795m, Carubv10022155m	Thhalv10002019m, Thhalv10007945m, Thhalv10007957m, Thhalv10007964m, Thhalv10018739m	RaChr01G15890.4, RaChr03G18060.2	g12554.t1, g12555.t1, g14451.t1, g24008.t1, g34320.t1, g482.t1	3	5	3	2	2	5	2	6	28	FALSE	FALSE
OG0000451	AL1G50320.t1	AT2G07200.1	Bvul_08837, Bvul_08946, Bvul_12966	CARHR100910.1, CARHR115840.1, CARHR218140.1	Carubv10006381m, Carubv10021227m, Carubv10025294m	Thhalv10000546m, Thhalv10000658m, Thhalv10002206m, Thhalv10002273m, Thhalv10002319m, Thhalv10003049m, Thhalv10003081m, Thhalv10003498m, Thhalv10011100m, Thhalv10012310m, Thhalv10017585m, Thhalv10019487m, Thhalv10021988m, Thhalv10023117m, Thhalv10027407m	RaChr04G18050.1	g6940.t1	1	1	3	3	3	15	1	1	28	FALSE	FALSE
OG0000452	AL1G21210.t1, AL2G16950.t1, AL2G29200.t1	AT1G10430.1, AT1G59830.1, AT1G69960.1	Bvul_01992, Bvul_08528, Bvul_11880, Bvul_17247	CARHR010580.1, CARHR024780.1, CARHR053260.1, CARHR063060.1	Carubv10009843m, Carubv10009845m, Carubv10020704m, Carubv10020707m	Thhalv10008290m, Thhalv10018921m, Thhalv10023605m	RaChr02G07100.1, RaChr03G12160.1, RaChr15G16440.1, RaChr15G26290.1	g14213.t1, g17125.t1, g45597.t1	3	3	4	4	4	3	4	3	28	FALSE	FALSE
OG0000453	AL1G53530.t1, AL3G46040.t1, AL7G17780.t1	AT1G47330.1, AT2G14520.1, AT4G33700.1	Bvul_05912, Bvul_10150, Bvul_22354	CARHR036920.1, CARHR105250.1, CARHR241790.1	Carubv10004887m, Carubv10008853m, Carubv10013774m	Thhalv10011494m, Thhalv10022700m, Thhalv10025294m	RaChr01G28920.1, RaChr02G27460.1, RaChr05G23690.1, RaChr13G26290.1	g20716.t1, g32815.t1, g45531.t1, g49162.t1, g5025.t1, g57119.t1	3	3	3	3	3	3	4	6	28	FALSE	FALSE
OG0000454	AL3G17950.t1, AL7G39250.t1, AL8G22720.t1	AT3G06830.1, AT4G15980.1, AT5G49180.1	Bvul_07036, Bvul_07037, Bvul_07791, Bvul_08983	CARHR081440.1, CARHR182480.1, CARHR290620.1	Carubv10007222m, Carubv10015933m, Carubv10027546m	Thhalv10003919m, Thhalv10020401m, Thhalv10024582m	RaChr04G04820.1, RaChr05G06420.1, RaChr11G07360.1, RaChr11G07430.1, RaChr13G10160.1	g15491.t1, g45316.t1, g50078.t1, g5481.t1	3	3	4	3	3	3	5	4	28	FALSE	FALSE
OG0000455	AL2G28170.t1, AL7G14140.t1, AL7G30180.t1, AL7G32560.t1, AL7G33450.t1	AT4G36840.1	Bvul_08416, Bvul_13332	CARHR210870.1, CARHR245230.1	Carubv10007242m, Carubv10007429m, Carubv10007706m	Thhalv10006011m, Thhalv10011944m, Thhalv10019497m, Thhalv10019855m, Thhalv10028916m	RaChr01G23100.1, RaChr07G02200.1, RaChr08G04410.1, RaChr09G20510.1, RaChr14G04100.1, Ra_scaffold_00002G01530.1	g24175.t1, g2827.t1, g35253.t1, g4695.t1	5	1	2	2	3	5	6	4	28	FALSE	FALSE
OG0000456	AL3G31600.t1, AL3G31610.t1, AL3G31620.t1, AL3G32310.t1, AL3G32820.t1, AL3G50560.t1	AT2G07140.1, AT3G18320.1, AT3G18330.1, AT3G18910.1, AT3G19410.1, AT3G44120.1	Bvul_09982, Bvul_09987, Bvul_09988	CARHR094390.1, CARHR094810.1, CARHR094840.1, CARHR094850.1, CARHR094860.1, CARHR095220.1, CARHR099980.1	Carubv10016191m	Thhalv10002009m, Thhalv10022266m		g21681.t1, g21682.t1, g5900.t1	6	6	3	7	1	2	0	3	28	FALSE	FALSE
OG0000457	AL2G26690.t1, AL3G17670.t1, AL3G17680.t1, AL3G17690.t1, AL8G23210.t1	AT1G67890.1, AT3G06620.1, AT3G06630.1, AT3G06640.1, AT5G49470.2	Bvul_02545, Bvul_14448, Bvul_14525	CARHR060540.1, CARHR081160.1, CARHR081170.1, CARHR182030.1	Carubv10013028m, Carubv10013056m, Carubv10016229m, Carubv10019850m, Carubv10026037m	Thhalv10003711m, Thhalv10020121m, Thhalv10020142m		g31812.t1, g7816.t1, g8163.t1	5	5	3	4	5	3	0	3	28	FALSE	FALSE
OG0000458		AT2G22440.1		CARHR142010.1, CARHR152410.1, CARHR184890.1, CARHR214930.1, CARHR228880.1, CARHR254290.1			RaChr10G13720.1, Ra_scaffold_00006G00500.1	g1040.t1, g12189.t1, g17217.t1, g17388.t1, g19513.t1, g20647.t1, g21262.t1, g2470.t1, g27479.t1, g29858.t1, g31248.t1, g3254.t1, g33078.t1, g33205.t1, g3624.t1, g36529.t1, g44252.t1, g47165.t1, g49096.t1	0	1	0	6	0	0	2	19	28	FALSE	FALSE
OG0000459		AT1G57630.1, AT5G38344.1	Bvul_03946, Bvul_05827, Bvul_12583, Bvul_12584, Bvul_14437, Bvul_17749, Bvul_24521, Bvul_25106	CARHR054220.1, CARHR077960.1, CARHR106060.1, CARHR151550.1, CARHR181190.1, CARHR228760.1, CARHR256490.1	Carubv10003548m, Carubv10027444m	Thhalv10011769m, Thhalv10022909m		g10864.t1, g20844.t1, g26665.t1, g28516.t1, g3115.t1, g34909.t1, g58159.t1	0	2	8	7	2	2	0	7	28	FALSE	FALSE
OG0000460	AL4G23290.t1, AL5G25270.t1, AL8G35720.t1	AT2G28760.2, AT3G46440.1, AT5G59290.2	Bvul_03265, Bvul_14404, Bvul_15140	CARHR121890.1, CARHR154860.1, CARHR285630.1	Carubv10017577m, Carubv10023520m, Carubv10026723m	Thhalv10002602m, Thhalv10014020m, Thhalv10016891m	RaChr06G09460.1, RaChr07G09370.1, RaChr08G04370.1, RaChr09G01640.1, RaChr15G35960.1, Ra_scaffold_00880G00020.1	g11127.t1, g13088.t1, g1707.t1	3	3	3	3	3	3	6	3	27	FALSE	FALSE
OG0000461	AL4G43470.t1, AL4G43490.t1, AL5G42360.t1	AT2G44460.1, AT2G44470.3, AT3G60140.1	Bvul_18830, Bvul_19528	CARHR000090.1, CARHR139620.1, CARHR139630.1, CARHR150030.1	Carubv10016921m, Carubv10021313m, Carubv10021512m, Carubv10023074m, Carubv10025378m	Thhalv10001756m, Thhalv10001770m, Thhalv10005858m	RaChr06G22910.1, RaChr08G16750.1, RaChr09G12560.1	g28129.t1, g43667.t1, g45692.t1, g6513.t1	3	3	2	4	5	3	3	4	27	FALSE	FALSE
OG0000462	AL5G11550.t1, AL5G11560.t1, AL5G11570.t1, AL5G11580.t1, AL5G11590.t1, AL8G13800.t1	AT2G02320.1, AT2G02340.1, AT2G02350.1, AT2G02360.1	Bvul_11165, Bvul_11166	CARHR144930.1, CARHR144940.1, CARHR144950.1, CARHR177060.1, CARHR177160.1	Carubv10018877m	Thhalv10004854m, Thhalv10026793m	RaChr06G00310.1, RaChr06G00320.1, Ra_scaffold_00052G00040.1, Ra_scaffold_00052G00060.1	g18631.t1, g9145.t1, g9146.t1	6	4	2	5	1	2	4	3	27	FALSE	FALSE
OG0000463	AL3G15880.t1, AL4G11650.t1, AL5G17260.t1, AL5G17310.t1, AL5G17330.t1	AT3G27830.1, AT3G27840.1, AT3G27850.1	Bvul_09105, Bvul_14196, Bvul_20286	CARHR149300.1, CARHR149310.1, CARHR149320.1	Carubv10018021m, Carubv10018063m	Thhalv10004960m, Thhalv10004964m	RaChr06G03640.1, RaChr06G03660.1, RaChr09G19590.1, RaChr09G19600.1	g20304.t1, g46807.t1, g49569.t1, g58142.t1, g80094.t1	5	3	3	3	2	2	4	5	27	FALSE	FALSE
OG0000464	AL1G36650.t1, AL2G30460.t1, AL5G10390.t1	AT1G23080.1, AT1G70940.1, AT2G01420.2	Bvul_13047, Bvul_24361	CARHR023460.1, CARHR064200.1, CARHR143940.1	Carubv10008599m, Carubv10016856m, Carubv10019932m	Thhalv10000822m, Thhalv10007111m, Thhalv10018257m	RaChr01G17550.1, RaChr02G17010.1, RaChr03G12940.2, RaChr08G20100.1, RaChr09G16570.1, RaChr15G17350.1, Ra_scaffold_00407G00060.1	g10728.t1, g40473.t1, g48018.t1	3	3	2	3	3	3	7	3	27	FALSE	FALSE
OG0000465	AL4G10470.t1, AL5G10090.t1, AL7G10870.t5	AT2G01140.1, AT2G21330.1, AT4G38970.1	Bvul_10634, Bvul_15384	CARHR112210.1, CARHR143690.1, CARHR247800.1	Carubv10004972m, Carubv10017417m, Carubv10023257m	Thhalv10000191m, Thhalv10000915m, Thhalv10025379m	RaChr07G00320.1, RaChr07G01120.1, RaChr08G19890.1, RaChr09G16350.1, RaChr13G31240.1, RaChr14G24870.1	g13287.t1, g27378.t1, g37872.t1, g39337.t1	3	3	2	3	3	3	6	4	27	FALSE	FALSE
OG0000466	AL1G24590.t1, AL1G37080.t1, AL5G15380.t1, AL7G52930.t1	AT1G12950.1, AT1G23300.1, AT3G26590.1, AT5G38030.1	Bvul_16707	CARHR013300.1, CARHR023750.1, CARHR147590.1, CARHR214740.1	Carubv10011529m, Carubv10012410m, Carubv10017066m	Thhalv10005286m, Thhalv10007376m, Thhalv10009930m	RaChr01G17830.1, RaChr02G09330.1, RaChr02G17220.1, RaChr06G02540.1, RaChr09G18570.2	g31712.t1, g31784.t1, g34985.t1	4	4	1	4	3	3	5	3	27	FALSE	FALSE
OG0000467	AL132U10030.t1, AL1G49900.t1, AL5G25350.t1, AL5G25360.t1	AT1G35190.1, AT3G46480.1, AT3G46490.1, AT3G46500.1	Bvul_02937, Bvul_08492, Bvul_24033	CARHR105900.1, CARHR155300.1, CARHR155330.1, CARHR155350.1, CARHR155360.1, CARHR287270.1	Carubv10009694m, Carubv10016550m, Carubv10019424m, Carubv10019486m	Thhalv10001822m, Thhalv10002591m, Thhalv10002606m	RaChr01G26370.1	g22095.t1, g38149.t1	4	4	3	6	4	3	1	2	27	FALSE	FALSE
OG0000468	AL4G15432.t1, AL4G15434.t1, AL4G15440.t1, AL4G15470.t1, AL7G20340.t1	AT2G24710.1, AT2G24720.1, AT4G31710.1, AT5G27100.1	Bvul_08596, Bvul_11777, Bvul_12663, Bvul_15738	CARHR117060.1, CARHR117080.1, CARHR117100.1, CARHR117130.1, CARHR239580.1	Carubv10024663m, Carubv10025603m	Thhalv10024356m	RaChr06G05080.1, RaChr12G22860.1, RaChr13G24240.1	g18494.t1, g26401.t1, g49871.t1	5	4	4	5	2	1	3	3	27	FALSE	FALSE
OG0000469	AL1G35450.t1, AL1G39460.t1, AL2G18740.t1, AL4G17880.t1, AL6G43140.t1, AL7G49790.t1, AL7G51950.t1, AL8G20350.t1, AL9U10410.t1	AT1G14800.1	Bvul_14439, Bvul_14441	CARHR101930.1, CARHR217650.1	Carubv10006759m	Thhalv10000462m, Thhalv10002217m, Thhalv10002234m, Thhalv10002797m, Thhalv10003346m, Thhalv10005358m, Thhalv10005644m, Thhalv10009766m, Thhalv10015887m, Thhalv10016010m, Thhalv10026769m		g5850.t1	9	1	2	2	1	11	0	1	27	FALSE	FALSE
OG0000470	AL4G24060.t1, AL4G24070.t1, AL4G24180.t1	AT2G29460.1, AT2G29470.1, AT2G29480.1, AT2G29490.1		CARHR122730.1, CARHR122750.1, CARHR122760.1, CARHR122770.1, CARHR122810.1	Carubv10023960m, Carubv10023969m, Carubv10024637m, Carubv10025711m	Thhalv10017193m, Thhalv10017660m, Thhalv10017840m	RaChr06G09890.1, RaChr07G09850.1, Ra_scaffold_00092G00160.1, Ra_scaffold_00092G00170.1	g25404.t1, g25406.t1, g37541.t1, g4111.t1	3	4	0	5	4	3	4	4	27	FALSE	FALSE
OG0000471	AL4G21270.t1, AL8G27470.t1, AL8G27490.t1, AL8G27510.t1	AT2G27315.1, AT5G52965.1, AT5G52975.1	Bvul_06450	CARHR119910.1, CARHR265940.1, CARHR265960.1, CARHR266380.1	Carubv10025459m, Carubv10027972m, Carubv10028469m, Carubv10028470m, Carubv10028510m	Thhalv10005396m, Thhalv10005546m, Thhalv10005657m, Thhalv10016069m, Thhalv10029285m, Thhalv10029307m, Thhalv10029475m		g10372.t1, g10374.t1, g37107.t1	4	3	1	4	5	7	0	3	27	FALSE	FALSE
OG0000472	AL1G61740.t1, AL3G27260.t1, AL4G41160.t1	AT1G53310.1, AT2G42600.2, AT3G14940.1	Bvul_02830, Bvul_06568, Bvul_23657	CARHR043540.1, CARHR089880.1, CARHR137740.1	Carubv10008196m, Carubv10012899m, Carubv10022582m	Thhalv10011967m, Thhalv10016192m, Thhalv10019997m	RaChr01G33830.1, RaChr02G31840.1, RaChr04G10120.1, RaChr05G11750.1, RaChr06G21260.1, RaChr07G22100.1	g3463.t1, g41765.t1, g6544.t1	3	3	3	3	3	3	6	3	27	FALSE	FALSE
OG0000473	AL9U11570.t1, AL9U11600.t1, AL9U11620.t1, AL9U11640.t1	AT4G12870.1, AT4G12890.1, AT4G12900.1, AT4G12960.2	Bvul_02410, Bvul_11226, Bvul_17919	CARHR151350.1, CARHR218200.1, CARHR218220.1	Carubv10005793m, Carubv10006230m, Carubv10006370m, Carubv10007604m	Thhalv10026151m	RaChr13G06240.1, RaChr13G06250.1, RaChr13G06300.1, RaChr13G06310.1	g20721.t1, g23678.t1, g23679.t1, g4661.t1	4	4	3	3	4	1	4	4	27	FALSE	FALSE
OG0000474	AL2G28010.t1, AL6G12720.t1, AL6G13690.t1, AL9U10960.t1	AT1G68960.1, AT5G03390.1	Bvul_18336, Bvul_19941	CARHR140210.1, CARHR140220.1, CARHR283630.1	Carubv10002251m, Carubv10015367m, Carubv10022095m	Thhalv10013853m, Thhalv10019605m, Thhalv10021985m	RaChr03G11220.1, RaChr04G05630.1	g20551.t1, g25441.t1, g38929.t1, g49027.t1, g52415.t1, g57536.t1, g77208.t1, g83417.t1	4	2	2	3	3	3	2	8	27	FALSE	FALSE
OG0000475	AL3G52210.t1, AL6G16720.t1, AL6G16730.t1, AL7G42530.t1, AL8G22520.t1, AL9U10270.t1	AT4G13390.1, AT5G06630.1, AT5G35190.1	Bvul_03385, Bvul_12906, Bvul_12965, Bvul_15408	CARHR031380.1, CARHR160320.1, CARHR180690.1, CARHR206570.1	Carubv10003565m, Carubv10006336m, Carubv10006647m, Carubv10007110m, Carubv10007519m		RaChr11G24120.1	g13753.t1, g19981.t1, g20100.t1, g34892.t1	6	3	4	4	5	0	1	4	27	FALSE	FALSE
OG0000476	AL6G29230.t1, AL6G29250.t1, AL7G22480.t1, AL7G22490.t1, AL7G22500.t1	AT4G29760.1, AT4G29770.2, AT5G18040.1, AT5G18065.1	Bvul_11113, Bvul_11291, Bvul_13195, Bvul_13196, Bvul_13536	CARHR215270.1, CARHR237670.1, CARHR251110.2	Carubv10023817m, Carubv10023956m, Carubv10026934m	Thhalv10011766m, Thhalv10026005m, Thhalv10027444m	RaChr13G22870.2, RaChr14G01340.1	g25652.t1, g30998.t1	5	4	5	3	3	3	2	2	27	FALSE	FALSE
OG0000477	AL1G66400.t1, AL6G51520.t1, AL6G51550.t1, AL6G51580.t1	AT1G56550.1, AT4G01220.1, AT4G01750.1, AT4G01770.1	Bvul_11928, Bvul_15126	CARHR249080.1, CARHR249940.1	Carubv10001249m, Carubv10001259m, Carubv10021691m	Thhalv10015591m, Thhalv10024021m, Thhalv10024115m, Thhalv10028748m, Thhalv10029467m	RaChr14G00760.1, RaChr15G00020.1, RaChr15G01600.1, RaChr15G02270.1	g12742.t1, g22824.t1, g28684.t1	4	4	2	2	3	5	4	3	27	FALSE	FALSE
OG0000478	AL3G22820.t1, AL3G52710.t1, AL6G15700.t1	AT2G19220.1, AT3G11290.1, AT3G11310.1, AT5G05800.1	Bvul_06334, Bvul_21830	CARHR085850.1, CARHR207460.1	Carubv10000941m, Carubv10013553m, Carubv10016009m, Carubv10016407m	Thhalv10015821m, Thhalv10020614m	RaChr05G08190.1, RaChr10G09380.1, RaChr10G09390.1, RaChr10G09400.1, RaChr10G09410.1, RaChr10G27770.1, RaChr11G24870.1	g16752.t1, g47322.t1, g9836.t1	3	4	2	2	4	2	7	3	27	FALSE	FALSE
OG0000479	AL3G41880.t1, AL3G41890.t1, AL3G41900.t1, AL6G38270.t1, AL6G38280.t1	AT2G04170.1, AT5G26260.1, AT5G26280.1, AT5G26290.1, AT5G26300.1, AT5G26320.1	Bvul_03742, Bvul_04343	CARHR147410.1, CARHR178000.1, CARHR187090.1, CARHR187100.1, CARHR187110.1	Carubv10001423m	Thhalv10004500m	RaChr10G11190.1, RaChr10G11220.1, RaChr10G11280.1, RaChr10G11320.1, RaChr11G09310.1	g4376.t1, g4954.t1	5	6	2	5	1	1	5	2	27	FALSE	FALSE
OG0000480	AL6G38960.t1, AL6G38970.t1, AL6G40080.t1, AL6G40090.t1	AT5G26950.1, AT5G27050.1, AT5G27070.1, AT5G27090.1, AT5G27580.1, AT5G27944.1	Bvul_13936, Bvul_13984	CARHR186490.1, CARHR186690.1	Carubv10003642m, Carubv10003716m	Thhalv10002808m, Thhalv10005435m, Thhalv10005452m, Thhalv10019780m	RaChr10G10580.1, RaChr10G10780.1, RaChr11G08750.1, RaChr11G08940.1	g1633.t1, g48711.t1, g9337.t1	4	6	2	2	2	4	4	3	27	FALSE	FALSE
OG0000481	AL1G53830.t1, AL3G30920.t1, AL3G40130.t1, AL3G40140.t1	AT3G19470.1, AT3G22770.1, AT3G24580.1	Bvul_10447	CARHR096160.1, CARHR096180.1, CARHR098050.1, CARHR100810.1, CARHR107470.1, CARHR177430.1, CARHR192030.1	Carubv10015293m, Carubv10015377m, Carubv10015409m, Carubv10015747m, Carubv10016308m, Carubv10016342m, Carubv10021736m	Thhalv10015430m		g10045.t1, g11139.t1, g12717.t1, g32445.t1	4	3	1	7	7	1	0	4	27	FALSE	FALSE
OG0000482	AL1G60410.t1, AL2G41700.t1, AL3G28810.t1	AT1G52240.1, AT1G79860.1, AT3G16130.1	Bvul_02867, Bvul_19389, Bvul_21229	CARHR042370.1, CARHR074630.1, CARHR091290.1	Carubv10011625m, Carubv10016171m, Carubv10021963m	Thhalv10011349m, Thhalv10018421m, Thhalv10021916m	RaChr01G32740.1, RaChr02G30900.1, RaChr03G00100.1, RaChr04G11160.1, RaChr05G12870.1, RaChr15G12770.1	g16065.t1, g38970.t1, g4556.t1	3	3	3	3	3	3	6	3	27	FALSE	FALSE
OG0000483	AL7G52700.t1	AT5G38160.1, AT5G38170.1, AT5G38180.1, AT5G38195.1, AT5G38197.1	Bvul_01408, Bvul_11983, Bvul_12900, Bvul_15548, Bvul_21660, Bvul_21661	CARHR214490.1, CARHR214570.1, CARHR214580.1	Carubv10018643m, Carubv10019146m, Carubv10019183m	Thhalv10010852m, Thhalv10028000m, Thhalv10028094m, Thhalv10028232m, Thhalv10028346m		g26058.t1, g42798.t1, g42799.t1, g50773.t1	1	5	6	3	3	5	0	4	27	FALSE	FALSE
OG0000484	AL7G32670.t1, AL7G32680.t1	AT4G21400.1, AT4G21410.1	Bvul_02947, Bvul_24466	CARHR228000.1, CARHR228010.1, CARHR228050.1, CARHR228060.1, CARHR228070.1, CARHR228080.1, CARHR289950.1	Carubv10006530m, Carubv10006798m	Thhalv10024650m, Thhalv10026104m	RaChr12G13980.1, RaChr13G15080.1, RaChr13G15090.1, RaChr13G15100.1, RaChr13G15110.1	g18275.t1, g18276.t1, g29837.t1, g32903.t1, g32904.t1	2	2	2	7	2	2	5	5	27	FALSE	FALSE
OG0000485	AL7G42590.t1, AL7G42710.t1	AT4G13810.1, AT4G13820.1, AT4G13880.1, AT4G13920.1	Bvul_03077, Bvul_05736, Bvul_05737, Bvul_18076, Bvul_23760	CARHR219700.1, CARHR219720.1	Carubv10004113m, Carubv10006349m, Carubv10006652m, Carubv10006813m, Carubv10006927m, Carubv10007059m, Carubv10007990m	Thhalv10024378m, Thhalv10026889m, Thhalv10026954m, Thhalv10027576m		g2752.t1, g2753.t1, g31425.t1	2	4	5	2	7	4	0	3	27	FALSE	FALSE
OG0000486	AL3G43150.t1, AL3G43220.t1, AL7G25860.t1, AL7G44430.t1	AT2G05710.1, AT4G26970.1, AT4G35830.1	Bvul_01790, Bvul_01901, Bvul_13904, Bvul_22696	CARHR103300.1, CARHR103330.1, CARHR217770.1, CARHR234580.1	Carubv10004061m, Carubv10007484m, Carubv10012896m	Thhalv10002387m, Thhalv10024309m, Thhalv10024325m, Thhalv10024358m	RaChr04G19610.3, RaChr05G22760.2, RaChr12G18820.3	g32308.t1, g7240.t1	4	3	4	4	3	4	3	2	27	FALSE	FALSE
OG0000487	AL3G50930.t1, AL7G14970.t1, AL8G45320.t1	AT2G17890.1, AT4G36070.2, AT5G66210.2	Bvul_07404, Bvul_12170, Bvul_13594, Bvul_24018	CARHR108390.1, CARHR244470.1, CARHR281520.1	Carubv10006766m, Carubv10013325m, Carubv10028399m	Thhalv10003969m, Thhalv10022615m, Thhalv10027243m	RaChr04G23870.1, RaChr05G26870.1, RaChr06G26590.1, RaChr12G26960.1, RaChr13G28670.1	g11688.t1, g27802.t1, g3540.t1	3	3	4	3	3	3	5	3	27	FALSE	FALSE
OG0000488	AL2G16115.t1, AL2G16130.t1, AL2G16160.t1, AL2G16170.t1, AL2G16180.t1	AT1G60500.1	Bvul_03956, Bvul_06463, Bvul_08283, Bvul_15911	CARHR288780.1, CARHR288820.1, CARHR288930.1, CARHR289000.1	Carubv10019926m, Carubv10021456m, Carubv10021784m	Thhalv10023322m, Thhalv10023925m, Thhalv10024158m, Thhalv10024169m	RaChr03G03340.1, RaChr03G03380.1, RaChr15G25820.1	g20141.t1, g25737.t1, g32646.t1	5	1	4	4	3	4	3	3	27	FALSE	FALSE
OG0000489	AL2G27920.t1, AL2G27930.t1	AT1G68905.1, AT1G68907.1	Bvul_13041	CARHR061760.1, CARHR061770.1	Carubv10021474m, Carubv10022121m	Thhalv10000439m, Thhalv10000693m, Thhalv10019444m, Thhalv10019553m, Thhalv10019603m, Thhalv10019675m, Thhalv10019762m, Thhalv10019807m, Thhalv10029149m, Thhalv10029213m, Thhalv10029215m, Thhalv10029335m, Thhalv10029388m, Thhalv10029413m, Thhalv10029443m	RaChr15G15410.1, RaChr15G15420.1	g16972.t1	2	2	1	2	2	15	2	1	27	FALSE	FALSE
OG0000490		AT5G38620.1, AT5G49420.1, AT5G49490.1	Bvul_00607, Bvul_13545	CARHR058390.1, CARHR059500.1, CARHR116680.1, CARHR186430.1, CARHR283580.1, CARHR293630.1	Carubv10028105m	Thhalv10029235m, Thhalv10029256m, Thhalv10029380m	RaChr10G08730.1, RaChr10G09040.1, RaChr10G09170.1, RaChr10G09210.1, RaChr10G09220.1, RaChr11G07390.1, RaChr11G07450.1, RaChr11G07630.1	g54314.t1, g56772.t1, g60650.t1, g6848.t1	0	3	2	6	1	3	8	4	27	FALSE	FALSE
OG0000491				CARHR110840.1		Thhalv10000459m, Thhalv10002285m, Thhalv10003309m, Thhalv10009475m, Thhalv10015367m, Thhalv10015497m, Thhalv10017665m, Thhalv10017828m, Thhalv10022289m, Thhalv10024027m	RaChr03G18310.1, RaChr05G20630.1, RaChr07G07340.1, RaChr09G18120.1, RaChr10G07670.1, RaChr10G07680.1, RaChr14G07910.1, RaChr15G21060.1	g13035.t1, g13583.t1, g20252.t1, g22885.t1, g35467.t1, g35468.t1, g51097.t1, g5466.t1	0	0	0	1	0	10	8	8	27	FALSE	FALSE
OG0000492	AL1G65810.t1, AL5G20820.t1, AL6G14840.t1, AL7G21960.t1, AL8G11220.t1, AL8G20770.t2	AT5G28950.1, AT5G35695.1, AT5G41980.1	Bvul_09510, Bvul_13743, Bvul_22526, Bvul_24943		Carubv10003598m, Carubv10007824m, Carubv10019161m, Carubv10025524m	Thhalv10029193m	RaChr12G00810.1, Ra_scaffold_00004G00150.1, Ra_scaffold_00004G00420.1	g13059.t1, g2146.t1, g22342.t1, g24384.t1, g66782.t1	6	3	4	0	4	1	3	5	26	FALSE	FALSE
OG0000493	AL5G26220.t1, AL5G26230.t1, AL5G26280.t1, AL5G26290.t1	AT3G47000.1, AT3G47010.1, AT3G47040.2, AT3G47050.1	Bvul_03998, Bvul_24877, Bvul_24880	CARHR155650.1, CARHR155670.1	Carubv10016857m, Carubv10016864m, Carubv10016871m, Carubv10019506m	Thhalv10010212m, Thhalv10010213m, Thhalv10010536m	RaChr08G05050.1, RaChr08G05060.1, RaChr09G02880.2, RaChr09G02910.1	g19411.t1, g19412.t1	4	4	3	2	4	3	4	2	26	FALSE	FALSE
OG0000494	AL4G26860.t1, AL5G34850.t1, AL7G44360.t1	AT2G31610.1, AT3G53870.1, AT5G35530.1	Bvul_05394, Bvul_05533, Bvul_05539	CARHR125190.1, CARHR125260.1, CARHR217570.1	Carubv10005592m, Carubv10017910m, Carubv10024067m	Thhalv10017144m, Thhalv10017148m	RaChr06G11720.1, RaChr06G11770.1, RaChr07G11450.1, RaChr12G05200.1, RaChr12G06600.1, RaChr13G05510.1	g116.t1, g121.t1, g2138.t1	3	3	3	3	3	2	6	3	26	FALSE	FALSE
OG0000495	AL4G32640.t1, AL5G33720.t1, AL6G13200.t1	AT2G36460.1, AT3G52930.1, AT5G03690.1	Bvul_07198, Bvul_08179, Bvul_22066	CARHR130760.1, CARHR162810.2, CARHR209610.1	Carubv10001255m, Carubv10017399m, Carubv10023504m	Thhalv10010492m, Thhalv10013921m, Thhalv10016856m	RaChr06G15550.2, RaChr08G10190.1, RaChr09G07470.1, RaChr10G29630.1, RaChr11G26540.1	g12495.t1, g14542.t1, g26221.t1	3	3	3	3	3	3	5	3	26	FALSE	FALSE
OG0000496	AL1G18060.t1, AL4G37000.t1, AL5G24760.t1, AL8G36410.t1	AT1G07770.1, AT2G39590.1, AT3G46040.1, AT5G59850.1	Bvul_03776, Bvul_16011, Bvul_24410	CARHR007590.1, CARHR154410.1, CARHR273440.1	Carubv10010626m, Carubv10018235m, Carubv10024621m, Carubv10027365m	Thhalv10002722m, Thhalv10009092m, Thhalv10015007m	RaChr01G04850.1, RaChr02G04600.1, RaChr14G16470.1, RaChr15G36470.3	g29250.t1	4	4	3	3	4	3	4	1	26	FALSE	FALSE
OG0000497	AL3G47920.t1, AL5G12830.t1, AL5G12840.t1	AT2G03170.1, AT2G03190.1, AT2G20160.1, AT3G21850.1, AT3G21860.1, AT3G25650.1		CARHR145480.1, CARHR145500.1, CARHR286680.1	Carubv10018127m, Carubv10018174m, Carubv10018443m, Carubv10018457m, Carubv10018613m, Carubv10018694m, Carubv10018839m, Carubv10019075m, Carubv10019192m, Carubv10019226m	Thhalv10012113m, Thhalv10012168m	RaChr06G01100.1	g11169.t1	3	6	0	3	10	2	1	1	26	FALSE	FALSE
OG0000498	AL4G22390.t1, AL5G22980.t1, AL6G33680.t1	AT2G27840.1, AT3G44750.1, AT5G22650.1	Bvul_13354, Bvul_24831	CARHR120540.1, CARHR151390.1, CARHR190930.1	Carubv10001840m, Carubv10008001m, Carubv10017869m, Carubv10024279m	Thhalv10002782m, Thhalv10014266m, Thhalv10017218m	RaChr07G08180.1, RaChr08G02840.1, RaChr08G04560.1, RaChr09G01570.1, RaChr10G14650.1, RaChr11G12250.1	g20706.t1, g31272.t1	3	3	2	3	4	3	6	2	26	FALSE	FALSE
OG0000499	AL1G38760.t1, AL2G28780.t1, AL5G18680.t1	AT1G26880.1, AT1G69620.1, AT3G28900.1	Bvul_01117, Bvul_10112, Bvul_20237, Bvul_21895	CARHR025100.1, CARHR062570.1, CARHR151920.1	Carubv10010667m, Carubv10021161m	Thhalv10005142m, Thhalv10009127m, Thhalv10019324m	RaChr01G18870.1, RaChr02G18160.1, RaChr03G11840.1, RaChr08G00170.1, RaChr15G16110.1	g14364.t1, g14608.t1, g901.t1	3	3	4	3	2	3	5	3	26	FALSE	FALSE
OG0000500	AL1G32470.t1, AL2G35430.t1, AL2G41610.t1, AL3G42160.t1, AL5G17660.t1, AL7G10400.t1, AL7G11380.t1, AL8G23230.t1	AT1G19740.1, AT1G75460.1	Bvul_04719	CARHR020270.1, CARHR068870.1		Thhalv10008437m, Thhalv10019638m, Thhalv10027193m, Thhalv10029286m	RaChr01G15020.1, RaChr02G14960.1, RaChr02G15080.1, RaChr03G16990.1, RaChr15G19240.1	g1601.t1, g61823.t1, g69094.t1, g71257.t1	8	2	1	2	0	4	5	4	26	FALSE	FALSE
OG0000501	AL4G45020.t1, AL5G43510.t1, AL6G52800.t1	AT2G45810.1, AT3G61240.1, AT4G00660.2	Bvul_02664, Bvul_19419, Bvul_23406	CARHR141080.1, CARHR171540.1, CARHR248790.1	Carubv10000779m, Carubv10017085m, Carubv10023015m	Thhalv10001405m, Thhalv10005922m, Thhalv10028588m	RaChr07G25060.1, RaChr08G17660.1, RaChr09G13380.1, RaChr15G00270.1, RaChr15G01330.1	g18155.t1, g23598.t1, g33200.t1	3	3	3	3	3	3	5	3	26	FALSE	FALSE
OG0000502	AL2G38920.t1, AL4G42480.t1, AL4G42490.t1, AL5G17750.t1	AT1G78520.1, AT2G43660.2, AT2G43670.1, AT3G28250.1	Bvul_04903, Bvul_23948	CARHR072010.1, CARHR138840.1, CARHR138850.1, CARHR138860.1	Carubv10021581m, Carubv10024804m, Carubv10025243m	Thhalv10001721m, Thhalv10011991m, Thhalv10012146m, Thhalv10019333m	RaChr06G22230.1, RaChr07G23110.1, RaChr15G10360.2	g42592.t1, g42593.t1	4	4	2	4	3	4	3	2	26	FALSE	FALSE
OG0000503	AL4G42570.t1, AL4G42580.t1, AL4G42590.t1, AL4G42600.t1, AL4G42610.t1	AT2G43730.1, AT2G43740.1, AT2G43745.1	Bvul_23940, Bvul_23941	CARHR050270.1, CARHR099610.1, CARHR099620.1, CARHR138920.1	Carubv10024522m, Carubv10025572m	Thhalv10001732m, Thhalv10001798m, Thhalv10009313m, Thhalv10010901m, Thhalv10023105m	RaChr07G23160.1, RaChr07G23170.1, RaChr07G23180.1	g9827.t1, g9828.t1	5	3	2	4	2	5	3	2	26	FALSE	FALSE
OG0000504	AL3G42710.t1, AL4G19792.t1, AL4G40260.t1, AL4G40270.t1	AT2G05060.1, AT2G34290.1, AT2G41910.1, AT2G41920.1, AT5G27790.1	Bvul_06685	CARHR102980.1, CARHR137020.1	Carubv10025120m, Carubv10025410m	Thhalv10017626m, Thhalv10017749m, Thhalv10017877m, Thhalv10017935m	RaChr05G22490.1, RaChr06G20590.1, RaChr06G20600.1, RaChr07G21740.1	g10010.t1, g10011.t1, g16239.t1, g48221.t1	4	5	1	2	2	4	4	4	26	FALSE	FALSE
OG0000505	AL1G18520.t1, AL1G18530.t1, AL4G21970.t1	AT1G08135.1, AT1G08140.1, AT2G28170.1	Bvul_07836, Bvul_07840, Bvul_09108, Bvul_11389, Bvul_11390	CARHR007950.1, CARHR007960.1, CARHR007970.1, CARHR121020.1, CARHR121050.1	Carubv10012226m, Carubv10012247m	Thhalv10009857m, Thhalv10017668m	RaChr01G05160.1, RaChr01G05190.1, RaChr06G08860.1	g18968.t1, g26186.t1, g56946.t1	3	3	5	5	2	2	3	3	26	FALSE	FALSE
OG0000506	AL4G13540.t1, AL4G13560.t1	AT2G23550.1, AT2G23560.1, AT2G23580.1	Bvul_14932, Bvul_19585	CARHR001950.1, CARHR217760.1	Carubv10023863m, Carubv10024488m, Carubv10025066m, Carubv10025240m, Carubv10025391m	Thhalv10000487m, Thhalv10000611m, Thhalv10000698m, Thhalv10027888m	RaChr07G03100.1, RaChr07G03120.1, RaChr07G03130.1, RaChr11G05810.1, RaChr13G01550.1	g10207.t1, g54576.t1, g5504.t1	2	3	2	2	5	4	5	3	26	FALSE	FALSE
OG0000507	AL4G13310.t1, AL4G13320.t1, AL8G35060.t1, AL8G35070.t1	AT2G23400.1, AT2G23410.1, AT5G58780.1, AT5G58782.1, AT5G58784.1	Bvul_02193	CARHR272700.1, CARHR272710.1, CARHR272720.1	Carubv10024712m, Carubv10028489m, Carubv10028549m, Carubv10028612m	Thhalv10002055m, Thhalv10014233m, Thhalv10014272m	RaChr14G15370.1, RaChr14G15380.1, RaChr14G15390.1, RaChr15G35540.1	g16860.t1, g47102.t1	4	5	1	3	4	3	4	2	26	FALSE	FALSE
OG0000508	AL3G20240.t1, AL3G20250.t1, AL3G20260.t1, AL4G36910.t1, AL6G14890.t1, AL6G15310.t1	AT3G09160.1, AT5G05430.1	Bvul_24359	CARHR210960.1	Carubv10001894m, Carubv10002413m, Carubv10003475m, Carubv10003698m, Carubv10015525m	Thhalv10014517m, Thhalv10021355m, Thhalv10024013m, Thhalv10026130m	RaChr03G12240.1, RaChr08G20500.2, RaChr10G30630.1, RaChr10G30710.1, Ra_scaffold_00394G00020.1	g12256.t1, g41738.t1	6	2	1	1	5	4	5	2	26	FALSE	FALSE
OG0000509	AL3G18350.t1, AL3G40600.t1, AL8G21870.t1, AL9U10870.t1	AT3G07110.2, AT3G24830.1, AT4G13170.1, AT5G48760.1	Bvul_00123, Bvul_00754, Bvul_15536	CARHR081710.1, CARHR101180.1	Carubv10005705m, Carubv10014643m, Carubv10014649m, Carubv10027141m	Thhalv10002667m, Thhalv10004924m, Thhalv10021532m	RaChr04G18420.1, RaChr05G21010.1, RaChr10G08180.1	g21112.t1, g25298.t1, g41930.t1	4	4	3	2	4	3	3	3	26	FALSE	FALSE
OG0000510	AL3G13610.t1, AL6G29020.t1, AL6G32550.t1	AT3G03780.1, AT5G17920.1, AT5G20980.1	Bvul_05893, Bvul_21902, Bvul_24936	CARHR077850.1, CARHR191860.1, CARHR195200.1	Carubv10000244m, Carubv10000282m, Carubv10013032m	Thhalv10012712m, Thhalv10012750m, Thhalv10020127m	RaChr04G01890.3, RaChr05G03580.5, RaChr10G15540.1, RaChr10G18340.1, RaChr11G15710.1	g21024.t1, g43574.t1, g47484.t1	3	3	3	3	3	3	5	3	26	FALSE	FALSE
OG0000511	AL1G49870.t1, AL2G38650.t1, AL6G41520.t1	AT1G35160.2, AT1G78300.1, AT4G09000.2	Bvul_13025, Bvul_20298	CARHR034110.1, CARHR071770.1, CARHR260010.1	Carubv10001717m, Carubv10010011m, Carubv10020644m	Thhalv10001833m, Thhalv10019018m, Thhalv10028882m	RaChr01G26340.1, RaChr02G25160.1, RaChr03G19360.1, RaChr14G05250.1, RaChr15G10180.1, RaChr15G22990.1	g26669.t1, g28075.t1, g7780.t1	3	3	2	3	3	3	6	3	26	FALSE	FALSE
OG0000512	AL1G11450.t1, AL1G22540.t1, AL6G51960.t1	AT1G01070.1, AT1G11450.2, AT1G11460.1, AT4G01430.1	Bvul_03803, Bvul_20213	CARHR001390.1, CARHR001400.1, CARHR001410.1, CARHR250240.1, CARHR250250.1	Carubv10003489m, Carubv10009303m, Carubv10012636m	Thhalv10008019m, Thhalv10009501m, Thhalv10028831m	RaChr01G00400.1, RaChr02G00070.1, RaChr14G01010.4	g26974.t1, g28659.t1, g3516.t1	3	4	2	5	3	3	3	3	26	FALSE	FALSE
OG0000513	AL3G51280.t1, AL6G13950.t1, AL7G10940.t1, AL7G14830.t1	AT4G36220.1, AT5G04330.1	Bvul_00675, Bvul_14895, Bvul_24504	CARHR208970.1, CARHR244620.1, CARHR247740.2	Carubv10004440m, Carubv10007572m	Thhalv10022643m, Thhalv10024928m, Thhalv10027317m	RaChr04G24060.1, RaChr05G27100.1, RaChr10G29050.1, RaChr12G27100.1	g19280.t1, g38678.t1, g41747.t1, g49521.t1, g51249.t1	4	2	3	3	2	3	4	5	26	FALSE	FALSE
OG0000514	AL6G10810.t1, AL6G10820.t1, AL7G18510.t1, AL8G30430.t1	AT4G33070.1, AT5G01320.1, AT5G01330.1, AT5G54960.1	Bvul_17838, Bvul_20098, Bvul_24207	CARHR211690.1, CARHR241090.1, CARHR268300.1	Carubv10003893m, Carubv10004406m, Carubv10027657m	Thhalv10013008m, Thhalv10013010m	RaChr12G24310.1, RaChr13G25700.1, RaChr14G11880.1, RaChr15G32170.1	g19781.t1, g24005.t1, g38683.t1	4	4	3	3	3	2	4	3	26	FALSE	FALSE
OG0000515	AL3G13020.t1, AL6G47840.t1	AT4G04220.1	Bvul_11178, Bvul_11820, Bvul_20344	CARHR078050.1, CARHR253180.1, CARHR253200.1, CARHR253220.1, CARHR253240.1, CARHR253250.1, CARHR253280.1, CARHR253290.1, CARHR253370.1	Carubv10012990m	Thhalv10027707m, Thhalv10027711m	RaChr04G02030.1, RaChr05G03700.1, RaChr12G05990.2	g21325.t1, g2378.t1, g26129.t1, g275.t1, g35363.t1	2	1	3	9	1	2	3	5	26	FALSE	FALSE
OG0000516	AL1G51870.t1, AL3G45000.t1, AL482U10010.t1, AL8G19380.t1, AL8G19440.t1, AL8G19460.t1	AT1G43780.1, AT2G12480.2, AT5G42230.1, AT5G42240.1	Bvul_07789, Bvul_15007, Bvul_18218, Bvul_18364, Bvul_20212	CARHR035490.1, CARHR035510.1, CARHR184500.1	Carubv10009034m, Carubv10015394m, Carubv10026338m, Carubv10026343m	Thhalv10011445m	RaChr11G05000.1	g1658.t1, g42912.t1	6	4	5	3	4	1	1	2	26	FALSE	FALSE
OG0000517	AL1G60840.t1, AL7G30780.t1, AL7G31470.t1, AL7G31480.t1, AL7G31500.t1, AL7G31520.t1	AT4G22165.1, AT4G22170.1, AT4G22180.1, AT4G22660.1	Bvul_12169	CARHR229010.1, CARHR229020.1, CARHR229030.1, CARHR229040.1, CARHR229730.1	Carubv10006558m, Carubv10006577m, Carubv10007075m, Carubv10007853m, Carubv10011608m	Thhalv10025429m, Thhalv10027492m	RaChr13G15840.1	g10065.t1, g51335.t1	6	4	1	5	5	2	1	2	26	FALSE	FALSE
OG0000518	AL1G41540.t1, AL3G22860.t1, AL3G22870.t1, AL3G40150.t1	AT1G28020.1, AT3G11380.1	Bvul_17630, Bvul_21825, Bvul_21826	CARHR027470.1, CARHR027480.1, CARHR100860.1	Carubv10015232m	Thhalv10009907m, Thhalv10012206m, Thhalv10027393m, Thhalv10027559m	RaChr02G25930.1, RaChr05G08230.1, RaChr05G08240.1, RaChr05G08250.1, RaChr05G20550.1	g25175.t1, g31995.t1, g38659.t1, g5095.t1	4	2	3	3	1	4	5	4	26	FALSE	FALSE
OG0000519	AL1G56070.t1, AL1G56080.t1, AL1G56090.t1, AL3G32140.t1	AT1G49200.1, AT1G49210.1, AT1G49220.1, AT3G18773.1	Bvul_06599	CARHR039220.1, CARHR039230.1, CARHR094170.1	Carubv10010227m, Carubv10011539m, Carubv10012468m, Carubv10015442m	Thhalv10011758m, Thhalv10011764m, Thhalv10012018m, Thhalv10021951m	RaChr01G30260.1, RaChr04G13410.1, RaChr05G15120.1	g12358.t1, g165.t1, g41412.t1	4	4	1	3	4	4	3	3	26	FALSE	FALSE
OG0000520	AL1G63510.t2, AL3G25380.t1, AL8G32260.t1	AT1G55490.1, AT3G13470.1, AT5G56500.1	Bvul_06641, Bvul_16520, Bvul_16896	CARHR045160.1, CARHR088130.1, CARHR270140.1	Carubv10008637m, Carubv10013285m, Carubv10026123m	Thhalv10011330m, Thhalv10013030m, Thhalv10020346m	RaChr01G34990.1, RaChr02G33040.1, RaChr04G08780.1, RaChr05G10320.1, RaChr14G13130.1, RaChr15G33410.1	g2852.t1, g5162.t1	3	3	3	3	3	3	6	2	26	FALSE	FALSE
OG0000521	AL1G46080.t1, AL1G46100.t1	AT1G56270.1	Bvul_19452	CARHR031370.1, CARHR031390.1, CARHR214140.1	Carubv10010951m, Carubv10010967m, Carubv10012341m	Thhalv10009399m, Thhalv10010009m	RaChr01G24410.1, RaChr01G24600.1, RaChr01G24610.1, RaChr01G24620.1, RaChr02G23050.1, RaChr02G23220.1	g17845.t1, g17846.t1, g21600.t1, g23150.t1, g33056.t1, g5360.t1, g8245.t1, g9532.t1	2	1	1	3	3	2	6	8	26	FALSE	FALSE
OG0000522	AL1G66590.t1, AL2G24140.t1, AL2G24160.t1, AL2G24170.t1	AT1G56650.1, AT1G66370.1, AT1G66380.1, AT1G66390.1	Bvul_00203, Bvul_15546, Bvul_15821, Bvul_19308	CARHR054880.1, CARHR058280.1, CARHR058300.1	Carubv10020856m, Carubv10020888m	Thhalv10019041m	RaChr03G09010.1, RaChr03G09030.1, RaChr15G27350.3	g26238.t1, g26239.t1, g40738.t1, g45377.t1, g4577.t1	4	4	4	3	2	1	3	5	26	FALSE	FALSE
OG0000523	AL1G22060.t1, AL2G15240.t1	AT1G11080.2, AT1G61130.1, AT4G15100.1	Bvul_02062, Bvul_03211, Bvul_03545	CARHR011270.1, CARHR051550.1, CARHR051560.1, CARHR221840.1	Carubv10006611m, Carubv10008980m, Carubv10021903m, Carubv10021926m	Thhalv10007471m, Thhalv10023439m, Thhalv10023955m	RaChr01G07900.1, RaChr02G07660.1, RaChr13G08870.1, RaChr15G25360.1	g20471.t1, g43054.t1, g4545.t1	2	3	3	4	4	3	4	3	26	FALSE	FALSE
OG0000524	AL1G32640.t1, AL3G49100.t1, AL7G10820.t1	AT1G19910.1, AT2G16510.1, AT4G34720.1, AT4G38920.1	Bvul_15380	CARHR020400.1, CARHR106740.1, CARHR243020.1, CARHR247840.1	Carubv10005804m, Carubv10010325m, Carubv10014796m, Carubv10021055m	Thhalv10008949m, Thhalv10026432m, Thhalv10026433m	RaChr01G15150.1, RaChr02G15110.1, RaChr04G22470.1, RaChr12G25810.1, RaChr14G24820.1, Ra_scaffold_00244G00020.2	g31465.t1	3	4	1	4	4	3	6	1	26	FALSE	FALSE
OG0000525	AL3G28940.t1, AL7G37370.t1, AL8G10580.t1	AT3G16240.1, AT4G17340.1, AT5G47450.1	Bvul_08389	CARHR173920.1, CARHR223950.1	Carubv10005581m, Carubv10011466m, Carubv10014472m, Carubv10028328m	Thhalv10001007m, Thhalv10011730m, Thhalv10021303m, Thhalv10026069m	RaChr04G11260.1, RaChr04G26990.1, RaChr05G12960.1, RaChr10G00460.1, RaChr12G11010.1, RaChr13G11670.1	g20099.t1, g25527.t1, g5042.t1	3	3	1	2	4	4	6	3	26	FALSE	FALSE
OG0000526	AL7G24930.t1, AL8G28230.t1, AL8G28250.t1	AT4G27730.1, AT5G53510.1, AT5G53520.1	Bvul_07229, Bvul_13498, Bvul_15824	CARHR235450.1, CARHR266650.1, CARHR266660.1	Carubv10007142m, Carubv10027665m, Carubv10028080m	Thhalv10015543m, Thhalv10016096m, Thhalv10024519m	RaChr12G19600.1, RaChr14G10590.1, RaChr14G10600.1, RaChr15G31040.1	g14742.t1, g41617.t1, g52490.t1, g53598.t1	3	3	3	3	3	3	4	4	26	FALSE	FALSE
OG0000527	AL7G39684.t1, AL7G39690.t1, AL7G39700.t1, AL7G39710.t1, AL8G32770.t1, AL8G32860.t1, AL8G32880.t1	AT4G15710.1, AT4G15715.1, AT5G56910.1, AT5G56920.1, AT5G56990.1	Bvul_06917	CARHR270730.1	Carubv10005768m, Carubv10005849m, Carubv10007854m, Carubv10026924m, Carubv10027363m	Thhalv10014562m, Thhalv10015718m, Thhalv10016041m, Thhalv10026796m, Thhalv10026836m		g10670.t1, g4885.t1	7	5	1	1	5	5	0	2	26	FALSE	FALSE
OG0000528	AL7G27300.t1, AL7G47910.t2, AL8G27120.t1	AT4G25740.1, AT5G41520.1, AT5G52650.1	Bvul_00824, Bvul_13787, Bvul_19769	CARHR233190.1, CARHR283550.1	Carubv10005747m, Carubv10005839m, Carubv10027094m	Thhalv10014804m, Thhalv10026365m, Thhalv10027958m	RaChr12G01220.5, RaChr12G17660.1, RaChr13G19040.1, RaChr14G09830.1, RaChr15G30340.1, Ra_scaffold_00024G00110.1	g14249.t1, g31221.t1, g51391.t1	3	3	3	2	3	3	6	3	26	FALSE	FALSE
OG0000529	AL3G46390.t1, AL7G17640.t1, AL7G17650.t2	AT2G14690.1, AT4G33810.1, AT4G33820.1	Bvul_00627, Bvul_10141	CARHR106600.1, CARHR146060.1, CARHR241900.1, CARHR241950.1, CARHR286410.1	Carubv10004408m, Carubv10015996m	Thhalv10023109m, Thhalv10023172m	RaChr04G21310.1, RaChr12G24890.1, RaChr13G26400.1, RaChr13G26410.1, RaChr13G26450.1	g10600.t1, g27273.t1, g58350.t1, g6652.t1	3	3	2	5	2	2	5	4	26	FALSE	FALSE
OG0000530	AL3G27300.t1, AL3G28410.t1	AT3G14970.1, AT3G15740.1	Bvul_06565, Bvul_17757	CARHR089910.1, CARHR089930.1, CARHR121410.1, CARHR124620.1, CARHR208060.1, CARHR242320.1	Carubv10014562m, Carubv10015499m, Carubv10015847m	Thhalv10029392m	RaChr04G10140.1, RaChr05G08700.1, RaChr05G10900.1, RaChr12G25540.1, RaChr13G27100.1, RaChr13G27120.1	g1111.t1, g37104.t1, g42922.t1, g8475.t1	2	2	2	6	3	1	6	4	26	FALSE	FALSE
OG0000531	AL3G41360.t1							g17064.t1, g23366.t1, g34487.t1, g36635.t1, g36834.t1, g38153.t1, g3946.t1, g41772.t1, g41927.t1, g42171.t1, g44278.t1, g44936.t1, g45950.t1, g48569.t1, g49519.t1, g49835.t1, g51056.t1, g54057.t1, g55738.t1, g56171.t1, g59987.t1, g62784.t1, g66154.t1, g66549.t1, g70934.t1	1	0	0	0	0	0	0	25	26	FALSE	FALSE
OG0000532	AL8G44850.t2, AL8G44860.t1, AL8G44880.t1, AL8G44890.t3	AT5G66610.2, AT5G66620.1, AT5G66630.1, AT5G66640.2	Bvul_18091	CARHR281080.1, CARHR281090.2, CARHR281100.1	Carubv10026462m, Carubv10026631m, Carubv10028537m	Thhalv10003845m	RaChr06G26950.3, RaChr06G26970.1, RaChr14G23510.1, RaChr14G23520.1, RaChr14G23540.1, RaChr14G23550.1	g46726.t1, g52222.t1, g6471.t1, g6473.t1	4	4	1	3	3	1	6	4	26	FALSE	FALSE
OG0000533	AL8G13580.t1, AL8G13620.t1, AL8G13740.t1, AL8G14230.t1, AL8G14320.t1, AL8G14370.t1	AT5G45050.1, AT5G45260.1	Bvul_09650, Bvul_15172, Bvul_15239, Bvul_24268, Bvul_24271	CARHR177000.1, CARHR177010.1, CARHR177030.1, CARHR177100.1, CARHR177140.1, CARHR177150.1	Carubv10025742m, Carubv10025744m	Thhalv10001165m	RaChr10G02760.1, RaChr10G04660.1	g28082.t1, g37845.t1	6	2	5	6	2	1	2	2	26	FALSE	FALSE
OG0000534					Carubv10007045m, Carubv10022035m, Carubv10025083m		RaChr02G28810.1, RaChr15G26790.1	g10420.t1, g11403.t1, g11924.t1, g16430.t1, g31027.t1, g31792.t1, g32510.t1, g33092.t1, g41950.t1, g4280.t1, g43636.t1, g46130.t1, g46668.t1, g46879.t1, g49812.t1, g50895.t1, g54180.t1, g54359.t1, g7238.t1, g8638.t1, g9779.t1	0	0	0	0	3	0	2	21	26	FALSE	FALSE
OG0000535					Carubv10007954m		RaChr03G06120.1, RaChr05G22790.1, RaChr05G28750.1, RaChr10G05440.1, Ra_scaffold_00004G00600.1	g20475.t1, g24610.t1, g29850.t1, g33653.t1, g33654.t1, g41685.t1, g42848.t1, g43912.t1, g47582.t1, g49260.t1, g54645.t1, g55870.t1, g57458.t1, g59574.t1, g62258.t1, g63522.t1, g64898.t1, g68877.t1, g68894.t1, g82435.t1	0	0	0	0	1	0	5	20	26	FALSE	FALSE
OG0000536						Thhalv10002848m		g12312.t1, g14340.t1, g22042.t1, g23820.t1, g24257.t1, g25572.t1, g30353.t1, g34840.t1, g36434.t1, g37459.t1, g398.t1, g42127.t1, g44077.t1, g44398.t1, g46795.t1, g47309.t1, g50757.t1, g51294.t1, g51358.t1, g52021.t1, g52351.t1, g53152.t1, g55488.t1, g56736.t1, g64247.t1	0	0	0	0	0	1	0	25	26	FALSE	FALSE
OG0000537							RaChr03G20180.1, RaChr05G26020.1, RaChr06G02440.1, RaChr08G00430.1, RaChr10G09350.1, RaChr10G12980.1, RaChr12G06660.1, RaChr12G08250.1, RaChr13G06350.1, RaChr14G06850.1, Ra_scaffold_00005G00020.1, Ra_scaffold_00005G00030.1	g10557.t1, g14443.t1, g19795.t1, g25880.t1, g33331.t1, g3458.t1, g35680.t1, g37966.t1, g39805.t1, g39806.t1, g42389.t1, g45278.t1, g46.t1, g48123.t1	0	0	0	0	0	0	12	14	26	FALSE	FALSE
OG0000538							RaChr08G01230.1, RaChr13G06820.1, RaChr15G28000.1	g10218.t1, g12810.t1, g14527.t1, g16983.t1, g17723.t1, g20925.t1, g21552.t1, g23468.t1, g29066.t1, g3079.t1, g31938.t1, g32435.t1, g35257.t1, g35604.t1, g367.t1, g44824.t1, g4602.t1, g51609.t1, g54189.t1, g55508.t1, g61006.t1, g74503.t1, g81368.t1	0	0	0	0	0	0	3	23	26	FALSE	FALSE
OG0000539								g28208.t1, g55136.t1, g60092.t1, g60289.t1, g61771.t1, g64154.t1, g71258.t1, g71287.t1, g72431.t1, g73415.t1, g75130.t1, g76853.t1, g77679.t1, g80470.t1, g80607.t1, g80737.t1, g81572.t1, g81833.t1, g82097.t1, g82206.t1, g82334.t1, g82521.t1, g82599.t1, g82618.t1, g83049.t1, g83227.t1	0	0	0	0	0	0	0	26	26	FALSE	FALSE
OG0000540	AL1G61230.t1, AL3G44940.t1, AL3G45520.t1, AL4G21390.t1, AL5G19410.t1, AL5G20510.t1, AL5G33480.t1, AL6G38430.t1, AL6G53270.t1, AL7G17430.t1, AL7G40700.t1, AL7G43230.t1, AL8G18000.t1, AL8G30870.t1	AT3G29790.1, AT3G33528.1, AT3G43880.1, AT4G07526.1	Bvul_08526, Bvul_18225, Bvul_24261, Bvul_25282		Carubv10006295m		RaChr05G20470.1	g39915.t1	14	4	4	0	1	0	1	1	25	FALSE	FALSE
OG0000541	AL3G39710.t1, AL3G39720.t1, AL5G12290.t1, AL7G43060.t1, AL7G43540.t1, AL9U10010.t1	AT3G24290.1, AT3G24300.1, AT4G13510.1	Bvul_00886, Bvul_05914	CARHR100380.1, CARHR219140.1	Carubv10006416m, Carubv10015818m, Carubv10016472m	Thhalv10002494m, Thhalv10002502m, Thhalv10024967m	RaChr04G17930.1, RaChr05G20480.1, RaChr12G07080.1, RaChr13G07170.1	g13380.t1, g15353.t1	6	3	2	2	3	3	4	2	25	FALSE	FALSE
OG0000542	AL364U10030.t1, AL4G43870.t1, AL5G42490.t1, AL5G42500.t1	AT2G44790.1, AT3G60270.1, AT3G60280.1	Bvul_18180, Bvul_22851	CARHR140000.1, CARHR170590.1, CARHR170600.1	Carubv10018027m, Carubv10018373m, Carubv10024107m, Carubv10025032m	Thhalv10001642m, Thhalv10006223m	RaChr06G23220.1, RaChr07G24020.1, RaChr08G16890.1, RaChr08G16900.1	g24936.t1, g38131.t1, g38132.t1	4	3	2	3	4	2	4	3	25	FALSE	FALSE
OG0000543	AL5G26520.t1, AL5G26530.t1, AL8G24850.t1	AT3G47350.2, AT3G47360.1, AT5G50590.1, AT5G50690.1	Bvul_00656, Bvul_02986, Bvul_02987, Bvul_02990, Bvul_12652	CARHR155940.1, CARHR155950.1, CARHR155960.1, CARHR155970.1, CARHR155980.1, CARHR257670.1	Carubv10017691m	Thhalv10010570m, Thhalv10011076m, Thhalv10014225m	RaChr08G05220.1, RaChr09G03050.2	g27287.t1	3	4	5	6	1	3	2	1	25	FALSE	FALSE
OG0000544	AL5G23370.t1, AL5G23390.t1, AL6G34050.t1	AT3G44910.1, AT3G44920.1, AT3G44930.1, AT5G22910.1	Bvul_10823, Bvul_14377, Bvul_16166	CARHR151060.1, CARHR151100.1, CARHR190620.1	Carubv10003674m, Carubv10018495m, Carubv10019528m	Thhalv10002841m, Thhalv10002941m, Thhalv10011078m, Thhalv10015722m	RaChr08G03050.1, RaChr11G12010.1	g5758.t1, g5759.t1, g6109.t1	3	4	3	3	3	4	2	3	25	FALSE	FALSE
OG0000545	AL5G16900.t1, AL5G18290.t1, AL8G18170.t1	AT3G27473.1, AT3G27480.1, AT3G27490.1, AT3G27500.1, AT3G27510.1, AT3G28650.1, AT3G45530.1, AT5G42840.1		CARHR148860.1, CARHR148880.1	Carubv10018849m, Carubv10019046m, Carubv10019185m, Carubv10019218m	Thhalv10003740m, Thhalv10003743m, Thhalv10003754m, Thhalv10003760m, Thhalv10003761m, Thhalv10005293m, Thhalv10005296m, Thhalv10005411m			3	8	0	2	4	8	0	0	25	FALSE	FALSE
OG0000546	AL1G17560.t1, AL5G25840.t1, AL8G35540.t1	AT1G07410.1, AT3G46830.1, AT5G59150.1	Bvul_00774, Bvul_02644, Bvul_15198	CARHR007150.1, CARHR155410.1, CARHR285390.1	Carubv10010276m, Carubv10017997m, Carubv10027110m	Thhalv10002662m, Thhalv10008748m, Thhalv10014634m	RaChr01G04560.1, RaChr02G04290.2, RaChr09G02750.1, RaChr15G35860.1	g1431.t1, g24032.t1, g3183.t1	3	3	3	3	3	3	4	3	25	FALSE	FALSE
OG0000547	AL1G25150.t1, AL4G26680.t1, AL4G26690.t1, AL5G36930.t1, AL6G44630.t1, AL6G44660.t1	AT2G31425.1, AT2G31430.1, AT2G31432.1, AT3G55680.1	Bvul_05540, Bvul_15252, Bvul_15253	CARHR125050.1, CARHR125060.1, CARHR125080.1	Carubv10002767m, Carubv10006738m, Carubv10018537m, Carubv10024762m, Carubv10024837m	Thhalv10017377m, Thhalv10017899m		g14809.t1, g14810.t1	6	4	3	3	5	2	0	2	25	FALSE	FALSE
OG0000548	AL5G11150.t1, AL7G45910.t1	AT1G14670.1, AT2G01970.1, AT5G37310.1	Bvul_06887, Bvul_16199, Bvul_24130	CARHR015170.1, CARHR144570.1, CARHR215780.1	Carubv10004434m, Carubv10008657m, Carubv10018624m	Thhalv10003877m, Thhalv10007150m, Thhalv10027693m	RaChr01G10500.1, RaChr02G10620.1, RaChr06G00030.4, RaChr12G03230.1, RaChr13G04380.1	g10853.t1, g6925.t1, g7123.t1	2	3	3	3	3	3	5	3	25	FALSE	FALSE
OG0000549	AL1G12090.t1, AL5G45410.t1, AL6G51040.t1	AT1G02720.1, AT3G62660.1, AT4G02130.1	Bvul_09816, Bvul_19917, Bvul_20931	CARHR002020.1, CARHR172930.1, CARHR250310.1	Carubv10001309m, Carubv10009529m, Carubv10017523m	Thhalv10006055m, Thhalv10008011m, Thhalv10028760m	RaChr08G18960.1, RaChr09G14590.1, RaChr14G01100.1, RaChr15G02560.1	g2866.t1, g47445.t1, g54569.t1	3	3	3	3	3	3	4	3	25	FALSE	FALSE
OG0000550	AL4G41060.t1, AL5G40280.t1, AL5G40330.t1	AT2G42520.1, AT3G58510.1, AT3G58570.1	Bvul_11451	CARHR137600.1, CARHR168910.1, CARHR168960.1	Carubv10016822m, Carubv10018884m, Carubv10022826m	Thhalv10005833m, Thhalv10005841m, Thhalv10016388m	RaChr06G21160.1, RaChr07G21990.1, RaChr08G15420.1, RaChr08G15470.3, RaChr09G11600.2, RaChr09G11650.1	g24835.t1, g36420.t1, g37972.t1	3	3	1	3	3	3	6	3	25	FALSE	FALSE
OG0000551	AL5G38070.t1	AT3G56700.1	Bvul_09152, Bvul_10605, Bvul_23463, Bvul_23464, Bvul_23465, Bvul_23470	CARHR159430.1, CARHR159440.1, CARHR166820.1, CARHR166830.1, CARHR166840.1, CARHR170370.1	Carubv10019575m	Thhalv10005887m, Thhalv10028176m	RaChr05G08850.1, RaChr08G13890.1, RaChr09G12630.1, Ra_scaffold_00038G00160.1, Ra_scaffold_00038G00170.1	g13130.t1, g18088.t1, g31318.t1	1	1	6	6	1	2	5	3	25	FALSE	FALSE
OG0000552	AL233U10010.t1, AL2G37250.t1, AL8G42580.t1	AT1G77080.4, AT5G65050.3, AT5G65060.1, AT5G65070.3, AT5G65080.1	Bvul_00810, Bvul_04218, Bvul_06776	CARHR278970.1, CARHR278980.1, CARHR278990.1	Carubv10020979m, Carubv10027327m, Carubv10027349m, Carubv10028173m	Thhalv10004949m, Thhalv10005413m	RaChr14G21580.1, RaChr14G21590.1, RaChr15G41140.1, RaChr15G41150.1	g33368.t1	3	5	3	3	4	2	4	1	25	FALSE	FALSE
OG0000553	AL41U10010.t1, AL41U10020.t1, AL4G23670.t1	AT2G29100.1, AT2G29110.1, AT2G29120.1	Bvul_00073, Bvul_00075	CARHR122380.1, CARHR122390.1, CARHR122400.1, CARHR122410.1	Carubv10022586m, Carubv10022590m, Carubv10022594m, Carubv10022601m	Thhalv10016191m, Thhalv10016194m	RaChr06G09730.4, RaChr07G09690.3, RaChr07G09700.1	g11587.t1, g21604.t1, g24519.t1, g31996.t1	3	3	2	4	4	2	3	4	25	FALSE	FALSE
OG0000554	AL4G17890.t1, AL6G38540.t1, AL8G28420.t1	AT1G36030.1, AT2G35280.1, AT3G30430.1, AT3G30849.1	Bvul_14440, Bvul_17672, Bvul_18954, Bvul_20320	CARHR101890.1, CARHR108020.1	Carubv10007930m	Thhalv10002164m, Thhalv10002269m, Thhalv10002917m, Thhalv10003316m, Thhalv10003388m, Thhalv10005434m, Thhalv10005441m, Thhalv10015402m, Thhalv10015414m, Thhalv10015897m, Thhalv10027513m			3	4	4	2	1	11	0	0	25	FALSE	FALSE
OG0000555	AL4G11560.t1, AL4G11570.t1, AL4G29550.t1	AT2G33796.1, AT5G25860.1	Bvul_06306	CARHR123170.1, CARHR123180.1, CARHR131370.1, CARHR142330.1, CARHR203610.1	Carubv10003256m, Carubv10007780m, Carubv10023158m	Thhalv10001423m, Thhalv10026771m, Thhalv10026977m	RaChr07G09990.3, RaChr11G21980.3, RaChr12G20960.1	g14544.t1, g17382.t1, g37833.t1, g40834.t1, g7457.t1	3	2	1	5	3	3	3	5	25	FALSE	FALSE
OG0000556	AL1G41320.t1, AL4G12600.t1, AL7G13130.t1	AT1G27770.1, AT2G22950.1, AT4G37640.1	Bvul_10395, Bvul_19128, Bvul_20292	CARHR027290.1, CARHR246020.1, CARHR292810.1	Carubv10004056m, Carubv10008156m, Carubv10022563m	Thhalv10000029m, Thhalv10006664m, Thhalv10024301m	RaChr01G20990.1, RaChr02G20230.26, RaChr12G28500.1, RaChr13G29990.1	g10076.t1, g12399.t1, g2461.t1	3	3	3	3	3	3	4	3	25	FALSE	FALSE
OG0000557	AL278U10030.t1, AL4G24520.t1, AL6G43020.t1	AT4G09090.1, AT4G09462.1, AT4G09464.1, AT4G09465.1, AT4G09466.1, AT4G09467.1	Bvul_18748	CARHR123060.1, CARHR123080.1, CARHR185210.1, CARHR185220.1, CARHR233800.1	Carubv10002428m, Carubv10002725m, Carubv10003182m, Carubv10003588m, Carubv10024539m, Carubv10025630m	Thhalv10017796m, Thhalv10019456m	Ra_scaffold_00294G00040.1	g36904.t1	3	6	1	5	6	2	1	1	25	FALSE	FALSE
OG0000558	AL3G20310.t1, AL3G22770.t1, AL4G37640.t1	AT2G40010.1, AT3G09200.1, AT3G11250.1	Bvul_11227, Bvul_18811, Bvul_21835	CARHR083540.1, CARHR085810.1, CARHR134970.1, CARHR207500.1	Carubv10014186m, Carubv10014197m, Carubv10025153m	Thhalv10016954m, Thhalv10021147m	RaChr04G04970.1, RaChr04G06800.1, RaChr06G18850.1, RaChr07G19370.1, Ra_scaffold_00006G00050.1	g18350.t1, g19031.t1	3	3	3	4	3	2	5	2	25	FALSE	FALSE
OG0000559	AL3G20190.t1, AL3G20200.t1, AL9U10500.t1	AT3G09110.1, AT3G09120.1	Bvul_04728, Bvul_06094, Bvul_07215	CARHR083490.1, CARHR107050.1, CARHR107060.1, CARHR107070.1, CARHR107080.1, CARHR107090.1, CARHR107100.1	Carubv10016449m, Carubv10022255m	Thhalv10000435m, Thhalv10002899m, Thhalv10009971m, Thhalv10019708m, Thhalv10027836m	Ra_scaffold_00006G00120.1	g14368.t1, g29738.t1	3	2	3	7	2	5	1	2	25	FALSE	FALSE
OG0000560	AL6G47350.t1, AL6G47410.t1, AL6G47420.t1, AL6G47440.t1	AT4G12470.1, AT4G12480.1, AT4G12490.1, AT4G12500.1	Bvul_12567	CARHR253710.1, CARHR253720.1, CARHR253730.1	Carubv10002422m, Carubv10002588m, Carubv10003073m, Carubv10003507m, Carubv10003571m	Thhalv10029036m, Thhalv10029038m, Thhalv10029040m, Thhalv10029528m		g10544.t1, g19283.t1, g33189.t1, g33190.t1	4	4	1	3	5	4	0	4	25	FALSE	FALSE
OG0000561	AL1G47920.t1, AL6G36890.t1, AL6G36900.t1, AL8G42360.t1	AT5G25250.1, AT5G25260.1, AT5G64870.1	Bvul_15845, Bvul_15912	CARHR188230.1, CARHR188240.1, CARHR278880.1	Carubv10000871m, Carubv10003046m, Carubv10011396m, Carubv10028018m	Thhalv10004111m, Thhalv10004164m	RaChr01G25630.1, RaChr10G12300.1, RaChr11G10130.1, RaChr14G21460.1	g34605.t1, g7349.t1, g7350.t1	4	3	2	3	4	2	4	3	25	FALSE	FALSE
OG0000562	AL6G10490.t1, AL6G10500.t1, AL6G10510.t1	AT5G01540.1, AT5G01550.1, AT5G01560.1	Bvul_05282, Bvul_17424, Bvul_17430	CARHR054990.1, CARHR113880.1, CARHR211900.1, CARHR211910.1, CARHR211920.1	Carubv10000349m, Carubv10000360m, Carubv10003320m	Thhalv10012840m	RaChr11G28290.1, RaChr11G29200.1, RaChr11G29210.1, RaChr11G29220.1	g39358.t1, g42212.t1, g42213.t1	3	3	3	5	3	1	4	3	25	FALSE	FALSE
OG0000563	AL6G17240.t1, AL8G12760.t1, AL8G34540.t1	AT5G07070.1, AT5G45820.1, AT5G58380.1	Bvul_06400, Bvul_13723, Bvul_21314	CARHR176150.1, CARHR206080.1, CARHR272220.1	Carubv10002839m, Carubv10028322m, Carubv10028407m	Thhalv10000893m, Thhalv10013486m, Thhalv10013492m, Thhalv10013670m, Thhalv10015596m	RaChr15G35120.1, Ra_scaffold_00375G00010.1	g14201.t1, g5385.t1, g6020.t1	3	3	3	3	3	5	2	3	25	FALSE	FALSE
OG0000564	AL6G28110.t1, AL6G28150.t1, AL6G28160.t1, AL6G28190.t1	AT5G17090.1, AT5G17100.1, AT5G17110.1, AT5G17120.1, AT5G17150.1	Bvul_09607, Bvul_14428	CARHR196080.1, CARHR196090.1	Carubv10001832m, Carubv10001911m, Carubv10002203m, Carubv10002434m, Carubv10003324m, Carubv10003329m	Thhalv10015849m	RaChr10G19110.1	g16335.t1, g24540.t1, g24541.t1, g31498.t1	4	5	2	2	6	1	1	4	25	FALSE	FALSE
OG0000565	AL6G23220.t1, AL6G27270.t1	AT5G12420.1, AT5G16350.1	Bvul_12824, Bvul_17975, Bvul_20753	CARHR096400.1, CARHR200680.1, CARHR266500.1, CARHR266510.1	Carubv10000814m, Carubv10000833m, Carubv10003536m	Thhalv10003009m, Thhalv10013397m, Thhalv10015406m, Thhalv10015825m	RaChr10G22720.1, RaChr11G19590.1, RaChr14G10430.1	g14153.t1, g14154.t1, g29505.t1, g53374.t1	2	2	3	4	3	4	3	4	25	FALSE	FALSE
OG0000566	AL3G15250.t1, AL6G40300.t1, AL6G40340.t1, AL8G22540.t1	AT3G04940.1, AT5G28020.1, AT5G28030.2	Bvul_04247, Bvul_07512	CARHR079220.1, CARHR184970.1, CARHR185640.1, CARHR185650.1, CARHR185660.1	Carubv10001344m, Carubv10001556m, Carubv10015487m	Thhalv10004598m, Thhalv10004731m, Thhalv10021151m	RaChr05G04580.1, RaChr10G09800.1, RaChr11G08070.1	g25158.t1, g37321.t1	4	3	2	5	3	3	3	2	25	FALSE	FALSE
OG0000567	AL1G47870.t1, AL6G43980.t1, AL6G43990.t1	AT1G33480.1, AT4G10150.1, AT4G10160.1	Bvul_09790, Bvul_10400, Bvul_10401, Bvul_14244	CARHR032920.1, CARHR256670.1, CARHR256680.1, CARHR256690.1, CARHR261240.1, CARHR261250.1	Carubv10001798m, Carubv10010074m	Thhalv10009296m, Thhalv10028921m	RaChr02G24400.1, RaChr14G04120.1, Ra_scaffold_00039G00170.1	g20767.t1, g6774.t1	3	3	4	6	2	2	3	2	25	FALSE	FALSE
OG0000568	AL3G22080.t1, AL6G14450.t1, AL6G16270.t1	AT2G04390.1, AT2G05220.1, AT3G10610.1, AT5G04800.1	Bvul_02244, Bvul_03024, Bvul_04486	CARHR085190.1, CARHR206970.1, CARHR208480.1	Carubv10003546m, Carubv10003649m, Carubv10014890m	Thhalv10003052m, Thhalv10014973m, Thhalv10021731m, Thhalv10021735m	RaChr10G28690.1, RaChr11G24460.1, RaChr11G25660.1	g23263.t1, g243.t1	3	4	3	3	3	4	3	2	25	FALSE	FALSE
OG0000569	AL1G58520.t1, AL6G29770.t1, AL6G29780.t1	AT1G50830.1, AT1G51538.1, AT5G18510.1	Bvul_07244, Bvul_22331	CARHR040870.1, CARHR040880.1, CARHR041470.1, CARHR041690.1	Carubv10002577m, Carubv10010873m, Carubv10011204m, Carubv10012136m	Thhalv10011263m, Thhalv10012017m	RaChr01G31530.1, RaChr01G31540.1, RaChr01G32140.1	g22772.t1, g44647.t1, g6001.t1, g9997.t1	3	3	2	4	4	2	3	4	25	FALSE	FALSE
OG0000570	AL3G29700.t1, AL6G50900.t1	AT1G02780.1, AT3G16780.1, AT4G02230.1	Bvul_02746, Bvul_09820, Bvul_10034	CARHR002060.1, CARHR092030.1, CARHR250450.1	Carubv10003129m, Carubv10010281m, Carubv10014622m	Thhalv10008661m, Thhalv10026243m, Thhalv10028960m	RaChr01G00900.1, RaChr02G00610.1, RaChr04G11660.1, RaChr05G13410.1, RaChr15G02610.1	g10998.t1, g14734.t1, g33793.t1	2	3	3	3	3	3	5	3	25	FALSE	FALSE
OG0000571	AL1G34600.t1, AL3G18150.t1, AL6G22060.t1, AL8G28630.t1	AT3G06970.1, AT5G11412.1, AT5G53680.1, AT5G53720.1	Bvul_10827, Bvul_25119	CARHR081580.1, CARHR201820.1, CARHR266830.1, CARHR266850.1	Carubv10003251m, Carubv10016026m, Carubv10027673m	Thhalv10015434m, Thhalv10015559m, Thhalv10022174m	RaChr14G10770.1	g10050.t1, g1905.t1, g39634.t1, g4834.t1	4	4	2	4	3	3	1	4	25	FALSE	FALSE
OG0000572	AL3G20430.t1, AL6G11320.t1, AL8G35890.t1	AT3G09300.1, AT5G02100.1, AT5G59420.1	Bvul_01621, Bvul_12313, Bvul_24336	CARHR083660.1, CARHR211260.1, CARHR285790.1	Carubv10000934m, Carubv10015237m, Carubv10026378m	Thhalv10013498m, Thhalv10020702m	RaChr04G05080.1, RaChr05G06790.1, RaChr10G31050.1, RaChr14G16060.1, RaChr15G36060.1	g15541.t1, g16254.t1, g20439.t1	3	3	3	3	3	2	5	3	25	FALSE	FALSE
OG0000573	AL1G23580.t1, AL2G13050.t1, AL6G47270.t1	AT1G12270.1, AT1G62740.1, AT4G12400.2	Bvul_14984, Bvul_20605, Bvul_21721	CARHR012580.1, CARHR049100.1, CARHR253800.1	Carubv10000594m, Carubv10011737m, Carubv10020050m	Thhalv10007205m, Thhalv10023385m, Thhalv10028542m	RaChr03G01900.1, RaChr14G02200.1, RaChr15G04790.1, RaChr15G24390.1, Ra_scaffold_00045G00140.1	g12749.t1, g5587.t1	3	3	3	3	3	3	5	2	25	FALSE	FALSE
OG0000574	AL6G47010.t1, AL7G30800.t1, AL7G30820.t1	AT4G12110.1, AT4G22753.1, AT4G22756.1	Bvul_15538, Bvul_17539, Bvul_23006	CARHR229690.1, CARHR229700.1, CARHR254070.1	Carubv10001581m, Carubv10005108m	Thhalv10025849m, Thhalv10028846m	RaChr12G15090.1, RaChr12G15100.1, RaChr12G15110.1, RaChr13G16320.1, RaChr13G16330.1, RaChr15G04900.1	g16792.t1, g9321.t1, g9322.t1	3	3	3	3	2	2	6	3	25	FALSE	FALSE
OG0000575	AL1G55250.t1, AL2G33350.t1, AL3G31150.t1	AT1G48600.2, AT1G73600.2, AT3G18000.1	Bvul_08103, Bvul_11578, Bvul_25052	CARHR038200.1, CARHR066620.1, CARHR093310.1	Carubv10008968m, Carubv10011038m, Carubv10013541m, Carubv10020173m	Thhalv10011451m, Thhalv10018431m, Thhalv10020595m	RaChr01G29860.1, RaChr02G28340.1, RaChr03G15300.1, RaChr05G14410.1	g30357.t1, g5183.t1	3	3	3	3	4	3	4	2	25	FALSE	FALSE
OG0000576	AL1G51580.t1, AL2G14670.t1, AL8G18920.t1	AT1G43170.1, AT1G61580.1	Bvul_18601, Bvul_19369, Bvul_21208	CARHR035310.1, CARHR050810.1, CARHR181990.1	Carubv10009403m, Carubv10020431m, Carubv10026565m	Thhalv10003224m, Thhalv10003226m, Thhalv10023521m	RaChr01G27620.1, RaChr02G26000.1, RaChr03G02540.1, RaChr10G06670.1, RaChr15G25160.1	g18958.t1, g23960.t1, g4436.t1	3	2	3	3	3	3	5	3	25	FALSE	FALSE
OG0000577	AL1G48670.t2, AL1G48960.t1, AL1G49840.t1, AL1G51110.t1, AL3G50500.t2	AT1G34170.3, AT1G34310.1, AT1G34390.1, AT1G34410.1, AT1G35240.1, AT1G35520.1, AT1G35540.1, AT1G43950.1	Bvul_03226, Bvul_13341		Carubv10011010m, Carubv10011321m, Carubv10012424m, Carubv10019454m	Thhalv10029161m, Thhalv10029379m	RaChr01G26100.1, Ra_scaffold_00014G00010.1	g10781.t1, g40186.t1	5	8	2	0	4	2	2	2	25	FALSE	FALSE
OG0000578	AL1G30460.t1, AL1G55290.t1, AL3G31280.t1	AT1G18080.1, AT1G48630.1, AT3G18130.1	Bvul_04589, Bvul_20376, Bvul_25041	CARHR018660.1, CARHR038260.1, CARHR093430.1	Carubv10009720m, Carubv10009733m, Carubv10013951m	Thhalv10008183m, Thhalv10011646m, Thhalv10021128m	RaChr01G13490.1, RaChr01G29910.1, RaChr02G13560.1, RaChr02G28390.1, RaChr04G12840.1	g12606.t1, g8746.t1	3	3	3	3	3	3	5	2	25	FALSE	FALSE
OG0000579	AL1G18210.t1, AL1G18230.t1, AL1G18260.t1, AL8G37000.t1	AT1G07920.1, AT1G07930.1, AT1G07940.1, AT5G60390.1	Bvul_06822	CARHR204750.1, CARHR274080.1	Carubv10009294m, Carubv10009637m, Carubv10011249m, Carubv10026391m	Thhalv10007618m, Thhalv10007619m, Thhalv10007620m, Thhalv10013526m	RaChr01G04960.2, RaChr02G04720.2, RaChr02G04730.1, RaChr14G16960.1, RaChr15G36890.2	g409.t1	4	4	1	2	4	4	5	1	25	FALSE	FALSE
OG0000580	AL7G39980.t1, AL7G49750.t1, AL7G49762.t1	AT4G15540.1, AT5G40230.1, AT5G40240.2	Bvul_03190, Bvul_18086, Bvul_23800	CARHR222340.1, CARHR261860.1, CARHR261870.1, CARHR261880.1, CARHR261890.1	Carubv10005089m, Carubv10007676m, Carubv10007791m	Thhalv10027803m, Thhalv10027804m, Thhalv10027813m, Thhalv10027820m	RaChr12G02170.1, RaChr13G01050.1	g14497.t1, g30139.t1	3	3	3	5	3	4	2	2	25	FALSE	FALSE
OG0000581	AL22U10010.t1, AL3G22600.t1, AL7G20330.t1, AL7G51970.t1, AL7G51980.t1	AT4G31660.1	Bvul_09586, Bvul_12750	CARHR085640.1, CARHR116890.1, CARHR117000.1, CARHR117260.1, CARHR119320.1, CARHR239520.1	Carubv10015086m, Carubv10015240m	Thhalv10009500m, Thhalv10022336m	RaChr05G07990.1, RaChr07G04270.1, RaChr12G22880.1, RaChr13G24190.1	g35098.t1, g35099.t1, g4277.t1	5	1	2	6	2	2	4	3	25	FALSE	FALSE
OG0000582	AL7G25640.t1, AL7G25650.t1, AL7G25660.t1	AT4G27140.1, AT4G27150.1, AT4G27160.1, AT4G27170.1	Bvul_22370, Bvul_22694	CARHR058020.1, CARHR234800.1, CARHR289410.1, CARHR289420.1	Carubv10006299m, Carubv10007050m, Carubv10007322m, Carubv10007849m, Carubv10028644m	Thhalv10026791m	RaChr12G18980.1, RaChr12G18990.1, RaChr12G19000.1, RaChr13G20310.1	g4980.t1, g4981.t1	3	4	2	4	5	1	4	2	25	FALSE	FALSE
OG0000583	AL3G14200.t1, AL3G14700.t1, AL3G14710.t1, AL3G14720.t1, AL3G22290.t1, AL7G22270.t1	AT2G13630.1, AT3G04660.1, AT3G10790.1, AT4G29970.1	Bvul_11458	CARHR078860.1, CARHR078870.1, CARHR078880.1, CARHR078890.1	Carubv10006546m, Carubv10015469m	Thhalv10003391m, Thhalv10022001m, Thhalv10022230m, Thhalv10026790m	RaChr05G04270.1, RaChr05G04280.1	g27239.t1, g27240.t1	6	4	1	4	2	4	2	2	25	FALSE	FALSE
OG0000584	AL7G26730.t1, AL8G32540.t1	AT2G19740.1, AT4G26230.1, AT5G56710.1	Bvul_16540, Bvul_19213, Bvul_20665	CARHR110190.1, CARHR233780.1, CARHR237210.1, CARHR270460.1	Carubv10006047m, Carubv10006433m	Thhalv10015041m, Thhalv10026587m, Thhalv10026589m	RaChr04G25310.1, RaChr05G28740.1, RaChr13G22460.1, RaChr14G13290.2, RaChr15G33570.1	g10766.t1, g43133.t1, g6947.t1	2	3	3	4	2	3	5	3	25	FALSE	FALSE
OG0000585	AL7G26830.t1, AL8G32720.t1	AT3G52840.1, AT4G26140.1, AT5G56870.1	Bvul_03957, Bvul_08531, Bvul_12534	CARHR162710.1, CARHR233660.1, CARHR270610.1	Carubv10007108m, Carubv10016770m, Carubv10025963m	Thhalv10010152m, Thhalv10012847m, Thhalv10024511m	RaChr08G10090.1, RaChr09G07380.1, RaChr12G18040.1, RaChr14G13420.1, RaChr15G33700.1	g11895.t1, g22230.t1, g30276.t1	2	3	3	3	3	3	5	3	25	FALSE	FALSE
OG0000586	AL2G16240.t1, AL3G41180.t1, AL3G41230.t1, AL3G41240.t1	AT3G25260.1, AT3G25280.1	Bvul_06778, Bvul_17969, Bvul_18227	CARHR052580.1, CARHR101650.1, CARHR101680.1, CARHR101690.1, CARHR283680.1	Carubv10015211m, Carubv10022376m	Thhalv10003068m, Thhalv10024047m	RaChr05G21430.1, RaChr05G21440.1, RaChr05G21450.1	g1862.t1, g2849.t1, g39647.t1, g51073.t1	4	2	3	5	2	2	3	4	25	FALSE	FALSE
OG0000587	AL3G15650.t1, AL3G16980.t1	AT3G05220.1, AT3G06130.1, AT5G19090.1	Bvul_04709, Bvul_10858	CARHR079560.1, CARHR080640.1, CARHR193900.1	Carubv10000534m, Carubv10013356m, Carubv10013653m	Thhalv10013101m, Thhalv10020397m, Thhalv10020810m	RaChr04G03180.1, RaChr04G04010.1, RaChr05G04930.1, RaChr10G17230.1, RaChr11G14830.1, Ra_scaffold_00102G00030.1	g15769.t1, g17877.t1, g45115.t1	2	3	2	3	3	3	6	3	25	FALSE	FALSE
OG0000588	AL2G20970.t1, AL3G48830.t1	AT2G07698.1, ATCG00120.1, ATMG01190.1	Bvul_15115	CARHR281870.1, CARHR283420.1, CARHR287200.1			Ra_scaffold_00015G00050.1, Ra_scaffold_00030G00240.1, Ra_scaffold_00282G00050.1	g27711.t1, g28445.t1, g51458.t1, g59144.t1, g73009.t1, g73613.t1, g80167.t1, g80176.t1, g81182.t1, g81716.t1, g81803.t1, g82513.t1, g83048.t1	2	3	1	3	0	0	3	13	25	FALSE	FALSE
OG0000589	AL3G41570.t1			CARHR056480.1, CARHR150970.1, CARHR153130.1		Thhalv10000534m, Thhalv10003091m, Thhalv10009818m, Thhalv10017646m, Thhalv10028300m	RaChr02G26220.1, RaChr02G27980.1, RaChr04G24950.1, RaChr05G18580.1, RaChr05G20980.1, RaChr05G24070.1, RaChr06G00520.1, RaChr06G06300.1, RaChr08G03400.1, RaChr08G04190.1, RaChr15G19210.1, RaChr15G24980.1, Ra_scaffold_00002G01020.1	g27286.t1, g3243.t1, g7415.t1	1	0	0	3	0	5	13	3	25	FALSE	FALSE
OG0000590	AL2G24390.t1, AL2G24400.t1, AL2G24560.t1, AL2G24570.t1	AT1G66550.1, AT1G66560.1, AT1G66600.1, AT1G80590.1	Bvul_01327, Bvul_07101, Bvul_07103, Bvul_07105, Bvul_07106, Bvul_07108	CARHR058570.1	Carubv10021420m, Carubv10021860m, Carubv10021899m, Carubv10022120m, Carubv10022162m	Thhalv10000686m, Thhalv10029232m	RaChr07G08380.1, Ra_scaffold_00519G00010.1	g77680.t1	4	4	6	1	5	2	2	1	25	FALSE	FALSE
OG0000591	AL2G20000.t1, AL2G20090.t1, AL2G20110.t1	AT1G65140.1, AT1G65160.1, AT1G65170.1	Bvul_06375, Bvul_08986, Bvul_11737, Bvul_20610	CARHR056650.1, CARHR056660.2	Carubv10020738m, Carubv10020958m, Carubv10021129m, Carubv10021957m, Carubv10022019m	Thhalv10003075m	RaChr03G06130.2, RaChr03G07720.1, RaChr03G07830.1, RaChr03G07890.1, RaChr15G06780.1	g31963.t1, g34151.t1	3	3	4	2	5	1	5	2	25	FALSE	FALSE
OG0000592			Bvul_17510					g14224.t1, g18655.t1, g20295.t1, g21554.t1, g24306.t1, g25035.t1, g27396.t1, g28688.t1, g29842.t1, g30440.t1, g31317.t1, g36884.t1, g41882.t1, g44337.t1, g44501.t1, g47027.t1, g48741.t1, g50563.t1, g53240.t1, g58238.t1, g59736.t1, g6704.t1, g67361.t1, g70368.t1	0	0	1	0	0	0	0	24	25	FALSE	FALSE
OG0000593	AL5G42330.t2, AL5G42670.t1, AL5G42700.t1, AL5G42710.t1	AT3G60420.2, AT3G60440.1, AT3G60450.1	Bvul_05248	CARHR170740.1, CARHR170780.1, CARHR170790.1, CARHR170800.1	Carubv10017807m, Carubv10019157m, Carubv10019466m	Thhalv10006148m, Thhalv10006156m, Thhalv10006161m	RaChr08G17040.3, RaChr09G12830.1	g34938.t1, g34940.t1, g42702.t1, g42703.t1	4	3	1	4	3	3	2	4	24	FALSE	FALSE
OG0000594	AL5G44140.t1		Bvul_11973, Bvul_23375, Bvul_23378	CARHR028780.1, CARHR030060.1, CARHR203520.1, CARHR242050.1, CARHR242060.2, CARHR257940.1	Carubv10006474m, Carubv10017480m, Carubv10018555m	Thhalv10016032m, Thhalv10023176m, Thhalv10027075m		g17943.t1, g27504.t1, g33433.t1, g44961.t1, g44962.t1, g51002.t1, g5972.t1, g80877.t1	1	0	3	6	3	3	0	8	24	FALSE	FALSE
OG0000595	AL5G27000.t1, AL8G38410.t1, AL8G38490.t1	AT3G47730.1, AT5G61690.1, AT5G61730.1	Bvul_06061, Bvul_12515, Bvul_16496	CARHR156410.1, CARHR275490.1	Carubv10016638m, Carubv10025828m, Carubv10028326m	Thhalv10003613m, Thhalv10010099m, Thhalv10023241m	RaChr08G05600.1, RaChr09G03390.2, RaChr14G18270.1, RaChr14G18280.1	g13977.t1, g13978.t1, g20451.t1	3	3	3	2	3	3	4	3	24	FALSE	FALSE
OG0000596	AL2G13720.t1, AL5G11220.t1, AL5G11250.t1	AT1G62200.1, AT2G02020.1, AT2G02040.1	Bvul_22030, Bvul_24123, Bvul_24124	CARHR049930.1, CARHR144630.1, CARHR144670.1	Carubv10018740m, Carubv10018909m, Carubv10021609m	Thhalv10003893m, Thhalv10004088m, Thhalv10023384m	RaChr06G00070.1, RaChr09G17150.1, RaChr15G24770.1	g19207.t1, g3189.t1, g35418.t1	3	3	3	3	3	3	3	3	24	FALSE	FALSE
OG0000597	AL1G51150.t1, AL3G43870.t1, AL5G11160.t1, AL6G45690.t1, AL7G44480.t1, AL7G46530.t1, AL8G23470.t1	AT1G35820.1, AT3G32904.1, AT5G36080.1	Bvul_11923	CARHR034450.1, CARHR102540.1, CARHR113870.1, CARHR145800.1	Carubv10006466m, Carubv10006867m, Carubv10006963m, Carubv10007567m, Carubv10007928m, Carubv10025675m			g36460.t1, g7321.t1, g9420.t1	7	3	1	4	6	0	0	3	24	FALSE	FALSE
OG0000598	AL5G21250.t1, AL85U10020.t1					Thhalv10028068m, Thhalv10029519m		g10900.t1, g13321.t1, g18639.t1, g20088.t1, g21975.t1, g28556.t1, g29071.t1, g2929.t1, g32263.t1, g35247.t1, g38507.t1, g42174.t1, g44459.t1, g50854.t1, g52185.t1, g56719.t1, g57229.t1, g67243.t1, g70176.t1, g82859.t1	2	0	0	0	0	2	0	20	24	FALSE	FALSE
OG0000599	AL3G21070.t1, AL5G34110.t1, AL6G12670.t1	AT3G09840.1, AT3G53230.1, AT5G03340.1	Bvul_06275, Bvul_19304, Bvul_22188	CARHR163070.5, CARHR272090.1	Carubv10000247m, Carubv10012997m, Carubv10018445m	Thhalv10000577m, Thhalv10012714m, Thhalv10020085m	RaChr04G05580.1, RaChr08G10470.1, RaChr10G30010.1, RaChr11G26930.1	g38410.t1, g47841.t1, g5568.t1	3	3	3	2	3	3	4	3	24	FALSE	FALSE
OG0000600	AL5G28020.t1, AL7G28280.t1, AL8G24710.t1	AT3G48570.1, AT4G24920.1, AT5G50460.1	Bvul_24090	CARHR157370.1, CARHR232320.1, CARHR257830.1	Carubv10018354m, Carubv10027489m	Thhalv10010887m, Thhalv10015212m, Thhalv10026733m	RaChr08G06510.1, RaChr09G04150.1, RaChr13G18260.1, RaChr14G07510.1, RaChr15G28530.1, RaChr15G28560.1	g20242.t1, g3790.t1, g7728.t1	3	3	1	3	2	3	6	3	24	FALSE	FALSE
OG0000601	AL3G20680.t1, AL4G36740.t1, AL5G36290.t1, AL6G11890.t1	AT2G39390.1, AT3G09500.1, AT3G55170.1	Bvul_05547, Bvul_23765	CARHR083900.1, CARHR134240.1, CARHR210740.1	Carubv10002265m, Carubv10014930m, Carubv10018243m, Carubv10024328m	Thhalv10015031m, Thhalv10017429m, Thhalv10021774m	RaChr05G06630.1, RaChr06G18200.1, RaChr07G18700.1	g23010.t1, g42381.t1	4	3	2	3	4	3	3	2	24	FALSE	FALSE
OG0000602	AL3G23060.t1, AL4G32260.t1, AL5G33360.t1	AT2G36160.1, AT3G11510.1, AT3G52580.1	Bvul_04197, Bvul_06360	CARHR086060.1, CARHR130390.1, CARHR206830.1	Carubv10014837m, Carubv10015482m, Carubv10018190m, Carubv10024253m	Thhalv10010797m, Thhalv10014925m, Thhalv10017372m, Thhalv10021700m	RaChr04G07010.1, RaChr05G08380.1, RaChr07G15710.1	g13614.t1, g24976.t1	3	3	2	3	4	4	3	2	24	FALSE	FALSE
OG0000603	AL5G20980.t1, AL6G32040.t1, AL6G38210.t1	AT3G42790.1, AT5G20510.1, AT5G26210.1	Bvul_00100, Bvul_05311, Bvul_21982, Bvul_23162	CARHR153750.1, CARHR187160.1, CARHR192300.1	Carubv10001751m, Carubv10002729m, Carubv10017900m	Thhalv10004808m, Thhalv10014469m	RaChr09G00680.1, RaChr10G16000.1, RaChr11G09370.1, RaChr11G13600.1	g22605.t1, g24528.t1	3	3	4	3	3	2	4	2	24	FALSE	FALSE
OG0000604	AL3G51150.t1, AL5G31610.t1, AL7G14910.t1	AT2G18020.1, AT3G51190.1, AT4G36130.1	Bvul_00665, Bvul_21788, Bvul_21966	CARHR108510.1, CARHR160780.1, CARHR244530.1	Carubv10005539m, Carubv10014300m, Carubv10019000m	Thhalv10011106m, Thhalv10022820m, Thhalv10026029m	RaChr04G17340.1, RaChr04G23980.1, RaChr05G27000.1, RaChr12G27000.1, RaChr13G28730.1	g40148.t1	3	3	3	3	3	3	5	1	24	FALSE	FALSE
OG0000605	AL5G20610.t1, AL5G20620.t1, AL5G25990.t1	AT2G38365.1			Carubv10003018m, Carubv10018426m	Thhalv10002969m, Thhalv10015746m, Thhalv10019634m	RaChr07G18280.1, RaChr08G08570.1, RaChr08G09770.1, RaChr08G10080.1, RaChr08G12110.2, RaChr09G07180.1, RaChr09G08500.1	g13986.t1, g15788.t1, g15791.t1, g26029.t1, g35493.t1, g38693.t1, g50669.t1, g5364.t1	3	1	0	0	2	3	7	8	24	FALSE	FALSE
OG0000606	AL3G10530.t1, AL5G16960.t1, AL6G25210.t1	AT3G01620.1, AT3G27540.1, AT5G14480.1	Bvul_08797	CARHR075300.1, CARHR148910.1, CARHR198830.1	Carubv10001154m, Carubv10015252m, Carubv10017415m	Thhalv10004374m, Thhalv10013782m, Thhalv10020899m	RaChr05G01390.1, RaChr06G03460.1, RaChr09G19360.1, RaChr10G21130.1, RaChr11G17910.1	g20565.t1, g21612.t1, g36560.t1	3	3	1	3	3	3	5	3	24	FALSE	FALSE
OG0000607	AL4G33550.t1, AL5G34350.t1	AT2G37190.1, AT3G53430.1, AT5G60670.1	Bvul_10289, Bvul_15638, Bvul_18143	CARHR131700.1, CARHR163330.1, CARHR274350.1	Carubv10018141m, Carubv10025173m, Carubv10027257m	Thhalv10010772m, Thhalv10014862m, Thhalv10017332m	RaChr06G16180.1, RaChr07G16630.1, RaChr08G10660.1, RaChr15G37110.1	g12000.t1, g20435.t1, g21397.t1	2	3	3	3	3	3	4	3	24	FALSE	FALSE
OG0000608	AL4G42400.t1, AL4G42410.t1	AT2G43580.1, AT2G43590.1	Bvul_15842, Bvul_23953	CARHR138720.1, CARHR138740.1, CARHR138750.1, CARHR138760.1	Carubv10023855m, Carubv10023857m, Carubv10023874m, Carubv10025331m	Thhalv10001590m, Thhalv10001652m, Thhalv10017716m	RaChr06G22140.1, RaChr07G23040.1	g33207.t1, g39707.t1, g39708.t1, g39710.t1, g55290.t1	2	2	2	4	4	3	2	5	24	FALSE	FALSE
OG0000609	AL1G53070.t1, AL4G21190.t1, AL4G21200.t1	AT1G55928.1, AT2G27280.1, AT2G27285.1	Bvul_08581, Bvul_15816, Bvul_15818, Bvul_15823	CARHR119790.1, CARHR119800.1, CARHR119810.1	Carubv10023661m, Carubv10024793m	Thhalv10002052m	RaChr06G08070.1, RaChr06G08080.1, RaChr06G08130.1, RaChr07G07460.1, RaChr07G07470.1	g29026.t1, g7474.t1, g7475.t1	3	3	4	3	2	1	5	3	24	FALSE	FALSE
OG0000610	AL4G11720.t1, AL6G20660.t1, AL7G12020.t1	AT2G22240.1, AT4G39800.1, AT5G10170.1	Bvul_06018, Bvul_14729, Bvul_15591	CARHR113440.1, CARHR203120.1, CARHR246900.1	Carubv10000750m, Carubv10004613m, Carubv10023027m	Thhalv10000134m, Thhalv10015635m, Thhalv10025200m	RaChr07G02010.1, Ra_scaffold_00002G01780.1, Ra_scaffold_00076G00110.1	g13616.t1, g24715.t1, g26456.t1	3	3	3	3	3	3	3	3	24	FALSE	FALSE
OG0000611	AL4G43370.t1, AL4G43380.t1	AT2G28270.1, AT2G44380.1, AT2G44390.1, AT5G43520.1	Bvul_06300, Bvul_15660, Bvul_19520, Bvul_19521	CARHR121190.1, CARHR139550.1, CARHR180110.1	Carubv10024483m, Carubv10024514m, Carubv10027788m	Thhalv10001796m, Thhalv10002650m, Thhalv10023934m	RaChr06G22840.1	g23522.t1, g23523.t1, g46695.t1, g50460.t1	2	4	4	3	3	3	1	4	24	FALSE	FALSE
OG0000612	AL4G12064.t1	AT2G22520.1	Bvul_02923, Bvul_18191, Bvul_19536	CARHR113730.1	Carubv10024634m, Carubv10024921m, Carubv10025440m, Carubv10025492m	Thhalv10000456m, Thhalv10000491m, Thhalv10000567m, Thhalv10000581m, Thhalv10000706m	RaChr01G24930.1, RaChr02G23610.1, RaChr02G27680.1, RaChr07G02250.1, Ra_scaffold_00002G01420.1	g18671.t1, g31744.t1, g32734.t1, g4947.t1	1	1	3	1	4	5	5	4	24	FALSE	FALSE
OG0000613	AL2G13970.t1, AL4G45730.t1	AT2G46430.1, AT2G46440.1, AT2G46450.1	Bvul_14605, Bvul_17565, Bvul_23111	CARHR141710.1, CARHR141750.1, CARHR141760.1	Carubv10022736m, Carubv10025546m	Thhalv10001335m, Thhalv10001345m, Thhalv10002457m, Thhalv10018258m	RaChr07G25600.2, RaChr07G25630.1, RaChr11G02420.15, RaChr11G02550.2	g12285.t1, g47851.t1, g9501.t1	2	3	3	3	2	4	4	3	24	FALSE	FALSE
OG0000614	AL1G14130.t1, AL3G14390.t1, AL4G29020.t1	AT1G04480.1, AT2G33370.1, AT3G04400.1	Bvul_14576, Bvul_21026, Bvul_23863	CARHR003820.1, CARHR078580.1, CARHR127370.1	Carubv10012532m, Carubv10014805m, Carubv10024281m	Thhalv10009056m, Thhalv10017398m, Thhalv10021724m	RaChr04G02390.1, RaChr05G04040.1, RaChr06G13180.1, RaChr07G13060.1, Ra_scaffold_00009G00210.1	g50656.t1	3	3	3	3	3	3	5	1	24	FALSE	FALSE
OG0000615	AL1G18840.t1, AL1G18850.t1, AL4G21150.t1	AT1G08430.1, AT1G08440.1, AT2G27240.1	Bvul_13105, Bvul_19380	CARHR008310.1, CARHR008320.1, CARHR119740.1	Carubv10011859m, Carubv10012224m, Carubv10024935m	Thhalv10001980m, Thhalv10009830m	RaChr01G05500.1, RaChr01G05510.1, RaChr02G05180.1, RaChr02G05190.1, RaChr06G08050.1	g31023.t1, g9590.t1, g9591.t1	3	3	2	3	3	2	5	3	24	FALSE	FALSE
OG0000616	AL1G10860.t1, AL6G50420.t1, AL6G52070.t1	AT1G01540.2, AT4G01330.2, AT4G02630.1	Bvul_10567, Bvul_12223, Bvul_19339	CARHR000820.1, CARHR248990.1, CARHR250920.1	Carubv10000789m, Carubv10000851m, Carubv10011595m	Thhalv10007528m, Thhalv10028599m, Thhalv10028635m	RaChr14G01610.1, RaChr15G01490.1, RaChr15G02990.1, Ra_scaffold_00010G00030.1	g21089.t1, g28533.t1	3	3	3	3	3	3	4	2	24	FALSE	FALSE
OG0000617	AL3G16590.t1, AL6G25410.t1, AL6G38620.t1	AT3G05840.2, AT5G14640.1, AT5G26751.1	Bvul_08806, Bvul_09897, Bvul_13764	CARHR080300.1, CARHR186820.1, CARHR198680.1	Carubv10001087m, Carubv10003541m, Carubv10015785m	Thhalv10004319m, Thhalv10013689m, Thhalv10020835m	RaChr05G05580.1, RaChr10G10890.1, RaChr10G20990.1, RaChr11G17780.1	g33562.t1, g3596.t1	3	3	3	3	3	3	4	2	24	FALSE	FALSE
OG0000618	AL3G41200.t1, AL6G43780.t2, AL8G20830.t1		Bvul_15294	CARHR034790.1, CARHR216710.1		Thhalv10000713m, Thhalv10002299m, Thhalv10003015m, Thhalv10011074m, Thhalv10015533m, Thhalv10015691m, Thhalv10022419m, Thhalv10023977m, Thhalv10029276m	RaChr01G27800.1, RaChr01G27810.1, RaChr04G23540.1, RaChr07G07450.1, RaChr09G20480.1, RaChr15G20150.1	g48388.t1, g58946.t1, g6213.t1	3	0	1	2	0	9	6	3	24	FALSE	FALSE
OG0000619	AL1G11030.t1, AL1G11060.t1, AL6G52290.t1	AT1G01390.1, AT1G01420.1, AT4G01070.1	Bvul_12220, Bvul_12885	CARHR001020.1, CARHR001040.1, CARHR001050.1, CARHR121510.1, CARHR249220.1	Carubv10003907m, Carubv10011054m	Thhalv10010005m, Thhalv10028623m	RaChr01G00100.1, RaChr01G15480.1, RaChr14G00130.1, RaChr15G01730.1	g30472.t1, g3920.t1, g47633.t1	3	3	2	5	2	2	4	3	24	FALSE	FALSE
OG0000620	AL1G39220.t1, AL1G39230.t1, AL6G26510.t1	AT1G26510.1, AT1G26515.1, AT1G31000.1, AT4G11590.1, AT5G15660.1, AT5G15670.1	Bvul_19298, Bvul_19300, Bvul_23982	CARHR058080.1, CARHR197660.1	Carubv10002563m, Carubv10002992m, Carubv10003202m	Thhalv10015249m, Thhalv10019453m, Thhalv10023891m	RaChr10G20110.1, Ra_scaffold_00114G00060.1	g17646.t1, g9644.t1	3	6	3	2	3	3	2	2	24	FALSE	FALSE
OG0000621	AL3G52300.t1, AL457U10020.t1, AL6G20180.t1, AL8G11360.t1	AT2G16210.1, AT2G35310.1, AT5G09780.1	Bvul_00030, Bvul_10584, Bvul_23308	CARHR037480.1, CARHR106010.1, CARHR291980.1	Carubv10001579m, Carubv10015496m, Carubv10016124m	Thhalv10022780m, Thhalv10023054m	RaChr04G21710.1, RaChr05G24380.1, RaChr10G08030.1, RaChr11G06610.2	g15931.t1, g20267.t1	4	3	3	3	3	2	4	2	24	FALSE	FALSE
OG0000622	AL6G39050.t1	AT5G27880.1	Bvul_07626, Bvul_08617, Bvul_08618, Bvul_22237, Bvul_22240	CARHR182960.1, CARHR182980.1, CARHR183000.1, CARHR186360.1, CARHR266170.1, CARHR292220.1, CARHR292330.1	Carubv10002897m	Thhalv10005521m	RaChr10G10540.1, RaChr10G10550.1, RaChr11G08700.1, RaChr11G08710.1	g13332.t1, g23708.t1, g35892.t1, g56306.t1	1	1	5	7	1	1	4	4	24	FALSE	FALSE
OG0000623	AL6G39500.t1	AT5G12090.1, AT5G27510.1	Bvul_07762, Bvul_11719	CARHR186080.1, CARHR196780.1, CARHR201030.1	Carubv10002924m, Carubv10003153m	Thhalv10000714m, Thhalv10012027m, Thhalv10012137m, Thhalv10012148m, Thhalv10012166m, Thhalv10015480m, Thhalv10015481m, Thhalv10019424m, Thhalv10019430m, Thhalv10027196m	RaChr10G10200.1, RaChr10G23070.1	g29647.t1, g35448.t1	1	2	2	3	2	10	2	2	24	FALSE	FALSE
OG0000624	AL1G12220.t1, AL3G16180.t1, AL6G39140.t1	AT1G02830.1, AT3G05560.1, AT5G27770.1	Bvul_07620, Bvul_23389	CARHR002150.1, CARHR079960.1, CARHR186280.1	Carubv10002262m, Carubv10012583m, Carubv10014848m	Thhalv10005133m, Thhalv10009107m, Thhalv10021770m	RaChr01G00940.1, RaChr02G00680.1, RaChr05G05260.1, RaChr11G08640.1	g14782.t1, g1693.t1, g20643.t1	3	3	2	3	3	3	4	3	24	FALSE	FALSE
OG0000625	AL1G22380.t1, AL1G22410.t2, AL1G22430.t1, AL1G22440.t2	AT1G11300.1, AT1G11330.2, AT1G11350.1	Bvul_20451, Bvul_20455	CARHR011550.1, CARHR011580.1	Carubv10011980m, Carubv10012649m	Thhalv10006785m, Thhalv10006795m, Thhalv10009404m, Thhalv10017759m, Thhalv10022559m	RaChr01G08050.1, RaChr02G07860.1, RaChr02G07880.1	g24466.t1, g30311.t1, g35958.t1	4	3	2	2	2	5	3	3	24	FALSE	FALSE
OG0000626	AL1G54760.t1, AL1G59580.t1, AL1G61110.t1	AT1G48180.1, AT1G51670.1	Bvul_15519, Bvul_21055	CARHR063260.1, CARHR063270.2, CARHR063300.1, CARHR063690.1, CARHR063700.1, CARHR163030.2, CARHR263650.1	Carubv10010150m, Carubv10010162m, Carubv10010206m		RaChr12G15400.1, RaChr13G16610.1, RaChr13G31000.1	g15213.t1, g19723.t1, g27810.t1, g28305.t1	3	2	2	7	3	0	3	4	24	FALSE	FALSE
OG0000627	AL1G37820.t1, AL1G37850.t1, AL1G38110.t1, AL1G38130.t1, AL3G41480.t1, AL3G41490.t1, AL3G41560.t1	AT1G23810.1, AT1G24060.1, AT1G24230.1, AT1G24250.1, AT1G27260.1, AT1G27270.1, AT1G27280.1	Bvul_14855, Bvul_24043		Carubv10010852m, Carubv10011000m, Carubv10011661m, Carubv10011732m, Carubv10011800m			g31061.t1, g32072.t1, g53338.t1	7	7	2	0	5	0	0	3	24	FALSE	FALSE
OG0000628	AL1G61850.t1, AL1G61860.t1, AL1G62530.t1, AL1G63830.t1	AT1G53360.1, AT1G53370.1	Bvul_19280	CARHR041530.1, CARHR043700.1, CARHR043710.1, CARHR044030.1, CARHR219450.1, CARHR288800.1	Carubv10010991m, Carubv10011814m	Thhalv10012153m, Thhalv10012359m, Thhalv10026850m, Thhalv10027194m, Thhalv10028106m		g20140.t1, g39568.t1, g6100.t1, g6102.t1	4	2	1	6	2	5	0	4	24	FALSE	FALSE
OG0000629	AL1G11960.t1, AL1G14200.t1, AL1G45330.t1		Bvul_23955		Carubv10011397m, Carubv10011540m, Carubv10012039m, Carubv10016538m, Carubv10017607m, Carubv10018558m, Carubv10020858m, Carubv10027773m, Carubv10028314m		RaChr01G00150.1, RaChr01G03240.1, RaChr01G15500.1, RaChr02G00210.1, RaChr02G01060.1, RaChr02G03540.1, RaChr10G31240.1, RaChr13G07960.1	g38611.t1, g41509.t1, g54802.t1	3	0	1	0	9	0	8	3	24	FALSE	FALSE
OG0000630	AL1G60610.t1, AL2G41550.t1, AL3G28630.t1	AT1G52360.2, AT1G79990.1, AT3G15980.5	Bvul_08118, Bvul_11327, Bvul_13807	CARHR042500.1, CARHR074490.2, CARHR091110.1	Carubv10008243m, Carubv10012926m, Carubv10019749m	Thhalv10011217m, Thhalv10020009m	RaChr01G32840.1, RaChr02G30990.1, RaChr03G21500.1, RaChr15G12650.6, Ra_scaffold_00086G00120.1, Ra_scaffold_00100G00100.1	g14039.t1	3	3	3	3	3	2	6	1	24	FALSE	FALSE
OG0000631	AL1G49490.t1, AL1G49500.t1, AL8G18790.t1	AT1G31580.1, AT5G42530.1	Bvul_03361, Bvul_05873, Bvul_16836, Bvul_17232	CARHR261540.1, CARHR261550.1, CARHR287000.1, CARHR289570.1	Carubv10002340m, Carubv10010755m, Carubv10010761m, Carubv10027457m	Thhalv10015083m	RaChr04G20360.1, RaChr13G00860.1	g12053.t1, g17659.t1, g22175.t1, g38726.t1	3	2	4	4	4	1	2	4	24	FALSE	FALSE
OG0000632	AL1G63030.t1, AL2G32410.t1, AL3G26100.t1	AT1G54270.1, AT1G72730.1, AT3G13920.2	Bvul_09431, Bvul_13262, Bvul_19490	CARHR044630.1, CARHR065650.1, CARHR088730.1	Carubv10009297m, Carubv10013828m, Carubv10020373m	Thhalv10011528m, Thhalv10018626m, Thhalv10020824m	RaChr03G14510.1, RaChr04G09240.1, RaChr15G18970.1	g13886.t1, g29325.t1, g30836.t1	3	3	3	3	3	3	3	3	24	FALSE	FALSE
OG0000633	AL1G61790.t1, AL2G17360.t1, AL2G17380.t1, AL2G18020.t1, AL2G18040.t1, AL2G18570.t1, AL2G18580.t1, AL2G18600.t1	AT1G53325.1, AT1G58090.1, AT1G59630.1, AT5G37040.1		CARHR054300.1, CARHR054310.1	Carubv10021461m, Carubv10021767m, Carubv10021830m, Carubv10021835m, Carubv10021887m, Carubv10022143m, Carubv10022231m, Carubv10022439m	Thhalv10023851m, Thhalv10024060m			8	4	0	2	8	2	0	0	24	FALSE	FALSE
OG0000634	AL1G34950.t1, AL2G37710.t1	AT1G21750.1, AT1G77510.1	Bvul_14158, Bvul_15211, Bvul_16436, Bvul_17384	CARHR022140.1, CARHR071030.1, CARHR259470.1	Carubv10008920m, Carubv10020120m	Thhalv10007438m, Thhalv10018420m	RaChr01G16430.1, RaChr02G15940.1, RaChr03G18700.1, RaChr14G06070.1, RaChr15G09450.1	g20547.t1, g23968.t1, g25924.t1, g46712.t1	2	2	4	3	2	2	5	4	24	FALSE	FALSE
OG0000635	AL1G10050.t1, AL7G28040.t1, AL8G41560.t1, AL8G41590.t1	AT1G02170.1, AT4G25110.1, AT5G64240.2	Bvul_00510, Bvul_15354, Bvul_24061	CARHR000150.1, CARHR232500.1, CARHR258190.1	Carubv10004855m, Carubv10011418m, Carubv10027513m	Thhalv10004433m, Thhalv10004470m, Thhalv10025190m	RaChr14G00020.1, RaChr14G20660.1, RaChr15G40430.2	g19360.t1, g34132.t1	4	3	3	3	3	3	3	2	24	FALSE	FALSE
OG0000636	AL1G25790.t1, AL1G39100.t1, AL2G28520.t1	AT1G13950.1, AT1G26630.1, AT1G69410.1	Bvul_11089, Bvul_13224, Bvul_15571	CARHR014320.1, CARHR025340.1, CARHR062290.1	Carubv10003610m, Carubv10012030m, Carubv10021084m	Thhalv10008974m, Thhalv10008978m, Thhalv10019263m	RaChr01G09870.1, RaChr01G19080.1, RaChr02G18370.1, RaChr03G11440.1	g39360.t1, g989.t1	3	3	3	3	3	3	4	2	24	FALSE	FALSE
OG0000637	AL1G54770.t1, AL2G14770.t1, AL7G11720.t1	AT1G48190.1, AT1G61540.1, AT4G39590.1	Bvul_13408, Bvul_24749	CARHR050880.1, CARHR050890.1, CARHR050910.1	Carubv10021580m, Carubv10021918m	Thhalv10027031m, Thhalv10029197m, Thhalv10029356m, Thhalv10029484m	RaChr13G31030.1	g19721.t1, g23387.t1, g51526.t1, g51527.t1, g8072.t1, g8610.t1	3	3	2	3	2	4	1	6	24	FALSE	FALSE
OG0000638	AL1G39820.t1, AL2G27520.t1, AL3G50370.t1	AT1G25480.1, AT1G68600.1, AT2G17470.1	Bvul_00322, Bvul_22925, Bvul_24434	CARHR025980.1, CARHR061400.1, CARHR107630.1	Carubv10008724m, Carubv10013392m, Carubv10020109m	Thhalv10007220m, Thhalv10022649m	RaChr01G19740.1, RaChr02G19010.1, RaChr04G23360.1, RaChr15G15040.1	g38724.t1, g570.t1, g6864.t1	3	3	3	3	3	2	4	3	24	FALSE	FALSE
OG0000639	AL7G21900.t1, AL7G27200.t1, AL8G33430.t1	AT4G25835.1, AT4G30250.1, AT5G57480.1	Bvul_12655, Bvul_14761, Bvul_22969	CARHR233290.1, CARHR238160.1, CARHR271260.1	Carubv10004616m, Carubv10006378m, Carubv10027577m	Thhalv10013277m, Thhalv10024925m, Thhalv10024942m	RaChr13G23380.1, RaChr14G14040.1, RaChr15G34270.1	g21573.t1, g45070.t1, g54466.t1	3	3	3	3	3	3	3	3	24	FALSE	FALSE
OG0000640	AL2G21060.t1, AL2G21950.t1, AL7G21850.t1, AL7G21870.t1, AL8G20400.t1	AT1G65310.1, AT4G30280.1, AT4G30290.1, AT5G48070.1	Bvul_17123, Bvul_22985	CARHR238190.1, CARHR238200.1	Carubv10005373m, Carubv10005455m, Carubv10007207m, Carubv10027651m	Thhalv10025803m, Thhalv10025933m, Thhalv10025934m	RaChr12G21760.1, RaChr13G23410.1	g37711.t1, g8449.t1	5	4	2	2	4	3	2	2	24	FALSE	FALSE
OG0000641	AL2G25460.t2, AL7G52150.t1, AL7G52160.t1, AL7G52170.t1	AT1G67090.1, AT5G38410.3, AT5G38420.1, AT5G38430.1	Bvul_06876, Bvul_18110	CARHR059540.1, CARHR214170.1	Carubv10005847m, Carubv10007166m, Carubv10007296m, Carubv10021016m	Thhalv10019199m, Thhalv10019202m, Thhalv10027955m	RaChr03G09630.1, RaChr13G02950.1, RaChr15G13050.1	g1361.t1, g48447.t1	4	4	2	2	4	3	3	2	24	FALSE	FALSE
OG0000642	AL7G36540.t1, AL8G11730.t1, AL8G11740.t1	AT4G17970.1, AT5G46600.1, AT5G46610.1	Bvul_20972, Bvul_20974	CARHR174910.1, CARHR174980.1, CARHR224710.1	Carubv10004488m, Carubv10026188m, Carubv10028483m	Thhalv10000866m, Thhalv10001180m, Thhalv10024816m	RaChr10G01210.1, RaChr10G01230.1, RaChr12G11680.1, RaChr13G12440.1	g2347.t1, g2895.t1, g7489.t1	3	3	2	3	3	3	4	3	24	FALSE	FALSE
OG0000643	AL7G24890.t1, AL8G27720.t1, AL8G27730.t1	AT4G27760.1, AT5G53090.1, AT5G53100.1	Bvul_06320, Bvul_18677	CARHR235490.1, CARHR266110.1, CARHR266120.1	Carubv10005060m, Carubv10027678m, Carubv10028544m	Thhalv10013852m, Thhalv10013865m, Thhalv10025479m	RaChr12G19660.1, RaChr13G20910.1, RaChr14G10200.1, RaChr15G30680.1	g10610.t1, g1910.t1, g35104.t1	3	3	2	3	3	3	4	3	24	FALSE	FALSE
OG0000644	AL3G19190.t1, AL3G19210.t1, AL8G20800.t1	AT3G07820.1, AT3G07830.1, AT3G07840.1, AT5G48140.1	Bvul_16845	CARHR082530.1, CARHR082540.1, CARHR184200.1	Carubv10015428m, Carubv10015541m, Carubv10015950m, Carubv10027711m	Thhalv10004361m, Thhalv10020866m, Thhalv10020872m	RaChr11G05120.1, Ra_scaffold_00006G00970.1, Ra_scaffold_00006G00980.1	g26935.t1, g37866.t1, g4467.t1	3	4	1	3	4	3	3	3	24	FALSE	FALSE
OG0000645	AL3G22410.t1, AL3G22420.t1, AL8G45070.t1	AT3G10890.1, AT3G10900.1, AT3G30540.1, AT5G66460.1	Bvul_02216, Bvul_15089, Bvul_15090	CARHR085460.1, CARHR281290.1	Carubv10015594m, Carubv10016343m, Carubv10016461m, Carubv10028560m	Thhalv10004263m, Thhalv10020842m	RaChr03G06900.1, RaChr05G07830.1, RaChr06G26790.1, RaChr14G23690.1	g16654.t1, g28514.t1	3	4	3	2	4	2	4	2	24	FALSE	FALSE
OG0000646	AL3G25610.t1, AL3G25620.t1	AT3G13660.1, AT3G13662.1, AT5G49040.1	Bvul_02370	CARHR088340.1, CARHR088350.1, CARHR088360.1, CARHR182690.1	Carubv10014742m	Thhalv10021596m, Thhalv10021903m, Thhalv10022187m	RaChr01G34790.1, RaChr04G08920.1, RaChr04G08930.1, RaChr04G08960.1, RaChr04G08970.1, RaChr05G10490.1, RaChr11G07020.1	g1716.t1, g5561.t1, g5562.t1	2	3	1	4	1	3	7	3	24	FALSE	FALSE
OG0000647	AL2G12220.t2, AL2G12230.t2, AL2G12250.t1, AL2G12260.t1, AL2G12270.t1, AL2G12300.t1, AL2G12320.t1	AT1G63190.1, AT1G63200.1, AT1G63205.1, AT1G63206.1	Bvul_07300, Bvul_17698, Bvul_20330	CARHR048270.1, CARHR048290.1	Carubv10021829m	Thhalv10023669m, Thhalv10023805m, Thhalv10023855m	RaChr03G01430.1, RaChr03G01440.1, RaChr03G01470.1	g43351.t1	7	4	3	2	1	3	3	1	24	FALSE	FALSE
OG0000648	AL2G10960.t1, AL2G11410.t1, AL2G12150.t1, AL2G12180.t1, AL2G12890.t1, AL2G12900.t1	AT1G63230.1, AT1G63630.1, AT1G64100.1	Bvul_04531	CARHR047490.1, CARHR047600.1, CARHR048250.1	Carubv10019976m, Carubv10021820m	Thhalv10023907m, Thhalv10023918m, Thhalv10024048m, Thhalv10024052m, Thhalv10028308m		g14054.t1, g15083.t1, g16107.t1, g16651.t1	6	3	1	3	2	5	0	4	24	FALSE	FALSE
OG0000649	AL2G24580.t1, AL2G24590.t1, AL2G24600.t1	AT1G66610.1, AT1G66620.1, AT1G66630.1	Bvul_01326, Bvul_01329, Bvul_07107, Bvul_10376, Bvul_13906	CARHR058600.1, CARHR058650.1, CARHR058670.1	Carubv10020292m, Carubv10020721m, Carubv10020752m, Carubv10021414m, Carubv10021568m, Carubv10022216m, Carubv10022345m	Thhalv10018712m, Thhalv10018806m		g10632.t1	3	3	5	3	7	2	0	1	24	FALSE	FALSE
OG0000650	AL2G15000.t1, AL2G15010.t1	AT1G61320.1, AT1G61330.1	Bvul_16630	CARHR051310.1, CARHR053010.1, CARHR053380.1	Carubv10018621m, Carubv10021975m, Carubv10022038m, Carubv10022085m, Carubv10022363m, Carubv10022433m	Thhalv10023802m, Thhalv10023839m, Thhalv10023845m, Thhalv10023878m, Thhalv10023885m, Thhalv10023947m, Thhalv10024022m, Thhalv10024036m, Thhalv10024043m, Thhalv10024091m			2	2	1	3	6	10	0	0	24	FALSE	FALSE
OG0000651	AL8G12890.t1	AT1G58037.1, AT2G04500.1, AT3G06990.1, AT3G07000.1, AT4G14980.1, AT5G29624.1, AT5G44770.1, AT5G45730.1, AT5G54020.1, AT5G54030.1, AT5G54040.1, AT5G54050.1	Bvul_06992	CARHR081310.1, CARHR101750.1, CARHR110830.1, CARHR217550.1	Carubv10006277m, Carubv10007266m, Carubv10016142m, Carubv10027767m, Carubv10027900m	Thhalv10029207m			1	12	1	4	5	1	0	0	24	FALSE	FALSE
[truncated: 23,457 more rows]
