# Supplementary material for: A chromosome-level genome assembly for the amphibious plant Rorippa aquatica reveals its allotetraploid origin and mechanisms of heterophylly upon submergence
Source: Commun Biol. 2024 Apr 18;7:431. doi: 10.1038/s42003-024-06088-7 (PMC11026429; doi:10.1038/s42003-024-06088-7)
Supplement: Supplementary file 5 — Supplementary Data 2. RNA-seq Expression profile data [file 42003_2024_6088_MOESM5_ESM.xlsx]

## Sheet: Sheet1
Gene_ID	Mean TMM-normalized cpm											TMM-normalized cpm for each sample																																	Differential Expression Gene analyis (FDR < 0.01 and |LogFC| > 1)
	Terrestrial or Submerged treatment 1 hour after		Terrestrial or Submerged treatment 4 days after		Terrestrial with ACC treatment 1 day after		Submerged with AgNO3 treatment 1 hour after		Submerged with white or blue light 1 hour after			Terrestrial or Submerged treatment 1 hour after						Terrestrial or Submerged treatment 4 days after						Terrestrial with ACC treatment 1 day after						Terrestrial with AgNO3 treatment 1 hour after						Submerged with white or blue light 1 hour after									DEG (Sub_1hour / Ter_1hour)			DEG (Sub_4days / Ter_4days)
	Ter_1hour	Sub_1hour	Ter_4 days	Sub_4days	Ter_mock_1day	Ter_ACC_1day	Sub_mock_1hour	Sub_AgNO3_1hour	Ter_ white_1hour	Sub_white_1hour	Sub_blue_1hour	Ter_1hour_rep1	Ter_1hour_rep2	Ter_1hour_rep3	Sub_1hour_rep1	Sub_1hour_rep2	Sub_1hour_rep3	Ter_4days_rep1	Ter_4days_rep2	Ter_4days_rep3	Sub_4days_rep1	Sub_4days_rep2	Sub_4days_rep3	Ter_mock_1day_rep1	Ter_mock_1day_rep2	Ter_mock_1day_rep3	Ter_ACC_1day_rep1	Ter_ACC_1day_rep2	Ter_ACC_1day_rep3	Sub_mock_1hour_rep1	Sub_mock_1hour_rep2	Sub_mock_1hour_rep3	Sub_AgNO3_1hour_rep1	Sub_AgNO3_1hour_rep2	Sub_AgNO3_1hour_rep3	Ter_ white_1hour_rep1	Ter_ white_1hour_rep2	Ter_ white_1hour_rep3	Sub_white_1hour_rep1	Sub_white_1hour_rep2	Sub_white_1hour_rep3	Sub_blue_1hour_rep1	Sub_blue_1hour_rep2	Sub_blue_1hour_rep3	LogFC	FDR	Up or Down	LogFC	FDR
RaChr01G00010	95.7371	107.387	36.5114	54.1379	44.4135	48.8016	81.3653	118.159	57.7219	60.971	62.2186	89.2314	82.4393	115.541	77.2744	110.856	134.032	36.409	36.8425	36.2828	53.2378	55.0186	54.1572	47.0689	41.7463	44.4252	49.2894	47.706	49.4095	101.723	75.6054	66.7677	115.024	116.245	123.207	60.987	60.9856	51.1931	51.8355	56.1369	74.9407	50.8861	81.8952	53.8746	0.166235	0.749057	---	0.568164	0.0130582
RaChr01G00020	7.37697	8.24824	0	0.0557292	0.0566191	0.0789731	0.0243967	0	0.0191519	0.114161	0.0643898	9.25986	0.0983762	12.7727	0.130752	0.262381	24.3516	0	0	0	0.0638343	0	0.103353	0.111143	0.0587149	0	0.111514	0	0.125405	0	0.0731901	0	0	0	0	0	0	0.0574558	0.132233	0.210251	0	0	0.0795099	0.11366	0.161223	1	---	3.08588	0.17619
RaChr01G00030	114.268	68.5774	2.9471	16.2207	16.7753	19.7309	28.8946	59.9393	11.6916	31.1275	38.7951	100.967	84.8495	156.987	45.9593	84.749	75.0239	3.13951	2.74703	2.95477	14.4904	14.5345	19.6371	16.0601	25.7758	8.48992	27.1538	6.51914	25.5199	41.6101	29.9348	15.1388	87.6797	51.429	40.7092	12.3176	11.4386	11.3188	38.6122	21.8661	32.9042	19.9145	74.8188	21.6521	-0.736368	0.322353	---	2.4585	9.33267e-07
RaChr01G00040	0	0	0.0156195	0	0.0177986	0	0.0201047	0	0	0	0	0	0	0	0	0	0	0.0468584	0	0	0	0	0	0	0	0.0533957	0	0	0	0	0	0.0603141	0	0	0	0	0	0	0	0	0	0	0	0	0	1	---	-1.5523	0.476175
RaChr01G00050	0.0823101	0.109193	0.196902	0.0516767	0.442155	0.113238	0.350519	0.144884	0.236954	0.0908002	0.238368	0.148554	0.0983762	0	0.130752	0.13119	0.0656377	0.0937168	0.32318	0.17381	0	0	0.15503	0.333428	0.352289	0.640749	0	0.151608	0.188107	0.164467	0.585521	0.301571	0.110707	0	0.323946	0.300429	0.180609	0.229823	0.132233	0.140167	0	0.237785	0.0795099	0.397808	0.284241	1	---	-1.64649	0.119783
RaChr01G00060	0	0	0	0	0	0	0	0	0	0	0	0	0	0	0	0	0	0	0	0	0	0	0	0	0	0	0	0	0	0	0	0	0	0	0	0	0	0	0	0	0	0	0	0	0	1	---	0	1
RaChr01G00070	0	0	0	0	0	0	0	0	0	0	0	0	0	0	0	0	0	0	0	0	0	0	0	0	0	0	0	0	0	0	0	0	0	0	0	0	0	0	0	0	0	0	0	0	0	1	---	0	1
RaChr01G00080	0.399073	0.41533	0.405474	0.246728	0.392306	0.332195	0.43569	0.408582	0.599281	0.274674	0.267488	0.297108	0.639445	0.260667	0.196128	0.524762	0.525101	0.374867	0.363577	0.477977	0.127669	0.199102	0.413414	0.333428	0.469719	0.37377	0.278786	0.404288	0.313512	0.411167	0.29276	0.603141	0	0.577854	0.647892	0.675964	0.662233	0.459646	0.264467	0.350418	0.209137	0.416124	0.15902	0.227319	0.0267833	1	---	-0.646245	0.404641
RaChr01G00090	6.14505	3.62534	3.92978	2.17292	5.06153	3.45365	4.51315	4.51172	5.17513	4.05738	5.72736	6.28878	6.54202	5.60434	4.31481	3.93571	2.62551	3.28009	4.12054	4.3887	1.91503	2.58833	2.01539	5.05699	4.52105	5.60655	2.89938	3.38591	4.07566	4.27614	5.34288	3.92042	5.31392	4.3339	3.88735	5.18239	5.05705	5.28593	3.43807	3.78451	4.94957	4.16124	6.99687	6.02396	-0.762618	0.0244623	---	-0.859792	0.0034324
RaChr01G00100	0.120318	0.0656377	0.182418	0.0221225	0.150206	0.0580723	0.0548223	0.291585	0.0975911	0.0454001	0.157899	0.099036	0.196752	0.0651667	0	0	0.196913	0.0937168	0.32318	0.130357	0	0.0663675	0	0.0555713	0.234859	0.160187	0.111514	0	0.0627024	0.164467	0	0	0.442827	0	0.431928	0	0.120406	0.172367	0.0661167	0.0700835	0	0.178339	0.23853	0.0568298	-0.834234	0.816802	---	-2.78046	0.0625336
RaChr01G00110	0.0327921	0	0.117359	0.0212781	0.055894	0.0185857	0.142548	0.068097	0.0200677	0	0.0993253	0	0.0983762	0	0	0	0	0.187434	0.121192	0.0434525	0.0638343	0	0	0.0555713	0.0587149	0.0533957	0.0557572	0	0	0.2467	0	0.180942	0	0.096309	0.107982	0	0.060203	0	0	0	0	0.0594463	0.23853	0	-2.4852	0.429713	---	-2.15751	0.21133
RaChr01G00120	0.229897	0.0436712	1.49478	0.0212781	0.239279	0.0975588	0.0201047	0.141901	0.28722	0.0220389	0.259928	0.346626	0.147564	0.1955	0.065376	0	0.0656377	0.984026	1.97948	1.52084	0.0638343	0	0	0.333428	0.11743	0.266979	0.167272	0	0.125405	0	0	0.0603141	0.221413	0.096309	0.107982	0.150214	0.481624	0.229823	0.0661167	0	0	0.416124	0.0795099	0.284149	-2.22162	0.134588	---	-5.76662	9.53787e-10
RaChr01G00130	0	0	0	0	0	0	0	0	0	0	0	0	0	0	0	0	0	0	0	0	0	0	0	0	0	0	0	0	0	0	0	0	0	0	0	0	0	0	0	0	0	0	0	0	0	1	---	0	1
RaChr01G00140	0.469896	0.240426	0.158892	0.285905	0.260301	0.329831	0.285836	0.177895	0.116743	0.318504	0.287551	0.445662	0.442693	0.521334	0.130752	0.327976	0.262551	0.234292	0.242385	0	0.319171	0.331837	0.206707	0.44457	0.176145	0.160187	0.223029	0.202144	0.564321	0.0822335	0.29276	0.482513	0.221413	0.096309	0.215964	0	0.120406	0.229823	0.3967	0.210251	0.348562	0.237785	0.397549	0.227319	-0.938859	0.434154	---	0.798256	0.408436
RaChr01G00150	0	0	0	0	0.0380954	0	0.0274112	0.0738044	0	0.0233612	0	0	0	0	0	0	0	0	0	0	0	0	0	0.0555713	0.0587149	0	0	0	0	0.0822335	0	0	0.221413	0	0	0	0	0	0	0.0700835	0	0	0	0	0	1	---	0	1
RaChr01G00160	4.0811	4.8245	17.9383	1.29594	10.6495	6.90412	6.98069	4.86648	9.67109	3.61314	8.91086	5.10035	3.68911	3.45384	7.45286	4.00131	3.01933	16.3067	19.9968	17.5114	0.89368	2.78743	0.206707	11.4477	8.80723	11.6937	6.74662	7.88361	6.08213	4.85178	7.46539	8.62492	4.20685	7.80103	2.59157	10.4399	7.88659	10.6868	3.63642	4.27509	2.92792	10.4031	5.24765	11.0818	0.238752	0.894866	---	-3.81702	6.10257e-16
RaChr01G00170	5.26954	4.15308	0.74236	1.8274	1.7398	2.11096	0.560151	0.609307	1.54899	1.83916	1.28621	5.00132	6.05014	4.75717	2.15741	5.05083	5.25101	0.562301	0.96954	0.69524	1.46819	1.79192	2.2221	1.72271	2.05502	1.44168	1.72847	1.9709	2.6335	0.164467	0.731901	0.784084	1.10707	0.288927	0.431928	1.72746	1.02345	1.89604	2.51244	1.40167	1.60338	1.18893	1.98775	0.681957	-0.344633	0.676636	---	1.28914	0.00584423
RaChr01G00180	2.14973	2.5563	2.9711	3.39034	2.9499	2.45192	3.1057	2.40506	2.55609	2.39285	2.51577	2.52542	2.16428	1.7595	2.35353	1.96786	3.34752	3.18637	2.98941	2.73751	3.57472	3.18564	3.41066	2.94528	3.28803	2.61639	2.78786	2.12251	2.44539	2.96041	3.22036	3.13633	1.21777	3.08189	2.91551	2.25321	2.82954	2.58551	2.84302	2.52301	1.81252	2.61564	1.74922	3.18247	0.237198	0.713226	---	0.191588	0.613476
RaChr01G00190	20.1229	20.5001	3.62596	13.9831	8.21805	11.0755	5.67174	6.69719	9.82654	13.7752	8.16851	18.7178	16.8223	24.8285	13.7943	19.285	28.4211	3.42066	4.24174	3.21548	11.554	11.4816	18.9137	8.16898	9.8641	6.62107	12.6011	9.65237	10.9729	5.92081	5.12331	5.9711	7.74946	5.97116	6.37093	11.3412	8.42842	9.71003	14.3473	13.1056	13.8727	7.13356	10.0978	7.27421	0.02876	1	---	1.94683	4.56454e-12
RaChr01G00200	252.835	265.186	190.612	176.16	338.295	313.332	297.011	263.904	351.076	362.942	399.611	242.787	305.36	210.358	316.485	229.911	249.161	181.108	191.848	198.882	169.991	196.846	161.645	314.422	318.469	381.993	304.267	357.896	277.834	233.461	314.205	343.368	211.671	269.376	310.664	348.272	374.643	330.313	333.228	379.012	376.586	437.941	315.575	445.318	0.0686545	1	---	-0.113868	0.810584
RaChr01G00210	15.5956	25.0287	26.4272	42.2948	31.0723	37.2044	25.3059	21.1046	35.378	39.2546	21.1742	14.3602	16.3305	16.0962	30.3998	20.2689	24.4172	22.9137	26.2988	30.0691	42.003	47.5191	37.3623	35.0099	30.1207	28.0862	39.4204	30.1194	42.0733	25.4924	21.957	28.4683	20.9236	18.2024	24.188	40.4076	27.6332	38.0932	44.9594	44.1526	28.6518	23.7785	21.3882	18.356	0.682787	0.00527655	---	0.677133	0.000789362
RaChr01G00220	3.13678	2.42492	2.62661	1.37802	2.63612	3.10643	2.47364	1.99829	3.14374	2.39946	2.86352	2.92156	3.2956	3.19317	2.35353	2.49262	2.42859	2.8115	2.50464	2.5637	1.59586	1.19461	1.34359	2.22285	3.22932	2.4562	2.50907	3.48698	3.32323	2.71371	2.41527	2.29194	1.43919	2.50403	2.05166	3.30471	3.31116	2.81533	2.51244	2.87342	1.81252	2.31841	2.86235	3.40979	-0.369436	0.427585	---	-0.925251	0.0022544
RaChr01G00230	8.60714	6.24977	14.7921	7.77672	11.3347	8.71132	7.74187	8.08	6.61095	5.30808	8.93518	9.75504	8.11604	7.95034	4.83782	5.70678	8.20471	14.8072	15.2299	14.3393	7.72395	6.76948	8.83672	11.0587	11.6255	11.3199	9.36721	8.49004	8.27671	6.90761	8.41686	7.90115	8.63512	5.77854	9.82636	5.55793	6.86314	7.4118	5.09099	5.25626	5.57698	10.2842	7.31491	9.20642	-0.463712	0.131513	---	-0.922791	9.60838e-06
RaChr01G00240	0.444342	0.130825	1.66809	0.0778517	0.461404	0.31535	0.571009	0.783894	0.730928	0.115112	0.502905	0.74277	0.590257	0	0.32688	0.0655952	0	1.78062	1.6159	1.60774	0.0638343	0.0663675	0.103353	0.44457	0.352289	0.587353	0.278786	0.353752	0.313512	0.657868	0.512331	0.542827	0.33212	1.15571	0.863856	0.901286	0.60203	0.689469	0.0661167	0.0700835	0.209137	0.713356	0.397549	0.397808	-1.79676	0.0347205	---	-4.26041	1.94054e-14
RaChr01G00250	5.0168	4.32554	3.37371	4.25465	2.79148	3.91542	4.47352	3.73179	3.43415	3.62651	4.32295	4.90228	4.86962	5.27851	4.31481	3.67333	4.98846	3.13951	3.63577	3.34584	3.51089	3.98205	5.27102	4.16785	2.81831	1.38829	4.85088	3.13323	3.76214	3.70051	5.1965	4.52356	4.87109	3.94867	2.3756	3.37982	3.13056	3.79208	4.09924	3.43409	3.34619	4.22069	5.56569	3.18247	-0.211974	0.774356	---	0.339431	0.343701
RaChr01G00260	13.33	16.7192	8.44682	10.5307	9.78127	11.3851	11.1616	12.8334	10.1879	12.0346	9.38117	12.0824	12.7889	15.1187	11.1793	16.2676	22.7106	7.68477	9.00864	8.64705	9.76665	10.3533	11.4722	10.114	9.51181	9.71802	11.5975	11.5222	11.0356	9.95025	14.1257	9.409	11.5135	15.2168	11.77	11.191	10.2947	9.07801	14.0168	10.933	11.154	7.66858	10.0182	10.4567	0.329476	0.30238	---	0.318699	0.191874
RaChr01G00270	2.29303	2.22921	0.930104	1.88634	1.47596	0.963437	1.40435	1.30558	1.1483	1.2963	1.41047	1.73313	2.21346	2.9325	1.43827	2.55821	2.69114	0.749734	1.17153	0.86905	1.65969	1.72555	2.27377	1.27814	1.76145	1.38829	1.00363	0.75804	1.12864	1.15127	1.97613	1.08565	1.54989	0.96309	1.40377	1.50214	1.02345	0.919292	1.65292	0.981169	1.25482	1.12948	1.51069	1.59123	-0.0254367	1	---	1.01573	0.00396422
RaChr01G00280	0.547407	0.349473	1.66714	0.173602	0.869492	0.349041	0.55941	0.694201	0.814666	0.251189	0.814343	0.643734	0.737822	0.260667	0.392256	0.327976	0.328188	1.31203	1.77749	1.91191	0.255337	0.26547	0	1.167	0.587149	0.854332	0.278786	0.454824	0.313512	0.575634	0.439141	0.663455	0.66424	0.770472	0.647892	1.20171	0.782639	0.459646	0.264467	0.210251	0.278849	0.772803	0.874608	0.795617	-0.673475	0.532493	---	-3.3031	7.15077e-09
RaChr01G00290	2.40881	4.46084	0.12969	0.538376	0.472122	2.02908	0.132227	0.354883	0.100338	0.679308	0.674676	4.20903	0.541069	2.47634	1.6344	1.57429	10.1738	0.140575	0.16159	0.086905	0.574509	0.26547	0.77515	0.722427	0.587149	0.106791	3.5127	0.50536	2.06918	0.0822335	0.0731901	0.241256	0.33212	0.192618	0.53991	0	0.301015	0	1.05787	0.770919	0.209137	0.297232	1.27216	0.454638	0.887103	0.667443	---	1.99824	0.109176
RaChr01G00300	1.87695	1.2023	0.104795	0.451575	0.28092	0.419279	0.23155	0.476679	0.420504	0.570892	0.534265	1.53506	1.03295	3.06284	0.588384	1.24631	1.77222	0.140575	0	0.17381	0.44684	0.132735	0.77515	0.388999	0.293574	0.160187	0.3903	0.303216	0.564321	0.2467	0.14638	0.301571	0	0.674163	0.755874	0.675964	0.240812	0.344735	0.595051	0.420501	0.697123	0.535017	0.954118	0.11366	-0.62774	0.600823	---	2.09488	0.0140815
RaChr01G00310	104.488	94.8	47.2962	197.915	73.687	85.189	73.6135	73.5421	109.403	127.396	95.8669	90.4694	93.7033	129.291	82.4391	110.856	91.1051	46.5772	47.4267	47.8847	195.971	176.803	220.97	72.6317	77.0926	71.3367	86.0334	82.879	86.6547	82.398	71.4335	67.009	77.7161	68.1868	74.7235	120.171	104.272	103.765	115.903	128.603	137.682	80.9659	119.344	87.2905	-0.13948	0.742651	---	2.06509	2.04064e-31
RaChr01G00320	9.32563	12.0131	18.0666	13.369	12.6567	10.8624	14.9027	13.295	15.981	12.0093	14.6739	8.66565	8.55873	10.7525	13.4674	11.7415	10.8302	18.7434	17.2497	18.2066	12.8307	14.6672	12.6091	12.6703	12.2714	13.0286	10.4824	11.3201	10.7848	13.0751	15.5895	16.0436	12.3991	13.7722	13.7137	18.1759	12.7028	17.0644	12.9589	12.0544	11.0145	16.2289	12.5626	15.2304	0.369225	0.272643	---	-0.435136	0.0598729
RaChr01G00330	20.2366	16.9959	11.4213	19.4023	15.6714	19.7031	37.9608	64.8671	19.9006	27.1838	30.568	21.2927	19.085	20.332	17.2593	14.2998	19.4288	10.4963	12.0789	11.6887	18.4481	15.7291	24.0297	17.4494	16.9099	12.6548	18.2884	17.1822	23.6388	48.6822	31.5449	33.6553	80.1516	60.6747	53.775	15.9978	26.0077	17.6964	24.2648	23.1276	34.159	24.4324	40.391	26.8805	-0.251629	0.665373	---	0.765478	0.00915689
RaChr01G00340	12.4096	19.0073	4.50443	7.59518	5.72783	7.0603	13.5415	29.9481	7.82811	11.0494	11.244	14.4097	17.0191	5.79984	17.5208	19.6786	19.8226	3.74867	5.33247	4.43215	7.34094	6.03944	9.40516	6.61298	5.28434	5.28618	7.19268	7.52986	6.45835	19.3249	12.7351	8.5646	33.3227	35.2491	21.2724	6.60943	10.9569	5.91794	10.6448	10.5826	11.9208	7.19301	18.1282	8.41081	0.610724	0.266044	---	0.753933	0.0634108
RaChr01G00350	1.79879	1.83376	14.5903	12.1587	6.71621	5.5682	1.5285	1.41953	4.83012	3.78318	6.68898	2.12927	1.37727	1.88984	2.81117	1.57429	1.11584	14.2449	12.9272	16.5989	12.1285	12.8753	11.4722	6.66855	6.75221	6.72786	6.41208	4.64931	5.64321	0.575634	1.53699	2.47288	1.32848	0.770472	2.15964	4.80686	4.45502	5.22848	4.42982	3.43409	3.48562	6.42021	5.80422	7.84251	0.0316204	1	---	-0.263483	0.40958
RaChr01G00360	101.128	166.549	247.739	199.745	216.525	171.808	176	159.883	191.99	166.244	189.084	121.517	87.3089	94.5569	219.402	145.162	135.082	239.915	246.021	257.282	184.353	246.157	168.724	214.45	192.174	242.951	152.998	175.259	187.167	131.327	193.295	203.379	147.683	179.713	152.255	192.725	179.104	204.14	181.292	178.573	138.867	226.074	128.806	212.373	0.719642	0.0687091	---	-0.310769	0.408293
RaChr01G00370	47.7224	69.4578	42.9777	51.7965	63.6435	66.6315	68.7096	85.9213	81.237	83.4818	69.7126	48.0324	52.3853	42.7494	76.8821	71.8924	59.599	43.2034	41.973	43.7567	49.2162	59.6643	46.509	57.1273	64.7625	69.0407	63.0614	76.7642	60.0689	71.9543	69.4574	64.717	82.4764	87.9301	87.3574	87.5749	81.2138	74.9223	80.3318	81.9276	88.1861	65.2126	72.831	71.094	0.540637	0.0223126	---	0.26857	0.224036
RaChr01G00380	32.6625	42.2339	28.3254	14.5568	58.9037	54.4981	47.9693	58.6576	48.8543	45.9357	58.3263	33.2266	41.1704	23.5904	54.6543	35.159	36.8884	23.7103	31.6312	29.6346	13.2775	20.1093	10.2837	56.3493	54.3113	66.0505	53.4154	64.1807	45.8981	46.4619	45.817	51.6289	53.582	56.6297	65.761	47.9184	50.2093	48.4352	45.8189	46.6055	45.3827	59.6841	54.5438	60.751	0.368591	0.282562	---	-0.965132	2.53757e-05
RaChr01G00390	1.54321	0.589914	1.81382	1.20813	2.99773	2.78531	2.01986	1.75172	3.2091	1.09556	1.62732	1.83217	1.81996	0.977501	0.523008	0.590357	0.656377	1.64004	2.01987	1.78155	1.40435	1.85829	0.361737	3.33428	2.93574	2.72318	2.95513	2.83001	2.5708	1.80914	2.56165	1.6888	2.21413	1.63725	1.40377	3.75536	2.76934	3.10261	1.1901	0.981169	1.1154	1.96173	1.27216	1.64806	-1.39479	0.010436	---	-0.624394	0.160802
RaChr01G00400	0.513121	0.437269	0	0.12446	0.111465	0.0168453	0.131027	0.334519	0.0250357	0.0232374	0.0396309	0.346626	0.541069	0.651667	0.130752	0.655952	0.525101	0	0	0	0.255337	0.0663675	0.0516767	0.222285	0.0587149	0.0533957	0	0.050536	0	0.2467	0.14638	0	0.221413	0.674163	0.107982	0.0751071	0	0	0	0	0.0697123	0.118893	0	0	-0.2218	1	---	4.09867	0.0171198
RaChr01G00410	159.684	105.129	33.8259	34.5109	58.1567	96.24	128.782	191.957	91.4718	85.181	134.649	135.283	201.77	141.998	98.3908	103.772	113.225	31.7231	34.2975	35.4572	27.8956	35.6393	39.9978	37.5106	78.3844	58.5751	85.8661	101.527	101.327	160.766	86.0716	139.507	180.341	218.332	177.198	112.06	128.112	34.2436	21.1574	55.0856	179.3	67.9472	159.656	176.343	-0.603058	0.480585	---	0.0290691	1
RaChr01G00420	10.5516	12.4557	15.8668	7.33898	15.4388	15.9679	8.14672	6.79051	7.13441	6.66553	7.64083	13.6174	8.06685	9.97051	9.67564	11.8071	15.8843	13.9638	16.6034	17.0334	8.61763	6.37128	7.02803	16.7825	13.6219	15.9119	16.9502	15.7167	15.2367	5.75634	7.46539	11.2184	6.19957	7.80103	6.37093	5.70814	7.76619	7.9289	7.33896	7.49894	5.15871	8.02526	5.40667	9.49057	0.238502	0.734239	---	-1.1121	0.000291236
RaChr01G00430	24.7549	28.662	20.4161	35.5756	22.0368	25.045	31.6626	32.0405	25.1071	29.5288	24.6608	21.2432	24.3481	28.6734	28.1117	28.0092	29.8651	22.2109	19.31	19.7274	34.1514	33.7147	38.8609	22.1729	21.1374	22.8	25.8156	25.1164	24.2031	35.5249	29.7884	29.6745	33.4334	31.5893	31.0988	26.8133	22.9975	25.5104	28.8269	29.365	30.3946	23.4219	27.4309	23.1297	0.215144	0.351214	---	0.803248	8.69414e-09
RaChr01G00440	2.42495	3.18922	1.05404	3.22232	2.31847	2.83116	4.57433	4.56023	3.79995	4.02508	2.7361	1.88168	2.65616	2.737	3.39955	2.82059	3.34752	1.1246	1.21192	0.825597	2.74487	2.32286	4.59923	1.33371	2.52474	3.09695	2.56483	2.98162	2.94701	5.67411	4.61098	3.4379	3.87473	4.62283	5.18313	4.05579	3.55198	3.79208	2.71079	4.34518	5.01929	1.90228	3.18039	3.12564	0.400127	0.477244	---	1.61851	1.35268e-06
RaChr01G00450	0.438269	0.152923	1.96257	0.240142	2.32533	2.41596	0.373561	0.265514	0.298072	0.115112	0.348204	0.594216	0.590257	0.130333	0.130752	0.262381	0.0656377	0.984026	2.38345	2.52024	0.255337	0	0.46509	2.00057	3.05317	1.92225	2.95513	2.22358	2.06918	0.164467	0.29276	0.663455	0.110707	0.577854	0.107982	0.300429	0.421421	0.172367	0.0661167	0.0700835	0.209137	0.237785	0.23853	0.568298	-1.50406	0.256715	---	-2.94085	0.00017497
RaChr01G00460	0.37152	0.677634	0.360886	0.772603	0.207873	0.251449	0.277329	0.271222	0.218717	0.270707	0.0926375	0.445662	0.147564	0.521334	0.392256	0.459167	1.18148	0.328009	0.363577	0.391072	0.702177	0.995512	0.62012	0.111143	0.352289	0.160187	0.3903	0.050536	0.313512	0.164467	0.36595	0.301571	0.33212	0.481545	0	0.300429	0.240812	0.114912	0.462817	0.140167	0.209137	0.118893	0.15902	0	0.871714	0.579715	---	1.07612	0.260833
RaChr01G00470	0.316566	0.284244	0.0301036	0.119564	0.0744177	0.226493	0	0	0.0191519	0.391108	0.103149	0.24759	0.245941	0.456167	0.065376	0.459167	0.328188	0.0468584	0	0.0434525	0.255337	0	0.103353	0.111143	0.0587149	0.0533957	0.3903	0.101072	0.188107	0	0	0	0	0	0	0	0	0.0574558	0.264467	0.490585	0.418274	0.0594463	0.0795099	0.170489	-0.131859	1	---	1.79181	0.213483
RaChr01G00480	0.119901	0.0655221	0.0134658	0.0950773	0.0968103	0.192803	0.0274112	0.252608	0.0500714	0.132233	0.171275	0.099036	0	0.260667	0.065376	0.13119	0	0	0.0403975	0	0.0638343	0.0663675	0.15503	0.0555713	0.234859	0	0.3903	0	0.188107	0.0822335	0	0	0.553533	0.096309	0.107982	0.150214	0	0	0.3967	0	0	0.0594463	0.397549	0.0568298	-0.754103	0.932346	---	2.2638	0.243571
RaChr01G00490	0.680605	0.240469	0.0447047	0.429955	0.0772386	0.0726025	0.271378	0.035994	0	0.184948	0.118269	0.099036	0.639445	1.30333	0.130752	0.13119	0.459464	0.0937168	0.0403975	0	0.766012	0.26547	0.258383	0.0555713	0.176145	0	0.167272	0.050536	0	0.0822335	0.731901	0	0	0	0.107982	0	0	0	0.0661167	0.140167	0.348562	0.0594463	0.23853	0.0568298	-1.4602	0.503531	---	3.07942	0.0334396
RaChr01G00500	6.05189	6.96865	7.5581	4.66737	7.786	7.35926	9.62361	9.29395	5.88671	5.63427	6.77567	6.23927	6.24689	5.66951	6.99523	6.8875	7.02323	8.01278	7.23115	7.43038	5.36208	4.24752	4.39252	7.50212	7.63293	8.22294	6.74662	7.68147	7.64969	10.2792	10.027	8.5646	10.5171	8.18626	9.17846	5.70814	6.32131	5.63067	5.09099	5.74685	6.06497	5.88519	6.59932	7.84251	0.199464	0.556681	---	-0.695581	0.000138601
RaChr01G00510	20.4403	21.9582	10.7623	42.4572	16.7448	23.6732	24.2235	34.0398	15.5267	20.7622	16.3368	18.1731	21.6428	21.505	19.3513	21.2529	25.2705	11.3397	10.3014	10.6459	38.8113	31.9227	56.6377	17.6161	18.7888	13.8295	23.6411	20.4165	26.962	28.2061	19.6149	24.8494	38.1938	39.1978	24.7279	15.4721	14.3885	16.7196	21.7524	19.0627	21.4714	14.2671	20.9906	13.7528	0.10388	0.951592	---	1.98147	1.13167e-18
RaChr01G00520	0.574786	0.545691	0.465675	0.143375	1.04169	1.38744	0.711819	0.971063	0.627318	0.430021	0.635755	0.792288	0.541069	0.391	0.849887	0.721547	0.0656377	0.374867	0.848347	0.17381	0.127669	0.199102	0.103353	1.00028	1.05687	1.06791	1.50544	1.46554	1.19135	0.740101	0.731901	0.663455	1.32848	0.288927	1.29578	0.300429	0.662233	0.919292	0.661167	0.280334	0.348562	0.475571	0.636079	0.795617	-0.0906845	1	---	-1.68908	0.0322653
RaChr01G00530	14.0182	13.4751	15.1647	31.9985	21.8746	17.7144	17.3068	20.7121	24.0846	25.7649	29.896	13.667	16.5272	11.8603	16.0171	13.775	10.6333	14.3387	15.5126	15.6429	26.8742	33.051	36.0703	19.1721	22.3704	24.0815	17.6193	19.9112	15.6129	18.4203	13.1742	20.3259	20.0379	17.0467	25.0518	28.6158	23.2986	20.3393	26.1161	28.1736	23.0051	25.0269	34.4278	30.2334	-0.0597843	1	---	1.07744	3.31399e-07
RaChr01G00540	44.1222	32.935	20.5184	23.2604	20.4823	24.1159	18.7472	18.0768	17.7324	25.6655	22.7498	41.9417	36.7927	53.6322	21.8356	36.2742	40.6954	19.3057	21.6531	20.5965	27.4487	18.251	24.0813	21.1727	21.9594	18.3147	25.7598	20.3155	26.2723	19.2426	18.6635	18.3355	19.9272	14.5427	19.7607	20.7296	12.7028	19.7648	27.769	28.3137	20.9137	24.3136	25.1251	18.8107	-0.420729	0.232118	---	0.181215	0.596954
RaChr01G00550	0	0	0	0	0	0	0	0	0	0	0	0	0	0	0	0	0	0	0	0	0	0	0	0	0	0	0	0	0	0	0	0	0	0	0	0	0	0	0	0	0	0	0	0	0	1	---	0	1
RaChr01G00560	9.15456	11.1841	12.3958	8.66533	12.4833	8.88625	11.5452	10.9904	12.3423	10.8379	18.6652	9.50745	8.11604	9.84018	11.8984	10.0361	11.6179	12.23	13.008	11.9494	8.17079	9.55691	8.26827	10.8364	12.6237	13.9897	9.53448	9.34916	7.7751	10.6904	12.0032	11.9422	10.7385	10.7866	11.4461	10.8905	12.462	13.6745	10.777	10.5826	11.154	18.7256	15.902	21.368	0.291829	0.293959	---	-0.518785	0.0045398
RaChr01G00570	23.1645	27.6312	5.62514	2.74692	20.635	24.212	15.2615	23.1573	13.8964	21.8225	20.5125	19.6091	30.595	19.2894	30.6613	23.8767	28.3555	5.10756	6.4232	5.34466	2.55337	3.98205	1.70533	21.2838	22.2529	18.3681	28.3804	20.366	23.8896	18.8315	17.7852	9.16775	27.4552	17.7209	24.2959	14.8712	13.5457	13.2723	24.926	20.4644	20.0771	9.86809	35.3024	16.367	0.253332	0.713694	---	-1.04637	0.00276182
RaChr01G00580	0.556016	0.0655363	0.0403975	0.227643	0.0782865	0.116719	0.0201047	0.0728962	0.114327	0.0919987	25.5127	0.099036	0.78701	0.782001	0.065376	0.0655952	0.0656377	0	0.121192	0	0.44684	0.132735	0.103353	0	0.234859	0	0.111514	0.050536	0.188107	0	0	0.0603141	0.110707	0	0.107982	0.225321	0.060203	0.0574558	0.0661167	0.140167	0.0697123	17.0611	36.5745	22.9024	-2.93094	0.01608	---	2.20034	0.0511575
RaChr01G00590	7.00825	7.64257	22.251	20.4942	17.805	12.6704	12.8437	8.9263	13.81	10.5239	16.06	8.66565	6.68958	5.66951	10.3948	5.96916	6.56377	23.0543	21.4511	22.2477	21.7037	17.4546	22.3243	17.2827	16.9099	19.2225	13.8278	12.5835	11.5999	8.30558	13.7597	16.4658	7.08522	12.1349	7.55874	12.0923	13.3651	15.9727	11.4382	10.6527	9.48087	20.8062	10.4953	16.8784	0.119877	0.941514	---	-0.117447	0.796202
RaChr01G00600	1.86715	1.41945	2.93281	2.8795	2.83601	2.45895	2.31714	3.22326	2.84214	2.14848	3.23008	2.62445	1.86915	1.10783	1.83053	1.18071	1.24712	2.71779	2.90862	3.17203	2.4257	2.8538	3.35899	2.66742	2.58345	3.25714	2.45332	2.72894	2.19458	1.80914	2.48846	2.65382	4.42827	3.08189	2.15964	3.53004	2.46832	2.52805	2.18185	2.10251	2.16108	3.03176	3.02137	3.63711	-0.42168	0.426617	---	-0.019505	1
RaChr01G00610	4.26679	0.0436571	6.82536	0.0819043	4.81756	0.833305	0.719126	1.72266	1.8553	0.0687613	2.68393	8.96276	1.42646	2.41117	0.065376	0.0655952	0	7.45048	7.02916	5.99644	0.127669	0.0663675	0.0516767	4.22342	3.87518	6.35409	0.892115	0.353752	1.25405	0.822335	0.731901	0.603141	1.99272	2.31142	0.863856	2.02789	1.9867	1.55131	0.0661167	0.140167	0	2.73453	3.10088	2.21636	-6.38394	7.97456e-10	down	-6.2779	3.2963e-12
RaChr01G00620	1.96014	5.53173	0.940638	1.14582	0.223253	0.0911883	1.0923	3.32223	0.227017	0.159066	0.871334	2.07976	0.737822	3.06284	2.22278	3.47655	10.8959	0.890309	0.888745	1.04286	0.766012	0.862777	1.80868	0.333428	0.176145	0.160187	0.223029	0.050536	0	0.822335	1.61018	0.844398	4.87109	2.50403	2.59157	0.150214	0.301015	0.229823	0.19835	0	0.278849	0.535017	1.51069	0.568298	1.50306	0.0560889	---	0.295613	0.820153
RaChr01G00630	0	0	0	0	0	0	0	0	0.0250357	0	0	0	0	0	0	0	0	0	0	0	0	0	0	0	0	0	0	0	0	0	0	0	0	0	0	0.0751071	0	0	0	0	0	0	0	0	0	1	---	0	1
RaChr01G00640	6.4761	6.09369	7.7532	6.50406	8.26445	6.71352	6.06936	4.97329	6.06796	4.34051	6.85598	7.18011	4.62368	7.62451	7.12598	5.11643	6.03867	6.70075	7.9987	8.56014	6.12809	6.76948	6.61462	8.55798	6.51735	9.71802	6.74662	6.87289	6.52105	5.01624	6.07478	7.11707	4.53897	4.3339	6.04699	5.33261	6.32131	6.54996	5.75216	3.64434	3.62504	7.72803	5.56569	7.27421	-0.0817106	1	---	-0.254004	0.39761
RaChr01G00650	3.19309	3.05922	4.294	4.33673	4.30148	4.54889	3.76617	2.43294	3.31225	3.20045	3.46375	3.16915	3.7383	2.67184	2.35353	3.41095	3.41316	4.31097	3.87816	4.69287	3.63856	3.58384	5.78779	4.50127	3.75775	4.64543	4.62785	3.68913	5.3297	3.86497	3.51312	3.92042	1.77131	2.50403	3.02349	2.92918	3.73259	3.27498	3.23972	3.36401	2.99763	3.2101	3.2599	3.92125	-0.068745	1	---	0.0248228	1
RaChr01G00660	0.224791	0.83079	0	0.168876	0.0761908	0.183526	0.240134	0	0	0.246024	0	0.445662	0.0983762	0.130333	0.32688	0.852738	1.31275	0	0	0	0.0638343	0.132735	0.31006	0.111143	0.11743	0	0.223029	0.202144	0.125405	0.2467	0.29276	0.180942	0	0	0	0	0	0	0.528934	0	0.209137	0	0	0	1.83139	0.168666	---	4.57698	0.00330209
RaChr01G00670	5.95088	3.58191	4.97053	3.74177	11.4523	11.1554	2.04313	2.5467	7.36766	7.25416	7.99337	4.15951	6.39445	7.29867	4.05331	4.0669	2.62551	3.79553	6.4232	4.69287	4.34073	2.8538	4.03078	11.8923	12.2127	10.252	13.1029	11.5222	8.84104	1.80914	1.24423	3.07602	3.54261	1.82987	2.26762	8.33689	7.04375	6.72233	6.94226	7.77927	7.04094	6.30131	10.1773	7.50153	-0.725441	0.0673709	---	-0.408804	0.240459
RaChr01G00680	0.234673	0.0874603	0.0144842	0.0385037	0.223576	0.246228	0.0688981	0.144884	0.060203	0.203268	0.0859496	0.099036	0.344317	0.260667	0	0.262381	0	0	0	0.0434525	0.0638343	0	0.0516767	0.222285	0.234859	0.213583	0.223029	0.202144	0.313512	0	0.14638	0.0603141	0.110707	0	0.323946	0	0.180609	0	0.330584	0.0700835	0.209137	0.178339	0.0795099	0	-1.34426	0.417776	---	1.10015	0.605284
RaChr01G00690	6.09915	4.10793	0.762597	0.648143	7.86712	9.34174	5.89031	4.29952	2.97726	4.95926	7.10875	5.89264	8.75548	3.64934	3.13805	5.4444	3.74135	0.328009	1.09073	0.86905	0.44684	0.929144	0.568444	8.94698	7.92651	6.72786	9.646	11.1685	7.21077	5.34518	6.29435	6.03141	3.87473	3.94867	5.07515	2.70386	4.27441	1.9535	3.76865	4.69559	6.41353	4.33958	8.34853	8.63813	-0.574191	0.412641	---	-0.255284	0.80662
RaChr01G00700	97.9208	127.394	54.1793	113.109	53.6794	68.2021	148.33	165.087	93.6777	107.268	63.1566	118.298	59.2717	116.192	102.248	117.94	161.994	54.1683	55.7485	52.621	109.22	127.426	102.682	54.571	57.1296	49.3376	77.7813	59.7335	67.0916	163.398	139.793	141.798	157.093	165.074	173.095	110.257	78.4445	92.3314	99.8363	132.528	89.4409	76.9236	51.6814	60.8647	0.380036	0.286273	---	1.06159	5.04133e-06
RaChr01G00710	1.9131	1.46375	1.63027	2.04086	1.72449	2.22251	1.03531	1.374	1.31256	1.60107	1.14655	1.73313	2.31184	1.69434	1.3729	1.50869	1.50967	1.49947	1.69669	1.69465	2.61721	1.12825	2.37713	1.50042	1.64402	2.02904	2.84362	1.56662	2.25729	0.986802	0.731901	1.38722	0.99636	1.82987	1.29578	1.35193	1.26426	1.32148	1.5868	1.82217	1.39425	0.951142	0.954118	1.5344	-0.39091	0.556601	---	0.331301	0.450173
RaChr01G00720	0.535283	0.415375	2.35998	0.484336	0.17018	0.129509	0.224322	0.140993	0.172698	0.358986	0.16841	0.544698	0.344317	0.716834	0.130752	0.721547	0.393826	6.74761	0.201987	0.130357	0.383006	0.398205	0.671797	0.222285	0.234859	0.0533957	0.111514	0.151608	0.125405	0.2467	0.36595	0.0603141	0.110707	0.096309	0.215964	0.225321	0.120406	0.172367	0.727284	0.210251	0.139425	0.118893	0.15902	0.227319	-0.352301	1	---	-2.25497	0.0304519
RaChr01G00730	0.104032	0.28385	0.0703842	0.188464	0.298719	0.320029	0.0402094	0.064206	0.319445	0.0700835	0.136092	0.148554	0.0983762	0.0651667	0.392256	0.262381	0.196913	0	0.080795	0.130357	0.0638343	0.398205	0.103353	0.388999	0.293574	0.213583	0.278786	0.555896	0.125405	0	0	0.120628	0	0.192618	0	0.375536	0.180609	0.40219	0	0.210251	0	0.237785	0	0.170489	1.35324	0.343061	---	1.26211	0.271474
RaChr01G00740	44.7208	54.3162	43.4325	27.4517	59.1477	52.5298	69.4023	67.9703	60.0479	58.4187	78.3449	47.8344	48.4011	37.927	64.9837	49.8524	48.1124	39.7359	44.1545	46.4073	26.1082	32.7855	23.4612	58.1276	53.3718	65.9437	52.5791	57.1057	47.9046	60.8528	74.4343	72.9198	58.5638	72.1354	73.2118	59.0342	64.056	57.0536	57.1249	59.9214	58.2098	83.5816	66.9473	84.5059	0.279274	0.37448	---	-0.66359	0.000825497
RaChr01G00750	0	0	0	0	0	0.0209008	0	0	0.0191519	0.0233612	0.0265033	0	0	0	0	0	0	0	0	0	0	0	0	0	0	0	0	0	0.0627024	0	0	0	0	0	0	0	0	0.0574558	0	0.0700835	0	0	0.0795099	0	0	1	---	0	1
RaChr01G00760	0	0	0	0	0.0177986	0.0418016	0	0.032103	0	0	0.0454465	0	0	0	0	0	0	0	0	0	0	0	0	0	0	0.0533957	0	0	0.125405	0	0	0	0	0.096309	0	0	0	0	0	0	0	0	0.0795099	0.0568298	0	1	---	0	1
RaChr01G00770	3.26397	2.29551	0.0580536	1.27958	0.388114	1.21656	6.02819	6.86652	0.646605	2.47025	1.00248	2.82253	2.01671	4.95267	0.849887	3.14857	2.88806	0.0468584	0.0403975	0.086905	0.89368	0.464572	2.48048	0.555713	0.234859	0.37377	0.947873	0.75804	1.94377	8.05888	5.56245	4.46324	7.63876	7.99365	4.96717	0.826179	0.481624	0.632014	2.44632	2.80334	2.16108	0.951142	1.43118	0.625127	-0.500581	0.69194	---	4.31682	9.97903e-08
RaChr01G00780	5.26011	6.86078	3.18441	3.55736	2.92348	3.45192	5.61158	5.71983	3.53248	4.73777	3.77502	4.65469	4.86962	6.25601	5.94921	6.29714	8.33599	3.32694	2.70663	3.51965	3.76622	3.65021	3.25563	3.77885	2.64217	2.34941	3.23392	3.2343	3.88755	6.08528	5.56245	5.18701	5.53533	6.54901	5.07515	4.50643	3.79279	2.29823	4.42982	4.48534	5.29813	3.26955	4.53206	3.52345	0.390602	0.274061	---	0.158143	0.695089
RaChr01G00790	0.0985961	0.130912	0.103777	0.0827486	0.0363223	0.0580723	0.074927	0.1002	0.089291	0.0454001	0.104893	0.099036	0.196752	0	0.261504	0.0655952	0.0656377	0.140575	0.0403975	0.130357	0.0638343	0.132735	0.0516767	0.0555713	0	0.0533957	0.111514	0	0.0627024	0.164467	0	0.0603141	0	0.192618	0.107982	0.150214	0.060203	0.0574558	0.0661167	0.0700835	0	0.178339	0.0795099	0.0568298	0.293662	1	---	-0.316475	0.955244
RaChr05G15880	0.16418	0.938805	0.47292	0.905509	0.226074	0.574894	0.0950317	0.21778	0.481427	1.48187	0.27816	0.099036	0.393505	0	1.3729	0.787143	0.656377	0.421725	0.605962	0.391072	0.510674	1.32735	0.878504	0.277856	0.293574	0.106791	0.278786	0.50536	0.940536	0.164467	0	0.120628	0.221413	0	0.431928	0.976393	0.180609	0.287279	1.71904	1.47175	1.25482	0.118893	0.715589	0	2.38623	0.00989172	up	0.918932	0.244086
RaChr01G00810	1.49629	0.940014	0.417921	0.959551	0.186931	0.375737	1.72554	2.07605	0.522927	0.666857	0.216474	1.58458	0.688634	2.21567	0.392256	1.24631	1.18148	0.374867	0.444372	0.434525	0.89368	0.796409	1.18856	0.277856	0.176145	0.106791	0.334543	0.353752	0.438917	2.54924	0.878281	1.74911	3.21049	1.82987	1.1878	0.225321	0.481624	0.861837	0.462817	0.770919	0.766835	0.297232	0.23853	0.11366	-0.649675	0.46082	---	1.19155	0.0436718
RaChr01G00820	6.94279	3.36551	4.13495	8.78357	2.15305	1.75913	19.9551	33.008	1.71633	2.45512	2.09952	6.93252	4.968	8.92784	2.48429	2.6894	4.92283	4.92013	3.87816	3.60656	7.53245	6.10581	12.7125	1.88942	2.70088	1.86885	1.83999	1.86983	1.56756	28.864	19.5418	11.4597	39.1902	35.538	24.2959	1.80257	1.56528	1.78113	3.23972	2.38284	1.74281	2.14007	2.22628	1.93221	-1.03893	0.0238364	---	1.09141	0.00271363
RaChr01G00830	4.16645	4.08475	6.85232	4.76702	5.21746	4.6268	6.33249	5.24607	4.68376	3.56266	5.12564	4.4071	4.37774	3.7145	4.44557	3.41095	4.39772	6.37274	7.79672	6.38752	5.10674	3.71658	5.47773	5.27927	4.87333	5.49976	4.79512	4.19449	4.89079	6.16751	6.07478	6.75518	5.53533	4.91176	5.29111	4.05579	4.99685	4.99865	3.76865	3.36401	3.55533	6.47965	3.49843	5.39883	-0.0341507	1	---	-0.517235	0.0270806
RaChr01G00840	1.12774	1.20075	4.67332	0.349738	2.5235	1.43154	1.32255	0.804908	2.80859	0.959147	3.14161	1.53506	1.13133	0.716834	1.76515	1.18071	0.656377	4.4984	4.52452	4.99704	0.319171	0.730042	0	2.44514	1.76145	3.36393	1.05939	1.66769	1.56756	0.164467	1.39061	2.41256	0.99636	0.770472	0.647892	1.72746	3.25096	3.44735	1.05787	1.33159	0.487986	4.45848	0.874608	4.09174	0.0825884	1	---	-3.75921	2.03529e-06
RaChr01G00850	0.191669	0.0874155	0.31528	0.209744	0.2574	0.231123	0.0920173	0.168297	0.128511	0.113914	0.123836	0.297108	0.147564	0.130333	0.065376	0.0655952	0.131275	0.28115	0.403975	0.260715	0.319171	0	0.31006	0.222285	0.176145	0.37377	0.278786	0.101072	0.313512	0.0822335	0.0731901	0.120628	0	0.288927	0.215964	0.150214	0.120406	0.114912	0.132233	0.0700835	0.139425	0.178339	0.0795099	0.11366	-1.10105	0.465076	---	-0.526728	0.530543
RaChr01G00860	0.0546243	0.021792	0.0973158	0.0425562	0.169455	0.187581	0.0890028	0.141901	0.135895	0.0661167	0.12122	0.049518	0.0491881	0.0651667	0.065376	0	0	0	0.16159	0.130357	0.127669	0	0	0.166714	0.234859	0.106791	0.223029	0.151608	0.188107	0	0.14638	0.120628	0.221413	0.096309	0.107982	0	0.120406	0.287279	0.19835	0	0	0	0.0795099	0.284149	-1.06178	0.781693	---	-1.16666	0.441699
RaChr01G00870	15.3186	16.7673	53.0466	4.65518	29.2384	20.1336	21.2182	15.5446	31.9525	15.2207	36.6285	20.9461	13.084	11.9255	24.4506	15.2181	10.6333	49.0607	52.6783	57.4007	3.38322	10.2206	0.361737	27.9524	24.308	35.4548	17.229	23.0444	20.1275	12.0061	22.3962	29.2523	13.2848	19.7433	13.6057	26.8884	30.7035	38.2655	14.6118	18.502	12.5482	51.3616	16.6971	41.8267	0.129779	1	---	-3.51547	9.71693e-09
RaChr01G00880	4.79331	5.00411	7.99403	4.31882	6.68705	5.7203	5.11379	3.4854	4.96712	4.38082	5.0285	4.85276	4.57449	4.95267	3.66105	6.23155	5.11974	8.57508	7.71592	7.69109	4.40457	3.84931	4.70258	5.39041	6.92835	7.74238	5.40845	5.35681	6.39564	3.78274	6.73349	4.82513	3.65332	3.56343	3.23946	4.50643	4.93664	5.4583	4.89264	4.48534	3.76446	5.05294	5.48618	4.54638	0.0635252	1	---	-0.881619	4.57816e-05
RaChr01G00890	7.57584	6.51199	6.14739	4.48364	6.77405	7.13397	4.36421	3.66751	4.00964	5.02332	4.41767	7.72481	7.37822	7.62451	4.77245	7.67464	7.08887	6.93504	6.4232	5.08394	4.40457	3.98205	5.06432	6.33513	7.63293	6.35409	7.3042	7.07504	7.02267	4.44061	4.61098	4.04105	3.3212	4.3339	3.34744	4.206	3.9734	3.84954	5.35546	4.62551	5.089	4.22069	5.56569	3.46662	-0.218003	0.679695	---	-0.449285	0.113386
RaChr01G00900	139.375	205.23	287.16	240.786	261.511	215.454	207.484	211.364	258.079	223.006	267.596	157.962	125.331	134.83	263.465	180.78	171.446	291.084	280.48	289.915	225.527	280.668	216.164	248.959	253.59	281.983	203.57	225.34	217.452	156.244	224.108	242.101	197.722	218.14	218.231	257.993	255.682	260.562	235.706	233.168	200.144	300.799	206.249	295.742	0.558212	0.097626	---	-0.254179	0.419858
RaChr01G00910	0.032902	0.0218651	0	0	0	0.0580723	0	0	0.0383039	0	0.0454465	0.049518	0.0491881	0	0	0.0655952	0	0	0	0	0	0	0	0	0	0	0.111514	0	0.0627024	0	0	0	0	0	0	0	0	0.114912	0	0	0	0	0.0795099	0.0568298	-0.546335	1	---	0	1
RaChr01G00920	0.0217222	0	0.0144842	0.0655231	0.0177986	0	0	0	0.0200677	0.0452763	0	0	0	0.0651667	0	0	0	0	0	0.0434525	0.0638343	0.132735	0	0	0	0.0533957	0	0	0	0	0	0	0	0	0	0	0.060203	0	0.0661167	0	0.0697123	0	0	0	-1.76906	0.616456	---	1.64129	0.350749
RaChr01G00930	7.10811	4.84868	4.69199	10.6032	7.5303	6.57576	4.61939	4.90053	4.97948	5.51607	4.94858	6.98204	6.00095	8.34134	5.68771	4.26369	4.59464	4.54526	4.40333	5.12739	11.554	8.1632	12.0923	7.27984	8.10265	7.20842	7.35995	5.40735	6.95996	4.11167	4.31822	5.42827	5.86745	4.62283	4.2113	4.43132	4.87644	5.63067	6.34721	4.34518	5.85583	5.52851	4.37304	4.94419	-0.545555	0.102065	---	1.17849	3.42758e-07
RaChr01G00940	0	0.0218792	0.0312389	0	0.106791	0.0209008	0	0	0.0191519	0	0.0766452	0	0	0	0	0	0.0656377	0.0937168	0	0	0	0	0	0	0	0.320374	0	0	0.0627024	0	0	0	0	0	0	0	0	0.0574558	0	0	0	0.0594463	0	0.170489	1.95548	0.593285	---	-2.3233	0.344483
RaChr01G00950	13.0184	14.9597	18.2089	31.3629	12.3385	11.6273	15.9731	17.0679	18.4578	17.3338	16.4453	12.9242	12.6413	13.4895	18.5014	13.447	12.9306	19.0714	17.0881	18.4673	28.4063	31.9891	33.6932	12.837	12.2714	11.9072	11.8205	11.7749	11.2864	17.9269	14.4916	15.5007	18.5987	16.0836	16.5212	19.7532	16.315	19.3051	18.4466	17.5209	16.0338	18.4878	16.2995	14.5484	0.201429	0.590156	---	0.78525	2.01871e-05
RaChr01G00960	0.705339	0.808548	0.178585	0.0729548	0.323207	0.218957	0.388711	0.489002	0.105306	0.229397	0.18997	0.891324	0.442693	0.782001	0.588384	0.918333	0.918928	0.28115	0.080795	0.17381	0.0638343	0	0.15503	0.222285	0.587149	0.160187	0.278786	0.25268	0.125405	0.657868	0.14638	0.361885	0.553533	0.481545	0.431928	0.0751071	0.240812	0	0.19835	0.350418	0.139425	0.297232	0.15902	0.11366	0.199004	1	---	-1.09813	0.376548
RaChr01G00970	1.44362	2.16126	4.41062	2.56454	2.52972	2.071	3.1102	2.76422	2.60472	2.16618	2.79406	1.28747	2.0659	0.977501	3.2688	1.96786	1.24712	5.10756	4.03975	4.08453	2.4257	2.78743	2.48048	2.11171	2.70088	2.77658	2.00726	2.32465	1.88107	2.2203	3.7327	3.37759	2.54625	3.37081	2.3756	2.47854	2.34792	2.9877	2.44632	1.682	2.37022	3.50733	1.74922	3.12564	0.55917	0.293698	---	-0.780591	0.0143962
RaChr01G00980	18.9006	33.0226	42.3916	36.3578	32.3227	28.5159	30.2419	25.8513	31.5019	29.6985	31.9882	19.7082	19.7244	17.2692	39.291	29.3211	30.4559	42.9691	42.0134	42.1924	34.0875	43.6698	31.3161	33.1761	30.473	33.3189	26.7077	28.8055	30.0344	25.4101	33.2283	32.0871	25.4625	23.692	28.3992	27.8648	32.5698	34.0713	31.0088	29.4351	28.6518	36.5595	24.5685	34.8366	0.803232	0.000132283	---	-0.222853	0.317716
RaChr01G00990	7.37927	6.29498	0.682744	1.36283	1.60201	2.49489	0.792238	0.746992	2.0006	3.32424	1.24754	6.53637	6.73877	8.86268	3.79181	5.4444	9.64874	0.796592	0.686757	0.564882	1.08518	1.19461	1.80868	1.66714	2.23117	0.907727	2.95513	2.02144	2.5081	0.740101	0.731901	0.904712	0.221413	1.15571	0.863856	2.25321	1.56528	2.18332	2.90914	4.27509	2.78849	1.12948	1.5902	1.02294	-0.225809	0.793233	---	1.00798	0.0219787
RaChr01G01000	60.0159	69.9337	37.9282	65.7321	48.3642	53.2608	62.9947	57.2202	54.9762	64.3167	57.6248	55.7077	59.1733	65.1667	65.6375	65.3984	78.7652	35.0969	39.7107	38.9769	64.6641	56.4123	76.1198	48.2914	45.915	50.8861	55.3112	52.0521	52.4192	64.6355	61.2601	63.0886	54.4677	59.4226	57.7703	54.6029	56.8918	53.4339	65.5217	64.7572	62.6714	53.5612	62.2562	57.0571	0.221483	0.320723	---	0.794168	1.53513e-08
RaChr01G01010	3.5192	14.6302	0.0144842	0.240814	0.0177986	0.0586469	0.152331	0.250792	0.0200677	0.0465986	0.0378865	4.60517	0.934574	5.01784	3.59568	10.0361	30.259	0	0	0.0434525	0.191503	0.53094	0	0	0	0.0533957	0	0.050536	0.125405	0.0822335	0.0731901	0.301571	0.33212	0.096309	0.323946	0	0.060203	0	0	0.0700835	0.0697123	0	0	0.11366	2.0553	0.0900753	---	3.44848	0.0136496
RaChr01G01020	35.402	59.1707	5.21181	11.154	18.0985	27.2899	17.4073	24.2596	13.5845	23.4557	8.12837	47.6363	18.1012	40.4685	33.6032	53.3289	90.58	5.62301	4.92849	5.08394	13.3414	9.88875	10.232	24.2291	17.7319	12.3344	35.7404	19.3553	26.7739	19.1604	18.2243	14.8373	24.0233	23.5957	25.1598	12.3927	12.1008	16.26	26.2483	24.5993	19.5194	7.25245	11.0519	6.08079	0.741314	0.154666	---	1.09668	0.00548802
RaChr01G01030	0	0	0	0	0	0.0168453	0	0	0.0200677	0	0	0	0	0	0	0	0	0	0	0	0	0	0	0	0	0	0	0.050536	0	0	0	0	0	0	0	0	0.060203	0	0	0	0	0	0	0	0	1	---	0	1
RaChr01G01040	17.4552	24.3198	15.1969	14.3307	15.732	17.0724	15.0598	16.2563	16.1634	23.9146	17.3051	13.8155	18.5439	20.0062	19.1552	28.8619	24.9423	15.6976	16.1186	13.7744	13.9159	15.7955	13.2809	18.9498	15.9117	12.3344	18.9575	16.0199	16.2399	14.3909	15.5895	15.1992	19.0415	13.098	16.6292	16.9742	15.7732	15.7429	24.1987	26.5616	20.9834	13.6727	23.2964	14.9462	0.480704	0.0774801	---	-0.0861862	0.866218
RaChr01G01050	3.09996	3.16669	12.4796	2.90144	6.35262	4.49106	2.91313	1.87195	4.81566	2.17043	4.62199	3.31771	3.04966	2.9325	3.79181	3.41095	2.29732	13.4015	11.9577	12.0798	1.85119	4.57935	2.27377	6.61298	4.7559	7.68898	4.01452	5.50842	3.95025	1.89137	2.9276	3.92042	1.21777	2.02249	2.3756	3.83046	4.75604	5.86049	2.31409	2.73326	1.46396	6.47965	2.3853	5.00102	0.0295472	1	---	-2.10781	3.9769e-07
RaChr01G01060	18.8385	16.3242	16.2698	18.2863	12.8136	13.5368	19.2146	18.4684	13.7761	13.3517	15.0959	16.8856	19.2326	20.3972	12.1599	15.6773	21.1353	16.869	17.7749	14.1655	18.0013	15.4636	21.3942	12.2813	12.9173	13.2421	14.7199	12.7856	13.1048	18.0914	20.4932	19.0593	17.4916	17.7209	20.1926	12.5429	15.1109	13.6745	14.4135	10.7929	14.8487	14.5644	15.6634	15.0599	-0.205069	0.549176	---	0.171412	0.476459
RaChr01G01070	7.05393	11.0575	3.90582	11.212	4.53764	4.09142	13.0686	77.7737	2.91107	1.98123	2.38429	6.23927	5.01719	9.90534	8.695	8.46178	16.0156	3.65495	4.28213	3.78037	8.7453	9.02597	15.8647	5.55713	4.63847	3.41733	4.29331	4.09341	3.88755	19.4071	15.5163	4.2823	61.2208	75.0247	97.0758	1.12661	3.01015	4.59646	2.3802	1.54184	2.02166	2.4373	1.98775	2.72783	0.651198	0.40187	---	1.52087	0.00186758
RaChr01G01080	17.1993	18.0222	12.4296	12.9399	19.7321	20.5201	15.7031	18.9484	19.1792	19.1699	21.9369	17.5789	18.2488	15.7703	18.1091	18.3667	17.5909	11.1992	12.402	13.6875	12.7669	12.8753	13.1776	19.4499	19.0823	20.6641	20.2956	22.8928	18.3718	16.2	15.5895	15.3198	16.8274	19.0692	20.9485	19.3776	20.3486	17.8113	18.5127	18.432	20.5651	21.044	23.4554	21.3112	0.0649516	0.979294	---	0.057735	0.916907
RaChr01G01090	11.5396	10.091	9.78675	13.6581	9.63719	9.67818	11.0274	11.0195	10.1613	10.0191	10.5703	10.5968	11.51	12.512	11.5062	8.78976	9.97693	9.51225	9.89739	9.95062	14.6181	12.1452	14.2111	10.3918	9.33566	9.18406	9.98054	9.14701	9.90698	10.1147	11.93	11.0375	10.8493	10.9792	11.2301	9.16307	10.1743	11.1464	9.71916	9.81169	10.5266	10.2248	10.5748	10.9113	-0.189253	0.476671	---	0.482168	0.00113266
RaChr01G01100	0.39322	0.349532	0.158775	0.586503	0.389082	0.49308	0.205417	0.213889	0.126679	0.069836	0.286679	0.24759	0.541069	0.391	0.32688	0.459167	0.262551	0.187434	0.201987	0.086905	0.829846	0.464572	0.46509	0.222285	0.411004	0.533957	0.446058	0.656968	0.376214	0.0822335	0.29276	0.241256	0.221413	0.096309	0.323946	0.150214	0	0.229823	0	0.0700835	0.139425	0.178339	0.397549	0.284149	-0.167481	1	---	1.82696	0.0114415
RaChr01G01110	0.016396	0.0218792	0	0	0	0.0185857	0.863106	1.16193	0	0.0464749	0	0	0.0491881	0	0	0	0.0656377	0	0	0	0	0	0	0	0	0	0.0557572	0	0	1.15127	1.31742	0.120628	0.99636	1.73356	0.755874	0	0	0	0	0	0.139425	0	0	0	0.223523	1	---	0	1
RaChr01G01120	9.33288	5.78903	5.55246	9.5761	7.94731	7.59111	7.14024	6.6023	7.755	7.16476	7.81898	10.0522	9.14899	8.79751	5.88384	5.18202	6.30122	4.68584	5.45366	6.51787	8.9368	7.23405	12.5574	7.72441	7.57422	8.54332	7.24844	8.43951	7.08537	6.82538	7.53858	7.05675	5.31392	6.93425	7.55874	7.28539	7.70598	8.27363	6.67779	7.07843	7.73807	6.5391	9.30265	7.61519	-0.690044	0.00794801	---	0.792608	0.000166993
RaChr01G01130	24.925	22.3278	19.3835	21.6519	26.2627	27.4217	18.1177	15.6692	18.3589	21.5093	19.932	24.66	25.8729	24.242	20.8549	22.8927	23.2357	19.0714	20.4815	18.5977	24.0017	16.4591	24.4948	25.9518	26.8327	26.0037	26.6519	26.5819	29.0312	15.4599	20.8592	18.0339	16.4953	14.639	15.8733	19.1523	19.2048	16.7196	20.7607	24.0386	19.7286	20.1523	18.4463	21.1975	-0.159236	0.625667	---	0.162152	0.452102
RaChr01G01140	0	0	0	0	0	0	0	0	0	0	0.0265033	0	0	0	0	0	0	0	0	0	0	0	0	0	0	0	0	0	0	0	0	0	0	0	0	0	0	0	0	0	0	0	0.0795099	0	0	1	---	0	1
RaChr01G01150	0.0217222	0	0	0	0	0	0.0731901	0	0	0	0	0	0	0.0651667	0	0	0	0	0	0	0	0	0	0	0	0	0	0	0	0	0.21957	0	0	0	0	0	0	0	0	0	0	0	0	0	-1.84608	0.638673	---	0	1
RaChr01G01160	0.579232	0.349254	0.765576	0.422694	1.39944	0.781701	1.49052	1.2729	0.527506	0.824478	1.17829	0.396144	0.885386	0.456167	0.588384	0.13119	0.328188	0.796592	0.848347	0.651787	0.574509	0.331837	0.361737	1.27814	1.5853	1.33489	0.947873	0.707504	0.689726	1.9736	1.17104	1.32691	2.54625	0.192618	1.07982	0.225321	0.782639	0.574558	0.727284	0.630752	1.1154	1.30782	1.03363	1.19343	-0.731982	0.481564	---	-0.853061	0.165351
RaChr02G00090	245.004	155.086	48.1037	35.4623	83.6252	144.141	171.515	252.435	125.965	117.706	183.056	215.453	302.163	217.396	151.672	151.591	161.994	40.3919	48.5174	55.4019	31.0873	33.6483	41.6514	52.4593	113.731	84.6856	134.152	156.813	141.457	223.099	111.469	179.977	245.879	284.015	227.41	149.388	182.716	45.7923	27.5046	76.6714	248.943	89.6451	228.909	230.615	-0.659739	0.427439	---	-0.439613	0.501938
RaChr01G01180	0.207207	0.174963	0.0995864	0.0434006	0.168407	0.304875	0.159638	0.141901	0.0583715	0.137399	0.12122	0.099036	0.196752	0.325834	0	0.327976	0.196913	0.0937168	0.16159	0.0434525	0.0638343	0.0663675	0	0.222285	0.176145	0.106791	0.223029	0.25268	0.438917	0.164467	0.0731901	0.241256	0.221413	0.096309	0.107982	0	0.060203	0.114912	0.132233	0.210251	0.0697123	0	0.0795099	0.284149	-0.18189	1	---	-1.18426	0.39409
RaChr01G01190	91.0225	89.909	84.9285	93.3849	59.6142	60.0584	56.9442	48.6792	66.1618	71.7669	58.75	85.4185	82.1441	105.505	78.6473	88.4224	102.657	92.0299	80.6738	82.0818	94.2833	88.2023	97.669	65.0184	59.9479	53.8763	66.7414	51.5467	61.8873	51.3959	62.1384	57.2984	49.043	50.5622	46.4322	61.663	64.658	72.1645	74.3813	71.6253	69.294	65.8071	52.4765	57.9664	-0.0170629	1	---	0.13725	0.580917
RaChr01G01200	9.02557	8.19129	12.4999	24.2399	8.81349	8.09935	28.114	9.58956	12.5143	18.8637	11.3961	8.46758	8.31279	10.2963	8.89113	7.21547	8.46726	11.574	12.8464	13.0792	20.9377	17.9856	33.7966	9.44712	7.22193	9.77142	7.08117	10.0061	7.21077	27.8772	29.2028	27.262	12.3991	8.37888	7.99066	10.8154	12.8232	13.9043	22.4797	17.3106	16.8007	10.9976	10.9724	12.2184	-0.136821	0.906823	---	0.957698	0.000110984
RaChr01G01210	1.82447	1.74798	5.59032	3.47714	4.73173	3.47297	3.69558	2.36939	4.4236	2.84301	4.17849	2.97108	1.52483	0.977501	1.50365	1.63988	2.10041	5.48243	5.29207	5.99644	3.70239	3.31837	3.41066	4.33456	4.52105	5.33957	3.56846	3.84073	3.00971	2.79594	3.58631	4.7045	2.32484	2.40772	2.3756	3.68025	4.93664	4.65392	3.70254	3.08367	1.74281	5.17183	2.30579	5.05785	-0.0863734	1	---	-0.683964	0.0323883
RaChr01G01220	4.96349	7.22704	18.4982	8.13911	11.7834	8.04002	11.9488	7.53783	9.299	6.81289	11.5563	6.3383	4.968	3.58417	10.1986	6.36274	5.11974	19.3994	16.8458	19.2495	7.78778	9.29144	7.33809	10.114	10.9797	14.2567	8.69813	8.08576	7.33618	7.48325	15.5163	12.8469	5.86745	9.72721	7.01883	7.43561	8.97025	11.4912	6.94226	7.91944	5.57698	15.3966	6.59932	12.673	0.535802	0.320871	---	-1.18484	0.000475042
RaChr01G01230	2.1592	1.31087	3.28524	2.88321	1.95943	2.00302	1.86837	2.7255	2.96732	2.01889	1.88749	2.17879	2.21346	2.08534	1.17677	1.44309	1.31275	3.42066	3.39339	3.04167	3.25555	2.19013	3.20396	1.77828	2.23117	1.86885	1.72847	2.27412	2.00648	2.13807	1.53699	1.93005	3.87473	1.92618	2.3756	3.22961	3.43157	2.24078	1.65292	2.24267	2.16108	2.14007	1.5902	1.93221	-0.719177	0.0875297	---	-0.180311	0.636187
RaChr01G01240	93.1743	176.065	33.9443	28.2382	112.56	114.954	165.315	235.075	167.602	145.808	122.775	78.4365	109.788	91.2986	182.857	175.205	170.133	28.0682	39.3068	34.4578	22.9803	43.8025	17.9318	94.749	84.6668	158.265	73.5995	169.498	101.766	192.344	140.452	163.15	197.943	239.809	267.471	161.33	196.804	144.674	126.349	121.875	189.199	94.698	134.451	139.176	0.918022	0.0513323	---	-0.2669	0.609389
RaChr01G01250	21.6586	24.3402	21.2312	55.0495	14.8874	15.2284	23.0502	23.4009	23.7919	27.8858	23.2945	19.7577	19.2817	25.9364	21.0511	24.139	27.8304	20.8988	20.7643	22.0304	53.1101	49.9747	62.0637	14.782	15.0897	14.7906	14.8872	15.0597	15.7383	23.0254	22.5426	23.5828	21.8092	23.0178	25.3758	23.133	23.4792	24.7634	28.2319	27.1223	28.3032	23.4813	25.2046	21.1975	0.173714	0.504176	---	1.37565	1.33445e-24
RaChr01G01260	3.34053	4.76159	4.61868	4.20938	3.93818	3.95556	4.07339	3.31049	3.82818	4.55571	3.4459	3.8624	2.70535	3.45384	5.23008	5.11643	3.93826	4.68584	3.99935	5.17085	4.2769	5.04393	3.30731	3.6677	3.87518	4.27166	4.62785	3.7902	3.44863	3.86497	3.95227	4.40293	3.3212	3.37081	3.23946	3.37982	3.85299	4.25173	4.23147	4.62551	4.81015	4.04235	2.14677	4.14857	0.512529	0.150728	---	-0.1417	0.728857
RaChr01G01270	37.7778	38.1187	32.0837	23.3397	46.5296	46.7745	39.168	36.0571	43.6901	38.759	45.8948	39.1687	41.7115	32.453	39.4871	36.4053	38.4637	31.0671	32.6816	32.5025	23.2357	25.286	21.4975	44.5126	46.9132	48.1629	44.6615	52.9617	42.7003	33.6335	39.9618	43.9087	33.7655	37.3679	37.0378	43.8626	47.6206	39.587	38.2155	36.4434	41.6182	46.7248	38.1647	52.7949	0.0109803	1	---	-0.460688	0.00415402
RaChr12G20770	3.03198	8.87369	0.0861206	0.212277	0.487423	0.536047	0.679376	1.4744	0.181914	0.712048	0.900206	2.42638	3.54154	3.128	5.81846	7.01869	13.7839	0.0937168	0.121192	0.0434525	0.127669	0.199102	0.31006	0.666855	0.528434	0.266979	0.613329	0.555896	0.438917	1.06904	0.36595	0.603141	0.66424	1.0594	2.69955	0.0751071	0.240812	0.229823	0.595051	1.40167	0.139425	0.951142	1.35167	0.397808	1.54733	0.0088908	up	1.25359	0.207545
RaChr01G01290	5.86656	4.91523	9.20856	13.3928	10.5671	8.12188	6.65716	4.32689	7.36647	6.86112	7.02318	6.58589	5.21394	5.79984	4.77245	5.70678	4.26645	8.6688	9.6146	9.34229	12.3839	13.2735	14.5212	10.6141	11.743	9.34425	8.64237	8.13629	7.58699	5.50964	7.46539	6.99644	3.65332	5.00807	4.31928	7.28539	7.34476	7.46925	8.06624	7.28868	5.22842	8.02526	5.88373	7.16055	-0.25534	0.487491	---	0.541116	0.00353623
RaChr01G01300	5.41002	5.61395	5.64179	5.67911	5.51714	5.01242	5.86467	5.71107	7.12737	5.20573	6.12059	5.14987	5.41069	5.66951	5.81846	5.77238	5.25101	5.34185	5.41326	6.17025	4.72374	6.83585	5.47773	5.33484	5.34305	5.87353	4.90663	4.80092	5.3297	6.41421	6.29435	4.88544	5.53533	5.87485	5.72304	8.93775	5.77949	6.66487	4.42982	6.30752	4.87986	6.42021	6.20177	5.73981	0.0558623	1	---	0.0062779	1
RaChr01G01310	3.56034	2.92551	11.4791	8.43043	6.08856	6.24129	8.79982	6.21629	8.10381	7.36333	5.01841	3.71385	4.23018	2.737	4.24944	2.95178	1.5753	12.4643	11.6749	10.2982	8.48996	7.49952	9.30181	5.89056	5.75406	6.62107	5.12966	6.82236	6.77186	9.37462	7.97772	9.04712	4.9818	7.5121	6.15497	8.86264	7.40497	8.04381	8.52906	6.93827	6.62267	4.8746	5.00912	5.17151	-0.295478	0.521355	---	-0.44135	0.0460517
RaChr01G01320	4.91876	5.6359	4.13373	6.3384	4.39539	3.99662	6.19774	5.4765	5.84716	5.15258	4.95705	5.05083	4.42693	5.27851	5.55696	7.08428	4.26645	3.74867	4.52452	4.12799	5.10674	6.57038	7.33809	4.33456	3.99261	4.85901	4.01452	3.33537	4.63998	7.23655	5.9284	5.42827	5.75675	5.48961	5.18313	5.48282	6.1407	5.91794	5.95051	4.97593	4.5313	4.57737	5.80422	4.48955	0.200166	0.637519	---	0.618696	0.00372698
RaChr01G01330	15.1936	15.16	13.8496	13.1692	13.6485	13.1763	12.0032	14.2301	14.7574	15.2652	16.1163	16.0438	15.3959	14.1412	15.5595	15.8084	14.1121	14.1512	13.4928	13.9048	12.8945	13.539	13.0742	11.6144	13.1521	16.1789	13.0472	14.7565	11.7253	10.7726	13.1742	12.0628	12.067	15.5057	15.1175	15.397	13.3049	15.5705	15.6036	14.4372	15.755	16.7044	14.7093	16.9353	-0.00557911	1	---	-0.0726247	0.81839
RaChr01G01340	2.83586	2.75353	1.42941	3.76508	1.8838	2.93916	0.884178	1.3194	2.34045	3.10046	1.42957	2.52542	3.04966	2.9325	1.8959	3.34536	3.01933	1.45261	1.5755	1.26012	3.70239	3.25201	4.34084	2.38957	1.82016	1.44168	3.06665	2.67841	3.07242	0.740101	0.585521	1.32691	1.21777	1.44463	1.29578	2.85407	1.9265	2.24078	2.3802	3.71443	3.20677	0.891695	2.14677	1.25025	-0.0413953	1	---	1.39557	8.03712e-05
RaChr01G01350	22.395	25.4294	21.7633	27.4409	22.742	24.1796	25.027	23.1591	23.235	22.3172	18.4219	21.887	19.0358	26.2622	24.0584	27.3532	24.8767	21.836	21.8146	21.6393	26.8742	27.0779	28.3705	23.8401	20.7851	23.6009	22.9162	25.4196	24.2031	24.8345	25.397	24.8494	24.4662	23.3068	21.7044	24.56	21.071	24.074	22.1491	22.0763	22.7262	18.1906	18.6053	18.4697	0.188918	0.373001	---	0.335125	0.0121179
RaChr01G01360	45.2249	36.5107	14.9193	31.3463	21.4443	25.0815	20.2526	21.9272	24.2651	31.5058	25.4012	39.9115	43.6299	52.1334	30.8575	38.5044	40.1703	15.3227	14.7047	14.7304	29.3638	28.1398	36.5354	21.0059	25.5997	17.7274	26.3732	23.853	25.0183	23.601	20.9324	16.2245	25.0197	19.1655	21.5964	24.9356	23.9006	23.9591	27.769	32.6589	34.0893	19.7362	32.599	23.8685	-0.307437	0.254156	---	1.07271	2.63739e-09
RaChr01G01370	0.0823101	0.0436712	0.424382	0.173773	0.217854	0.17947	0.0993237	0.104091	0.213749	0.0686375	0.215353	0.148554	0.0983762	0	0.065376	0	0.0656377	0.515442	0.32318	0.434525	0.0638343	0.199102	0.258383	0.0555713	0.11743	0.480562	0.223029	0.25268	0.0627024	0.164467	0.0731901	0.0603141	0	0.096309	0.215964	0.225321	0.301015	0.114912	0.0661167	0.0700835	0.0697123	0.475571	0	0.170489	-0.89934	0.768199	---	-1.21536	0.153744
RaChr01G01380	30.2709	19.4819	21.4844	14.0516	31.0087	33.2832	14.3123	17.5233	28.3319	27.6984	28.5715	35.0092	31.4312	24.3724	22.6201	19.4162	16.4094	20.3834	22.865	21.2048	13.6605	14.7999	13.6943	29.8974	33.7611	29.3676	35.6846	33.2527	30.9123	13.8152	15.3699	13.7516	18.2666	18.1061	16.1973	29.5922	28.0546	27.3489	24.6615	29.0847	29.3489	29.4259	28.385	27.9034	-0.638862	0.000366841	---	-0.613758	0.000151104
RaChr01G01390	22.5346	25.6665	31.6694	30.3692	28.6219	23.1427	26.7522	27.4476	29.8806	26.087	28.1657	22.0355	18.0028	27.5655	26.608	28.0748	22.3168	32.0511	28.8034	34.1537	29.4276	33.051	28.6289	26.8409	27.3611	31.6637	20.7974	23.5498	25.081	21.7919	27.8854	30.5793	33.8762	23.3068	25.1598	30.2682	29.4393	29.9345	24.9921	27.9633	25.3056	29.3665	25.9202	29.2105	0.190935	0.621227	---	-0.0608898	0.953567
RaChr01G01400	0.267488	0.218387	0.0705011	0.146754	0.368463	0.243339	0.39668	0.448209	0.192766	0.156793	0.380189	0.297108	0.0491881	0.456167	0.261504	0.262381	0.131275	0.0468584	0.121192	0.0434525	0.0638343	0.0663675	0.31006	0.277856	0.293574	0.533957	0.3903	0.151608	0.188107	0.2467	0.21957	0.723769	0.442827	0.577854	0.323946	0.225321	0.180609	0.172367	0.330584	0.0700835	0.0697123	0.356678	0.556569	0.227319	-0.233554	1	---	1.03498	0.397013
RaChr01G01410	7.35196	5.17711	4.06523	7.56342	5.9266	5.64326	4.70083	5.11584	6.35637	7.3357	6.68863	5.10035	9.59168	7.36384	5.49158	4.32928	5.71048	4.77955	3.63577	3.78037	7.46861	7.36679	7.85486	5.89056	5.69534	6.1939	5.79875	6.11485	5.01619	5.67411	4.02546	4.40293	5.31392	4.52652	5.50708	6.53432	6.50192	6.03286	7.53731	7.42885	7.04094	6.42021	7.39442	6.25127	-0.505482	0.15122	---	0.898222	0.000334019
RaChr01G01420	36.7372	42.5387	22.7839	24.0671	25.5856	27.3773	43.1543	47.7314	29.887	29.749	28.5955	36.0491	33.6939	40.4685	38.1142	43.2928	46.2089	22.2109	23.6325	22.5084	24.3847	25.7506	22.066	25.7295	23.9557	27.0716	24.3101	30.17	27.6518	47.6132	40.4741	41.3755	44.5041	48.1545	50.5355	30.2682	29.8607	29.5323	25.8516	31.3974	31.9979	28.4748	27.9875	29.3242	0.213234	0.336632	---	0.0768101	0.769943
RaChr01G01430	7.13237	10.0023	21.2963	14.9735	13.2355	9.92329	12.6247	9.41309	12.2109	10.6948	13.365	8.2695	7.13228	5.99534	12.3561	8.92095	8.72981	23.1949	18.6636	22.0304	13.469	17.6537	13.7977	14.0595	12.565	13.082	10.1478	9.65237	9.96968	8.96345	14.8576	14.0532	9.74218	9.53459	8.9625	10.3648	12.8232	13.4447	12.3638	11.6339	8.08663	17.0611	7.63295	15.4009	0.483621	0.207188	---	-0.508727	0.0610214
RaChr01G01440	4.63038	4.43344	5.96377	6.10315	6.87046	5.88298	5.28053	5.3774	5.43384	5.40033	5.19015	4.75373	4.77125	4.36617	5.4262	3.73893	4.13517	5.95101	5.29207	6.64823	6.3196	5.84034	6.14953	6.22398	7.92651	6.46088	5.74299	5.7611	6.14483	4.76954	6.36754	4.7045	5.53533	4.3339	6.26295	4.28111	6.56213	5.4583	5.15711	5.5366	5.50727	5.46906	4.53206	5.56932	-0.0656452	1	---	0.035084	1
RaChr01G01450	6.67988	8.01933	2.82387	7.18666	3.31522	4.14991	5.26076	6.26661	3.87511	5.31119	4.07075	5.54601	6.73877	7.75484	6.66835	6.69071	10.6989	3.04579	2.94902	2.47679	7.14944	6.50401	7.90653	3.38985	3.40546	3.15035	4.62785	2.93109	4.89079	5.83858	5.78202	4.16167	3.76403	7.80103	7.23479	3.45493	4.0336	4.13682	6.21497	5.39643	4.32216	3.80457	4.77059	3.63711	0.267893	0.578815	---	1.34827	2.36297e-07
RaChr01G01460	2.88382	3.71401	1.51158	2.83305	1.52597	2.26723	1.76665	1.60852	2.21291	2.20645	1.88121	2.72349	2.21346	3.7145	3.59568	3.08298	4.46336	1.6869	1.41391	1.43393	3.31938	2.38923	2.79054	1.83385	1.40916	1.33489	2.39756	2.02144	2.38269	2.30254	1.61018	1.38722	0.885653	1.34833	2.59157	1.87768	2.34792	2.41314	2.84302	2.24267	1.53367	1.72394	2.3853	1.5344	0.376646	0.498964	---	0.906115	0.00782717
RaChr01G01470	42.9493	32.7722	20.9321	42.9824	28.6414	33.7078	24.3128	19.6411	32.9482	36.4283	28.1586	40.1096	40.5802	48.1582	29.3538	34.5687	34.3941	19.1182	22.2994	21.3786	39.7688	33.781	55.3974	28.8971	28.8877	28.1395	36.5767	30.6248	33.922	22.8609	26.4948	23.5828	20.0379	17.7209	21.1645	34.324	32.6902	31.8305	37.356	36.7938	35.135	24.0758	32.8376	27.5624	-0.388993	0.116914	---	1.03954	4.79739e-09
RaChr01G01480	0	0	0	0	0	0	0	0	0	0	0	0	0	0	0	0	0	0	0	0	0	0	0	0	0	0	0	0	0	0	0	0	0	0	0	0	0	0	0	0	0	0	0	0	0	1	---	0	1
RaChr01G01490	2.32036	1.5068	0.74236	0.167017	2.7901	1.56637	11.9039	14.9611	2.45419	1.35778	3.643	2.37686	3.54154	1.04267	1.8959	1.57429	1.0502	0.562301	0.96954	0.69524	0.383006	0.0663675	0.0516767	2.83414	2.7596	2.77658	1.5612	2.07198	1.06594	19.4071	9.36833	6.93612	14.6133	13.9648	16.3053	2.62875	3.01015	1.72367	0.859518	1.33159	1.88223	2.79398	4.61157	3.52345	-0.636131	0.375747	---	-2.15843	0.000870387
RaChr01G01500	0	0	0	0	0	0	0	0	0.0191519	0	0	0	0	0	0	0	0	0	0	0	0	0	0	0	0	0	0	0	0	0	0	0	0	0	0	0	0	0.0574558	0	0	0	0	0	0	0	1	---	0	1
RaChr01G01510	3.3832	5.6336	4.60239	6.96003	4.96611	5.49678	6.54401	5.01915	5.69191	4.57068	4.36488	3.51578	3.04966	3.58417	7.51824	5.57559	3.80699	4.68584	4.64571	4.47561	6.06426	7.16768	7.64815	4.16785	5.87149	4.85901	5.74299	5.10413	5.64321	3.86497	7.68496	8.08209	5.97816	6.16377	2.91551	6.45921	4.75604	5.86049	4.69429	4.69559	4.32216	5.23128	2.86235	5.00102	0.73702	0.0518074	---	0.597702	0.0442476
RaChr01G01520	3.24587	4.43259	9.69781	3.49757	7.67363	5.1821	6.0067	5.00832	5.76969	4.05688	5.97111	4.4071	3.04966	2.28084	6.01459	4.00131	3.28188	9.51225	9.97818	9.603	3.25555	4.44662	2.79054	7.61327	6.81093	8.59671	4.51633	6.01378	5.01619	4.44061	6.22116	7.35832	4.53897	7.03056	3.45542	5.33261	5.59888	6.37759	3.63642	5.5366	2.99763	7.78747	1.82873	8.29715	0.440908	0.510402	---	-1.47453	5.20792e-05
RaChr01G01530	115.875	134.986	96.9161	85.8373	163.623	160.808	151.399	130.543	156.599	144.811	184.328	112.208	130.693	104.723	151.607	119.318	134.032	89.1715	103.418	98.1592	85.8571	86.5432	85.1115	149.264	153.011	188.594	156.51	177.684	148.228	125.159	145.502	183.536	115.356	129.632	146.639	170.794	157.491	141.514	146.25	143.251	144.932	185.116	141.687	226.182	0.219919	0.504467	---	-0.175267	0.468844
RaChr01G01540	0.306133	0.15285	0.0871389	0.147598	0.481298	0.163774	0.120706	0.318889	0.447566	0.507172	0.474905	0.346626	0.245941	0.325834	0.196128	0.196786	0.0656377	0.0937168	0.080795	0.086905	0	0.132735	0.31006	0.333428	0.469719	0.640749	0	0.303216	0.188107	0.0822335	0.21957	0.0603141	0.33212	0.192618	0.431928	0.450643	0.662233	0.229823	0.264467	0.420501	0.836548	0.356678	0.556569	0.511468	-0.960436	0.434005	---	0.808899	0.466905
RaChr01G01550	0.317313	0.305802	0.749178	0.64561	0.559665	0.487826	0.700961	0.595167	0.636338	1.03113	0.693123	0.396144	0.295129	0.260667	0.32688	0.327976	0.262551	0.937168	0.48477	0.825597	0.638343	0.730042	0.568444	0.611284	0.587149	0.480562	0.557572	0.404288	0.501619	0.2467	0.951471	0.904712	0.33212	0.481545	0.971837	0.450643	0.481624	0.976748	0.925634	1.2615	0.90626	0.772803	0.795099	0.511468	-0.069586	1	---	-0.20985	0.808264
RaChr01G01560	3.23082	3.16648	1.93494	2.98758	2.48084	2.87	4.14167	2.44235	2.77703	4.36775	4.16277	3.36722	3.19723	3.128	4.05331	2.755	2.69114	2.10863	2.26226	1.43393	3.00021	2.19013	3.7724	3.00085	2.46602	1.97564	2.23029	2.93109	3.44863	3.45381	4.02546	4.94576	3.98544	1.82987	1.51175	2.62875	2.82954	2.87279	4.29759	4.13493	4.67072	3.62623	5.16814	3.69394	-0.0300865	1	---	0.634658	0.058209
RaChr01G01570	4.02393	5.11026	11.6856	11.9766	6.57727	4.41423	7.86465	4.40218	6.77292	5.88978	7.97063	4.65469	3.24642	4.17067	6.27609	5.11643	3.93826	12.6518	9.41262	12.9923	10.4688	13.9372	11.5239	6.11284	6.51735	7.10163	3.79149	4.4977	4.95349	5.59188	9.07557	8.92649	4.64968	4.2376	4.31928	5.33261	6.0805	8.90565	7.53731	4.48534	5.6467	11.6515	5.32716	6.93323	0.345281	0.619966	---	0.0354994	1
RaChr01G01580	0.78633	1.41964	1.60267	1.37921	1.14421	1.06687	1.84901	1.51195	1.6809	1.21249	1.39302	0.445662	1.13133	0.782001	1.69977	1.11512	1.44403	1.64004	1.77749	1.39048	0.957514	1.52645	1.65365	0.944712	0.939438	1.54848	1.05939	1.2634	0.877833	1.7269	1.82975	1.99037	1.32848	1.15571	2.05166	2.32832	1.56528	1.14912	1.1901	1.40167	1.04568	1.48616	1.27216	1.42074	0.845016	0.133866	---	-0.207729	0.733197
RaChr01G01590	0	0	0	0	0	0	0	0.0369022	0	0	0	0	0	0	0	0	0	0	0	0	0	0	0	0	0	0	0	0	0	0	0	0	0.110707	0	0	0	0	0	0	0	0	0	0	0	0	1	---	0	1
RaChr01G01600	1.51486	1.5505	1.8747	1.97939	1.84644	1.45776	2.03989	2.19	2.41183	2.37139	2.02354	1.43602	2.0659	1.04267	1.96128	1.44309	1.24712	1.59318	1.85828	2.17262	2.2342	1.79192	1.91204	1.167	2.28988	2.08243	1.44969	1.92037	1.00324	1.7269	2.34208	2.05068	2.98908	1.63725	1.94367	2.55364	3.13056	1.55131	2.71079	2.17259	2.23079	1.60505	1.90824	2.55734	0.0129108	1	---	0.0752937	1
RaChr01G01610	8.01529	10.7281	2.98272	5.32464	6.61385	7.60027	11.7429	13.6023	6.52318	8.83472	5.76325	5.74409	8.65711	9.64468	9.15263	10.9544	12.0773	2.76464	3.2722	2.91132	5.68125	5.17666	5.11599	7.27984	6.63478	5.92693	7.86177	7.22664	7.71239	14.7198	9.95385	10.555	14.2812	13.6759	12.8499	6.68454	6.62233	6.26268	8.33071	9.11086	9.0626	5.82574	6.51981	4.94419	0.42636	0.179548	---	0.831012	0.000784443
RaChr01G01620	56.0993	71.3559	19.7017	23.5295	55.3696	66.1193	62.7844	73.9326	76.2004	82.1186	83.7125	51.3997	75.0611	41.837	81.5238	68.3502	64.1937	18.7902	20.8047	19.5102	22.7888	27.5425	20.2573	53.2373	50.6122	62.2594	56.8166	84.294	57.2473	58.3858	59.9427	70.0247	70.2987	64.1418	87.3574	78.9376	85.428	64.2356	73.059	77.4423	95.8544	74.7241	83.3263	93.0872	0.346168	0.431359	---	0.254859	0.464967
RaChr01G01630	6.6275	9.4395	1.24034	4.94146	2.56525	4.84393	4.30824	3.75299	4.85543	7.8686	3.62151	5.05083	6.09933	8.73234	7.51824	10.6264	10.1738	1.64004	1.21192	0.86905	4.72374	5.24303	4.85761	3.33428	2.7596	1.60187	5.18542	3.89127	5.45511	6.16751	3.43993	3.31728	3.54261	4.04498	3.67139	5.2575	5.05705	4.25173	8.92576	7.6391	7.04094	2.37785	5.6452	2.84149	0.515485	0.295259	---	1.99201	1.43907e-08
RaChr01G01640	0.272704	0.24028	0.0269317	0.109768	0.0736925	0.0522764	0.079219	0.064206	0	0.0464749	0	0.24759	0.0491881	0.521334	0.261504	0.196786	0.262551	0	0.080795	0	0.0638343	0.26547	0	0.0555713	0.0587149	0.106791	0.0557572	0.101072	0	0.164467	0.0731901	0	0	0.192618	0	0	0	0	0	0	0.139425	0	0	0	-0.124471	1	---	1.61477	0.275254
RaChr01G01650	73.8702	93.2968	26.1627	26.713	62.4886	74.5881	74.2102	93.6091	74.3644	85.3822	84.1102	67.5921	86.5711	67.4476	97.5409	89.0127	93.3368	21.0863	29.2882	28.1138	25.6614	30.3963	24.0813	64.0181	55.3681	68.0795	71.9268	82.6769	69.1607	76.8061	68.14	77.6846	76.3876	94.1902	110.25	73.7552	85.8495	63.4886	80.3318	79.0542	96.7607	69.0172	99.5463	83.7671	0.336389	0.235386	---	0.0280157	1
RaChr01G01660	0.606501	0.960552	1.04105	1.13231	0.799266	0.883299	0.773948	0.648284	1.53094	0.928803	0.988321	0.49518	0.737822	0.586501	1.50365	0.590357	0.787652	1.40575	0.848347	0.86905	1.02135	1.39372	0.981857	0.833569	0.763293	0.800936	0.724844	0.859112	1.06594	0.986802	0.731901	0.603141	0.99636	0.192618	0.755874	1.42704	1.38467	1.78113	1.38845	0.700835	0.697123	1.01059	0.874608	1.07977	0.653977	0.345853	---	0.12	0.951765
RaChr01G01670	0.0381183	0.0874014	0.717465	0.538547	0.186931	0.231698	0.149317	0.096309	0.133479	0.116558	0.228105	0	0.0491881	0.0651667	0.065376	0.13119	0.0656377	0.562301	0.80795	0.782145	0.383006	0.199102	1.03353	0.277856	0.176145	0.106791	0.167272	0.151608	0.376214	0	0.14638	0.301571	0	0.288927	0	0.225321	0.060203	0.114912	0	0.210251	0.139425	0.0594463	0.397549	0.227319	1.12032	0.67311	---	-0.376535	0.751748
RaChr13G21290	6.43034	14.6528	2.43296	4.33704	7.35887	11.7256	15.3485	17.4417	9.81924	8.8344	6.65322	6.09071	8.31279	4.8875	18.8283	13.8406	11.2897	2.29606	2.22186	2.78096	3.70239	7.03495	2.27377	8.16898	5.57791	8.32973	7.6945	16.0704	11.4118	15.5421	17.0533	13.45	16.3846	19.7433	16.1973	9.4635	12.5824	7.4118	8.19848	7.56902	10.7357	7.3119	3.89598	8.75178	1.18395	0.00887319	up	0.823053	0.0515318
RaChr01G01690	2.60933	4.04014	8.69365	12.2203	5.38699	4.60926	6.13939	4.33739	6.26595	5.34109	5.09851	3.31771	2.16428	2.346	4.96857	4.1325	3.01933	9.60597	7.95831	8.51669	13.2775	10.1542	13.2292	4.50127	5.5192	6.14051	4.29331	3.89127	5.64321	5.01624	7.61177	5.79016	3.98544	4.81545	4.2113	5.18239	6.26111	7.35434	7.07449	4.83576	4.11303	6.18242	3.65745	5.45566	0.624644	0.131281	---	0.493118	0.0827463
RaChr01G01700	2.52892	2.09646	3.48187	2.78661	3.70794	2.8317	5.03401	4.6568	2.41117	2.61269	2.78933	2.37686	2.01671	3.19317	2.61504	2.09905	1.5753	2.90522	3.71657	3.82382	2.74487	2.72107	2.8939	4.16785	4.28619	2.66979	2.7321	2.62787	3.13512	4.93401	5.34288	4.82513	3.43191	4.81545	5.72304	2.103	2.88974	2.24078	2.31409	3.15376	2.37022	2.67509	2.22628	3.46662	-0.25344	0.688821	---	-0.321315	0.326463
RaChr01G01710	8.88076	10.742	35.3417	2.69422	17.9685	12.6395	12.0065	7.30721	18.6321	8.33669	18.6129	13.5184	6.54202	6.58184	15.3634	9.77369	7.08887	33.8317	33.6511	38.5424	2.0427	5.57487	0.46509	18.3385	14.7961	20.7709	10.3708	14.7565	12.7913	5.42741	13.101	17.4911	7.63876	8.66781	5.61506	16.4485	17.0976	22.3503	8.92576	9.53136	6.55296	24.6108	8.66657	22.5614	0.272913	0.894866	---	-3.72348	5.96692e-12
RaChr01G01720	0	0	0	0	0	0	0	0	0	0	0	0	0	0	0	0	0	0	0	0	0	0	0	0	0	0	0	0	0	0	0	0	0	0	0	0	0	0	0	0	0	0	0	0	0	1	---	0	1
RaChr01G01730	4.07208	3.7121	4.81222	8.72089	6.94808	6.5294	4.64332	4.47949	5.69571	5.86715	4.85104	3.81288	4.62368	3.77967	4.96857	3.41095	2.75678	5.15442	4.24174	5.04049	9.38364	7.63226	9.14678	7.39098	7.04578	6.40749	6.24481	6.82236	6.52105	3.86497	4.75736	5.30764	3.87473	3.94867	5.61506	6.309	5.77949	4.99865	6.41332	6.44768	4.74044	4.81515	4.055	5.68298	-0.136725	0.892841	---	0.86042	0.00012253
RaChr01G01740	1.73235	2.83925	4.40016	4.85955	3.43651	2.88158	2.26735	1.95147	2.66956	2.25413	2.34358	1.9312	1.18051	2.08534	3.39955	2.36143	2.75678	4.4984	4.44372	4.25834	4.40457	5.57487	4.59923	3.00085	3.46418	3.84449	3.01089	2.12251	3.51133	1.2335	2.85441	2.71414	1.6606	1.92618	2.26762	2.32832	2.34792	3.33244	2.7769	2.24267	1.74281	3.26955	1.43118	2.33002	0.721002	0.158823	---	0.141543	0.849673
RaChr01G01750	4.80394	4.06155	16.6643	3.23817	7.35045	6.05025	4.14658	6.95835	7.03695	4.21759	6.46963	4.65469	4.86962	4.8875	5.29545	4.26369	2.62551	14.3387	19.2292	16.425	3.51089	4.44662	1.75701	7.94669	7.16321	6.94144	6.24481	5.7611	6.14483	3.86497	4.17184	4.40293	6.97452	5.58592	8.31461	6.90986	6.50192	7.69907	6.08274	3.22384	3.34619	7.49024	6.51981	5.39883	-0.241217	0.773021	---	-2.37527	1.21725e-13
RaChr01G01760	15.8593	16.5556	29.8143	37.2438	20.0436	17.3742	14.7393	14.5931	24.0668	22.8616	20.2056	17.6779	16.0845	13.8153	19.0244	16.202	14.4403	30.7391	30.4597	28.2441	37.2154	34.7765	39.7394	20.2835	20.7851	19.0623	17.8423	16.222	18.0583	12.4995	16.7605	14.9579	13.5062	14.8316	15.4414	26.0622	21.4323	24.706	23.1409	24.7395	20.7046	21.5196	20.116	18.9811	0.0583692	1	---	0.321841	0.0540061
RaChr01G01770	3.53539	3.75723	3.0136	3.46701	2.92549	2.86834	5.57804	6.43011	2.38045	3.16726	2.11505	3.76337	2.60697	4.23584	3.79181	4.32928	3.15061	2.62407	3.63577	2.78096	2.4257	4.51299	3.46234	3.38985	2.87703	2.5096	3.06665	2.77948	2.7589	7.64771	5.70883	3.37759	5.31392	6.74163	7.23479	2.32832	2.22751	2.58551	3.76865	3.15376	2.57936	1.6645	3.2599	1.42074	0.0950367	1	---	0.19696	0.685309
RaChr01G01780	12.991	20.068	34.5828	20.0392	31.8472	22.2284	25.798	18.3023	22.1029	17.2218	25.3516	16.638	10.0836	12.2513	26.2811	18.4323	15.4905	35.6592	32.7624	35.3269	18.4481	23.4277	18.2419	30.0085	29.0639	36.4693	20.5187	21.023	25.1437	16.0355	29.9348	31.4237	13.7276	21.9584	19.2208	16.6738	21.2517	28.3832	18.5127	20.6046	12.5482	31.8632	16.4585	27.7329	0.626502	0.101276	---	-0.787698	0.00586815
RaChr01G01790	56.373	373.006	0.761702	21.0112	35.4698	91.5615	775.671	1213.81	52.3357	135.278	39.711	41.0009	87.063	41.055	332.437	435.552	351.03	0.468584	0.686757	1.12976	24.8315	28.0734	10.1286	57.5163	19.2585	29.6346	73.0977	82.8285	118.758	1141.81	640.926	544.275	1224.3	1360.94	1056.17	46.1158	81.8761	29.0152	129.655	140.658	135.521	19.2606	70.2072	29.6651	2.72569	5.78579e-07	up	4.76775	2.24427e-17
RaChr01G01800	0	0	0	0	0	0	0	0	0	0	0	0	0	0	0	0	0	0	0	0	0	0	0	0	0	0	0	0	0	0	0	0	0	0	0	0	0	0	0	0	0	0	0	0	0	1	---	0	1
RaChr01G01810	0	0	0	0	0	0	0	0	0	0	0	0	0	0	0	0	0	0	0	0	0	0	0	0	0	0	0	0	0	0	0	0	0	0	0	0	0	0	0	0	0	0	0	0	0	1	---	0	1
RaChr01G01820	0	0	0	0	0	0	0	0	0	0	0	0	0	0	0	0	0	0	0	0	0	0	0	0	0	0	0	0	0	0	0	0	0	0	0	0	0	0	0	0	0	0	0	0	0	1	---	0	1
RaChr01G01830	40.722	48.2187	25.2313	35.4138	26.8575	30.3907	35.7945	40.8368	31.9372	38.676	29.3749	36.8909	33.989	51.2862	43.475	49.8524	51.3287	27.3653	25.7332	22.5953	37.0877	37.1658	31.9879	28.2858	26.0694	26.2173	30.9453	29.8162	30.4107	40.3766	35.6436	31.3633	34.8726	44.0132	43.6247	33.5729	31.7872	30.4516	39.2733	39.7373	37.0172	28.7126	31.5654	27.8466	0.246467	0.375517	---	0.488223	0.00634418
RaChr10G27410	3.99529	9.48054	0.252258	0.638008	2.7557	2.16159	14.2579	18.3516	2.37928	3.32283	1.55266	3.5653	4.77125	3.64934	9.47951	11.0856	7.87652	0.374867	0.121192	0.260715	1.02135	0.53094	0.361737	3.05642	2.11374	3.09695	1.9515	2.5268	2.00648	22.2853	14.638	5.85047	22.5842	18.9729	13.4977	2.77896	2.34792	2.01095	3.04137	4.83576	2.09137	1.78339	1.51069	1.36391	1.24332	0.00887219	up	1.31472	0.0339633
RaChr01G01850	30.9326	34.5558	39.1573	22.0959	35.6923	34.0924	38.1666	39.2657	31.6086	28.5655	33.0469	33.1275	29.7588	29.9115	37.1335	35.2902	31.2435	41.4697	36.7213	39.2811	22.5335	27.4761	16.2782	38.3998	31.9409	36.7363	32.7852	31.1807	38.3112	39.3898	36.4487	38.6614	41.515	38.8125	37.4697	31.6952	31.1851	31.9454	29.0914	26.0711	30.534	34.1817	30.6908	34.2684	0.159261	0.607296	---	-0.830251	9.42633e-08
RaChr01G01860	0.0382282	0.0873141	0.359985	0.130373	0.315067	0.148095	0.074927	0.179712	0.0441876	0.0233612	0.17485	0.049518	0	0.0651667	0.130752	0.13119	0	0.374867	0.444372	0.260715	0	0.132735	0.258383	0.277856	0.293574	0.37377	0.167272	0.151608	0.125405	0.164467	0	0.0603141	0.442827	0.096309	0	0.0751071	0	0.0574558	0	0.0700835	0	0.297232	0	0.227319	1.12763	0.628035	---	-1.33302	0.0632583
RaChr01G01870	69.4062	88.9001	107.825	176.847	92.7059	88.906	71.5212	62.4326	98.6452	95.9415	86.8076	72.94	62.8132	72.4654	97.4102	85.077	84.2131	117.287	103.902	102.287	172.672	184.236	173.634	92.3595	92.4759	93.2823	86.9255	86.366	93.4266	54.932	81.8265	77.8052	56.0176	63.4676	67.8127	99.8925	94.5187	101.524	110.018	99.6587	78.1475	99.3348	72.4335	88.6544	0.357285	0.246817	---	0.713804	0.000591328
RaChr01G01880	0.82647	0.829581	1.88421	2.70302	1.87865	1.52915	0.984779	0.355791	0.732624	0.798139	1.11224	0.792288	1.42646	0.260667	1.30752	0.393571	0.787652	1.64004	2.10067	1.91191	3.31938	1.32735	3.46234	1.72271	1.93759	1.97564	1.33817	1.86983	1.37945	0.822335	0.805091	1.32691	0.442827	0.192618	0.431928	0.375536	0.903045	0.919292	0.925634	0.911086	0.557698	1.18893	0.556569	1.59123	-0.0349912	1	---	0.525212	0.279736
RaChr01G01890	3.12646	3.99684	6.29901	6.17898	4.46105	4.70588	2.93183	3.31373	5.52136	4.16737	5.00845	3.07012	3.24642	3.06284	4.77245	3.21417	4.0039	6.70075	6.504	5.69228	5.61742	6.30491	6.61462	4.0567	5.10819	4.21826	4.46058	5.20521	4.45187	2.79594	2.56165	3.4379	2.76767	3.1782	3.99533	4.28111	6.0203	6.26268	3.83477	4.34518	4.32216	5.46906	3.81647	5.73981	0.352789	0.527222	---	-0.0262282	1
RaChr01G01900	5.14064	6.68621	7.35039	5.2581	7.16521	7.24133	7.40739	5.23018	5.33475	4.91292	5.63079	5.64505	5.41069	4.36617	5.36083	7.80583	6.89196	7.16933	7.19075	7.69109	5.68125	5.44213	4.6509	7.39098	7.16321	6.94144	7.41571	6.72129	7.58699	6.74315	6.73349	8.74555	6.08887	4.52652	5.07515	5.18239	5.47847	5.34339	5.09099	5.18618	4.46159	5.29073	4.61157	6.99006	0.369632	0.187999	---	-0.48856	0.0131706
RaChr01G01910	0.136714	0.17451	0.252685	0.0172256	0.373057	0.248592	0.32786	0.109798	0.0633396	0.251313	0.295198	0.099036	0.245941	0.0651667	0.392256	0	0.131275	0.0468584	0.363577	0.34762	0	0	0.0516767	0.222285	0.469719	0.427166	0.278786	0.404288	0.0627024	0.328934	0.29276	0.361885	0.221413	0	0.107982	0.0751071	0	0.114912	0.264467	0.280334	0.209137	0.237785	0.0795099	0.568298	0.293817	1	---	-3.27167	0.00657445
RaChr12G05860	34.6724	85.1307	10.9095	1.82892	26.5372	24.7722	52.9314	155.928	9.8846	5.60437	7.99607	51.4987	34.9236	17.595	36.8067	82.7156	135.87	10.7774	11.3921	10.559	1.34052	2.38923	1.75701	28.1746	27.8896	23.5475	29.7186	22.5896	22.0085	91.2792	42.3039	25.2113	153.439	159.391	154.954	8.63732	7.28456	13.7319	5.55381	6.72802	4.5313	11.3543	7.63295	5.00102	1.29461	0.00882053	up	-2.57412	4.85939e-09
RaChr01G01930	31.6106	38.8135	26.1845	36.2437	23.9861	27.8336	24.8402	35.962	23.1936	27.9932	24.4074	30.9983	28.5783	35.2552	27.5233	33.5192	55.3982	25.819	27.2279	25.5066	35.4919	34.3783	38.8609	24.6737	22.7227	24.562	30.8337	25.0153	27.6518	26.5614	24.7383	23.2209	34.9833	36.4048	36.4979	23.133	23.1781	23.2696	28.8269	28.2437	26.9089	24.9675	25.1251	23.1297	0.297438	0.282457	---	0.469424	0.0130653
RaChr01G01940	16.0636	17.0634	15.1531	19.1704	15.6669	15.4036	20.2759	22.0114	16.9489	18.3169	18.5798	16.3409	15.2975	16.5523	15.298	17.8419	18.0504	14.7604	15.2299	15.4691	18.4481	17.2555	21.8076	15.7267	15.1484	16.1255	15.3332	13.9479	16.9296	22.6964	19.6149	18.5164	22.4734	20.1286	23.4321	18.0257	15.412	17.4091	16.8598	18.432	19.6589	16.11	22.9783	16.6511	0.0879875	0.889658	---	0.342195	0.0396334
RaChr01G01950	49.5135	88.3112	1.9675	1.51836	67.6555	86.9846	108.275	174.531	109.593	89.2499	95.9738	32.7314	88.2435	27.5655	93.4876	100.951	70.4949	1.73376	2.90862	1.26012	1.21285	1.79192	1.5503	82.9124	48.5572	71.4969	81.1267	123.207	56.6203	129.353	124.423	71.05	176.688	116.149	230.757	116.341	120.165	92.274	75.307	85.9224	106.52	65.3315	141.21	81.3802	0.833997	0.15264	---	-0.376291	0.557535
RaChr01G01960	30.9248	40.3611	50.1606	18.6407	48.3668	45.8624	40.5794	39.0304	49.0743	35.2424	36.0606	32.7314	42.2526	17.7905	47.0053	41.8497	32.2281	48.4516	49.3657	52.6644	19.2141	23.8923	12.8158	52.2926	44.271	48.5367	46.39	51.1929	40.0041	40.6233	43.8409	37.2741	36.4225	33.8045	46.8642	49.2703	51.4134	46.5392	32.5956	40.1578	32.9739	38.9968	34.3483	34.8366	0.381038	0.294708	---	-1.43108	1.13992e-09
RaChr01G01970	12.9082	17.1449	17.495	7.0826	17.4828	15.6808	14.8393	17.5015	19.9184	15.9417	14.818	13.6174	18.1996	6.90767	20.0704	16.1364	15.2279	18.8839	15.351	18.25	7.46861	9.95512	3.82408	17.0048	16.9686	18.4749	15.389	18.7994	12.854	15.7066	15.6627	13.1485	15.6096	18.1061	18.7889	20.8047	20.0476	18.903	14.4135	16.82	16.5915	15.2183	13.4372	15.7987	0.404591	0.439185	---	-1.31068	3.26926e-05
RaChr01G01980	12.1795	14.2023	10.968	25.8663	8.63029	10.2653	14.5941	16.3077	12.7895	13.9059	10.0579	10.4483	11.3625	14.7277	11.7677	16.1364	14.7028	10.6837	10.7053	11.5149	26.4274	22.6977	28.4739	7.83555	8.92466	9.13067	10.6496	9.29862	10.8475	15.6244	13.3206	14.8373	15.9418	17.4319	15.5494	14.1201	11.3784	12.8701	13.7523	15.2081	12.7574	10.9381	10.6543	8.5813	0.227824	0.476083	---	1.23876	6.1771e-13
RaChr01G01990	1.76789	2.16229	4.24162	2.4931	4.30327	3.35031	2.48061	1.98124	2.7442	2.56123	2.70259	2.22831	1.96752	1.10783	2.54966	1.63988	2.29732	4.40469	4.32253	3.99763	2.61721	2.58833	2.27377	3.55656	4.81462	4.53864	3.06665	3.28484	3.69944	1.7269	3.00079	2.71414	2.32484	2.21511	1.40377	1.80257	2.40812	4.0219	3.76865	2.10251	1.81252	3.98291	1.51069	2.61417	0.270323	0.757371	---	-0.767924	0.0268101
RaChr01G02000	40.1119	48.015	62.8055	97.6968	35.081	39.4654	38.149	36.7635	51.098	51.5569	40.2733	33.6227	37.1862	49.5267	48.7705	48.5405	46.734	66.6795	60.5558	61.1811	98.1133	91.9853	102.992	34.5653	36.9317	33.7461	40.4797	37.5988	40.3176	36.7584	39.4495	38.2392	36.7546	39.1978	34.3383	50.6222	50.3297	52.3422	53.3562	56.9078	44.4067	44.9414	35.6999	40.1786	0.262018	0.316383	---	0.637754	0.000106654
RaChr01G02010	21.4973	21.649	24.561	31.1859	24.284	25.2432	25.0429	22.527	24.6443	25.2379	25.205	19.9557	22.1838	22.3522	21.5087	21.2529	22.1855	28.115	22.0166	23.5513	30.449	29.4671	33.6415	23.7845	24.1318	24.9358	25.3695	23.3982	26.962	23.0254	25.3238	26.7795	19.0415	23.5957	24.9438	23.7339	24.8036	25.3955	26.7773	26.001	22.9353	28.1181	19.8775	27.6193	0.0110361	1	---	0.346717	0.0350521
RaChr01G02020	12.7161	19.6514	33.8748	18.2534	23.6016	18.6513	18.0251	15.2746	19.4677	16.2604	22.798	14.8554	12.1495	11.1435	27.4579	15.0869	16.4094	35.8935	30.6213	35.1096	18.1289	20.043	16.5882	21.0059	24.5428	25.2562	19.1805	17.5865	19.1869	12.1706	20.4932	21.4115	12.5099	16.4688	16.8452	15.0965	22.3353	20.9714	17.3887	17.3106	14.0819	26.9292	14.4708	26.9941	0.626018	0.0729636	---	-0.892468	0.000656122
RaChr01G02030	0.0382282	0	0.0839669	0.0212781	0.0177986	0.0377461	0	0	0.0451034	0.0454001	0.0775174	0.049518	0	0.0651667	0	0	0	0.0468584	0.16159	0.0434525	0.0638343	0	0	0	0	0.0533957	0	0.050536	0.0627024	0	0	0	0	0	0	0.0751071	0.060203	0	0.0661167	0.0700835	0	0.118893	0	0.11366	-2.51913	0.39361	---	-1.76637	0.237213
RaChr01G02040	0.0381183	0.0218792	0	0	0.0185238	0	0	0	0	0	0.0198154	0	0.0491881	0.0651667	0	0	0.0656377	0	0	0	0	0	0	0.0555713	0	0	0	0	0	0	0	0	0	0	0	0	0	0	0	0	0	0.0594463	0	0	-0.568748	1	---	0	1
RaChr01G02050	2.75861	3.64657	6.61058	3.61984	5.19982	4.0048	4.64534	3.03181	3.86079	3.55262	5.05136	3.71385	2.60697	1.955	4.9032	3.34536	2.69114	7.40362	5.73644	6.69168	3.31938	4.18115	3.35899	4.61242	5.16691	5.82013	4.51633	3.2343	4.26376	3.37157	5.1965	5.36796	2.43555	3.85236	2.80753	3.68025	3.19076	4.71137	4.36371	3.78451	2.50964	6.83633	3.2599	5.05785	0.391175	0.532634	---	-0.868943	0.0100542
RaChr01G02060	17.9413	19.4883	13.7042	23.2337	13.1723	14.889	18.2473	19.1604	15.5013	18.3703	14.9733	18.5692	17.8553	17.3995	17.6515	20.5313	20.282	14.5261	12.7252	13.8613	24.0655	21.9676	23.6679	13.4483	13.0934	12.9752	14.6084	13.4426	16.6161	21.134	19.6149	13.9929	20.1486	19.8397	17.4931	15.4721	15.2314	15.8003	19.0416	18.432	17.6372	12.4243	17.0946	15.4009	0.118395	0.758461	---	0.762797	6.37722e-07
RaChr01G02070	4.46644	4.54382	4.01062	3.64399	5.12097	4.57337	7.55909	6.92294	5.53934	5.52866	5.18583	4.9518	3.88586	4.56167	4.57632	4.39488	4.66028	3.88925	3.79736	4.34525	3.00021	3.84931	4.08246	5.11256	4.69719	5.55316	3.903	4.80092	5.01619	8.30558	6.95306	7.41864	5.97816	6.26008	8.53057	4.73175	6.1407	5.74558	4.56206	6.30752	5.71641	5.94463	4.21402	5.39883	0.0259904	1	---	-0.132686	0.739507
RaChr01G02080	0.645476	1.0704	0.945723	0.930669	0.819806	1.02382	1.14577	1.50689	1.04887	1.03006	0.888909	0.693252	0.78701	0.456167	1.11139	0.918333	1.18148	0.796592	1.17153	0.86905	0.829846	1.39372	0.568444	0.500142	0.998153	0.961123	1.05939	0.75804	1.25405	0.986802	1.24423	1.20628	1.6606	1.34833	1.51175	1.50214	0.782639	0.861837	0.991751	1.33159	0.766835	0.951142	1.03363	0.681957	0.69565	0.252971	---	-0.0650347	1
RaChr01G02090	62.78	73.4438	75.2211	68.7481	123.302	104.556	106.299	84.8205	109.94	95.9827	122.908	67.493	70.9293	49.9177	91.5263	64.4145	64.3906	65.9297	81.5625	78.171	63.7066	74.0661	68.4716	109.642	112.145	148.12	95.6794	119.922	98.0665	71.2142	110.59	137.094	75.0591	91.3972	88.0053	108.38	114.687	106.753	93.6874	100.079	94.1813	137.381	84.837	146.507	0.225537	0.619087	---	-0.129996	0.738955
RaChr01G02100	7.68813	7.9725	10.7198	15.7863	9.64196	8.84571	9.23988	10.528	9.00103	9.02898	8.64168	7.92288	6.14851	8.99301	8.76038	8.00262	7.15451	11.4803	9.25103	11.428	16.9799	12.8089	17.5701	9.94726	10.2751	8.7035	8.8654	7.07504	10.5967	9.86802	8.56324	9.28837	11.2921	11.6534	8.63856	8.63732	9.63248	8.73328	9.12411	8.83052	9.13231	9.15474	8.98461	7.78568	0.0595254	1	---	0.562345	0.00270347
RaChr01G02110	30.0044	35.8108	25.0386	30.7791	24.224	23.3718	33.0174	30.6951	26.6649	27.1085	25.6251	27.9281	27.7421	34.3429	31.2497	35.159	41.0236	25.5378	24.7233	24.8548	28.4701	31.2591	32.608	23.9512	23.8382	24.8824	24.3101	23.0444	22.761	32.8112	34.0334	32.2077	28.4516	34.4786	29.1551	24.7854	28.8372	26.3722	26.3145	27.8232	27.1878	25.8592	26.2383	24.7778	0.258254	0.198323	---	0.298816	0.0444685
RaChr01G02120	17.2874	14.9912	9.02576	12.5424	11.6533	15.9654	23.0346	21.7158	11.0618	12.6331	9.47281	16.1429	16.6256	19.0939	10.7217	16.9236	17.3283	9.41853	8.96824	8.6905	14.0435	9.42418	14.1594	11.6144	12.5063	10.8393	17.452	14.706	15.7383	25.3279	24.9578	18.818	20.5914	23.4994	21.0565	9.38839	11.559	12.2381	11.901	12.3347	13.6636	8.73861	9.22314	10.4567	-0.203723	0.610672	---	0.477958	0.0293911
RaChr01G02130	0	0	0	0	0	0	0.0518079	0	0	0	0	0	0	0	0	0	0	0	0	0	0	0	0	0	0	0	0	0	0	0.0822335	0.0731901	0	0	0	0	0	0	0	0	0	0	0	0	0	0	1	---	0	1
RaChr01G02140	10.6043	11.9721	10.249	12.4958	10.5144	11.5211	7.50166	8.45046	9.88844	12.4001	10.2959	9.11131	11.3625	11.339	11.2447	12.7255	11.9461	9.13738	11.3113	10.2982	11.8093	11.4152	14.2628	10.114	10.8035	10.6257	12.5454	11.4211	10.5967	6.57868	7.90453	8.02178	10.6278	7.70472	7.01883	10.1395	9.87329	9.65257	12.0332	13.3159	11.8511	9.86809	11.5289	9.49057	0.177585	0.585619	---	0.288273	0.119608
RaChr01G02150	7.40594	3.84523	11.9627	6.17223	7.64984	5.3718	3.48325	3.03214	5.11759	3.79111	4.91883	7.82384	6.44364	7.95034	3.72643	2.49262	5.31665	13.7295	10.9477	11.2107	6.12809	5.77397	6.61462	8.66912	8.51366	5.76674	5.29694	4.54824	6.27024	3.04264	4.39141	3.01571	3.54261	3.1782	2.3756	3.83046	5.71928	5.80303	4.03312	3.85459	3.48562	4.81515	5.96324	3.97808	-0.942624	0.00662044	---	-0.951398	0.000592709
RaChr01G02160	3.64558	4.21608	3.82433	5.03756	3.8156	7.00099	2.62891	4.08641	2.26828	2.7491	0.938965	3.91192	3.04966	3.97517	4.44557	3.14857	5.0541	3.46752	3.31259	4.69287	5.29825	3.71658	6.09785	4.50127	3.58161	3.36393	7.47147	6.82236	6.70916	2.79594	2.1957	2.89508	5.64604	4.2376	2.3756	2.32832	2.40812	2.06841	2.44632	2.80334	2.99763	1.01059	1.35167	0.454638	0.211159	0.920282	---	0.399948	0.454959
RaChr01G02170	0	0	0	0	0	0	0	0	0	0	0	0	0	0	0	0	0	0	0	0	0	0	0	0	0	0	0	0	0	0	0	0	0	0	0	0	0	0	0	0	0	0	0	0	0	1	---	0	1
RaChr01G02180	0	0	0	0.0212781	0	0	0	0	0	0	0	0	0	0	0	0	0	0	0	0	0.0638343	0	0	0	0	0	0	0	0	0	0	0	0	0	0	0	0	0	0	0	0	0	0	0	0	1	---	1.87521	0.341676
RaChr01G02190	44.0329	33.4062	2.11388	22.036	26.887	34.6583	77.852	102.808	20.2208	22.1403	34.2538	28.4233	52.9756	50.6997	32.165	19.613	48.4406	2.62407	1.97948	1.7381	23.6187	23.1622	19.3271	34.6209	24.308	21.7321	47.0591	22.9939	33.922	85.5228	70.4089	77.6243	85.0227	74.0616	149.339	15.397	21.1915	24.074	27.5046	16.3295	22.5868	22.1735	47.2289	33.3591	-0.39814	0.621227	---	3.37878	2.29668e-14
RaChr01G02200	0.109029	0.30605	0.0290853	0.264627	0.184755	0.264239	0.784394	0.741868	0.123543	0.226629	0.065262	0	0.196752	0.130333	0.130752	0.393571	0.393826	0.0468584	0.0403975	0	0.255337	0.331837	0.206707	0.111143	0.176145	0.266979	0.3903	0.151608	0.25081	0.328934	0.878281	1.14597	0.66424	0.481545	1.07982	0.0751071	0.180609	0.114912	0.330584	0.140167	0.209137	0.0594463	0.0795099	0.0568298	1.44466	0.198139	---	2.87664	0.0026902
RaChr01G02210	8.1605	6.62052	5.01111	8.73829	6.23268	7.17289	7.01693	6.45923	7.6118	8.97105	5.80699	7.08107	7.82091	9.57951	5.62233	6.42833	7.81088	4.63898	5.04969	5.34466	9.95815	5.97307	10.2837	6.44627	7.33936	4.91241	7.86177	6.82236	6.83456	7.81218	7.02625	6.21235	5.42463	6.93425	7.01883	8.78754	6.92334	7.12452	8.52906	9.39119	8.99289	6.47965	6.28128	4.66004	-0.295655	0.414288	---	0.80636	0.000196046
RaChr01G02220	5.34105	6.18115	8.37774	5.40451	6.45348	6.30941	6.7737	6.73188	6.24496	4.9424	6.434	5.64505	5.16475	5.21334	7.12598	5.37881	6.03867	8.48137	7.91791	8.73395	4.4684	6.83585	4.90929	6.16841	5.9302	7.26182	6.80238	6.67075	5.45511	4.76954	7.83134	7.72021	4.9818	7.22317	7.99066	5.18239	6.1407	7.4118	4.76041	5.32635	4.74044	7.60913	4.13451	7.55836	0.20974	0.715711	---	-0.635252	0.015041
RaChr01G02230	12.6085	10.619	6.1083	8.73542	6.42637	6.30237	8.13223	6.00908	7.47275	7.89618	7.02346	12.0329	10.6738	15.1187	8.95651	11.02	11.8804	6.23216	5.57485	6.51787	7.91545	9.09234	9.19845	6.55741	7.22193	5.49976	6.74662	6.26646	5.89402	9.53908	8.34367	6.51392	6.6424	6.74163	4.64322	7.21029	7.16416	8.04381	8.72741	8.0596	6.90152	6.77688	7.47393	6.81957	-0.243356	0.543998	---	0.517446	0.0302474
RaChr01G02240	26.9044	32.3542	18.1875	22.4558	19.2777	21.8042	42.5195	50.1113	24.422	29.7411	26.3216	24.6104	24.6924	31.4104	31.0536	34.7655	31.2435	16.7753	19.7544	18.0328	22.2143	24.2241	20.9291	21.1727	18.0255	18.6351	23.3065	19.6585	22.4475	51.1492	39.3763	37.0329	57.1246	45.2652	47.944	24.1094	24.623	24.5336	30.1492	31.5376	27.5364	22.8274	33.2351	22.9024	0.268645	0.319923	---	0.302083	0.122999
RaChr01G02250	16.0547	18.0471	13.2822	22.4733	12.8545	15.3213	14.5069	13.317	15.3214	16.8248	14.6125	16.1924	16.5272	15.4445	15.6902	19.5474	18.9037	12.4643	13.6948	13.6875	24.3209	19.3793	23.7196	11.3365	14.0916	13.1353	15.5563	14.8576	15.5502	15.131	14.638	13.7516	13.0634	14.2537	12.6339	15.0965	16.6762	14.1916	15.7358	17.3106	17.4281	13.9104	16.4585	13.4687	0.167329	0.544273	---	0.759271	1.52282e-07
RaChr01G02260	0.274089	0.196463	0.115089	0.0385037	0.242422	0.210797	0.372898	0.466822	0.184466	0.0931972	0.122964	0.49518	0.196752	0.130333	0.32688	0.0655952	0.196913	0.0937168	0.121192	0.130357	0.0638343	0	0.0516767	0.166714	0.293574	0.266979	0.167272	0.151608	0.313512	0.657868	0.21957	0.241256	0.221413	0.96309	0.215964	0.375536	0.120406	0.0574558	0	0.140167	0.139425	0.118893	0.0795099	0.170489	-0.502763	0.826748	---	-1.37797	0.305914
RaChr01G02270	13.7287	16.7971	21.8873	13.8337	15.2761	15.0109	11.873	11.1051	17.0654	15.0697	14.895	13.1223	14.3137	13.7502	18.3053	16.5956	15.4905	23.5698	19.714	22.378	13.1499	17.1892	11.1622	14.8375	15.5594	15.4314	15.7235	15.5145	13.7945	11.1015	13.5402	10.9772	12.5099	10.9792	9.82636	18.4764	15.713	17.0069	15.0746	16.6799	13.4545	14.2671	13.5962	16.8216	0.290909	0.382767	---	-0.665144	0.00115359
RaChr01G02280	1.80247	23.8138	0.242625	4.59798	2.39683	6.90466	10.8988	13.8646	4.31007	15.1859	1.7059	1.3865	2.0659	1.955	21.2472	28.7963	21.3979	0.187434	0.32318	0.217262	3.76622	4.44662	5.58108	2.83414	2.11374	2.24262	6.91389	7.52986	6.27024	11.266	10.393	11.0375	13.1741	13.1943	15.2255	5.10729	3.9734	3.84954	12.7605	19.273	13.5242	0.891695	3.2599	0.966106	3.72231	1.14653e-28	up	4.19171	1.23337e-24
RaChr01G02290	18.9937	16.8883	5.16929	6.02073	20.1753	19.1815	16.4152	17.157	15.2776	16.3636	18.4863	18.4207	22.7249	15.8355	15.1672	19.0226	16.4751	4.4984	5.53446	5.47501	6.57493	6.37128	5.11599	19.7278	19.4933	21.3049	20.2956	20.8208	16.428	17.0223	15.5163	16.707	17.6024	13.6759	20.1926	14.5708	17.7599	13.5021	13.025	17.8012	18.2646	16.645	18.5258	20.2882	-0.172044	0.709799	---	0.212808	0.478994
RaChr01G02300	16.9292	14.4153	17.3622	15.7993	18.1822	16.6693	24.7992	29.4868	22.0483	16.5406	19.3848	17.975	15.5434	17.2692	16.2786	15.0869	11.8804	17.7593	17.8153	16.5119	14.8096	17.6537	14.9346	16.0601	18.73	19.7564	16.6156	16.5253	16.8669	27.1371	25.9093	21.3512	36.8653	29.5669	22.0283	20.354	21.3721	24.4187	15.868	15.6286	18.1252	21.044	16.538	20.5724	-0.231377	0.543967	---	-0.137163	0.660463
RaChr01G02310	5.00187	4.30237	12.3077	8.30241	9.849	6.62253	6.59771	5.14023	9.7881	6.05115	8.25245	5.89264	6.05014	3.06284	5.23008	4.00131	3.67571	12.4175	11.5133	12.9923	7.91545	8.82687	8.16492	7.94669	10.3338	11.2665	6.96965	7.63093	5.267	4.27614	7.97772	7.53926	5.20321	5.68223	4.53524	9.4635	10.5355	9.36529	6.34721	4.69559	7.11065	8.91695	5.72471	10.1157	-0.231006	0.676041	---	-0.567827	0.0248561
RaChr01G02320	5.51504	5.59158	5.51637	15.5107	6.26406	7.57124	5.44939	5.03231	9.77699	7.92644	5.47636	5.74409	5.06638	5.73467	6.14534	6.03476	4.59464	6.27902	4.96889	5.3012	15.5117	13.6053	17.415	6.11284	6.16506	6.51428	7.47147	7.52986	7.71239	6.08528	5.1965	5.06639	6.75311	5.10438	3.23946	11.7918	7.88659	9.65257	8.26459	7.28868	8.22605	5.11239	5.80422	5.51249	0.021789	1	---	1.49499	9.42183e-14
RaChr01G02330	20.7598	20.1186	26.569	29.5978	22.0793	23.6176	19.7098	15.2698	20.1313	18.0541	19.5702	21.1937	20.1671	20.9185	21.0511	18.8914	20.4133	26.7093	26.6219	26.3757	29.1723	25.6178	34.0033	22.8398	21.0786	22.3194	24.8677	23.6003	22.3848	16.9401	20.0541	22.1353	17.4916	14.9279	13.3898	20.0536	19.0241	21.3161	17.4548	20.4644	16.243	21.5196	15.0274	22.1636	-0.0450719	1	---	0.157686	0.479347
RaChr01G02340	185.322	274.073	179.817	105.793	330.59	290.031	338.968	366.027	378.694	315.805	419.479	187.772	235.906	132.288	362.575	230.961	228.682	162.224	196.291	180.936	91.6022	150.588	75.1896	281.08	282.242	428.447	240.927	377.352	251.813	280.252	323.5	413.152	308.318	353.839	435.923	378.164	414.618	343.298	302.286	305.074	340.057	423.971	333.226	501.239	0.564293	0.204365	---	-0.765641	0.0174647
RaChr01G02350	19.6197	9.47937	17.5249	20.613	22.8529	21.0204	11.637	12.5892	18.8887	20.3883	21.1205	18.3217	21.0525	19.4849	10.7217	8.85535	8.86109	16.213	19.0676	17.2941	17.8098	19.3793	24.6498	22.9509	23.6621	21.9456	22.6932	20.366	20.0021	10.7726	13.101	11.0375	14.9454	11.2682	11.5541	19.1523	17.5191	19.9946	20.6284	19.4832	21.0531	19.3795	24.0915	19.8904	-1.04896	9.58942e-09	down	0.236776	0.214662
RaChr01G02360	13.1038	17.6719	15.8937	10.7192	13.9114	13.8091	13.8199	16.3783	18.8188	14.788	15.0234	12.6766	9.88681	16.7479	18.2399	19.0226	15.753	14.6198	15.5934	17.4679	10.4688	13.9372	7.7515	12.9481	14.209	14.577	13.3817	14.2511	13.7945	13.6508	13.3938	14.4151	16.606	14.9279	17.6011	20.354	19.3252	16.7771	15.0746	15.068	14.2213	15.2777	13.9937	15.7987	0.43557	0.238974	---	-0.572907	0.0309684
RaChr08G13300	0.421213	1.48435	1.20918	0.991466	1.43069	1.44026	9.79422	10.5974	1.12129	0.919121	0.815463	0.297108	0.836198	0.130333	2.41891	0.983928	1.0502	1.07774	1.33312	1.21667	0.702177	1.39372	0.878504	2.16728	1.05687	1.06791	1.72847	1.21286	1.37945	12.2528	5.48926	11.6406	5.75675	10.594	15.4414	0.901286	1.08365	1.37894	0.661167	0.911086	1.18511	0.594463	1.11314	0.738787	1.75099	0.0086634	up	-0.293127	0.731031
RaChr01G02380	48.3447	31.7089	46.0094	30.7375	41.0647	32.5685	39.0568	35.2532	51.8475	48.0256	60.6194	46.8935	58.7798	39.3607	40.337	27.55	27.2396	43.7657	47.5075	46.7549	29.8745	32.0555	30.2825	41.7896	38.0472	43.3573	35.2943	33.5054	28.9058	33.5513	42.3039	41.3152	39.3009	36.1159	30.3429	48.9699	60.2632	46.3094	41.7197	43.1714	59.1857	62.4187	60.507	58.9325	-0.609805	0.0051084	---	-0.582173	0.00170445
RaChr01G02390	0	0	0	0	0	0	0	0	0	0	0	0	0	0	0	0	0	0	0	0	0	0	0	0	0	0	0	0	0	0	0	0	0	0	0	0	0	0	0	0	0	0	0	0	0	1	---	0	1
RaChr01G02400	0	0	0	0	0	0	0	0	0	0	0	0	0	0	0	0	0	0	0	0	0	0	0	0	0	0	0	0	0	0	0	0	0	0	0	0	0	0	0	0	0	0	0	0	0	1	---	0	1
RaChr01G02410	0	0	0	0	0	0	0	0	0	0	0	0	0	0	0	0	0	0	0	0	0	0	0	0	0	0	0	0	0	0	0	0	0	0	0	0	0	0	0	0	0	0	0	0	0	1	---	0	1
RaChr01G02420	1.10769	1.15902	0.341193	0.392296	0.565386	0.49771	0.290665	0.474604	0.22427	0.253586	0.278247	0.643734	1.18051	1.49883	0.392256	0.262381	2.82242	0.28115	0.525167	0.217262	0.638343	0.331837	0.206707	0.777998	0.704578	0.213583	0.334543	0.656968	0.501619	0.411167	0.21957	0.241256	0.221413	0.770472	0.431928	0.150214	0.120406	0.40219	0.132233	0.210251	0.418274	0.118893	0.318039	0.397808	0.0745129	1	---	0.167344	1
RaChr01G02430	16.0433	16.2542	10.5059	28.1973	10.7406	11.4552	13.8785	13.493	15.0494	18.0467	12.5457	13.865	15.8878	18.377	15.1672	16.9892	16.6063	10.262	11.3921	9.86372	26.3636	23.295	34.9334	11.6144	9.39438	11.2131	13.4932	9.14701	11.7253	13.733	15.2967	12.6057	13.1741	13.4833	13.8217	16.5987	12.462	16.0876	16.4631	19.273	18.404	11.6515	12.8011	13.1845	0.0223989	1	---	1.42617	5.13133e-17
RaChr01G02440	0	0	0.173376	0.0393481	0.055894	0	0	0	0	0	0	0	0	0	0	0	0	0.234292	0.242385	0.0434525	0	0.0663675	0.0516767	0.0555713	0.0587149	0.0533957	0	0	0	0	0	0	0	0	0	0	0	0	0	0	0	0	0	0	0	1	---	-1.93509	0.199739
RaChr01G02450	0.513011	0.568035	0.229276	0.126994	0.476059	0.723037	0.471685	0.425704	0.430635	0.593178	0.647139	0.297108	0.590257	0.651667	0.523008	0.590357	0.590739	0.234292	0.32318	0.130357	0.0638343	0.26547	0.0516767	0.611284	0.176145	0.640749	0.557572	0.859112	0.752429	0.493401	0.439141	0.482513	0.66424	0.288927	0.323946	0.52575	0.421421	0.344735	0.661167	0.560668	0.557698	0.475571	0.556569	0.909276	0.170679	1	---	-0.900649	0.308674
RaChr01G02460	0.032902	0.043584	0.0457231	0	0.0177986	0.0168453	0	0	0.0441876	0.0232374	0.0189433	0.049518	0.0491881	0	0.130752	0	0	0.0937168	0	0.0434525	0	0	0	0	0	0.0533957	0	0.050536	0	0	0	0	0	0	0	0.0751071	0	0.0574558	0	0	0.0697123	0	0	0.0568298	0.249655	1	---	-2.75674	0.152026
RaChr01G02470	0	0	0	0	0	0	0	0	0	0	0	0	0	0	0	0	0	0	0	0	0	0	0	0	0	0	0	0	0	0	0	0	0	0	0	0	0	0	0	0	0	0	0	0	0	1	---	0	1
RaChr01G02480	20.5789	16.216	66.8246	9.5717	17.748	21.9145	11.8671	8.49157	9.61675	16.588	15.5457	21.6394	10.7722	29.325	11.6369	13.3814	23.6296	50.0447	79.3407	71.0883	8.48996	8.95961	11.2655	24.9515	20.5502	7.74238	45.6094	5.96325	14.1707	8.71675	10.5394	16.3451	5.20321	9.14935	11.1221	6.98496	10.7763	11.089	20.0995	20.114	9.55059	11.2948	26.4768	8.86544	-0.342638	0.820354	---	-2.80191	2.47559e-07
RaChr01G02490	2.55301	3.32021	0.608053	0.403105	1.62777	1.66154	1.72095	3.23454	0.866823	1.96101	1.32833	2.12927	3.63992	1.88984	3.5303	3.34536	3.08497	0.702876	0.686757	0.434525	0.383006	0.464572	0.361737	2.00057	1.76145	1.12131	1.9515	1.46554	1.56756	2.467	1.61018	1.08565	3.43191	2.60034	3.67139	0.901286	0.722436	0.976748	2.24797	1.89225	1.74281	0.713356	2.70334	0.568298	0.370831	0.666821	---	-0.591853	0.398478
RaChr01G02500	48.0387	41.5231	18.8775	14.7987	22.5577	24.2445	12.9169	12.3641	14.4766	18.7262	16.7069	47.5868	43.679	52.8502	28.8962	40.9314	54.7418	17.3845	18.8252	20.4227	17.2991	9.88875	17.2083	25.0071	22.4291	20.237	26.0944	22.1853	24.4539	10.9371	12.7351	15.0785	10.6278	13.2906	13.1738	12.0171	18.5425	12.8701	17.4548	19.4832	19.2406	14.921	18.6053	16.5943	-0.209821	0.685637	---	-0.348825	0.233017
RaChr01G02510	0.016506	0	0	0	0	0	0	0	0	0	0	0.049518	0	0	0	0	0	0	0	0	0	0	0	0	0	0	0	0	0	0	0	0	0	0	0	0	0	0	0	0	0	0	0	0	-1.73178	0.621227	---	0	1
RaChr01G02520	54.5007	50.413	0.12969	1.73419	0.377408	0.600474	1.09292	3.36192	0.375731	0.888445	0.249665	47.8839	22.4298	93.1884	6.14534	48.0813	97.0125	0.140575	0.16159	0.086905	1.46819	0.995512	2.73887	0.555713	0.469719	0.106791	0.278786	0.707504	0.815131	1.2335	1.68337	0.361885	3.54261	4.81545	1.72771	0.826179	0.301015	0	1.05787	0.770919	0.836548	0.237785	0.397549	0.11366	-0.112248	1	---	3.66775	0.000501955
RaChr01G02530	33.0454	37.2055	32.1919	40.7709	32.3124	32.8713	30.7472	29.8216	34.342	31.7425	26.9008	31.8401	29.9556	37.3405	35.303	35.6838	40.6297	33.41	31.7928	31.3727	39.2581	43.9353	39.1193	33.3428	30.6492	32.9452	33.2313	33.4043	31.9782	31.6599	31.6913	28.8905	31.6621	27.3518	30.4509	37.5536	30.8841	34.5884	32.4633	30.6966	32.0677	27.3453	26.8743	26.4827	0.173581	0.472335	---	0.340276	0.0182198
RaChr01G02540	2.47822	2.22749	7.20047	7.25946	6.2949	4.89869	3.82743	3.71907	6.13829	3.70936	4.53417	2.97108	2.50859	1.955	2.81117	2.03345	1.83786	7.26305	6.90797	7.43038	6.5111	6.17217	9.0951	6.83527	5.69534	6.35409	4.85088	5.20521	4.63998	2.71371	4.24503	4.52356	3.3212	3.94867	3.88735	5.85836	5.71928	6.83724	3.50419	4.76568	2.8582	5.40962	3.02137	5.17151	-0.166442	0.868142	---	0.019408	1
RaChr01G02550	9.00259	6.70746	11.8209	9.75425	12.61	11.7843	7.33691	6.4497	7.06259	7.4435	7.98727	9.3589	8.46035	9.18851	5.88384	7.47785	6.76068	11.0586	12.2808	12.1232	10.8518	7.30042	11.1105	11.0031	12.6237	14.2033	11.0957	10.7136	13.5437	6.74315	7.24582	8.02178	6.75311	6.54901	6.04699	8.26179	6.26111	6.66487	8.00013	7.42885	6.90152	7.66858	8.50755	7.78568	-0.423549	0.171382	---	-0.273324	0.264356
RaChr01G02560	2.24283	1.92149	7.55344	1.72202	3.92255	2.44728	2.57544	2.90009	3.30669	2.00484	2.94544	2.92156	1.72158	2.08534	2.61504	1.83667	1.31275	6.27902	7.47354	8.90776	1.97886	1.79192	1.39527	3.55656	3.40546	4.80562	2.50907	2.32465	2.5081	2.63147	2.56165	2.53319	3.09979	2.79296	2.80753	3.75536	2.88974	3.27498	2.3802	1.75209	1.88223	3.50733	2.54432	2.78466	-0.226194	0.745066	---	-2.14151	1.83522e-17
RaChr01G02570	35.4229	36.6148	30.6507	59.8024	31.081	32.5301	37.5078	35.4019	33.1378	38.8688	33.5046	31.543	35.1695	39.5562	35.2376	35.7494	38.8575	29.3802	31.0253	31.5465	58.9829	50.5056	69.9186	27.1188	33.8198	32.3044	33.5658	31.2312	32.7933	37.8274	37.1806	37.5154	31.2193	38.8125	36.1739	32.2961	34.1953	32.9222	37.7527	41.2091	37.6446	30.8527	36.018	33.6432	0.0497981	1	---	0.96562	6.71796e-13
RaChr01G02580	2.07506	1.50719	0.652283	0.680736	2.25235	2.03852	1.74118	2.46388	1.10424	1.17692	2.03438	1.58458	2.16428	2.47634	1.56902	1.77107	1.18148	0.515442	1.05033	0.391072	0.957514	0.464572	0.62012	1.72271	2.52474	2.5096	2.28605	2.32465	1.50486	1.64467	1.82975	1.74911	2.10343	2.69665	2.59157	1.95279	0.842842	0.517102	0.595051	1.47175	1.46396	1.07003	3.10088	1.93221	-0.453059	0.597155	---	0.0468043	1
RaChr01G02590	0	0	0	0	0.0177986	0	0	0.032103	0	0	0.0189433	0	0	0	0	0	0	0	0	0	0	0	0	0	0	0.0533957	0	0	0	0	0	0	0	0.096309	0	0	0	0	0	0	0	0	0	0.0568298	0	1	---	0	1
RaChr01G02600	2.51626	3.55904	8.83931	7.80997	4.07654	5.0129	3.77744	2.38982	3.51684	3.69564	4.05826	3.11963	2.21346	2.21567	4.83782	3.80452	2.03477	8.43451	8.52387	9.55955	6.63877	10.0215	6.76965	4.4457	3.40546	4.37845	4.57209	4.44717	6.01943	2.87817	4.17184	4.2823	2.32484	2.79296	2.05166	3.1545	3.43157	3.96445	4.16536	3.78451	3.13705	5.7663	2.94186	3.46662	0.494074	0.337187	---	-0.181276	0.694597
RaChr01G02610	0.811613	1.04736	5.57685	0.373549	3.06159	1.58197	1.2536	0.619488	2.58099	0.958404	2.28954	1.48554	0.688634	0.260667	2.02665	0.655952	0.459464	5.48243	5.25167	5.99644	0.191503	0.929144	0	2.22285	2.58345	4.37845	1.5612	1.61715	1.56756	1.06904	1.24423	1.44754	0.33212	0.770472	0.755874	1.80257	3.01015	2.93024	1.05787	0.911086	0.90626	3.44789	0.636079	2.78466	0.342869	0.906868	---	-3.93193	1.16281e-08
RaChr01G02620	0	0	0	0	0	0	0	0	0	0	0	0	0	0	0	0	0	0	0	0	0	0	0	0	0	0	0	0	0	0	0	0	0	0	0	0	0	0	0	0	0	0	0	0	0	1	---	0	1
RaChr01G02630	42.6064	34.9719	40.9669	43.428	36.7008	38.9291	35.7363	36.6672	42.0235	40.4317	43.4716	36.8414	44.3185	46.6594	36.9374	34.7655	33.2127	43.6251	38.2564	41.0192	45.1308	42.2097	42.9433	38.5109	34.6418	36.9498	37.1901	37.6493	41.9479	32.8112	38.5712	35.8266	35.094	36.79	38.1176	42.8862	40.035	43.1493	39.8684	40.0177	41.4091	42.0286	45.4796	42.9065	-0.283209	0.1222	---	0.0845693	0.677682
RaChr01G02640	15.2387	9.73909	32.3353	13.1671	27.5539	20.4629	20.7003	21.2369	23.2804	17.6942	23.5275	16.1924	15.8386	13.685	13.0752	7.41226	8.72981	29.8488	31.8736	35.2834	12.0008	12.4107	15.0896	27.2299	26.0107	29.421	20.1841	21.5789	19.6258	20.7228	21.957	19.4211	22.5842	20.6101	20.5166	22.0064	22.0945	25.7402	17.5871	15.4184	20.0771	22.0546	24.489	24.039	-0.64766	0.00511674	---	-1.29266	6.89014e-13
RaChr01G02650	0.191559	0.218285	0.473705	0.0597818	0.446104	0.295024	0.475236	0.337502	0.301209	0.184245	0.606925	0.24759	0.196752	0.130333	0.32688	0.327976	0	0.328009	0.48477	0.608335	0.127669	0	0.0516767	0.500142	0.411004	0.427166	0.167272	0.404288	0.313512	0.904568	0.21957	0.301571	0.110707	0.577854	0.323946	0.375536	0.240812	0.287279	0.132233	0.420501	0	0.832249	0.477059	0.511468	0.154244	1	---	-2.83947	0.000744927
RaChr01G02660	0	0	0	0	0	0.0185857	0	0	0	0	0.0198154	0	0	0	0	0	0	0	0	0	0	0	0	0	0	0	0.0557572	0	0	0	0	0	0	0	0	0	0	0	0	0	0	0.0594463	0	0	0	1	---	0	1
RaChr01G02670	40.5488	47.6411	47.2676	42.2021	41.1461	41.9581	42.7178	40.9979	47.1342	43.4548	39.4554	43.9225	40.3834	37.3405	50.3395	47.7533	44.8305	47.7487	47.3863	46.668	40.9178	45.329	40.3595	41.5117	42.0398	39.8866	42.6543	40.8331	42.3868	42.5969	44.0604	41.4961	45.5004	38.6199	38.8735	49.796	44.5502	47.0563	42.8437	45.4842	42.0365	38.8185	38.8008	40.7469	0.231116	0.231382	---	-0.164276	0.291885
Ra_scaffold_00010G00050	29.5468	19.5392	15.2079	40.2784	22.211	24.9245	16.8073	13.2732	17.9091	17.5799	14.6298	25.6998	26.5124	36.4282	13.0098	16.1364	29.4713	13.9638	16.8862	14.7738	41.6838	28.8698	50.2814	20.5614	25.2474	20.8243	27.7113	21.7305	25.3318	17.1868	16.4678	16.7673	13.1741	13.5796	13.0658	15.4721	18.6629	19.5924	20.0995	15.979	16.6612	15.0399	13.2781	15.5714	-0.594842	0.0690917	---	1.40546	6.97157e-09
RaChr01G02690	15.5895	15.8392	13.405	21.078	16.1277	17.5463	15.138	14.1233	13.71	15.8691	14.5922	14.7564	15.1991	16.813	15.0365	14.5621	17.9191	13.2141	14.1391	12.8619	20.8738	19.7775	22.5827	17.2271	16.2053	14.9508	16.9502	18.4456	17.2432	15.6244	14.7112	15.0785	15.0561	12.5202	14.7935	14.4957	12.0406	14.5938	15.9341	17.661	14.0122	15.5749	13.1986	15.0031	0.0252134	1	---	0.653699	4.66321e-05
RaChr01G02700	9.46537	3.23649	1.10068	0.104027	1.11529	1.54084	3.8361	2.30239	1.05279	2.55315	2.96873	5.00132	10.2311	13.1637	0.915263	1.90226	6.89196	2.76464	0.363577	0.17381	0.127669	0.132735	0.0516767	0.500142	0.763293	2.08243	1.67272	2.07198	0.877833	3.04264	6.29435	2.17131	2.10343	1.34833	3.45542	1.0515	0.842842	1.26403	1.52069	0.770919	5.36785	2.02118	4.21402	2.671	-1.54518	0.157663	---	-3.33656	0.000757583
RaChr01G02710	0.15311	0.130999	0.442038	0.165497	0.151334	0.245654	0.35453	0.347101	0.128511	0.298035	0.26948	0.099036	0.295129	0.0651667	0.196128	0.0655952	0.131275	0.562301	0.242385	0.52143	0.127669	0.26547	0.103353	0.277856	0.176145	0	0.334543	0.151608	0.25081	0.822335	0	0.241256	0.33212	0.385236	0.323946	0.150214	0.120406	0.114912	0.264467	0.420501	0.209137	0.297232	0.397549	0.11366	-0.265455	1	---	-1.40191	0.0759775
RaChr01G02720	0.181126	0.0218651	0.290385	0.108079	0.239924	0.170736	0.330874	0.318889	0.0834072	0.226505	0.175971	0.346626	0.196752	0	0	0.0655952	0	0.28115	0.242385	0.34762	0.191503	0.132735	0	0.111143	0.234859	0.37377	0.223029	0.101072	0.188107	0.411167	0.21957	0.361885	0.33212	0.192618	0.431928	0.0751071	0.060203	0.114912	0.330584	0.0700835	0.278849	0.118893	0.23853	0.170489	-2.77885	0.0634656	---	-1.45798	0.0759688
RaChr01G02730	0.016396	0	0.0581706	0.044245	0.0373702	0.0371715	0.0243967	0	0	0	0.0387587	0	0.0491881	0	0	0	0	0.0937168	0.080795	0	0	0.132735	0	0	0.0587149	0.0533957	0.111514	0	0	0	0.0731901	0	0	0	0	0	0	0	0	0	0	0.0594463	0	0.0568298	-1.7351	0.620759	---	-0.432982	0.94735
RaChr01G02740	40.5705	17.3731	14.6917	20.0964	15.0787	14.9793	9.27036	11.3915	10.9331	12.8122	12.1875	34.6626	38.7602	48.2885	13.1406	15.6117	23.367	13.3546	14.9471	15.7733	20.044	16.5255	23.7196	16.8937	15.2072	13.1353	18.7902	11.977	14.1707	9.37462	10.1734	8.26303	13.5062	13.0017	7.66672	11.7167	9.9937	11.089	12.5622	15.2782	10.5963	13.316	12.5626	10.684	-1.22235	1.81622e-05	down	0.453003	0.118025
RaChr01G02750	3.29334	12.2479	0.328863	2.74019	0.92282	2.803	1.37099	3.73613	0.591761	0.769613	0.461529	4.9518	1.27889	3.64934	2.54966	4.85405	29.34	0.328009	0.48477	0.17381	1.85119	1.46008	4.90929	1.167	1.1743	0.427166	2.7321	1.16233	4.51457	0.986802	2.34208	0.784084	2.43555	4.2376	4.53524	0.300429	0.842842	0.632014	1.1901	0.630752	0.487986	0.475571	0.397549	0.511468	1.89322	0.0693918	---	3.03056	0.00048149
RaChr01G02760	0.0217222	0	0	0.133581	0.0939893	0.0917629	0	0	0.0701391	0.067439	0.0378865	0	0	0.0651667	0	0	0	0	0	0	0.127669	0.0663675	0.206707	0.111143	0.11743	0.0533957	0.111514	0.101072	0.0627024	0	0	0	0	0	0	0.150214	0.060203	0	0.132233	0.0700835	0	0	0	0.11366	-1.78401	0.619159	---	4.24461	0.0100871
RaChr01G02770	0	0	0	0	0	0	0	0	0	0	0	0	0	0	0	0	0	0	0	0	0	0	0	0	0	0	0	0	0	0	0	0	0	0	0	0	0	0	0	0	0	0	0	0	0	1	---	0	1
RaChr01G02780	0	0	0	0	0	0	0	0	0	0	0	0	0	0	0	0	0	0	0	0	0	0	0	0	0	0	0	0	0	0	0	0	0	0	0	0	0	0	0	0	0	0	0	0	0	1	---	0	1
RaChr01G02790	1.36081	1.37588	1.47604	1.02575	2.03038	1.38226	1.4243	1.69886	1.669	1.16143	1.86419	1.28747	1.42646	1.3685	1.76515	0.721547	1.64094	1.49947	1.49471	1.43393	0.89368	1.46008	0.723474	2.16728	2.05502	1.86885	1.05939	2.02144	1.06594	0.986802	1.53699	1.74911	1.10707	1.82987	2.15964	1.65236	1.74589	1.60876	1.38845	0.841002	1.25482	1.84284	1.5902	2.15953	0.0163288	1	---	-0.545238	0.192546
RaChr01G02800	4.75262	3.82402	3.742	5.62068	3.22646	4.23249	3.58007	3.92518	3.72432	4.82076	4.38473	4.25855	4.52531	5.47401	2.94192	4.26369	4.26645	4.1704	3.2318	3.82382	5.80892	5.11029	5.94282	2.72299	3.11189	3.84449	4.79512	3.63859	4.26376	2.467	4.17184	4.10136	3.54261	4.2376	3.99533	3.22961	4.0938	3.84954	4.95876	4.27509	5.22842	4.28014	4.21402	4.66004	-0.305674	0.445848	---	0.591956	0.0114994
RaChr01G02810	0.623556	0.633337	1.05267	0.454611	0.742727	0.940747	0.87092	0.745501	0.64569	0.828112	0.683732	0.792288	0.491881	0.586501	0.784512	0.524762	0.590739	0.890309	1.6159	0.651787	0.574509	0.53094	0.258383	1.00028	0.587149	0.640749	0.836358	0.606432	1.37945	0.575634	0.951471	1.08565	1.10707	0.481545	0.647892	0.826179	0.421421	0.689469	0.595051	1.33159	0.557698	0.65391	1.11314	0.284149	0.0187951	1	---	-1.23502	0.0234653
RaChr01G02820	0	0	0	0	0	0	0.0274112	0	0	0	0	0	0	0	0	0	0	0	0	0	0	0	0	0	0	0	0	0	0	0.0822335	0	0	0	0	0	0	0	0	0	0	0	0	0	0	0	1	---	0	1
RaChr01G02830	0	0	0.0134658	0	0.0373702	0	0	0	0.0401353	0	0.0396309	0	0	0	0	0	0	0	0.0403975	0	0	0	0	0	0.0587149	0.0533957	0	0	0	0	0	0	0	0	0	0	0.120406	0	0	0	0	0.118893	0	0	0	1	---	-1.51844	0.487398
RaChr01G02840	22.8655	17.8941	19.14	21.271	15.3074	15.6409	20.3503	17.5199	16.887	13.1639	15.0659	25.3532	18.7407	24.5027	15.6249	19.0882	18.9693	19.4462	20.1583	17.8155	22.4058	20.3748	21.0324	15.7267	14.4439	15.7517	14.8314	16.9801	15.1113	23.4365	19.7613	17.853	17.3809	18.0098	17.1691	15.9978	19.265	15.3981	12.1655	12.9654	14.3607	15.0994	15.6634	14.4348	-0.351903	0.10105	---	0.15199	0.450814
RaChr01G01170	25.5616	28.8676	22.1943	43.6383	22.8336	25.01	25.9607	21.1636	23.1205	24.5325	20.8608	21.5898	27.5945	27.5004	22.7508	20.8593	42.9927	22.7263	21.0875	22.7691	45.1308	32.4537	53.3304	24.0624	23.1337	21.3049	26.2616	23.4992	25.2691	29.6863	25.397	22.7987	19.9272	20.9954	22.5682	25.4613	21.4925	22.4078	23.207	24.1788	26.2118	20.7468	21.1496	20.686	0.176249	0.684089	---	0.976896	9.81335e-07
RaChr01G02860	4.59363	4.52102	7.83595	8.09065	7.25526	7.18335	5.33128	5.2449	6.94871	6.00921	6.27052	4.80324	5.26313	3.7145	5.1647	5.05083	3.34752	7.16933	8.0391	8.29943	7.59628	7.63226	9.04342	6.11284	7.75036	7.90257	7.52722	7.12557	6.89726	4.93401	5.26969	5.79016	4.20685	6.4527	5.07515	7.28539	6.32131	7.23943	4.95876	6.16735	6.90152	7.07412	5.48618	6.25127	-0.0321454	1	---	0.0486123	1
RaChr01G02870	0	0	0	0	0	0	0	0	0	0	0	0	0	0	0	0	0	0	0	0	0	0	0	0	0	0	0	0	0	0	0	0	0	0	0	0	0	0	0	0	0	0	0	0	0	1	---	0	1
RaChr01G02880	9.89322	8.91386	12.9984	14.8646	12.7417	11.4674	10.4779	8.2079	11.8959	11.7216	11.4311	8.61613	9.98519	11.0783	8.23737	8.65857	9.84565	13.6358	11.7153	13.6441	14.5542	12.6762	17.3634	12.2257	12.3301	13.6693	12.2666	10.4104	11.7253	10.2792	10.5394	10.6153	6.19957	9.24566	9.17846	11.6416	11.9804	12.0657	13.4878	12.4749	9.20202	12.6026	10.4953	11.1955	-0.146075	0.749051	---	0.198411	0.368629
RaChr01G02900	7.61911	2.95096	2.24797	3.40538	1.25519	2.73585	13.5694	10.7197	0.754134	2.2456	3.57615	7.08107	8.60792	7.16834	1.30752	4.59167	2.9537	5.48243	1.13113	0.130357	3.76622	2.05739	4.39252	0.722427	1.1743	1.86885	1.83999	2.98162	3.38593	10.6081	27.4463	2.65382	9.52077	10.1124	12.5259	0.300429	1.44487	0.517102	0.595051	1.33159	4.81015	2.37785	5.16814	3.18247	-1.3664	0.226241	---	0.603286	0.56804
RaChr01G02910	0.174415	0.327738	0.132979	0.0425562	0.0744177	0.185841	0.334707	0.521105	0.065171	0.112592	0.0766452	0.099036	0.0983762	0.325834	0.32688	0.0655952	0.590739	0.234292	0.121192	0.0434525	0.127669	0	0	0.111143	0.0587149	0.0533957	0.167272	0.202144	0.188107	0.164467	0.658711	0.180942	0.553533	0.577854	0.431928	0.0751071	0.120406	0	0.19835	0	0.139425	0.0594463	0	0.170489	0.948943	0.545361	---	-1.53441	0.260029
RaChr05G27450	15.4016	31.261	12.0071	17.5017	10.32	12.658	11.9339	12.0059	12.1496	13.353	7.91349	17.5294	8.01766	20.6579	16.0171	22.8927	54.8731	11.4334	12.7252	11.8625	15.7671	16.791	19.9472	11.4477	10.8623	8.65011	13.2702	11.7243	12.9794	11.1015	10.4662	14.2341	10.96	12.4239	12.6339	9.83904	11.4988	15.1109	14.6118	13.5962	11.8511	7.54969	8.74608	7.4447	1.02363	0.00866064	up	0.543905	0.133071
RaChr01G02930	17.5885	13.7284	59.3434	52.6424	40.2461	29.8437	28.5315	36.4639	31.2798	11.0676	13.7392	18.6683	12.5922	21.505	6.47222	14.4309	20.282	53.934	60.9598	63.1365	52.0888	42.2761	63.5623	38.6776	39.9848	42.0758	30.4992	29.3109	29.7209	23.6832	27.5927	34.3187	46.7182	37.9457	24.7279	33.648	27.2118	32.9796	8.66129	13.6663	10.8751	19.3201	7.2354	14.6621	-0.355817	0.556681	---	-0.172439	0.759992
RaChr01G02940	32.5917	34.8038	29.7297	29.3006	34.1332	35.8085	35.5156	28.2416	27.9608	29.3267	28.622	32.1867	30.3983	35.19	31.3805	36.7333	36.2976	28.0213	30.0557	31.112	28.9169	26.9452	32.0396	34.6209	36.1684	31.6103	36.5767	31.5345	39.3144	34.0447	38.4248	34.0775	30.2229	26.9665	27.5354	27.1137	27.7536	29.0152	30.6782	26.001	31.3008	27.702	27.9875	30.1766	0.0960478	0.838346	---	-0.0196753	1
RaChr01G02950	2.12612	4.23661	9.66075	6.92355	5.84163	3.82182	5.15203	4.11481	4.2392	2.94678	4.40688	2.42638	1.47564	2.47634	5.23008	4.52607	2.9537	10.2151	9.25103	9.5161	6.57493	7.16768	7.02803	4.8347	5.69534	6.99484	3.40119	3.48698	4.57727	3.37157	6.29435	5.79016	3.65332	4.91176	3.77937	3.1545	4.33462	5.22848	3.1736	3.78451	1.88223	5.7663	2.62383	4.83053	0.999841	0.0205653	---	-0.479775	0.177945
RaChr01G02960	0.618758	0.480445	1.08344	1.21118	1.39477	0.759618	1.28658	0.722671	1.12221	0.792974	1.2684	0.841806	0.688634	0.325834	0.588384	0.524762	0.328188	0.890309	0.96954	1.39048	1.02135	1.06188	1.5503	1.05585	1.52659	1.60187	0.3903	1.01072	0.877833	1.06904	1.4638	1.32691	0.221413	0.866781	1.07982	0.901286	1.14386	1.32148	1.1901	0.700835	0.487986	1.24837	0.795099	1.76172	-0.397908	0.733705	---	0.173706	0.842567
RaChr01G02970	6.2679	7.12336	4.66595	4.78052	5.61967	6.02221	5.56629	5.90239	5.24199	7.54322	6.34901	5.69457	6.78796	6.32117	5.55696	8.59297	7.22015	4.31097	5.21128	4.47561	3.70239	5.57487	5.06432	6.7797	5.16691	4.91241	7.02541	4.14395	6.89726	4.76954	6.44073	5.48858	6.08887	4.81545	6.80286	4.73175	5.47847	5.51575	7.73566	8.55019	6.34382	4.22069	9.54118	5.28517	0.18447	0.804344	---	0.0342169	1
RaChr01G02980	0.338486	0.458844	0.542052	0.130373	0.428708	0.358892	0.233365	0.361498	0.15041	0.43746	0.371756	0.148554	0.541069	0.325834	0.32688	0.852738	0.196913	0.328009	0.64636	0.651787	0	0.132735	0.258383	0.666855	0.352289	0.266979	0.334543	0.303216	0.438917	0.493401	0.14638	0.0603141	0.66424	0.096309	0.323946	0.150214	0.301015	0	0.264467	0.420501	0.627411	0.297232	0.477059	0.340979	0.427052	0.850831	---	-1.93268	0.0150141
RaChr01G02990	2.35309	1.37658	2.82132	2.51878	2.26574	2.4316	1.09752	0.815414	1.48212	1.47935	1.55076	2.72349	2.9021	1.43367	1.17677	1.11512	1.83786	2.34292	2.94902	3.17203	2.55337	2.05739	2.94557	1.66714	3.58161	1.54848	2.67635	2.17305	2.44539	1.31574	0.951471	1.02534	1.32848	0.577854	0.53991	1.50214	1.56528	1.37894	1.85127	1.40167	1.18511	1.90228	0.874608	1.87538	-0.782113	0.219881	---	-0.159802	0.885783
RaChr01G03000	26.2584	18.8976	16.2621	19.9219	22.5771	24.6814	13.323	14.0517	21.0272	22.7394	22.167	24.2143	25.627	28.934	17.5861	20.7281	18.3786	15.4164	16.6842	16.6858	21.0653	18.1847	20.5156	22.0062	23.7795	21.9456	24.0314	25.6217	24.3912	12.5817	12.3691	15.0182	14.2812	15.0242	12.8499	22.0815	20.8904	20.1095	22.1491	24.319	21.7502	20.9846	23.6939	21.8226	-0.471921	0.00527766	---	0.293225	0.0566011
RaChr01G03010	0.016396	0	0	0	0	0	0	0	0	0	0	0	0.0491881	0	0	0	0	0	0	0	0	0	0	0	0	0	0	0	0	0	0	0	0	0	0	0	0	0	0	0	0	0	0	0	-1.73057	0.621227	---	0	1
RaChr01G03020	29.9879	48.5256	18.406	28.7566	29.3378	33.1337	54.6153	50.9505	32.4406	40.1055	24.2314	28.3243	24.2989	37.3405	42.2329	54.772	48.5719	16.5879	21.2491	17.381	29.7468	30.0645	26.4585	32.0646	28.1831	27.7658	37.6919	30.17	31.5393	56.4122	56.6491	50.7845	52.6964	52.1032	48.052	32.972	25.1648	39.1848	48.1991	46.0449	26.0724	31.2688	22.8988	18.5265	0.696236	0.011718	---	0.642243	0.00646536
RaChr01G03030	0.294514	0.414937	0.10174	0.372708	0.393756	0.464019	1.05421	0.509107	0.397884	0.318875	0.328054	0.099036	0.393505	0.391	0.523008	0.327976	0.393826	0.140575	0.121192	0.0434525	0.638343	0.0663675	0.413414	0.44457	0.469719	0.266979	0.334543	0.555896	0.501619	1.15127	0.805091	1.20628	1.10707	0.096309	0.323946	0.375536	0.301015	0.517102	0.3967	0.420501	0.139425	0.416124	0.397549	0.170489	0.508795	0.764327	---	1.81769	0.0250839
RaChr01G03040	0.218805	0.262247	0.672216	0.0786961	0.595585	0.397804	0.540583	0.538743	0.396968	0.47662	0.4047	0.148554	0.442693	0.0651667	0.196128	0.196786	0.393826	0.749734	0.48477	0.782145	0	0.132735	0.103353	0.500142	0.645864	0.640749	0.501815	0.25268	0.438917	0.493401	0.585521	0.542827	0.33212	0.096309	1.1878	0.375536	0.240812	0.574558	0.661167	0.350418	0.418274	0.475571	0.397549	0.340979	0.184829	1	---	-2.95379	2.83151e-05
RaChr01G03050	25.9506	24.3335	38.6149	39.9554	32.5986	28.817	30.7893	27.6414	34.0657	28.4068	33.0318	24.9075	27.5945	25.3499	25.7581	26.1069	21.1353	38.9862	36.3173	40.5412	39.6411	39.0904	41.1347	31.8423	33.1152	32.8384	31.5586	27.4916	27.4009	31.002	31.6913	29.6745	28.5623	28.1222	26.2396	34.0235	34.6769	33.4967	28.0335	30.6265	26.5604	33.1711	31.8835	34.041	-0.0933882	0.810804	---	0.0499511	0.899592
RaChr01G03060	5.04653	1.44164	5.66058	1.10529	5.24342	4.08802	1.31964	2.18909	3.39265	1.40367	3.73885	5.54601	4.77125	4.82234	1.43827	2.16464	0.722015	5.34185	5.81724	5.82263	0.829846	1.65919	0.826827	4.55685	6.63478	4.53864	4.01452	4.80092	3.44863	1.15127	1.90294	0.904712	2.87837	1.63725	2.05166	4.13089	2.82954	3.21752	0.925634	1.682	1.60338	2.85342	3.41892	4.94419	-1.80271	0.000557082	down	-2.36128	2.78907e-07
RaChr01G03070	23.0412	22.8357	9.48111	33.8359	13.2069	15.9902	18.7839	17.9128	13.0108	18.6467	15.4367	21.986	21.3968	25.7409	16.8016	26.2381	25.4674	9.41853	9.29142	9.73336	34.2152	24.556	42.7366	13.3927	14.8549	11.3733	17.006	13.8469	17.1178	20.8051	19.3222	16.2245	17.6024	17.2393	18.8968	11.8669	13.6059	13.5596	19.1739	18.432	18.3343	13.0782	20.6726	12.5594	-0.011533	1	---	1.83678	2.05216e-18
RaChr01G03080	227.288	433.707	102.292	113.881	118.193	151.238	243.003	348.215	145.306	189.892	153.882	232.14	223.855	225.868	389.183	454.312	457.626	102.432	100.549	103.895	106.22	140.234	95.1885	125.869	118.663	110.049	147.868	150.345	155.502	284.528	246.651	197.83	357.915	341.512	345.218	145.032	153.337	137.549	191.871	190.837	186.968	126.442	193.527	141.677	0.932168	5.65611e-06	---	0.154329	0.552753
RaChr01G03090	4.03229	5.43932	4.67739	6.96729	4.7741	4.79476	5.01921	5.13413	4.58662	3.65276	5.10755	3.81288	3.78748	4.4965	5.62233	5.11643	5.5792	4.40469	4.8477	4.77977	6.44726	6.70311	7.7515	4.72356	5.16691	4.43184	4.73936	5.25574	4.38917	3.86497	6.36754	4.82513	3.98544	5.58592	5.83102	3.98068	4.0336	5.74558	3.967	3.78451	3.20677	4.51792	6.59932	4.2054	0.437918	0.166983	---	0.576916	0.00749817
RaChr01G03100	44.6024	19.8373	23.5917	27.0108	20.8473	18.2415	13.079	17.0398	18.6039	11.5202	14.4864	45.5565	43.2855	44.965	18.1745	22.3024	19.0349	24.0852	23.269	23.4209	25.7252	28.0734	27.2336	19.2832	23.0749	20.1836	21.2435	16.6769	16.8042	12.0883	14.7844	12.3644	21.6985	18.2987	11.1221	18.7768	18.3619	18.6731	9.25634	12.8954	12.4088	16.3477	11.7675	15.344	-1.16854	3.09317e-10	down	0.195323	0.375325
RaChr01G03110	12.1026	18.2791	0.0134658	8.95077	1.77928	5.52723	0.257225	0.287694	0.703926	3.20016	0.631846	12.7756	6.1977	17.3344	7.77974	7.41226	39.6452	0	0.0403975	0	7.02177	5.3094	14.5212	3.11199	2.17245	0.0533957	7.91752	1.51608	7.14807	0.164467	0.36595	0.241256	0.442827	0.096309	0.323946	0.300429	0.662233	1.14912	3.37195	4.55543	1.6731	0.475571	1.19265	0.227319	0.594922	0.908664	---	8.68463	1.47704e-07
RaChr01G03120	47.5965	48.6859	24.1998	47.3898	24.6769	31.9507	35.7309	31.2085	28.7378	36.6995	28.2278	43.2787	41.1213	58.3894	38.5064	44.6703	62.8809	24.1321	25.0464	23.4209	48.8332	39.0241	54.3122	26.6186	24.719	22.6932	36.2979	28.7044	30.8496	39.9655	34.8385	32.3887	28.8944	32.5524	32.1786	27.9399	27.9944	30.2792	37.8188	37.2143	35.0653	26.9886	32.9171	24.7778	0.0341792	1	---	0.970232	7.30725e-07
RaChr01G03130	1.23571	1.61713	0.64031	2.01418	0.561115	0.944277	1.45642	0.586477	0.558426	0.591979	0.652285	1.43602	1.03295	1.23817	1.11139	2.09905	1.64094	0.796592	0.64636	0.477977	1.85119	1.65919	2.53216	0.722427	0.587149	0.37377	1.05939	0.707504	1.06594	2.2203	1.24423	0.904712	0.221413	0.674163	0.863856	0.375536	0.782639	0.517102	0.727284	0.560668	0.487986	0.832249	0.954118	0.170489	0.386116	0.675024	---	1.6539	0.000245595
RaChr01G03140	0	0	0	0	0	0	0.0201047	0	0	0	0	0	0	0	0	0	0	0	0	0	0	0	0	0	0	0	0	0	0	0	0	0.0603141	0	0	0	0	0	0	0	0	0	0	0	0	0	1	---	0	1
RaChr01G03150	14.2345	16.3835	20.079	12.3711	17.9741	18.2457	20.8559	20.6835	16.8901	16.2611	17.8143	15.9943	16.478	10.2312	16.8016	16.0052	16.3438	18.4153	22.1378	19.684	12.9584	13.4062	10.7488	18.5052	16.0879	19.3293	18.2884	19.4564	16.9923	21.6274	19.4686	21.4718	19.1522	19.3581	23.5401	18.1008	16.1946	16.3749	17.1242	14.9979	16.6612	18.8445	16.6971	17.9014	0.194568	0.540689	---	-0.703046	3.49697e-05
RaChr01G03160	33.4042	32.5715	43.4541	28.8238	34.1036	30.1196	32.8062	29.9935	31.2819	29.2289	33.0144	33.5237	31.8247	34.8642	32.6226	31.8137	33.2783	43.1097	43.6697	43.5829	29.1723	29.1353	28.1638	33.2872	33.4088	35.6149	28.4362	28.5023	33.4204	32.3178	31.179	34.9219	25.4625	33.4192	31.0988	25.9871	32.8106	35.048	29.8187	27.6129	30.2551	35.3111	29.9752	33.7569	-0.0357529	1	---	-0.592465	0.000195445
RaChr01G03170	0	0	0	0	0	0	0	0	0	0	0.0198154	0	0	0	0	0	0	0	0	0	0	0	0	0	0	0	0	0	0	0	0	0	0	0	0	0	0	0	0	0	0	0.0594463	0	0	0	1	---	0	1
RaChr01G03180	0	0	0	0	0	0	0	0	0.0451034	0	0	0	0	0	0	0	0	0	0	0	0	0	0	0	0	0	0	0	0	0	0	0	0	0	0	0.0751071	0.060203	0	0	0	0	0	0	0	0	1	---	0	1
RaChr01G03190	2.65928	3.51683	3.55965	4.15434	3.67804	3.98927	3.60464	2.66442	4.18012	4.43184	4.10396	2.72349	3.88586	1.3685	3.72643	3.47655	3.34752	3.42066	3.99935	3.25894	3.83006	3.98205	4.6509	3.77885	3.46418	3.7911	3.95876	4.4977	3.51133	3.37157	3.22036	4.22199	3.54261	3.37081	1.07982	5.03218	3.37137	4.13682	4.62817	4.34518	4.32216	3.98291	3.49843	4.83053	0.378783	0.468128	---	0.224639	0.571748
RaChr01G03200	25.9208	30.9079	46.1215	26.013	40.1145	34.9457	30.808	29.8315	34.7844	27.7619	35.5393	25.6008	32.6117	19.55	33.7994	28.4027	30.5215	45.9681	44.5988	47.7977	25.2784	27.5425	25.2182	42.0675	37.1078	41.1681	32.0604	37.8514	34.9252	27.1371	30.6667	34.6203	28.0088	30.8189	30.6669	33.1974	34.5565	36.5993	25.2566	31.6777	26.3513	37.2134	28.9416	40.4628	0.24946	0.340511	---	-0.826539	2.63873e-07
RaChr01G03210	4.94334	6.40154	7.4885	4.52162	5.08107	3.93402	4.92886	4.40542	4.44745	3.95191	5.45532	4.50614	4.32855	5.99534	5.88384	5.64119	7.67961	7.82535	7.51393	7.12621	3.70239	6.96858	2.8939	5.72384	3.11189	6.40749	3.17816	4.54824	4.07566	3.86497	5.85521	5.06639	4.09615	4.04498	5.07515	2.70386	5.23766	5.40084	4.23147	4.83576	2.78849	6.47965	3.18039	6.70591	0.376368	0.598707	---	-0.734097	0.064738
RaChr01G03220	0.0217222	0	0	0	0	0	0	0	0	0	0	0	0	0.0651667	0	0	0	0	0	0	0	0	0	0	0	0	0	0	0	0	0	0	0	0	0	0	0	0	0	0	0	0	0	0	-1.78979	0.619159	---	0	1
RaChr01G03230	0.694994	1.02642	3.44156	0.386722	2.38289	1.20848	1.23544	0.878129	2.24958	0.870867	2.31488	0.841806	0.78701	0.456167	1.30752	0.721547	1.0502	4.02982	2.94902	3.34584	0.127669	0.929144	0.103353	2.44514	1.82016	2.88337	0.669087	1.2634	1.69296	0.493401	1.4638	1.74911	0.553533	1.54094	0.53991	1.57725	2.52853	2.64297	0.793401	1.2615	0.557698	2.85342	0.795099	3.29613	0.541542	0.644684	---	-3.18131	9.29065e-08
RaChr01G03240	0.448614	0.153011	1.69161	1.90627	1.18079	1.09648	0.907733	0.287694	0.49456	0.766666	1.30595	0.643734	0.245941	0.456167	0.065376	0.262381	0.131275	1.64004	1.69669	1.7381	1.46819	1.46008	2.79054	0.889141	1.5853	1.06791	1.33817	1.01072	0.940536	0.328934	1.61018	0.784084	0.442827	0.096309	0.323946	0.375536	0.361218	0.746925	0.132233	1.2615	0.90626	1.48616	0.954118	1.47757	-1.50482	0.13369	---	0.18406	0.8694
RaChr01G03250	5.5245	6.92452	10.8983	9.67994	10.1874	9.23097	6.43882	6.42207	7.80506	6.57531	6.72088	6.28878	5.85339	4.43134	7.19136	7.41226	6.16994	10.6369	9.97818	12.0798	9.76665	8.62777	10.6454	10.5585	10.3925	9.61123	8.8654	9.04594	9.78157	6.33198	6.95306	6.03141	5.75675	7.03056	6.47892	6.60943	6.92334	9.88239	7.14061	7.00835	5.57698	6.5391	6.51981	7.10372	0.315696	0.33612	---	-0.16724	0.50387
RaChr01G03260	0.0381183	0.0437443	0.0156195	0.0212781	0	0	0.0274112	0.0369022	0	0	0	0	0.0491881	0.0651667	0	0.0655952	0.0656377	0.0468584	0	0	0.0638343	0	0	0	0	0	0	0	0	0.0822335	0	0	0.110707	0	0	0	0	0	0	0	0	0	0	0	0.235368	1	---	0.320736	1
RaChr01G03270	0.0599505	0.043584	0.0290853	0.0557292	0.0177986	0.0377461	0.164467	0.032103	0.0451034	0.0464749	0.0265033	0.049518	0	0.130333	0.130752	0	0	0.0468584	0.0403975	0	0.0638343	0	0.103353	0	0	0.0533957	0	0.050536	0.0627024	0.493401	0	0	0	0.096309	0	0.0751071	0.060203	0	0	0	0.139425	0	0.0795099	0	-0.331732	1	---	0.835983	0.777899
RaChr01G03280	0	0	0.0156195	0	0.0185238	0.0336907	0.0201047	0.145792	0	0.0220389	0.0198154	0	0	0	0	0	0	0.0468584	0	0	0	0	0	0.0555713	0	0	0	0.101072	0	0	0	0.0603141	0.221413	0	0.215964	0	0	0	0.0661167	0	0	0.0594463	0	0	0	1	---	-1.55829	0.478876
RaChr01G03290	54.8957	69.9634	24.1782	39.1818	40.6046	48.4537	63.014	83.6041	44.5431	62.6981	66.1847	48.0324	54.7464	61.9084	76.0322	66.2512	67.6068	21.5549	26.2988	24.681	36.7686	40.8824	39.8944	40.0669	36.5207	45.2262	42.1525	49.222	53.9868	76.1482	54.0875	58.8063	82.3657	90.9157	77.531	42.06	51.2929	40.2765	58.91	54.0344	75.1499	44.2281	88.574	65.752	0.350459	0.307835	---	0.695931	0.00244551
RaChr01G03300	4.95052	5.66021	0.961817	2.45579	1.4663	2.82865	2.50951	2.31601	1.27889	2.79794	1.48582	3.31771	5.01719	6.51667	3.98793	5.51	7.4827	1.1246	0.848347	0.912502	2.48954	1.72555	3.15228	1.22257	2.05502	1.12131	2.17453	2.17305	4.13836	3.61827	2.34208	1.56817	2.10343	2.79296	2.05166	1.20171	1.08365	1.55131	3.5703	2.52301	2.30051	1.36727	2.06726	1.02294	0.198445	0.908105	---	1.35754	0.00173438
RaChr01G03310	5.47809	5.96453	4.89319	5.31401	4.2572	4.36371	5.07432	4.35393	4.06716	3.99748	3.85259	5.89264	5.26313	5.27851	5.36083	6.23155	6.30122	4.54526	5.61525	4.51906	5.04291	4.18115	6.71797	4.11228	4.22747	4.43184	3.1224	4.95253	5.01619	5.75634	4.09865	5.36796	3.98544	5.29699	3.77937	4.05579	3.49177	4.65392	4.16536	3.64434	4.18274	4.39903	2.78284	4.37589	0.120939	0.899237	---	0.127413	0.736811
RaChr01G03320	14.0462	14.419	13.5571	14.9171	13.4403	16.4701	15.2725	16.7818	13.9949	13.7591	13.4962	14.8554	14.5105	12.7727	13.4674	15.3493	14.4403	12.6518	14.4623	13.5572	14.1074	13.539	17.105	13.9484	14.0916	12.281	14.5526	17.9908	16.8669	13.8152	17.3461	14.6563	15.3882	19.8397	15.1175	12.6931	14.8701	14.4214	12.7605	14.0167	14.5002	12.4243	14.7093	13.355	0.0350147	1	---	0.140664	0.53896
RaChr01G03330	0.016396	0.153025	0.924234	0	0.0177986	0.0563319	0.074927	0.201308	0.122627	0.20207	0.291623	0	0.0491881	0	0.065376	0.196786	0.196913	0.937168	1.00994	0.825597	0	0	0	0	0	0.0533957	0.0557572	0.050536	0.0627024	0.164467	0	0.0603141	0.110707	0.385236	0.107982	0.0751071	0.120406	0.172367	0.3967	0.0700835	0.139425	0	0.477059	0.397808	2.66658	0.177483	---	-6.93917	2.30995e-06
RaChr01G03340	0.568163	0.284053	0.577048	0.257366	0.481701	0.423384	1.01544	2.07456	0.379648	0.432789	0.428586	0.396144	0.78701	0.521334	0.261504	0.13119	0.459464	0.702876	0.767552	0.260715	0.0638343	0.398205	0.31006	0.500142	0.411004	0.533957	0.501815	0.454824	0.313512	1.2335	1.39061	0.422199	2.43555	2.60034	1.1878	0.375536	0.361218	0.40219	0.528934	0.490585	0.278849	0.297232	0.477059	0.511468	-0.988679	0.260359	---	-1.13496	0.0645301
RaChr01G03350	35.8177	31.8344	28.4	40.6603	26.0369	28.4438	27.1128	29.1504	32.3433	29.171	30.6138	38.0298	31.4312	37.9922	27.7194	30.8953	36.8884	28.3962	27.4299	29.3739	36.5771	35.6393	49.7647	26.8965	24.2492	26.9648	29.1053	26.3798	29.8463	27.3838	26.934	27.0207	31.5514	28.7964	27.1035	32.1459	29.3189	35.5651	30.7443	30.6265	26.1421	34.5978	27.7489	29.4947	-0.169074	0.535371	---	0.520543	0.000433369
RaChr01G03360	0.349798	0.524885	0	0	0.0947145	0.0935033	0	0	0.0802706	0	0	0.445662	0.147564	0.456167	0.130752	0.196786	1.24712	0	0	0	0	0	0	0.166714	0.11743	0	0.167272	0.050536	0.0627024	0	0	0	0	0	0	0	0.240812	0	0	0	0	0	0	0	0.58323	0.907964	---	0	1
RaChr01G03370	0.923616	1.33189	2.05113	1.55551	1.66876	1.51459	1.05917	0.782078	1.40074	1.18565	1.21186	0.99036	0.737822	1.04267	1.8959	0.983928	1.11584	1.82748	1.97948	2.34643	1.02135	1.52645	2.11874	2.00057	1.35044	1.65527	1.5612	1.41501	1.56756	0.657868	0.951471	1.56817	0.110707	1.15571	1.07982	1.80257	0.963248	1.43639	1.38845	1.40167	0.766835	1.78339	0.715589	1.1366	0.534088	0.454703	---	-0.382763	0.40961
RaChr01G03380	33.6587	32.6991	28.0122	33.7394	29.3027	30.7175	40.3225	30.9711	37.6853	40.2139	37.9274	30.9487	34.1857	35.8417	35.7607	29.5178	32.8188	32.9883	26.5412	24.5072	33.8322	33.3828	34.0033	28.5636	29.1226	30.222	32.0604	31.9387	28.1534	32.4	44.7192	43.8484	32.3263	27.5444	33.0425	34.4742	37.3861	41.1958	38.9428	38.7562	42.9428	37.4512	38.8803	37.4508	-0.0405635	1	---	0.269495	0.0908819
RaChr01G03390	0.3222	0.393187	0.0134658	4.05385	0.476382	0.538411	1.85511	0.868789	0.804069	0.181353	0.826102	0.198072	0.442693	0.325834	0.457632	0.13119	0.590739	0	0.0403975	0	4.14923	4.44662	3.56569	0.500142	0.234859	0.694144	0.669087	0.75804	0.188107	1.9736	1.90294	1.6888	1.54989	0.192618	0.863856	0.600857	0.662233	1.14912	0.264467	0.140167	0.139425	1.30782	0.318039	0.852447	0.281454	0.981449	---	7.52687	2.5892e-20
RaChr01G03400	12.1689	17.8257	3.76506	17.0617	16.8358	21.8635	36.0276	26.5473	22.8517	20.6742	24.0892	9.11131	16.7731	10.6222	18.2399	15.6773	19.56	3.74867	3.63577	3.91072	17.2353	14.9327	19.017	18.1718	18.0255	14.3101	28.5477	23.4992	13.5437	39.3898	33.2283	35.4647	21.2557	26.0997	32.2866	19.5279	20.5292	28.4981	19.1077	21.0251	21.8897	23.4219	25.2046	23.6412	0.547709	0.0578516	---	2.17975	6.54919e-22
Ra_scaffold_00010G00020	9.11568	2.7962	1.38381	2.27138	3.1888	3.65047	1.94565	0.722413	1.84347	2.67264	4.83471	10.2502	8.75548	8.34134	2.81117	2.755	2.82242	1.40575	1.6159	1.12976	2.10653	2.12376	2.58383	2.44514	4.93205	2.18922	3.56846	2.93109	4.45187	2.87817	1.39061	1.56817	0.66424	0.96309	0.53991	2.02789	2.46832	1.0342	1.45457	1.96234	4.60101	3.2101	5.72471	5.56932	-1.70291	0.000287588	down	0.713927	0.149346
RaChr02G00990	27.5994	32.3653	24.5085	46.2244	24.2046	25.3785	28.5075	26.7943	24.7499	26.7233	22.6163	25.0066	28.9226	28.8689	24.3199	24.795	47.9811	25.491	23.8749	24.1596	49.4077	35.1084	54.1572	25.0626	23.897	23.6543	27.5441	25.0153	23.5761	32.1533	26.3484	27.0207	23.2484	31.9746	25.1598	24.0343	23.9006	26.3147	25.7855	27.9633	26.421	22.4113	22.8193	22.6182	0.230259	0.49889	---	0.916676	9.52197e-07
RaChr01G03430	36.011	45.9478	77.1173	154.596	56.0212	49.4057	60.211	40.5352	69.2395	63.7462	65.6675	38.9707	36.1533	32.9092	57.727	41.7842	38.3324	76.3323	74.3718	80.6478	154.16	147.933	161.696	56.127	52.0801	59.8566	47.1148	50.9403	50.1619	43.0903	64.2609	73.2817	31.6621	44.5911	45.3524	63.9162	66.5243	77.278	70.0838	64.8272	56.3275	81.7387	49.8527	65.4111	0.35084	0.26815	---	1.00341	8.44696e-07
RaChr01G03440	59.3117	56.8864	62.3179	81.1276	52.8316	50.2367	58.0659	59.6515	57.0869	56.5473	60.3621	57.5894	53.615	66.7307	56.681	53.1977	60.7805	61.9936	61.6062	63.3537	78.963	73.4688	90.951	49.0694	56.7773	52.6482	54.1403	46.8469	49.723	55.5076	57.8934	60.7966	57.4567	62.2156	59.2821	57.8325	55.6276	57.8005	54.943	56.8377	57.8612	57.0685	64.0054	60.0122	-0.0588494	0.973798	---	0.381407	0.00748086
RaChr01G03450	6.14148	5.3517	6.25093	11.026	7.86234	7.26411	6.16337	4.59895	7.62166	8.01315	6.76723	6.14023	7.72253	4.56167	5.62233	5.57559	4.85719	5.38871	7.15036	6.21371	11.554	9.22508	12.2991	7.89112	7.04578	8.65011	6.74662	8.08576	6.95996	6.24975	5.12331	7.11707	4.20685	4.62283	4.96717	7.58582	7.46517	7.81399	8.59518	7.14852	8.29576	5.58796	7.95099	6.76274	-0.209639	0.623243	---	0.818608	4.61016e-05
RaChr01G03460	10.4877	9.13111	10.5198	19.127	14.0568	14.3947	11.0449	12.8713	17.3096	16.546	12.2576	10.6464	12.1495	8.66718	9.15263	10.1673	8.07343	11.0117	10.9881	9.55955	17.9374	20.3748	19.0687	12.7814	15.5594	13.8295	15.2217	14.8576	13.1048	12.8284	10.1734	10.1328	15.0561	12.3275	11.2301	21.2553	16.1946	14.4789	16.992	17.0303	15.6156	11.6515	13.3577	11.7638	-0.204557	0.619583	---	0.861856	1.28512e-05
RaChr01G03470	0	0	0.0156195	0	0.0177986	0	0	0	0	0	0	0	0	0	0	0	0	0.0468584	0	0	0	0	0	0	0	0.0533957	0	0	0	0	0	0	0	0	0	0	0	0	0	0	0	0	0	0	0	1	---	-1.55517	0.477117
RaChr01G03480	2.71631	1.96611	2.70866	3.6369	2.89546	2.32947	2.29443	2.2437	3.03849	3.28043	3.10847	2.77301	2.50859	2.86734	1.8959	2.29583	1.70658	2.90522	2.78743	2.43334	3.89389	3.45111	3.56569	3.00085	3.22932	2.4562	2.06302	2.98162	1.94377	2.87817	2.1957	1.80942	2.65696	2.02249	2.05166	2.40343	3.55198	3.16007	3.90089	2.80334	3.13705	2.25896	4.8501	2.21636	-0.461931	0.360887	---	0.424312	0.200976
RaChr01G03490	0	0	0	0	0	0	0	0	0	0	0	0	0	0	0	0	0	0	0	0	0	0	0	0	0	0	0	0	0	0	0	0	0	0	0	0	0	0	0	0	0	0	0	0	0	1	---	0	1
RaChr01G03500	37.1522	53.8497	12.426	44.4198	14.4866	19.4669	23.5948	20.3737	22.0309	26.6383	18.4363	32.1867	22.1838	57.0861	38.0488	46.2446	77.2556	10.8243	13.3312	13.1227	42.4498	40.6832	50.1264	17.6161	14.7374	11.1063	19.515	20.0122	18.8734	25.0812	22.5426	23.1606	16.606	18.4913	26.0236	20.354	21.4925	24.2463	27.8352	27.1924	24.8873	17.8934	19.4004	18.015	0.537626	0.193111	---	1.8371	1.71919e-10
RaChr01G03510	0.0710203	0.0437443	0.684781	0.0434006	0.057667	0.109183	0.0445014	0.035994	0.0500714	0.0917512	0.0530066	0.049518	0.0983762	0.0651667	0	0.0655952	0.0656377	0.796592	0.605962	0.651787	0.0638343	0.0663675	0	0.0555713	0.11743	0	0	0.202144	0.125405	0	0.0731901	0.0603141	0	0	0.107982	0.150214	0	0	0.0661167	0	0.209137	0	0.15902	0	-0.625886	0.9123	---	-3.85454	7.46425e-07
RaChr01G03520	0	0.021792	0.156622	0	0.0185238	0	0	0	0.0250357	0.0232374	0.0198154	0	0	0	0.065376	0	0	0.140575	0.242385	0.086905	0	0	0	0.0555713	0	0	0	0	0	0	0	0	0	0	0	0.0751071	0	0	0	0	0.0697123	0.0594463	0	0	1.95452	0.533797	---	-4.44879	0.00417692
RaChr01G03530	0.273979	0.305423	2.59232	0.222915	0.815292	0.572053	0.55821	0.383095	0.720992	0.342237	0.707833	0.445662	0.245941	0.130333	0.65376	0.0655952	0.196913	2.71779	2.62584	2.43334	0.0638343	0.398205	0.206707	0.833569	0.704578	0.907727	0.557572	0.656968	0.501619	0.740101	0.512331	0.422199	0.33212	0.385236	0.431928	0.751071	0.722436	0.689469	0.3967	0.490585	0.139425	1.24837	0.0795099	0.795617	0.108036	1	---	-3.51174	1.05355e-11
RaChr01G03540	0	0.021792	0	0	0	0	0	0	0	0	0	0	0	0	0.065376	0	0	0	0	0	0	0	0	0	0	0	0	0	0	0	0	0	0	0	0	0	0	0	0	0	0	0	0	0	1.95415	0.543074	---	0	1
RaChr01G03550	0	0	0.0289683	0	0	0	0	0	0	0	0	0	0	0	0	0	0	0	0	0.086905	0	0	0	0	0	0	0	0	0	0	0	0	0	0	0	0	0	0	0	0	0	0	0	0	0	1	---	-2.26744	0.287194
RaChr01G03560	0.016506	0	2.75619	0.0221225	0.291224	0.0836032	0.109108	0.032103	0.27179	0	0.406692	0.049518	0	0	0	0	0	2.99894	2.14107	3.12858	0	0.0663675	0	0.222285	0.11743	0.533957	0	0	0.25081	0	0.14638	0.180942	0	0.096309	0	0	0.240812	0.574558	0	0	0	0.356678	0.636079	0.227319	-1.72775	0.626721	---	-6.61744	3.89931e-05
RaChr01G03570	0.49518	0	25.2348	0	0.510206	0.146306	1.90084	0.683761	0.735372	0	1.10846	1.48554	0	0	0	0	0	26.475	21.2895	27.94	0	0	0	0.500142	0.176145	0.854332	0	0	0.438917	0.164467	3.36674	2.17131	0.221413	1.82987	0	0.375536	1.08365	0.746925	0	0	0	1.96173	0.397549	0.966106	-6.06257	0.0104137	---	-11.6985	1.35983e-08
RaChr01G03580	5.25931	7.03389	7.78624	9.80693	5.84188	5.69866	6.54105	4.7166	5.49744	6.53728	6.92543	4.10999	5.60744	6.06051	7.38748	6.29714	7.41706	8.20022	7.55433	7.60419	9.83048	8.89324	10.6971	5.94613	5.81277	5.76674	4.79512	4.90199	7.39888	5.50964	6.51392	7.59958	5.97816	3.85236	4.31928	4.58154	5.41827	6.4925	7.86789	6.09727	5.6467	8.0847	6.4403	6.25127	0.425532	0.196702	---	0.335602	0.165608
RaChr01G03590	55.6701	59.5612	4.53549	32.1589	18.9212	38.4745	30.9907	33.0386	24.7922	51.0872	30.3894	44.9128	60.0587	62.0387	49.9472	69.2686	59.4677	5.8573	4.40333	3.34584	33.0662	30.1308	33.2798	19.9501	23.2511	13.5625	37.6361	37.0934	40.6938	39.0609	20.8592	33.0521	30.2229	35.6343	33.2584	25.6866	30.7637	17.9262	45.0916	48.2175	59.9526	23.1841	45.4796	22.5046	0.097801	1	---	2.82619	2.27913e-23
RaChr01G03600	9.85486	6.53355	4.80928	6.99431	5.38604	5.01239	8.5543	8.81604	4.81574	6.93119	5.54636	9.25986	8.50954	11.7952	4.96857	7.93702	6.69504	5.20128	4.40333	4.82323	6.25576	7.23405	7.49312	5.11256	5.81277	5.23278	5.18542	4.39663	5.45511	10.3614	8.1241	7.17738	9.29936	8.18626	8.9625	4.50643	5.05705	4.88374	6.74391	7.07843	6.97123	6.00408	5.40667	5.22834	-0.58659	0.0299833	---	0.543469	0.0171722
RaChr01G03610	64.9099	73.65	50.1893	47.688	51.726	56.1377	72.9256	69.6892	52.5018	58.8524	57.5164	59.4216	62.3213	72.9867	66.5527	74.4506	79.9467	50.0916	50.3757	50.1007	51.0036	44.4662	47.5942	53.7374	48.2049	53.2355	56.5936	52.0015	59.8181	72.7766	69.8234	76.1767	63.767	72.5207	72.7798	49.4205	56.8918	51.1931	55.1414	61.4632	59.9526	57.7224	57.4856	57.3412	0.183413	0.446025	---	-0.0736403	0.782388
RaChr01G03620	2.59405	2.99109	5.00289	3.17603	4.59377	3.74016	5.02818	5.74071	6.49409	4.59933	5.37617	3.07012	3.14804	1.564	4.31481	2.82059	1.83786	5.20128	4.7669	5.04049	3.38322	4.18115	1.96371	3.72328	4.93205	5.12599	4.29331	4.04288	2.88431	6.66091	4.68417	3.73948	4.76039	5.87485	6.5869	7.21029	5.77949	6.4925	4.42982	5.04601	4.32216	4.99349	5.56569	5.56932	0.189677	0.891889	---	-0.665879	0.0609993
RaChr01G03630	70.4719	66.6042	8.6058	23.7208	23.8694	37.1957	43.3761	55.9021	31.5055	57.8825	49.5259	55.4601	68.3715	87.5841	51.7124	68.1534	79.9467	7.5442	8.88745	9.38574	22.4697	21.304	27.3887	25.5628	24.3667	21.6787	36.8555	35.9816	38.7501	52.6294	39.7422	37.7566	49.3752	55.3777	62.9535	28.4656	36.0014	30.0494	55.2075	52.4225	66.0176	32.9333	76.0909	39.5535	-0.0806771	1	---	1.46242	2.39624e-09
RaChr01G03640	0.694357	1.3103	2.64016	1.5979	1.79118	1.33285	1.63884	1.32802	1.75038	1.63043	1.93701	0.74277	0.688634	0.651667	1.69977	0.852738	1.37839	2.43664	2.18146	3.30239	1.14902	1.99102	1.65365	2.11171	1.82016	1.44168	1.50544	1.36447	1.12864	1.39797	1.82975	1.6888	1.43919	0.385236	2.15964	2.02789	1.38467	1.83858	1.25622	1.89225	1.74281	1.90228	1.74922	2.15953	0.903943	0.108668	---	-0.721375	0.0444853
RaChr01G03650	0	0	0	0	0	0	0	0	0	0	0	0	0	0	0	0	0	0	0	0	0	0	0	0	0	0	0	0	0	0	0	0	0	0	0	0	0	0	0	0	0	0	0	0	0	1	---	0	1
RaChr01G03660	17.975	18.725	0.141002	0.307354	14.5468	16.3917	20.1052	25.527	6.7051	20.1192	16.6899	14.5088	24.1022	15.3142	15.298	23.3519	17.5253	0.0937168	0.242385	0.086905	0.191503	0.26547	0.46509	14.3374	16.9686	12.3344	22.1356	12.1792	14.8605	25.4101	18.078	16.8276	26.0161	26.485	24.08	6.08368	7.82639	6.20522	15.8019	28.1035	16.4521	14.8616	22.8193	12.3889	0.0578985	1	---	1.09506	0.152549
RaChr01G03670	9.11386	9.80908	11.0124	6.2266	11.7347	12.7394	10.5355	7.67246	7.98268	8.52449	6.98584	9.80456	8.80467	8.73234	9.61027	8.65857	11.1584	11.0586	11.0285	10.95	6.63877	6.30491	5.73611	12.1145	11.4494	11.6403	13.1587	12.3308	12.7286	10.197	9.5879	11.8216	8.52441	6.93425	7.55874	8.56221	7.28456	8.10126	8.79353	9.25102	7.52893	8.56027	4.61157	7.78568	0.104594	0.912601	---	-0.824633	5.08777e-05
RaChr01G03680	3.43252	3.56048	3.12983	6.56521	2.95022	3.07101	4.7848	5.03698	3.559	4.71515	4.3429	2.82253	4.67287	2.80217	3.98793	2.36143	4.33209	2.85836	3.2722	3.25894	6.00042	5.84034	7.85486	2.83414	3.34675	2.66979	3.903	2.42573	2.88431	6.08528	3.80589	4.46324	5.42463	4.71914	4.96717	2.85407	3.9734	3.84954	4.42982	4.83576	4.87986	3.50733	5.08863	4.43272	0.0436298	1	---	1.07064	2.74387e-05
RaChr01G03690	2.36097	2.33776	2.19475	4.38418	2.48995	3.29811	4.87868	3.41309	1.97021	2.93245	2.55918	2.22831	2.50859	2.346	2.15741	2.03345	2.82242	2.15549	2.34305	2.08572	3.95773	3.25201	5.94282	2.61185	2.93574	1.92225	3.903	2.98162	3.00971	5.50964	3.87908	5.24733	4.20685	2.79296	3.23946	2.02789	1.9867	1.89604	3.83477	2.45292	2.50964	1.72394	3.33941	2.61417	-0.0146602	1	---	1.00493	0.00126015
RaChr01G03700	4.82078	5.87604	8.22362	6.45154	7.12494	6.675	6.29818	7.88428	6.321	5.88455	5.78681	4.85276	4.72206	4.8875	6.14534	5.90357	5.5792	8.43451	8.24109	7.99526	6.00042	7.10132	6.25288	7.1687	7.1045	7.10163	5.35269	6.77182	7.9005	4.52284	6.95306	7.41864	7.30664	8.5715	7.7747	6.90986	6.0203	6.03286	5.48769	6.7981	5.36785	6.12297	5.32716	5.9103	0.286021	0.407126	---	-0.351456	0.098038
RaChr01G03710	19.1535	19.1372	13.625	15.3207	25.7914	28.4292	20.2571	17.8908	28.0229	25.7693	24.4821	19.8567	23.4627	14.1412	18.6321	19.0882	19.6913	11.3866	15.1491	14.3393	16.4692	13.008	16.4849	24.6181	27.1263	25.6299	28.5477	29.7152	27.0247	15.6244	23.494	21.6528	18.7094	18.0098	16.9532	26.5879	32.028	25.4529	24.4632	26.842	26.0027	26.3347	18.1282	28.9832	-0.00560788	1	---	0.169479	0.530359
RaChr01G03720	0.0491881	0.174758	0.136151	0	0.0195716	0	1.96039	1.8156	0	0.0232374	0.0189433	0	0.147564	0	0.196128	0.0655952	0.262551	0.28115	0.0403975	0.086905	0	0	0	0	0.0587149	0	0	0	0	2.2203	1.61018	2.05068	2.76767	1.0594	1.61973	0	0	0	0	0	0.0697123	0	0	0.0568298	1.58357	0.313468	---	-4.1972	0.00813637
RaChr01G03730	36.7912	54.4353	50.7414	57.1087	41.8048	36.5584	50.1301	49.8086	50.9875	50.468	51.2537	33.8208	35.563	40.9899	57.4655	51.0987	54.7418	53.5591	46.1743	52.4906	54.0677	62.5845	54.6739	41.345	36.8142	47.2552	33.2871	39.5191	36.869	47.1198	52.1845	51.0861	47.3824	49.8881	52.1553	50.7724	48.5838	53.6062	53.819	50.32	47.2649	55.9985	46.2747	51.4878	0.56618	0.0146077	---	0.17043	0.483839
RaChr01G03740	0.032902	0	0.0156195	0	0.0195716	0	0.079219	0.109798	0	0.0220389	0	0.049518	0.0491881	0	0	0	0	0.0468584	0	0	0	0	0	0	0.0587149	0	0	0	0	0.164467	0.0731901	0	0.221413	0	0.107982	0	0	0	0.0661167	0	0	0	0	0	-2.49931	0.407743	---	-1.5471	0.471892
RaChr01G03750	3.34376	2.36038	3.61015	2.868	2.4381	1.99199	1.46686	1.62901	2.90135	1.76518	1.72403	4.75373	2.41022	2.86734	1.56902	2.23024	3.28188	3.88925	3.59538	3.34584	3.44705	2.98654	2.17042	2.05614	3.81647	1.44168	2.17453	1.92037	1.88107	1.56244	1.39061	1.44754	2.43555	1.15571	1.29578	2.85407	2.28771	3.56226	1.52069	1.96234	1.81252	1.84284	1.51069	1.81855	-0.505498	0.384131	---	-0.337634	0.4483
RaChr01G03760	0.223933	0.262218	0.289016	0.303131	0.112513	0.229383	0.169959	0.035994	0.248001	0.20459	0.112453	0.24759	0.0983762	0.325834	0.196128	0.327976	0.262551	0.140575	0.16159	0.564882	0.319171	0.331837	0.258383	0.166714	0.11743	0.0533957	0.223029	0.151608	0.313512	0.328934	0	0.180942	0	0	0.107982	0.150214	0.421421	0.172367	0.264467	0.140167	0.209137	0.178339	0.15902	0	0.251425	1	---	0.0582227	1
RaChr01G03770	3.50858	6.2658	14.774	6.13979	10.1254	6.10473	8.6438	5.60484	6.77043	5.91562	8.85123	4.9518	2.9021	2.67184	9.47951	4.1325	5.18538	14.8541	13.6948	15.7733	5.93659	7.36679	5.11599	9.61383	9.33566	11.4267	5.63148	5.66003	7.02267	4.44061	10.393	11.0978	4.20685	6.4527	6.15497	4.206	6.68253	9.42275	7.53731	5.9571	4.25245	11.7704	5.80422	8.9791	0.830193	0.126611	---	-1.26789	0.00109005
RaChr01G03780	130.748	93.2654	27.5784	88.3546	35.5343	58.5276	64.6305	61.818	75.161	101.42	81.7938	100.72	112.641	178.883	70.606	97.0809	112.109	30.1768	27.8339	24.7245	86.304	83.623	95.1368	34.7876	36.5207	35.2946	53.5269	59.2282	62.8278	65.7046	67.9936	60.1935	63.9884	59.8079	61.6577	80.4398	74.8323	70.211	90.5799	81.0866	132.593	57.5441	116.8	71.0372	-0.486748	0.157958	---	1.67979	5.43643e-12
RaChr01G03790	4.33609	3.8877	14.4692	6.61266	7.58826	5.88825	4.84412	4.06021	5.68066	3.89868	6.94816	4.75373	4.27937	3.97517	4.51094	3.60774	3.54443	14.9947	13.8563	14.5566	5.93659	6.30491	7.59647	7.61327	6.34121	8.81029	6.02178	5.81164	5.83132	2.87817	5.56245	6.09173	3.87473	4.52652	3.77937	4.73175	5.35807	6.95215	3.43807	6.02718	2.23079	9.09529	4.92961	6.81957	-0.160137	0.879632	---	-1.1252	9.12584e-06
RaChr01G03800	9.97308	14.2971	4.39966	20.006	1.28266	1.40201	4.89007	3.27209	1.91776	1.27906	1.88168	12.9242	0.442693	16.5523	8.10662	5.18202	29.6026	3.84239	6.70598	2.6506	22.4058	20.9721	16.6399	2.27842	0.822008	0.74754	2.3418	1.11179	0.752429	3.70051	4.75736	6.21235	0.774946	2.02249	7.01883	0.450643	1.62548	3.67717	1.32233	0.981169	1.53367	2.25896	1.51069	1.87538	0.520442	0.852983	---	2.1824	0.0192365
RaChr01G03810	0.016506	0	1.3	0	0	0	0.0201047	0.035994	0	0	0	0.049518	0	0	0	0	0	1.92119	1.41391	0.564882	0	0	0	0	0	0	0	0	0	0	0	0.0603141	0	0	0.107982	0	0	0	0	0	0	0	0	0	-1.73744	0.619946	---	-7.42629	1.08192e-07
RaChr01G03820	38.4358	13.0001	5.72257	5.5006	13.6024	9.13292	15.0284	21.0982	11.3538	11.5063	24.7263	30.5526	41.8099	42.9449	11.1793	14.2998	13.5214	5.15442	6.62519	5.38811	5.93659	5.7076	4.85761	12.7258	13.5044	14.577	8.64237	9.60184	9.15455	19.0782	15.1504	10.8565	18.5987	22.3437	22.3523	10.7403	12.462	10.8591	8.39683	9.39119	16.731	18.4284	33.8712	21.8795	-1.56276	2.7491e-09	down	-0.0616676	1
RaChr01G03830	8.82871	10.2628	27.0505	2.65589	15.4217	10.772	13.5215	7.54049	18.7894	7.81259	17.7861	12.2309	7.67335	6.58184	13.6636	10.1673	6.95759	26.4281	26.7835	27.94	1.78736	5.5085	0.671797	15.0598	13.2108	17.9944	9.81327	12.5329	9.96968	6.74315	16.0286	17.7927	6.31028	8.86043	7.45075	17.3498	17.7599	21.2586	7.14061	10.2322	6.06497	24.0163	7.63295	21.709	0.215773	0.985944	---	-3.35603	5.42298e-09
RaChr01G03840	12.7414	12.9517	23.1963	22.5606	18.2456	17.5232	17.7277	13.5984	17.2827	19.0357	19.6303	12.2309	14.0678	11.9255	15.3634	10.1017	13.3901	24.2726	21.8954	23.4209	23.491	20.1093	24.0813	18.7275	17.3209	18.6885	16.5599	19.4564	16.5534	14.7198	19.1026	19.3608	9.29936	14.5427	16.9532	15.3219	18.5425	17.9837	19.6367	19.7635	17.7069	23.5408	14.1528	21.1975	0.0219055	1	---	-0.0385666	1
RaChr01G03850	19.5198	24.395	33.9649	31.9903	26.2626	23.4681	27.5596	26.9505	31.9734	31.1867	28.0876	17.6284	21.446	19.4849	29.2884	23.2863	20.6102	37.8616	30.6617	33.3715	31.3426	37.033	27.5954	27.0076	24.0144	27.7658	22.3586	24.1562	23.8896	24.999	28.9101	28.7698	27.1231	25.3293	28.3992	30.0429	29.6801	36.1971	34.9758	31.2572	27.3272	33.5277	21.4677	29.2673	0.321516	0.283222	---	-0.0873414	0.832366
RaChr01G03860	757.988	1102.47	284.271	315.181	672.927	741.116	1087.96	1554.6	901.664	980.918	902.238	646.012	907.275	720.679	1102.96	1095.9	1108.55	244.366	308.233	300.213	285.595	384.666	275.282	674.024	561.549	783.208	610.151	925.162	688.033	1185.89	970.867	1107.13	1398	1529.68	1736.13	887.992	973.663	843.336	884.113	888.589	1170.05	707.53	1092.86	906.321	0.540475	0.13196	---	0.148799	0.733261
RaChr01G03870	2.18838	1.55106	3.97809	3.78129	3.01529	2.39508	3.69758	4.25159	3.95402	3.1856	3.38935	2.57494	2.36103	1.62917	1.50365	1.63988	1.50967	4.68584	3.55498	3.69346	3.76622	3.65021	3.92743	2.50071	3.28803	3.25714	2.28605	2.83001	2.06918	4.19391	4.24503	2.65382	4.31756	4.3339	4.10331	4.206	4.0938	3.56226	2.7769	3.36401	3.4159	2.79398	3.73696	3.63711	-0.512831	0.243313	---	-0.0674825	0.978609
RaChr01G03880	1.29947	1.09247	2.36767	2.47301	1.43802	1.6871	2.05008	2.08195	2.31019	1.9541	1.92775	0.99036	1.27889	1.62917	0.915263	1.24631	1.11584	2.29606	1.93908	2.86786	2.29803	2.12376	2.99725	1.77828	1.46787	1.06791	1.5612	1.86983	1.63026	2.71371	2.04932	1.38722	1.43919	2.21511	2.59157	3.1545	2.16731	1.60876	1.38845	2.31276	2.16108	2.55619	1.35167	1.87538	-0.231506	0.857867	---	0.0734281	1
RaChr01G03890	18.3721	18.5688	19.8637	34.9209	17.6155	19.2302	20.2522	18.1688	23.47	26.0765	20.4342	17.6779	17.9537	19.4849	18.5014	17.7763	19.4288	21.2268	19.5928	18.7715	35.8749	30.5954	38.2924	17.2271	18.319	17.3002	18.9575	18.0413	20.6918	20.5584	21.0787	19.1196	19.1522	16.5651	18.7889	26.663	21.9139	21.8332	22.8764	26.6317	28.7215	19.5578	21.2291	20.5155	0.0170733	1	---	0.815792	1.90725e-08
RaChr01G03900	22.5621	27.9322	55.1244	71.4538	37.1605	27.3546	37.3279	26.9766	35.2896	34.1581	39.2325	25.7989	20.7082	21.1792	34.6493	23.6143	25.5331	58.901	49.8101	56.6621	71.1114	70.7477	72.5024	38.1219	32.939	40.4206	28.1016	23.8024	30.1598	27.9594	41.8647	42.1596	22.4734	29.0853	29.3711	27.1888	35.7606	42.9195	41.5874	31.6077	29.2792	48.2704	29.0211	40.406	0.307285	0.391462	---	0.374496	0.113083
RaChr01G03910	9.581	11.0302	10.5946	8.46014	13.1418	11.0907	10.5907	10.1315	11.0974	10.1594	11.7082	10.8444	9.29655	8.60201	12.4868	9.77369	10.8302	10.6369	11.1093	10.0375	8.80913	8.5614	8.00989	11.67	14.62	13.1353	10.6496	11.7749	10.8475	9.86802	10.6858	11.2184	7.19593	12.6165	10.5822	10.0644	11.6794	11.5486	9.8514	11.6339	8.99289	12.1271	10.8929	12.1047	0.198801	0.528296	---	-0.326768	0.0808093
RaChr01G03920	16.8624	17.0377	18.7907	35.6759	20.4905	21.405	32.0181	31.7928	23.8937	24.2973	19.2355	17.0342	16.6748	16.8782	18.1745	17.7107	15.2279	19.2588	19.4716	17.6417	34.7259	34.1129	38.1891	20.5614	20.1392	20.7709	22.5817	21.8821	19.7513	37.1695	30.9594	27.9254	29.5587	31.5893	34.2303	25.6115	19.9272	26.1424	25.9839	24.7395	22.1685	20.2118	19.8775	17.6172	0.0149857	1	---	0.925564	5.17185e-10
RaChr01G03930	3.89952	4.43565	4.71364	5.92448	2.956	3.47517	2.68179	2.96721	3.2144	3.32842	3.18862	3.46626	3.34479	4.8875	3.59568	4.78845	4.92283	4.96699	4.52452	4.64942	6.06426	5.97307	5.73611	2.72299	2.40731	3.7377	3.95876	2.83001	3.63674	3.53604	1.97613	2.53319	3.09979	2.02249	3.77937	3.37982	3.79279	2.4706	2.64467	3.92468	3.4159	2.79398	3.41892	3.35296	0.197913	0.740845	---	0.329317	0.239165
RaChr01G03940	0.415492	0.546038	0.432406	0.729033	0.277374	0.311886	0.3625	0.521105	0.312256	0.480463	0.18997	0.49518	0.295129	0.456167	0.65376	0.327976	0.656377	0.374867	0.444372	0.477977	1.02135	0.597307	0.568444	0.388999	0.176145	0.266979	0.557572	0.25268	0.125405	0.411167	0.0731901	0.603141	0.553533	0.577854	0.431928	0.225321	0.481624	0.229823	0.462817	0.490585	0.487986	0.297232	0.15902	0.11366	0.398456	0.742406	---	0.726125	0.162193
RaChr01G03950	85.9046	115.699	195.74	46.0949	111.773	77.9629	187.405	139.668	134.08	71.1602	132.257	96.263	71.7163	89.7346	143.696	118.465	84.9352	185.465	190.878	210.875	41.4285	60.0625	36.7938	116.866	90.3035	128.15	71.3692	85.709	76.8104	140.866	209.104	212.245	107.607	171.237	140.161	125.504	129.075	147.661	65.7862	87.254	60.4406	170.73	76.8065	149.235	0.429609	0.41299	---	-2.08663	5.46211e-11
RaChr01G03960	0.786132	1.31099	0.0694828	1.06037	0.185803	0.275815	0.0646061	0.132303	0.134394	0.386438	0.163715	0.544698	0.836198	0.977501	1.04602	1.70548	1.18148	0.0468584	0.16159	0	0.89368	0.995512	1.29192	0.0555713	0.234859	0.266979	0.111514	0.151608	0.564321	0	0.0731901	0.120628	0	0.288927	0.107982	0.225321	0.120406	0.0574558	0.528934	0.560668	0.0697123	0.0594463	0.318039	0.11366	0.743572	0.419138	---	3.75677	1.54756e-07
RaChr01G03970	8.16919	9.41822	6.15488	8.63444	6.69277	7.51548	9.09439	10.0355	5.80408	6.17436	5.90486	6.38782	8.21441	9.90534	7.45286	8.265	12.5368	5.76358	5.57485	7.12621	9.25597	6.57038	10.077	6.7797	6.51735	6.78126	8.36358	6.72129	7.46158	9.62132	8.856	8.80586	10.0743	9.34197	10.6902	5.78325	5.53867	6.09031	6.08274	5.9571	6.48324	5.40962	6.67883	5.62615	0.211235	0.640584	---	0.492799	0.042622
RaChr01G03980	3.64897	4.12794	9.77298	6.73779	7.65164	6.78657	4.69291	3.29162	5.70433	4.82381	5.55502	4.30806	3.83667	2.80217	4.83782	3.60774	3.93826	9.88712	9.655	9.77681	6.3196	6.50401	7.38977	7.83555	6.57607	8.54332	6.85814	6.16539	7.33618	2.54924	5.1965	6.33298	3.98544	3.08189	2.80753	4.88196	6.1407	6.09031	4.89264	5.32635	4.25245	7.07412	2.94186	6.64908	0.169728	0.89524	---	-0.534205	0.0932668
RaChr01G03990	112.812	113.022	80.9076	99.959	115.216	125.094	119.984	130.16	128.485	132.663	140.511	103.839	122.183	112.413	118.004	108.494	112.569	80.3153	82.9765	79.4312	98.4963	95.7019	105.679	109.198	115.668	120.781	123.502	136.093	115.686	116.607	110.956	132.389	123.549	128.284	138.649	139.324	132.025	114.107	127.671	126.361	143.956	129.117	152.5	139.915	0.00266798	1	---	0.305262	0.068885
RaChr01G04000	2.43294	14.0897	0.271711	1.49117	1.43384	3.40794	9.95203	10.4567	2.43229	7.41909	4.11854	1.43602	2.21346	3.64934	14.3827	14.9557	12.9306	0.234292	0.363577	0.217262	1.40435	1.72555	1.34359	2.27842	1.70273	0.320374	4.29331	3.2343	2.6962	14.0619	5.78202	10.0121	10.185	9.6309	11.5541	3.30471	1.86629	2.12586	8.33071	10.1621	3.76446	1.96173	9.14363	1.25025	2.53784	0.000108905	up	2.41388	0.000341315
RaChr01G04010	83.5175	94.3576	32.8046	55.8665	36.577	45.9103	39.3382	36.5178	37.1981	57.1772	38.8824	83.3388	71.0276	96.1861	71.9136	97.0153	114.144	33.2694	33.2067	31.9376	56.3657	49.842	61.3919	35.899	41.1004	32.7316	48.007	41.9449	47.7792	39.4721	38.132	40.4105	34.4298	36.79	38.3336	38.0793	38.4095	35.1055	55.3397	62.3042	53.8876	38.8185	42.9353	34.8935	0.176723	0.621227	---	0.768576	3.22454e-05
RaChr01G04020	10.5267	15.6638	8.84122	10.2582	10.6679	12.8462	17.6178	19.3674	11.2037	12.1043	9.16182	9.40842	12.5922	9.57951	14.8403	17.5139	14.6372	8.29393	8.88745	9.34229	10.4688	9.55691	10.7488	10.5585	10.9797	10.4656	13.4932	12.1286	12.9167	21.2162	15.9554	15.6817	18.8201	18.0098	21.2724	11.6416	11.7998	10.1697	11.7027	13.5261	11.0843	8.9764	9.30265	9.20642	0.569494	0.00577103	---	0.215477	0.314561
RaChr01G04030	18.8675	23.1572	19.7769	19.1356	19.4737	19.3545	21.2553	26.0841	18.9934	17.1075	19.1588	17.777	18.298	20.5275	22.3586	22.6959	24.4172	20.9457	18.7444	19.6405	17.4906	20.1757	19.7405	17.116	20.3741	20.9311	17.9538	19.3553	20.7545	23.7655	20.6396	19.3608	23.2484	29.9521	25.0518	18.7768	18.7833	19.4201	15.6697	18.7824	16.8704	21.4007	17.0946	18.9811	0.297911	0.169734	---	-0.0464264	0.960813
RaChr01G04040	0	0	0	0	0	0	0	0	0	0	0	0	0	0	0	0	0	0	0	0	0	0	0	0	0	0	0	0	0	0	0	0	0	0	0	0	0	0	0	0	0	0	0	0	0	1	---	0	1
RaChr01G04050	0	0	0	0	0	0	0	0	0	0	0	0	0	0	0	0	0	0	0	0	0	0	0	0	0	0	0	0	0	0	0	0	0	0	0	0	0	0	0	0	0	0	0	0	0	1	---	0	1
RaChr01G04060	7.33615	9.06687	8.49554	11.025	9.52258	10.6527	9.95254	4.79611	7.29841	7.6812	6.40342	7.57625	7.32903	7.10317	8.30275	8.92095	9.97693	9.93398	7.51393	8.03871	11.8093	9.22508	12.0407	9.11369	9.62924	9.82481	10.6496	10.4609	10.8475	8.63452	11.2713	9.95183	6.42099	3.75605	4.2113	7.3605	6.26111	8.27363	7.80178	8.41002	6.83181	7.60913	5.40667	6.19444	0.304173	0.401035	---	0.380114	0.105997
RaChr01G04070	25.0236	29.5314	30.8401	41.605	30.2901	28.5767	32.792	27.476	31.5512	31.4835	32.8098	24.9075	28.3324	21.8309	32.4919	27.55	28.5524	31.114	29.773	31.6334	42.1306	38.294	44.3903	30.5642	27.9483	32.3578	26.4289	31.8377	27.4636	29.1929	34.9849	34.1981	21.9199	29.0853	31.4227	26.663	35.7004	32.2901	30.3476	33.3597	30.7431	35.7867	27.3514	35.2913	0.236502	0.369225	---	0.432769	0.0087271
RaChr01G04080	4.07199	4.41249	7.07195	5.29779	5.83164	4.83367	3.6249	3.68334	6.69574	5.11705	5.39785	3.96144	4.27937	3.97517	4.64169	4.26369	4.33209	7.59106	7.15036	6.47442	5.68125	4.57935	5.63276	6.11284	5.40177	5.98032	4.90663	5.20521	4.38917	3.53604	3.6595	3.67916	2.87837	3.85236	4.31928	7.06007	5.9601	7.06706	5.42157	5.74685	4.18274	5.94463	4.8501	5.39883	0.114008	0.895405	---	-0.411191	0.0396015
RaChr01G04090	0.557093	0.153011	0.0134658	0.0212781	0.248789	0.116719	0.169499	0.177895	0.0451034	0.162206	0.157899	0.396144	0.688634	0.586501	0.065376	0.262381	0.131275	0	0.0403975	0	0.0638343	0	0	0.111143	0.528434	0.106791	0.111514	0.050536	0.188107	0.0822335	0.36595	0.0603141	0.221413	0.096309	0.215964	0.0751071	0.060203	0	0.0661167	0.420501	0	0.178339	0.23853	0.0568298	-1.81247	0.11	---	0.333733	1
RaChr01G04100	0	0	0	0	0	0	0	0	0	0	0	0	0	0	0	0	0	0	0	0	0	0	0	0	0	0	0	0	0	0	0	0	0	0	0	0	0	0	0	0	0	0	0	0	0	1	---	0	1
RaChr01G04110	0	0.021792	0	0	0	0.0209008	0	0	0	0.0233612	0	0	0	0	0.065376	0	0	0	0	0	0	0	0	0	0	0	0	0	0.0627024	0	0	0	0	0	0	0	0	0	0	0.0700835	0	0	0	0	1.95412	0.544135	---	0	1
RaChr01G04120	78.7011	112.724	123.766	105.64	128.296	99.3931	132.487	117.642	134.083	122.271	171.424	86.3594	80.4717	69.2722	148.796	84.2899	105.086	117.849	122.526	130.922	101.177	119.262	96.4804	118.534	118.076	148.28	95.9582	107.541	94.6806	93.9106	140.159	163.391	87.2368	133.195	132.494	120.096	140.755	141.399	130.184	136.663	99.9674	206.873	110.996	196.404	0.518011	0.150327	---	-0.228612	0.495788
RaChr01G04130	1.36605	1.02622	2.7785	2.36713	2.11712	1.51518	1.64735	1.39865	2.09872	1.21282	1.85526	1.43602	1.03295	1.62917	1.3729	1.24631	0.459464	3.18637	2.58544	2.5637	2.29803	2.32286	2.48048	1.72271	2.17245	2.4562	0.780601	2.07198	1.69296	1.31574	1.75656	1.86974	2.10343	1.44463	0.647892	2.17811	2.1071	2.01095	1.12398	0.911086	1.60338	2.25896	1.03363	2.27319	-0.399409	0.645914	---	-0.227449	0.70287
RaChr01G04140	0	0	0	0	0.0177986	0	0.0993237	0.035994	0	0.0232374	0	0	0	0	0	0	0	0	0	0	0	0	0	0	0	0.0533957	0	0	0	0.164467	0.0731901	0.0603141	0	0	0.107982	0	0	0	0	0	0.0697123	0	0	0	0	1	---	0	1
RaChr01G04150	0.902509	0.961691	0.0144842	0	0.110417	0.129509	0.294957	0.341393	0.17453	0.753814	0.358629	0.891324	1.2297	0.586501	0.523008	1.3775	0.984565	0	0	0.0434525	0	0	0	0.277856	0	0.0533957	0.111514	0.151608	0.125405	0.411167	0.29276	0.180942	0.110707	0.481545	0.431928	0.225321	0.240812	0.0574558	0.793401	0.770919	0.697123	0.178339	0.556569	0.340979	0.0744596	1	---	-1.53887	0.469698
RaChr01G04160	0	0	0	0	0	0	0	0	0	0	0	0	0	0	0	0	0	0	0	0	0	0	0	0	0	0	0	0	0	0	0	0	0	0	0	0	0	0	0	0	0	0	0	0	0	1	---	0	1
RaChr01G04170	0	0	0	0	0	0	0	0	0	0	0	0	0	0	0	0	0	0	0	0	0	0	0	0	0	0	0	0	0	0	0	0	0	0	0	0	0	0	0	0	0	0	0	0	0	1	---	0	1
RaChr01G04180	0	0	0	0	0	0	0	0	0	0	0	0	0	0	0	0	0	0	0	0	0	0	0	0	0	0	0	0	0	0	0	0	0	0	0	0	0	0	0	0	0	0	0	0	0	1	---	0	1
RaChr01G04190	48.7171	60.2764	1.14518	35.1049	4.89777	15.0579	14.5928	28.5194	4.87725	12.8472	3.76491	37.9803	24.6924	83.4786	25.3005	50.1803	105.348	1.6869	1.00994	0.738692	34.0875	24.8214	46.4057	6.16841	6.86964	1.65527	19.4593	5.96325	19.7513	19.3249	12.1496	12.3041	24.3555	28.7001	32.5026	4.58154	4.93664	5.11356	16.9259	14.0868	7.52893	2.61564	6.91736	1.76172	0.307599	0.926457	---	4.93211	7.08973e-12
RaChr01G04200	0.163873	0.0437585	0.0134658	0	0.0177986	0	0	0	0	0	0	0.148554	0.147564	0.1955	0	0	0.131275	0	0.0403975	0	0	0	0	0	0	0.0533957	0	0	0	0	0	0	0	0	0	0	0	0	0	0	0	0	0	0	-1.72334	0.307252	---	-1.53496	0.470259
RaChr01G04210	59.2297	42.5792	14.7789	13.5658	28.7348	36.8155	36.6494	59.4234	31.3981	33.3969	47.7968	47.2402	74.4708	55.9782	40.0755	46.2446	41.4174	14.3855	15.351	14.6	11.554	15.3972	13.746	24.4514	28.5941	33.1587	31.3913	44.0674	34.9879	47.202	28.9101	33.8362	54.9105	62.8898	60.4699	33.2725	41.9615	18.9604	17.3887	23.2677	59.5343	30.3176	63.2898	49.7829	-0.476221	0.375206	---	-0.123692	0.908559
RaChr01G04220	7.74345	10.444	6.73483	17.1425	5.67839	6.73309	6.625	8.02436	8.99853	9.90294	6.29777	5.74409	5.95176	11.5345	8.695	12.5943	10.0426	7.40362	5.97883	6.82204	16.8523	16.5919	17.9835	5.55713	5.87149	5.60655	6.91389	5.7611	7.52429	7.81218	6.51392	5.5489	7.30664	8.66781	8.09865	10.2146	6.38152	10.3995	9.91751	11.8441	7.9472	6.36076	6.28128	6.25127	0.445331	0.189477	---	1.34898	2.10266e-09
RaChr01G04230	11.8991	17.9431	7.02564	10.6278	7.84181	8.15305	10.374	13.7487	8.85878	9.52999	9.2806	14.1126	7.37822	14.2063	12.7483	12.4631	28.618	7.35677	6.4636	7.25657	9.83048	11.6143	10.4387	7.27984	7.80908	8.43652	7.86177	7.63093	8.96644	10.9371	11.1981	8.9868	13.5062	14.35	13.3898	8.48711	8.60903	9.4802	9.8514	10.5125	8.22605	10.3437	8.34853	9.14959	0.595188	0.0983016	---	0.596778	0.0389408
RaChr01G04240	17.5268	2.55882	2.35469	4.27711	0.614993	0.7608	2.02418	2.07216	0.336376	0.749144	0.512457	9.11131	3.00047	40.4685	0.523008	1.63988	5.51357	5.57615	1.00994	0.477977	6.06426	2.32286	4.4442	1.167	0.411004	0.266979	0.947873	0.707504	0.627024	2.79594	2.85441	0.422199	3.21049	1.92618	1.07982	0.300429	0.421421	0.287279	1.05787	0.841002	0.348562	0.594463	0.715589	0.227319	-2.77156	0.0603907	---	0.861206	0.555836
RaChr01G04250	5.50178	7.36109	3.12122	2.13679	9.6355	8.89498	7.64712	8.18754	8.1951	10.9802	7.97577	4.75373	5.95176	5.79984	7.77974	8.46178	5.84175	2.67093	3.43379	3.25894	1.14902	2.05739	3.20396	8.22455	10.2164	10.4656	9.53448	9.50076	7.64969	6.08528	9.07557	7.78052	9.41006	6.83794	8.31461	8.56221	6.1407	9.88239	12.4299	16.0491	4.46159	12.0082	5.72471	6.19444	0.420446	0.517725	---	-0.531996	0.235918
RaChr01G04260	0.770176	1.11447	2.12438	0.632437	1.72804	1.19753	0.555859	0.602691	1.26673	0.665782	1.1591	0.74277	0.590257	0.977501	0.849887	1.11512	1.37839	2.2492	1.77749	2.34643	0.702177	0.730042	0.46509	1.50042	1.76145	1.92225	0.947873	1.51608	1.12864	0.164467	0.658711	0.844398	0.774946	0.385236	0.647892	0.976393	1.44487	1.37894	0.528934	0.841002	0.627411	1.54561	0.795099	1.1366	0.552613	0.403346	---	-1.75532	1.6275e-06
RaChr01G04270	16.3458	24.5455	42.2942	38.829	30.9276	24.8854	22.3025	22.3017	34.4269	24.5636	30.9931	16.9847	16.478	15.5748	31.3151	22.9583	19.3631	42.688	40.4379	43.7567	37.0877	44.9308	34.4684	29.7862	29.9446	33.052	25.6483	25.3691	23.6388	16.7756	22.6889	27.4429	21.6985	24.3662	20.8405	36.8776	32.3892	34.0138	26.9095	27.1223	19.6589	38.4023	20.9906	33.5864	0.585744	0.0672598	---	-0.123895	0.775029
RaChr01G04280	65.0336	32.9054	21.376	17.2645	26.8187	27.3668	22.3456	24.0119	23.3704	25.2249	37.1099	56.3515	60.3538	78.3956	28.0463	33.5848	37.0853	20.524	22.7034	20.9007	16.3416	18.4502	17.0016	27.5078	27.4786	25.4698	29.161	26.2282	26.7112	23.4365	23.2745	20.3259	26.791	24.944	20.3006	22.7575	25.4057	21.9481	23.6037	25.5805	26.4907	31.9227	45.4796	33.9274	-0.981611	2.21192e-06	---	-0.308798	0.17009
RaChr01G04290	8.29473	7.56023	2.18919	2.68629	3.67459	3.01875	5.19429	6.28264	3.13308	3.54418	3.41049	7.37818	6.49283	11.0132	6.40684	6.62512	9.64874	1.96805	2.38345	2.21608	2.87254	3.11927	2.06707	4.33456	3.69904	2.99016	3.17816	2.93109	2.94701	6.49645	5.70883	3.37759	7.97088	5.58592	5.29111	2.85407	3.67238	2.87279	3.43807	2.66317	4.5313	3.2101	4.29353	2.72783	-0.126945	0.946859	---	0.282155	0.490455
RaChr01G04300	120.399	116.9	49.4411	72.8893	90.3965	85.5446	137.432	129.857	103.968	115.103	139.118	108.593	125.528	127.075	113.362	112.233	125.105	45.8744	51.8704	50.5787	68.6219	73.6679	76.3782	89.4698	82.6705	99.0491	80.0674	96.1194	80.4472	130.011	142.355	139.929	125.099	117.401	147.071	105	115.951	90.9525	106.051	106.036	133.22	125.432	140.812	151.11	-0.042335	1	---	0.559914	0.000991149
RaChr01G04310	0.56913	0.873823	0.25938	0.0778517	1.14237	1.32589	0.702113	0.745501	0.770148	0.663965	1.40481	0.643734	0.737822	0.325834	0.849887	0.983928	0.787652	0.28115	0.32318	0.17381	0.0638343	0.0663675	0.103353	0.944712	1.46787	1.01452	1.28242	1.56662	1.12864	0.986802	0.878281	0.241256	1.10707	0.481545	0.647892	0.901286	0.662233	0.746925	0.595051	0.490585	0.90626	1.01059	2.06726	1.1366	0.57355	0.449037	---	-1.61647	0.0566309
RaChr01G04320	7.39003	3.45268	4.09454	6.02059	7.68338	6.09178	9.00166	6.46941	6.01424	5.19103	7.76307	6.53637	9.24736	6.38634	2.48429	4.26369	3.61007	3.32694	4.52452	4.43215	5.36208	4.84482	7.85486	8.22455	6.86964	7.95596	8.4751	5.91271	3.88755	8.30558	9.95385	8.74555	7.97088	4.52652	6.91084	6.00857	6.86314	5.17102	5.09099	4.76568	5.71641	5.82574	9.22314	8.24032	-1.09893	0.00298672	down	0.559348	0.0988648
RaChr01G04330	26.34	45.5634	44.9796	34.6743	31.2532	29.3778	37.2078	42.9859	32.5673	32.0361	34.9866	26.4426	23.7087	28.8689	51.0586	39.4227	46.2089	47.0458	42.0942	45.7989	31.3426	39.0904	33.5899	32.6203	27.7134	33.4257	27.3768	30.2205	30.5361	34.5381	39.4495	37.636	39.633	42.5686	46.7562	32.221	32.329	33.152	30.8765	35.8828	29.3489	36.4406	27.0334	41.4857	0.791647	0.000355108	---	-0.375586	0.0761519
RaChr01G04340	0.15311	0.17473	0.358733	0.165497	0.221803	0.202686	0.425446	0.599709	0.169562	0.181105	0.255232	0.099036	0.295129	0.0651667	0.196128	0.196786	0.131275	0.28115	0.403975	0.391072	0.127669	0.26547	0.103353	0.222285	0.176145	0.266979	0.167272	0.25268	0.188107	0.328934	0.585521	0.361885	0.885653	0.481545	0.431928	0.150214	0.301015	0.0574558	0.264467	0	0.278849	0.356678	0.23853	0.170489	0.120401	1	---	-1.13311	0.117264
RaChr01G04350	0.388553	0.480909	0.0134658	0.0434006	0.374184	0.681729	0.449103	0.884678	0.0392196	0.1362	0.322487	0.544698	0.295129	0.325834	0.261504	0.393571	0.787652	0	0.0403975	0	0.0638343	0.0663675	0	0.44457	0.411004	0.266979	0.613329	0.303216	1.12864	0.740101	0.36595	0.241256	0.99636	0.577854	1.07982	0	0.060203	0.0574558	0.19835	0.210251	0	0.297232	0.556569	0.11366	0.292152	0.96564	---	1.12304	0.586197
RaChr01G04360	10.6337	17.172	0.410208	9.13922	13.8473	30.2646	9.13023	23.1584	5.6807	9.81335	17.6456	4.30806	24.7908	2.80217	16.4747	14.103	20.9384	0.140575	0.525167	0.564882	7.02177	8.09683	12.2991	11.4477	13.9154	16.1789	17.3405	49.6263	23.8269	9.29238	6.87987	11.2184	17.2702	21.8621	30.3429	5.03218	8.84984	3.16007	4.29759	8.69035	16.4521	17.18	17.9692	17.7877	0.688337	0.506182	---	4.44208	3.60424e-11
RaChr01G04370	21.7785	14.4184	27.7322	28.1819	17.4509	17.0881	9.90978	10.4094	23.9682	23.8972	26.5609	21.4413	21.1509	22.7432	14.3173	13.119	15.8187	29.3333	28.965	24.8983	27.8956	28.538	28.1121	17.1715	18.7888	16.3925	17.3405	17.1822	16.7415	8.79898	10.9785	9.95183	9.41006	8.86043	12.9578	22.0064	25.7669	24.1314	22.1491	22.0062	27.5364	25.6808	31.3269	22.6751	-0.593663	0.00108437	---	0.0231998	1
RaChr01G04380	7.33513	10.1329	25.262	11.2613	17.4889	13.439	14.8643	10.0533	13.2161	10.4851	14.9393	8.76468	6.98471	6.25601	12.8791	8.52738	8.99236	25.9595	24.8849	24.9417	10.0858	12.7426	10.9555	17.7272	15.0897	19.6496	13.0472	12.7856	14.4843	11.5949	16.8337	16.1642	9.52077	11.4608	9.17846	10.8905	13.2447	15.5131	12.2977	10.6527	8.5049	19.5578	9.85922	15.4009	0.461767	0.184517	---	-1.16581	3.20209e-07
RaChr01G04390	4.30467	4.9987	13.1308	6.44241	8.5523	5.91846	5.50888	4.48715	7.88254	4.37243	6.46458	5.89264	5.06638	1.955	8.10662	3.80452	3.08497	14.0575	12.0385	13.2965	7.02177	7.49952	4.80593	8.39126	7.28064	9.985	5.91026	6.01378	5.83132	3.78274	5.9284	6.8155	5.75675	4.14129	3.5634	8.26179	7.28456	8.10126	5.35546	4.48534	3.27648	7.37135	4.29353	7.72885	0.202025	0.861005	---	-1.03014	0.00183757
RaChr01G04400	17.2919	14.0704	2.35388	18.6526	6.56032	10.095	17.688	29.0751	9.48321	14.2771	10.7506	15.4001	17.7077	18.768	12.2253	16.3332	13.6526	2.48349	2.66623	1.91191	19.661	15.2645	21.0324	6.05727	8.33751	5.28618	10.7611	11.6233	7.9005	25.7391	15.4431	11.8819	33.9869	32.9377	20.3006	8.93775	8.30801	11.2039	13.7523	14.8577	14.2213	8.91695	16.4585	6.8764	-0.296585	0.603461	---	2.98252	5.56935e-22
RaChr01G04410	11.6739	11.0985	1.66926	14.6347	4.43615	6.99691	12.6098	22.1225	9.56617	12.5184	7.32614	10.7454	10.5263	13.7502	10.0025	12.8567	10.4364	2.34292	1.5351	1.12976	13.469	15.3972	15.0379	3.77885	4.40362	5.12599	7.75025	6.46861	6.77186	17.5157	11.93	8.38366	22.1413	25.3293	18.8968	9.76393	8.24781	10.6868	11.901	13.1757	12.4785	5.52851	12.2445	4.2054	-0.0704174	1	---	3.13319	2.44114e-25
RaChr01G04420	32.7074	35.4991	5.99826	14.57	13.473	23.5713	27.1666	37.1172	23.5104	33.4774	31.418	26.0465	33.4971	38.5787	34.9108	37.4549	34.1316	7.02876	5.53446	5.43156	13.469	17.3219	12.9192	12.5035	14.62	13.2955	22.0241	23.0444	25.6453	30.0152	29.3492	22.1353	39.1902	40.7387	31.4227	25.8369	25.0444	19.6499	31.5377	29.8556	39.0389	25.3241	41.8222	27.1078	0.119895	0.854376	---	1.27919	8.38765e-10
RaChr01G04430	0	0.065449	0	0.0385037	0	0	0	0	0.0692234	0.0454001	0.0265033	0	0	0	0.130752	0.0655952	0	0	0	0	0.0638343	0	0.0516767	0	0	0	0	0	0	0	0	0	0	0	0	0.150214	0	0.0574558	0.0661167	0.0700835	0	0	0.0795099	0	3.26712	0.171621	---	2.64108	0.138046
RaChr01G04440	6.43759	170.913	4.15287	72.8751	16.6466	45.6836	156.127	127.87	53.0714	85.9218	26.6239	4.60517	7.08309	7.62451	173.965	174.286	164.488	3.98296	4.56492	3.91072	68.4942	70.084	80.0472	12.059	25.5997	12.281	54.3633	34.9709	47.7165	142.099	162.409	163.873	115.688	104.977	162.945	50.3969	37.6871	71.1303	103.34	94.4025	60.0223	27.7614	39.0393	13.0708	4.73194	3.172e-37	up	4.13019	3.11487e-31
RaChr01G04450	0	0.0218651	0	0	0.0177986	0.0168453	0.0201047	0	0.0191519	0.0894779	0.0198154	0	0	0	0	0.0655952	0	0	0	0	0	0	0	0	0	0.0533957	0	0.050536	0	0	0	0.0603141	0	0	0	0	0	0.0574558	0.19835	0.0700835	0	0.0594463	0	0	1.95492	0.549155	---	0	1
RaChr01G04460	18.0807	15.604	5.88262	11.3724	10.0489	9.89321	20.4671	20.1528	10.4199	24.5107	13.4608	14.5088	12.4938	27.2397	10.264	18.8914	17.6565	5.71672	5.41326	6.51787	10.7242	8.09683	15.2963	10.7253	11.6255	7.79578	13.3817	7.83308	8.46482	23.5188	24.3723	13.5104	25.0197	13.1943	22.2443	7.96136	8.18761	15.1109	24.0665	33.7803	15.6853	13.1971	20.5931	6.59225	-0.210199	0.904684	---	0.952399	0.0258649
RaChr01G04470	7.44939	8.72031	1.70352	6.38721	3.78083	3.82421	7.02625	8.8962	3.41161	6.12812	4.74014	5.99168	7.62416	8.73234	5.36083	10.8888	9.91129	1.92119	1.49471	1.69465	5.68125	6.50401	6.97635	3.88999	4.46233	2.99016	4.23755	3.28484	3.95025	9.78579	4.53779	6.75518	6.97452	11.0755	8.63856	3.75536	3.49177	2.9877	4.95876	7.70919	5.71641	4.28014	7.55344	2.38685	0.229826	0.774608	---	1.9062	1.32179e-08
RaChr01G04480	122.511	193.682	107	67.6318	204.003	192.055	229.95	255.398	244.398	220.997	263.88	130.43	155.188	81.9146	245.683	171.597	163.766	92.3579	112.669	115.975	60.8979	94.9718	47.0258	186.886	176.673	248.45	169.335	244.493	162.336	201.637	220.961	267.252	215.546	256.182	294.467	262.274	247.073	223.848	220.632	217.399	224.962	262.337	241.233	288.07	0.660314	0.0801796	---	-0.66254	0.027024
RaChr01G04490	6.93075	6.07049	8.07796	19.0115	13.6795	13.6827	9.48057	7.73096	13.6506	13.7713	12.8212	7.72481	7.91929	5.14817	8.04124	5.57559	4.59464	8.1065	7.95831	8.16907	17.1076	17.1892	22.7377	12.6147	11.9778	16.4459	14.3296	14.5544	12.1643	8.55228	8.49005	11.3994	8.303	7.22317	7.66672	14.1201	13.8467	12.985	13.2233	12.4749	15.6156	11.8298	12.483	14.1506	-0.20094	0.640584	---	1.23721	9.78968e-11
RaChr01G04500	0	0	0	0	0	0.0209008	0.0445014	0.064206	0	0	0	0	0	0	0	0	0	0	0	0	0	0	0	0	0	0	0	0	0.0627024	0	0.0731901	0.0603141	0	0.192618	0	0	0	0	0	0	0	0	0	0	0	1	---	0	1
RaChr01G04510	32.8046	44.5051	28.5052	75.4482	25.8874	30.1843	37.1023	43.1459	35.6778	37.1579	25.7748	30.1069	30.0539	38.2529	39.4217	47.4909	46.6028	33.2694	26.218	26.028	71.2391	84.6185	70.487	27.4522	24.9538	25.2562	29.4398	29.2603	31.8528	48.6	29.7152	32.9918	47.161	44.5911	37.6857	39.281	34.2555	33.4967	35.4386	35.5323	40.5028	24.2541	30.8498	22.2204	0.441324	0.147351	---	1.40425	3.7333e-11
RaChr01G04520	19.5939	23.328	25.7342	23.4002	20.6566	19.4477	27.5788	24.963	26.1368	25.3735	24.6704	17.4798	18.298	23.0039	25.7581	21.712	22.5137	27.3653	23.5921	26.2453	22.0228	26.2151	21.9626	21.2838	19.4346	21.2515	20.6302	19.1531	18.5599	23.7655	31.1058	27.8651	22.252	28.989	23.648	22.1566	25.2853	30.9687	25.9178	28.1736	22.0291	30.3771	17.0946	26.5395	0.253998	0.511571	---	-0.137584	0.676108
RaChr01G04530	6.56691	8.71263	28.6489	13.5632	14.9019	9.72692	8.1972	6.62708	12.2542	6.86244	12.647	8.71517	5.90257	5.08301	11.6369	7.67464	6.82632	30.0362	25.4504	30.4602	12.8307	15.1981	12.6608	12.8925	15.2072	16.6061	8.75388	9.95559	10.4713	4.44061	10.3198	9.8312	6.19957	8.28257	5.3991	8.11157	13.4253	15.2258	8.00013	7.35877	5.22842	16.4072	7.15589	14.3779	0.405226	0.630649	---	-1.07865	0.0144039
RaChr01G04540	56.8441	48.8275	28.807	44.7572	42.2536	43.1205	38.8466	44.573	47.4226	56.3308	45.3032	52.192	53.3691	64.9712	46.2862	49.8524	50.3441	29.6145	29.6922	27.1144	45.7054	39.8868	48.6795	42.512	42.9206	41.3283	43.3791	41.3384	44.6441	41.8568	37.1074	37.5757	42.2899	43.9169	47.5121	52.8003	46.7777	42.6896	56.6621	57.1181	55.2121	40.1857	52.4765	43.2475	-0.217741	0.337237	---	0.636711	9.85942e-06
RaChr01G04550	6.11746	2.16278	7.47507	6.06296	6.50287	4.71094	4.5812	3.05905	4.25743	3.59761	4.38685	6.09071	4.18099	8.08067	2.09203	2.16464	2.23168	6.84132	7.67552	7.90835	6.57493	5.3094	6.30456	6.27956	6.92835	6.3007	4.96239	3.84073	5.3297	3.61827	4.75736	5.36796	4.09615	1.73356	3.34744	3.1545	4.27441	5.34339	4.36371	2.94351	3.48562	4.93405	3.73696	4.48955	-1.48907	2.18123e-05	down	-0.30101	0.411765
RaChr01G04560	3.16631	3.53986	3.8352	3.52848	2.28786	2.58657	4.03921	3.41277	2.59675	2.49601	1.99322	3.66433	2.9021	2.9325	2.87654	3.41095	4.33209	3.56124	4.12054	3.82382	2.61721	4.24752	3.72072	2.66742	2.11374	2.08243	2.17453	2.32465	3.26052	4.02944	3.80589	4.2823	3.09979	3.46712	3.67139	2.85407	2.40812	2.52805	2.31409	2.87342	2.30051	1.60505	1.98775	2.38685	0.156232	0.854772	---	-0.121044	0.800444
RaChr01G04570	7.21638	12.5161	8.36091	7.37392	9.62538	11.1184	12.0554	11.3229	8.90022	11.5808	9.02345	7.72481	6.88634	7.03801	13.2713	14.0374	10.2395	8.85623	7.79672	8.42978	7.78778	8.95961	5.37438	8.28012	11.6255	8.97048	11.2072	10.3599	11.788	12.0061	12.8815	11.2787	12.842	10.1124	11.0142	7.88625	9.39167	9.42275	12.2316	11.9843	10.5266	9.86809	8.9051	8.29715	0.793057	0.00264446	---	-0.188167	0.53967
RaChr01G04580	0.569899	0.174496	0.936331	0.0221225	0.463177	0.204427	0.153609	0.206107	0.53411	0.13992	0.588316	0.99036	0.393505	0.325834	0.392256	0.0655952	0.0656377	0.796592	0.96954	1.04286	0	0.0663675	0	0.44457	0.411004	0.533957	0.223029	0.202144	0.188107	0	0.21957	0.241256	0.221413	0.288927	0.107982	0.600857	0.541827	0.459646	0	0.280334	0.139425	0.594463	0.318039	0.852447	-1.68679	0.0804587	---	-5.09346	3.81952e-08
RaChr01G04590	5.68981	5.79009	5.63514	7.89526	4.90563	5.0223	6.16902	5.53383	5.25859	5.18222	6.72761	5.24891	6.54202	5.27851	4.9032	6.29714	6.16994	5.62301	5.37287	5.90954	7.46861	8.3623	7.85486	4.16785	5.63663	4.91241	4.68361	5.0536	5.3297	6.24975	5.56245	6.69487	5.86745	5.87485	4.85919	4.43132	5.59888	5.74558	5.68604	5.88701	3.9736	7.25245	6.28128	6.64908	0.0207598	1	---	0.485944	0.0111568
RaChr01G04600	0.033012	0.021792	0.145193	0.0950773	0.0719195	0.0545914	0.0548223	0.064206	0.0642553	0.0220389	0.057702	0.099036	0	0	0.065376	0	0	0.140575	0.121192	0.17381	0.0638343	0.0663675	0.15503	0.0555713	0	0.160187	0	0.101072	0.0627024	0.164467	0	0	0	0.192618	0	0.0751071	0.060203	0.0574558	0.0661167	0	0	0.0594463	0	0.11366	-0.554422	1	---	-0.513613	0.725216
RaChr01G04610	0	0	0	0	0	0	0	0	0	0	0	0	0	0	0	0	0	0	0	0	0	0	0	0	0	0	0	0	0	0	0	0	0	0	0	0	0	0	0	0	0	0	0	0	0	1	---	0	1
RaChr01G04620	10.8827	10.4629	9.46282	12.3338	10.0622	9.16651	12.3836	13.1045	11.0684	9.9204	12.6893	9.9036	10.4279	12.3165	11.31	9.83928	10.2395	9.93398	9.93778	8.51669	11.171	13.7381	12.0923	9.2804	10.3338	10.5724	8.41934	9.29862	9.78157	11.6772	13.8329	11.6406	13.7276	12.5202	13.0658	11.942	10.1743	11.089	9.98363	9.25102	10.5266	11.1165	13.1986	13.7528	-0.0506957	1	---	0.380673	0.020562
RaChr01G04630	0.486072	0.196623	0	0	0.171953	0.119034	0.100601	0.105907	0.0451034	0.111393	0.133475	0.346626	0.590257	0.521334	0.196128	0.13119	0.262551	0	0	0	0	0	0	0.222285	0.293574	0	0.0557572	0.050536	0.25081	0.0822335	0.21957	0	0.221413	0.096309	0	0.0751071	0.060203	0	0.264467	0	0.0697123	0.0594463	0	0.340979	-1.27029	0.305009	---	0	1
RaChr01G04640	22.2814	18.8983	10.6675	14.2586	15.4296	14.9088	19.7066	26.5424	15.2017	17.1495	14.9183	20.0053	20.5114	26.3274	17.39	18.8258	20.479	11.4334	10.7053	9.86372	13.5967	16.26	12.9192	14.3374	17.3209	14.6304	14.9429	13.5436	16.2399	25.7391	17.6388	15.742	24.7983	31.3967	23.4321	15.397	14.8099	15.3981	15.7358	16.9602	18.7526	12.8404	19.2414	12.673	-0.234727	0.492606	---	0.416655	0.0511771
RaChr01G04650	11.0207	11.9754	5.52346	14.4156	6.51094	8.78877	6.17828	12.4967	5.99363	8.42366	5.54145	10.7949	9.69006	12.5772	8.695	13.2502	13.9808	5.76358	4.7669	6.0399	15.2564	9.95512	18.0352	7.44655	7.28064	4.80562	9.19994	6.56968	10.5967	8.63452	6.22116	3.67916	11.7349	12.9054	12.8499	4.58154	6.56213	6.83724	9.05799	7.49894	8.71404	5.17183	6.67883	4.7737	0.122033	0.947357	---	1.38699	1.47719e-07
RaChr01G04660	37.8307	32.0083	17.5832	50.6186	24.5344	28.2083	22.7127	26.0836	25.7065	32.9486	31.0959	35.4549	38.4159	39.6214	27.9809	34.3719	33.6721	16.8222	16.765	19.1626	50.1099	38.0286	63.7174	24.8404	25.4823	23.2805	28.938	28.098	27.589	23.9299	22.6157	21.5925	24.0233	27.4481	26.7795	25.8369	24.623	26.6595	30.3476	33.9905	34.5076	27.8209	36.654	28.8127	-0.240561	0.399236	---	1.52711	1.71272e-19
RaChr01G04670	5.78793	5.80916	11.5923	4.76549	8.87199	7.70546	7.43123	6.91652	6.97714	4.72895	6.35003	7.67529	6.88634	2.80217	7.12598	5.57559	4.72591	11.1054	12.2	11.4715	5.55358	4.71209	4.03078	7.94669	9.21823	9.45104	7.3042	8.2879	7.52429	5.67411	8.41686	8.20272	8.63512	6.06747	6.04699	6.309	6.92334	7.69907	3.70254	5.18618	5.29813	7.07412	5.72471	6.25127	-0.00951923	1	---	-1.28552	1.00023e-06
RaChr01G04680	4.60882	2.77751	0	0.459679	0.151656	0.285715	0.0201047	0	0.0500714	0.162082	0.110709	6.14023	2.01671	5.66951	0.457632	2.49262	5.38229	0	0	0	0.383006	0.53094	0.46509	0.166714	0.234859	0.0533957	0.278786	0.202144	0.376214	0	0	0.0603141	0	0	0	0.150214	0	0	0.0661167	0.350418	0.0697123	0.0594463	0.15902	0.11366	-0.728219	0.694133	---	5.94265	4.96848e-05
RaChr01G04690	24.1425	46.077	20.9808	34.8883	17.8013	29.5466	28.4922	31.9883	30.4476	37.1069	19.4883	21.986	20.8558	29.5857	41.4484	50.9675	45.8151	20.852	20.8855	21.2048	31.215	37.4312	36.0187	19.061	18.9649	15.378	33.064	24.9142	30.6615	31.7421	27.739	25.9954	31.2193	29.7595	34.9861	33.1974	30.2219	27.9235	38.6122	39.2468	33.4619	18.3689	22.0242	18.0719	0.935407	6.92815e-06	---	0.733596	0.000132294
RaChr01G04700	0	0.0218792	0	0	0	0	0	0	0	0	0	0	0	0	0	0	0.0656377	0	0	0	0	0	0	0	0	0	0	0	0	0	0	0	0	0	0	0	0	0	0	0	0	0	0	0	1.95501	0.543074	---	0	1
RaChr01G04710	7.31309	7.0335	6.03555	6.04776	5.96066	6.71689	6.28058	5.97412	6.14229	6.56522	6.264	7.72481	6.39445	7.82001	7.64899	6.49393	6.95759	6.32588	6.82718	4.95358	5.29825	6.90222	5.94282	5.2237	5.34305	7.31521	7.3042	5.7611	7.08537	5.26294	7.24582	6.33298	4.87109	6.35639	6.69488	6.75964	5.11725	6.54996	6.34721	6.30752	7.04094	6.89578	6.04275	5.85347	-0.0533155	1	---	0.000565635	1
RaChr01G04720	7.04263	8.53976	14.7475	15.143	11.0443	8.16769	10.2097	7.63044	11.8856	10.6458	11.2342	7.03155	5.75501	8.34134	9.93715	8.13381	7.54833	15.4164	14.1391	14.6869	14.5542	18.3174	12.5574	9.6694	11.4494	12.014	7.47147	8.69219	8.33942	7.81218	11.4177	11.3994	7.19593	7.70472	7.99066	11.942	11.0171	12.6977	11.1737	11.1433	9.6203	16.1694	6.67883	10.8545	0.282136	0.603148	---	0.0364322	1
RaChr01G04730	3.44395	3.17055	0	0.992483	0.413085	0.985504	0.609278	2.02021	0.239701	0.361507	0.322735	3.21867	1.57402	5.53917	1.17677	1.70548	6.62941	0	0	0	0.638343	0.995512	1.34359	0.833569	0.352289	0.0533957	1.1709	0.656968	1.12864	1.2335	0.29276	0.301571	2.21413	2.1188	1.72771	0.300429	0.361218	0.0574558	0.595051	0.280334	0.209137	0.0594463	0.795099	0.11366	-0.115154	1	---	7.04625	7.41002e-08
RaChr01G04740	2.58649	3.25514	0.193069	1.10833	1.29563	1.51223	3.21642	3.15627	1.30054	2.60765	1.30922	1.73313	2.31184	3.7145	3.07267	3.54214	3.15061	0.28115	0.080795	0.217262	1.53202	0.862777	0.930181	1.77828	1.46787	0.640749	1.50544	1.21286	1.81837	3.94721	2.9276	2.77445	2.54625	3.46712	3.45542	1.65236	1.44487	0.804381	2.57855	3.01359	2.23079	0.951142	2.06726	0.909276	0.346512	0.627592	---	2.49799	1.77371e-06
RaChr01G04750	61.74	75.7519	34.7805	87.252	68.5479	88.6521	90.5482	120.785	72.9615	90.4966	69.945	59.5206	65.4202	60.2792	81.2623	78.0583	67.935	31.6294	36.5597	36.1525	84.3251	83.6894	93.7415	66.0187	74.8027	64.8224	92.3339	84.6478	88.9747	92.6771	93.6833	85.2842	136.612	114.415	111.329	74.2059	70.6181	74.0605	97.5883	86.3429	87.5587	64.5587	74.9778	70.2984	0.294837	0.176315	---	1.32668	5.32905e-19
RaChr01G04760	0	0	0	0	0	0	0	0	0	0	0	0	0	0	0	0	0	0	0	0	0	0	0	0	0	0	0	0	0	0	0	0	0	0	0	0	0	0	0	0	0	0	0	0	0	1	---	0	1
RaChr01G04770	12.2071	11.1632	6.3921	5.34895	14.0255	15.6673	9.96017	10.2419	9.15648	10.3828	11.8249	11.7358	14.0678	10.8177	11.0485	10.9544	11.4866	6.23216	6.3828	6.56133	6.44726	4.38025	5.21935	14.7264	13.0934	14.2567	14.2181	15.6662	17.1178	9.53908	9.00238	11.3391	9.74218	10.4014	10.5822	10.2146	9.21106	8.04381	10.1159	9.25102	11.7814	10.2842	12.006	13.1845	-0.131981	0.813664	---	-0.256548	0.32477
RaChr01G04780	22.2004	24.3547	26.596	23.9055	26.6373	30.3317	22.2685	21.3225	27.7096	26.6488	25.9322	23.521	21.2493	21.8309	26.9349	21.6464	24.4829	23.6635	27.7935	28.331	24.1932	23.9587	23.5646	27.2299	25.7171	26.9648	29.6628	31.7366	29.5955	19.9827	23.4208	23.4019	19.3737	20.5138	24.08	27.7145	27.0311	28.3832	28.4302	26.0711	25.445	26.8697	23.5349	27.3919	0.13316	0.624907	---	-0.155	0.354909
RaChr01G04790	3.25568	0.371426	0.466032	0.42928	0.718724	0.425124	1.39355	2.269	1.26335	0.530533	2.5268	2.52542	6.39445	0.847168	0.32688	0.393571	0.393826	0.609159	0.48477	0.304167	0.44684	0.53094	0.31006	0.388999	0.645864	1.12131	0.557572	0.404288	0.313512	2.38477	0.951471	0.844398	2.65696	3.1782	0.971837	0.675964	2.76934	0.344735	0.264467	0.490585	0.836548	0.832249	4.92961	1.81855	-3.11181	0.000772773	down	-0.124598	1
RaChr01G04800	25.603	11.3143	0.767378	0.383346	8.16106	5.889	15.7736	24.713	7.90532	8.18918	13.1194	23.4715	35.6122	17.7254	12.6829	10.2329	11.0271	0.702876	0.686757	0.912502	0.574509	0.26547	0.31006	8.28012	7.33936	8.86369	4.90663	7.68147	5.07889	20.8051	14.2721	12.2438	32.3263	24.7514	17.0611	7.21029	11.6794	4.82629	5.35546	7.77927	11.4328	11.057	17.3331	10.9681	-1.17874	0.00995871	down	-0.996104	0.0952658
RaChr01G04810	0	0	0	0	0	0	0	0	0	0	0	0	0	0	0	0	0	0	0	0	0	0	0	0	0	0	0	0	0	0	0	0	0	0	0	0	0	0	0	0	0	0	0	0	0	1	---	0	1
RaChr01G04820	3.00695	2.92682	3.37782	3.64736	3.22687	2.97863	4.70995	5.92049	3.96213	3.61443	3.22335	2.77301	3.83667	2.41117	3.2688	2.95178	2.55987	3.65495	3.39339	3.08513	3.63856	4.51299	2.79054	3.16756	3.52289	2.99016	2.7321	2.88055	3.32323	6.00304	4.02546	4.10136	6.75311	5.3933	5.61506	4.35621	3.85299	3.67717	3.50419	3.64434	3.69475	3.86401	3.02137	2.78466	-0.0502762	1	---	0.0999663	0.885783
RaChr01G04830	4.69011	4.30309	5.05722	4.69254	4.24712	4.62696	6.55426	6.96711	5.58602	6.02178	5.83155	4.70421	4.86962	4.4965	4.64169	4.26369	4.0039	5.38871	5.09008	4.69287	4.02156	5.5085	4.54755	3.61213	4.11004	5.0192	4.46058	5.40735	4.01295	6.57868	6.14797	6.93612	6.97452	6.26008	7.66672	6.60943	4.57543	5.57321	5.55381	6.23743	6.27411	5.82574	6.04275	5.62615	-0.126207	0.885487	---	-0.109812	0.787691
RaChr01G04840	0	0	0.0156195	0.0212781	0.0195716	0	0	0	0.0500714	0	0	0	0	0	0	0	0	0.0468584	0	0	0.0638343	0	0	0	0.0587149	0	0	0	0	0	0	0	0	0	0	0.150214	0	0	0	0	0	0	0	0	0	1	---	0.319956	1
RaChr01G04850	49.6392	68.1301	131.465	120.371	105.575	91.2098	77.3655	72.7402	121.607	98.0337	99.1354	50.1122	45.499	53.3064	89.8266	61.1347	53.4291	129.282	128.585	136.528	122.434	132.536	106.144	97.1386	105.745	113.84	84.1376	95.5635	93.9282	49.3401	90.5362	92.2203	69.9666	73.0985	75.1554	130.837	110.051	123.932	100.365	106.317	87.4192	113.661	65.5956	118.149	0.457081	0.201871	---	-0.127367	0.778124
RaChr01G04860	18.886	25.0057	35.3061	11.5092	22.895	17.2899	21.1703	18.7875	25.6143	14.9203	26.779	21.4413	16.9699	18.2467	30.7267	23.2207	21.0697	35.6124	33.3279	36.9781	10.2135	16.4591	7.85486	23.9512	18.73	26.0037	16.1696	16.5758	19.1242	14.8843	25.1042	23.5225	19.1522	19.0692	18.141	25.9871	25.3455	25.5104	14.4796	18.0815	12.1997	32.5766	16.6176	31.1427	0.404615	0.464173	---	-1.6197	4.81835e-07
RaChr01G04870	0	0.873662	0	0.320356	0	0.0998739	0.297434	0.527979	0.0592873	0.115236	0	0	0	0	0.980639	0.918333	0.722015	0	0	0	0.319171	0.331837	0.31006	0	0	0	0.111514	0	0.188107	0.164467	0.36595	0.361885	0.442827	0.385236	0.755874	0	0.120406	0.0574558	0.0661167	0.140167	0.139425	0	0	0	6.85852	1.54214e-10	up	5.42918	3.04165e-06
RaChr01G04880	23.7542	33.3997	39.0453	58.215	27.0667	28.7625	35.0879	33.7669	36.5897	37.2529	31.1617	24.2638	22.6265	24.3724	35.0415	31.7481	33.4096	41.6571	35.0246	40.4543	55.5358	57.8724	61.2369	26.1741	25.6584	29.3676	26.0944	28.6539	31.5393	35.8538	30.4471	38.9629	29.0051	34.286	38.0096	34.9248	36.0616	38.7826	35.703	39.3869	36.6687	34.0033	29.0211	30.4608	0.492056	0.0134774	---	0.576965	0.000254392
RaChr01G04890	17.0083	17.0352	25.3389	42.4046	21.4554	19.1342	19.7979	20.604	27.6348	26.3411	24.8154	17.2323	15.9369	17.8557	20.1358	17.2515	13.7183	25.2098	24.5617	26.2453	41.7476	46.1917	39.2743	19.2277	21.4309	23.7077	16.7829	18.7994	21.8204	19.0782	19.6881	20.6274	20.2593	18.8766	22.6762	28.3905	26.1883	28.3257	27.5046	26.5616	24.957	24.0758	22.5808	27.7898	0.00339618	1	---	0.742104	3.69671e-05
RaChr01G04900	0	0.021792	0	0	0	0	0.0822335	0	0	0	0	0	0	0	0.065376	0	0	0	0	0	0	0	0	0	0	0	0	0	0	0.2467	0	0	0	0	0	0	0	0	0	0	0	0	0	0	1.95415	0.543074	---	0	1
RaChr01G04910	13.7298	8.65698	3.83106	10.236	3.45407	3.59422	8.57799	19.4075	3.38383	4.56692	3.38257	12.2309	8.95224	20.0062	3.98793	8.65857	13.3244	4.21725	3.1914	4.08453	11.0433	8.29593	11.3689	3.6677	3.75775	2.93676	4.40482	2.67841	3.69944	9.37462	11.0517	5.30764	21.8092	21.188	15.2255	3.00429	4.27441	2.87279	4.82652	3.92468	4.94957	2.85342	4.055	3.2393	-0.661929	0.234181	---	1.41825	0.000253037
RaChr01G04920	4.04152	4.0833	17.5164	4.26477	13.1326	8.27039	9.75629	7.65217	9.54131	4.51197	8.94147	6.09071	3.49236	2.5415	5.4262	4.0669	2.75678	17.0096	16.7246	18.8149	2.87254	6.76948	3.15228	13.3927	11.2145	14.7906	6.91389	8.74272	9.15455	7.72995	9.29514	12.2438	8.303	8.28257	6.37093	7.88625	8.72943	12.0083	5.35546	4.55543	3.62504	12.4837	4.8501	9.49057	0.00643951	1	---	-2.04288	4.82897e-09
RaChr01G04930	83.643	164.473	180.128	200.64	139.553	200.502	104.177	156.623	111.46	169.646	76.811	62.3431	80.8653	107.721	115.912	165.366	212.141	192.963	173.265	174.158	195.014	235.804	171.102	140.484	143.029	135.145	149.374	257.38	194.754	83.6315	86.4375	142.462	107.828	156.984	205.058	73.0793	139.551	121.749	146.779	237.723	124.436	111.046	53.3511	66.0362	0.975803	0.0327338	---	0.155517	0.849631
RaChr01G04940	1.6459	0.961033	0.0851022	4.3754	2.76813	4.87456	0.140811	0.0728962	0.804653	1.63424	0.730547	2.12927	0.983762	1.82467	1.11139	0.787143	0.984565	0.0937168	0.16159	0	4.97908	2.72107	5.42605	4.8347	2.93574	0.533957	7.41571	1.31394	5.89402	0.0822335	0.21957	0.120628	0.110707	0	0.107982	0.375536	0.60203	1.43639	2.31409	1.75209	0.836548	0.237785	1.66971	0.284149	-0.770228	0.661162	---	5.55045	8.60687e-08
RaChr01G04950	19.6257	20.9738	19.443	34.0553	17.0751	20.1375	17.8883	18.1942	18.4456	23.2838	13.9065	19.7577	18.3964	20.723	19.0898	22.2368	21.5948	21.7423	17.8153	18.7715	29.8106	32.7192	39.636	18.7831	18.6126	13.8295	22.0799	18.1424	20.1902	18.5025	20.5664	14.596	22.252	16.5651	15.7654	20.2038	15.713	19.4201	24.2648	25.3001	20.2863	13.0188	14.9479	13.7528	0.0968466	0.908283	---	0.810731	6.10974e-06
RaChr01G04960	535.741	859.566	740.969	734.771	707.971	625.195	724.107	680.83	759.405	735.405	800.379	586.243	485.634	535.345	1046.21	745.424	787.061	738.816	710.592	773.498	669.877	873.13	661.307	724.427	641.108	758.379	585.172	631.599	658.814	571.276	797.479	803.565	624.607	703.152	714.732	707.359	743.206	827.65	790.69	766.573	648.952	986.572	549.731	864.835	0.682066	0.045632	---	-0.0121418	1
RaChr01G04970	8.76021	10.7255	13.826	8.81664	13.9269	12.8704	9.03004	6.80822	9.65385	8.49246	8.26272	9.45794	9.19818	7.62451	11.1139	10.8232	10.2395	14.2449	13.3716	13.8613	9.76665	7.43315	9.25013	13.4483	13.3283	15.0042	12.7684	11.4211	14.4215	7.97665	9.22195	9.89152	7.52805	6.74163	6.15497	9.76393	10.2345	8.9631	9.19023	8.33994	7.9472	9.09529	5.40667	10.2862	0.287241	0.371892	---	-0.646081	0.00100865
RaChr01G04980	12.6379	16.9695	25.9547	22.6203	16.8672	13.5443	19.8155	14.4695	20.3557	15.6096	18.8899	13.2708	11.8051	12.8378	20.3973	15.7429	14.7685	23.7572	25.1676	28.9394	20.6185	24.0914	23.1512	16.338	16.9099	17.3536	13.6605	13.2404	13.7318	16.6112	20.6396	22.1956	11.9563	15.7947	15.6574	18.5515	20.1078	22.4078	16.1986	18.1516	12.4785	24.1947	13.4372	19.038	0.425425	0.131386	---	-0.19836	0.427232
RaChr01G04990	9.01835	7.16514	9.97732	6.82356	8.10534	7.19844	6.3564	6.73376	10.7457	9.63575	9.82421	8.36854	7.67335	11.0132	7.0606	8.46178	5.97303	9.60597	9.89739	10.4286	6.83027	8.62777	5.01264	7.83555	8.04394	8.43652	6.02178	8.23736	7.33618	5.18071	7.97772	5.91078	6.75311	6.64532	6.80286	10.1395	9.57227	12.5254	9.12411	10.3023	9.48087	10.2248	9.30265	9.94521	-0.326389	0.437678	---	-0.554989	0.0339891
RaChr01G05000	5.40849	9.11194	1.16682	7.58353	2.09062	3.34386	4.51468	3.65778	7.4685	7.57641	5.00171	3.5653	5.3615	7.29867	7.45286	8.13381	11.7491	0.609159	1.41391	1.47738	5.80892	7.43315	9.50851	1.05585	2.17245	3.04356	2.23029	3.53752	4.26376	5.18071	4.68417	3.67916	4.9818	1.34833	4.64322	7.43561	6.98355	7.98635	9.38858	4.83576	8.5049	4.51792	5.48618	5.00102	0.756945	0.1708	---	2.68692	7.6966e-11
RaChr01G05010	43.4861	51.3711	28.4207	29.5518	30.7226	34.2703	43.4678	41.017	32.6943	39.5793	34.2085	40.4067	42.1542	47.8975	41.1869	55.4936	57.433	26.803	30.8233	27.6358	28.6616	28.9362	31.0577	33.1761	30.5317	28.4599	35.6289	34.2634	32.9188	45.7218	44.5728	40.1089	37.8617	40.1608	45.0285	34.0986	32.2688	31.7156	39.4717	40.0878	39.1783	32.101	36.654	33.8705	0.241849	0.237881	---	0.056542	0.880312
RaChr01G05020	21.9851	27.7158	29.6492	41.3285	27.2708	29.1795	34.2352	38.3531	38.8037	40.2185	33.3653	23.7686	24.2006	17.986	32.2303	27.4188	23.4983	28.7242	29.3286	30.8947	39.6411	39.0241	45.3205	25.8962	30.1794	25.7367	29.161	30.7259	27.6518	38.9787	31.3986	32.3284	41.8471	39.1978	34.0143	39.5064	38.4095	38.4954	43.6371	36.934	40.0846	31.6849	36.018	32.393	0.330852	0.196634	---	0.479834	0.00725384
RaChr01G05030	14.0932	10.9214	26.4051	12.2688	18.4364	17.3743	13.9113	15.0177	18.7245	15.9755	18.4096	15.4991	14.8548	11.9255	11.8984	10.7576	10.1082	25.4441	27.3087	26.4626	10.2773	16.1937	10.3353	17.116	17.2622	20.9311	16.7272	17.8392	17.5567	14.3086	13.6134	13.8119	14.2812	16.9504	13.8217	17.8004	19.9874	18.3858	17.4548	14.5774	15.8944	18.3689	17.2536	19.6063	-0.372073	0.128802	---	-1.11132	1.57663e-11
RaChr01G05040	0	0	0	0	0	0	0	0	0	0	0	0	0	0	0	0	0	0	0	0	0	0	0	0	0	0	0	0	0	0	0	0	0	0	0	0	0	0	0	0	0	0	0	0	0	1	---	0	1
RaChr01G05050	0	0	0	0	0	0	0	0	0	0	0	0	0	0	0	0	0	0	0	0	0	0	0	0	0	0	0	0	0	0	0	0	0	0	0	0	0	0	0	0	0	0	0	0	0	1	---	0	1
RaChr01G05060	0	0	0	0	0	0	0	0	0	0	0	0	0	0	0	0	0	0	0	0	0	0	0	0	0	0	0	0	0	0	0	0	0	0	0	0	0	0	0	0	0	0	0	0	0	1	---	0	1
RaChr01G05070	18.2186	20.1602	0.310312	1.46905	1.4721	1.77115	2.51393	2.25596	1.03455	2.49216	1.67753	17.7274	9.49331	27.4352	6.66835	16.4644	37.3478	0.421725	0.16159	0.34762	1.78736	0.862777	1.75701	1.66714	2.05502	0.694144	1.50544	1.11179	2.6962	2.79594	2.63484	2.11099	1.6606	2.40772	2.69955	1.0515	0.903045	1.14912	2.51244	2.73326	2.23079	1.78339	2.22628	1.02294	0.147175	1	---	2.23334	0.000920119
RaChr01G05080	28.9466	22.5864	34.7573	39.0325	30.5482	29.4813	29.8234	28.923	32.0134	34.4616	33.8632	27.5815	29.021	30.2374	23.7968	23.0239	20.9384	33.6443	34.8226	35.8049	39.8964	36.6348	40.5662	29.7862	32.7042	29.1541	30.7222	28.5023	29.2193	29.1107	29.0565	31.303	27.7874	31.8783	27.1035	32.6716	31.3658	32.0029	37.7527	32.5187	33.1133	34.36	34.6663	32.5635	-0.356669	0.0338924	---	0.167969	0.260609
RaChr01G05090	0	0	0	0	0	0	0	0	0	0	0	0	0	0	0	0	0	0	0	0	0	0	0	0	0	0	0	0	0	0	0	0	0	0	0	0	0	0	0	0	0	0	0	0	0	1	---	0	1
RaChr01G05100	0.0217222	0.043584	0.0603242	0.0859568	0	0	0	0	0.0250357	0	0	0	0	0.0651667	0.130752	0	0	0.140575	0.0403975	0	0.191503	0.0663675	0	0	0	0	0	0	0	0	0	0	0	0	0	0.0751071	0	0	0	0	0	0	0	0	0.936989	0.911389	---	0.448586	0.981223
RaChr01G05110	0.170166	0.808565	0.15345	0.0434006	0.272378	0.0371715	1.5832	3.66524	0.188714	0.0687613	0.299807	0.396144	0.0491881	0.0651667	0.523008	1.24631	0.656377	0.0937168	0.32318	0.0434525	0.0638343	0.0663675	0	0.277856	0.0587149	0.480562	0.111514	0	0	1.56244	1.31742	1.86974	2.21413	3.27451	5.50708	0.150214	0.301015	0.114912	0.0661167	0.140167	0	0.297232	0.318039	0.284149	2.15079	0.0153852	---	-1.77999	0.144757
RaChr01G05120	0	0.152791	0.0134658	0	0	0	0.35767	0.965872	0.0200677	0	0	0	0	0	0.261504	0.0655952	0.131275	0	0.0403975	0	0	0	0	0	0	0	0	0	0	0.0822335	0.14638	0.844398	0.221413	0.192618	2.48358	0	0.060203	0	0	0	0	0	0	0	4.40072	0.0744137	---	-1.51839	0.487493
RaChr01G05130	44.3996	30.9086	66.8193	22.0953	63.9989	46.2873	78.2043	90.3737	54.7923	36.8278	67.8962	45.6556	49.8767	37.6664	32.8841	30.8298	29.0119	64.7583	67.2618	68.4377	21.8952	26.1488	18.2419	60.406	54.4874	77.1034	41.2046	54.8315	42.8257	79.0264	74.9467	80.64	92.7722	95.6348	82.7142	56.3304	56.049	51.9975	34.6452	37.8451	37.9932	67.7688	60.9045	75.0153	-0.52367	0.0270342	---	-1.59879	3.1442e-18
RaChr01G05140	41.158	48.8829	78.6081	57.6442	54.1136	47.2596	56.7211	46.5666	55.4559	43.9354	56.1602	45.2594	40.6786	37.536	54.7851	44.9983	46.8653	78.8158	79.0983	77.9103	57.1955	56.4123	59.3248	49.903	54.6635	57.7742	44.9403	47.5544	49.2841	47.8599	59.5767	62.7267	41.6257	46.9988	51.0755	51.2982	55.0857	59.9838	47.0751	45.2739	39.4572	65.5099	42.2197	60.751	0.247198	0.360767	---	-0.447251	0.0093727
RaChr01G05150	0	0	0	0	0	0	0	0	0	0	0	0	0	0	0	0	0	0	0	0	0	0	0	0	0	0	0	0	0	0	0	0	0	0	0	0	0	0	0	0	0	0	0	0	0	1	---	0	1
RaChr01G05160	0	0	0	0	0	0	0	0	0	0	0	0	0	0	0	0	0	0	0	0	0	0	0	0	0	0	0	0	0	0	0	0	0	0	0	0	0	0	0	0	0	0	0	0	0	1	---	0	1
RaChr01G05170	0	0.0218651	0	0	0	0	0	0	0	0	0	0	0	0	0	0.0655952	0	0	0	0	0	0	0	0	0	0	0	0	0	0	0	0	0	0	0	0	0	0	0	0	0	0	0	0	1.95487	0.543074	---	0	1
RaChr01G05180	0	0	0	0	0	0	0	0	0	0.0220389	0	0	0	0	0	0	0	0	0	0	0	0	0	0	0	0	0	0	0	0	0	0	0	0	0	0	0	0	0.0661167	0	0	0	0	0	0	1	---	0	1
RaChr01G05190	0	0	0	0	0	0	0	0	0	0	0	0	0	0	0	0	0	0	0	0	0	0	0	0	0	0	0	0	0	0	0	0	0	0	0	0	0	0	0	0	0	0	0	0	0	1	---	0	1
RaChr01G05200	0	0	0	0	0	0	0	0	0	0	0	0	0	0	0	0	0	0	0	0	0	0	0	0	0	0	0	0	0	0	0	0	0	0	0	0	0	0	0	0	0	0	0	0	0	1	---	0	1
RaChr01G05210	0	0	0	0	0	0	0	0	0	0	0	0	0	0	0	0	0	0	0	0	0	0	0	0	0	0	0	0	0	0	0	0	0	0	0	0	0	0	0	0	0	0	0	0	0	1	---	0	1
RaChr01G05220	5.06529	8.14819	4.1883	2.75418	5.16062	4.79753	5.33052	5.99099	4.1439	6.98516	6.88876	4.20903	6.09933	4.8875	8.30275	7.80583	8.33599	4.21725	3.95895	4.3887	3.12788	3.11927	2.01539	6.11284	5.57791	3.7911	5.01815	4.29556	5.07889	4.60508	6.44073	4.94576	5.97816	6.16377	5.83102	4.58154	3.31116	4.53901	7.53731	6.30752	7.11065	4.8746	10.7338	5.05785	0.683825	0.0614872	---	-0.613864	0.0558128
RaChr01G05230	0.908385	1.07093	0.353998	0.245713	1.38389	0.923983	0.567994	0.596076	1.09417	0.957082	0.608132	1.13891	0.934574	0.651667	0.588384	1.70548	0.918928	0.515442	0.242385	0.304167	0.383006	0.199102	0.15503	1.44485	0.998153	1.70866	0.669087	1.16233	0.940536	0.575634	0.585521	0.542827	0.442827	0.481545	0.863856	1.27682	1.14386	0.861837	1.12398	0.841002	0.90626	0.65391	0.318039	0.852447	0.218513	0.93933	---	-0.522847	0.542087
RaChr01G05240	60.4769	39.6888	55.9587	17.6474	55.4381	37.5395	39.1364	50.545	39.8247	28.8067	44.3148	71.702	64.6332	45.0954	42.8213	39.8163	36.4289	56.0426	55.9101	55.9234	18.2566	23.6268	11.0588	58.1831	47.7939	60.3372	36.0749	40.1761	36.3674	39.6365	42.6698	35.1028	49.1537	55.185	47.2961	42.06	40.7574	36.6568	21.1574	28.5941	36.6687	45.2387	43.0943	44.6114	-0.608879	0.0133417	---	-1.67014	6.22546e-17
RaChr01G05250	131.964	177.609	111.144	174.276	127.368	148.905	186.898	196.621	168.924	183.854	162.91	133.302	148.548	114.042	189.002	177.829	165.998	109.742	112.669	111.021	163.543	179.192	180.093	123.98	125.063	133.062	137.051	159.492	150.172	187.246	189.489	183.958	192.519	200.708	196.635	184.688	169.652	152.43	173.887	179.133	198.541	150.815	167.766	170.148	0.428073	0.0475548	---	0.648944	0.0001006
RaChr01G05260	17.6084	12.2531	21.5847	27.5478	21.9264	20.6768	13.7593	19.7843	23.5522	19.2997	22.7294	19.3615	20.5606	12.903	13.729	13.2502	9.78001	22.7263	20.5623	21.4655	26.1082	25.6842	30.851	18.7831	23.6621	23.3339	20.5187	22.3874	19.1242	15.0487	11.2713	14.9579	21.3664	18.0098	19.9767	26.8133	24.021	19.8222	16.3308	16.8901	24.6782	18.3095	27.4309	22.4478	-0.526832	0.0725566	---	0.353125	0.141346
RaChr01G05270	0.831489	1.00475	2.41758	2.04525	3.25965	2.59317	1.49064	0.862756	2.15285	1.56204	2.52508	0.841806	1.13133	0.521334	1.11139	0.983928	0.918928	2.34292	2.30266	2.60715	1.91503	1.79192	2.4288	3.22313	3.40546	3.15035	3.34543	2.67841	1.75567	1.15127	1.39061	1.93005	0.221413	0.96309	1.40377	2.40343	1.9867	2.06841	1.1901	1.96234	1.53367	2.73453	1.82873	3.01198	0.242312	0.877237	---	-0.232027	0.643908
RaChr01G05280	6.26222	6.92491	9.13417	6.73559	8.33754	6.69543	6.57027	6.11181	7.03263	6.07199	6.52402	6.28878	5.45988	7.03801	6.86448	7.60905	6.30122	9.46539	8.16029	9.77681	6.63877	7.36679	6.2012	8.44684	8.39623	8.16955	6.74662	6.317	7.02267	5.83858	6.51392	7.35832	5.64604	5.77854	6.91084	5.78325	6.98355	8.33109	6.67779	6.72802	4.81015	7.54969	4.29353	7.72885	0.149738	0.822813	---	-0.440942	0.0649975
RaChr01G05290	55.5939	68.9787	115.229	5.55308	32.6032	13.3704	70.7465	82.682	82.3737	47.3421	33.0092	76.1091	62.9116	27.761	70.0177	103.968	32.9501	116.115	100.953	128.619	3.31938	13.3399	0	38.5665	44.5059	14.7372	12.7684	5.71057	21.6323	122.117	64.1877	25.9351	82.1443	72.7133	93.1884	79.914	73.267	93.9402	39.6039	55.5061	46.9164	16.2883	59.5529	23.1865	0.310954	0.958074	---	-4.37771	2.37656e-08
RaChr01G05300	4.02641	2.79638	3.90641	6.52705	2.89127	2.7546	2.73569	2.85385	2.78055	4.14484	3.74868	4.45662	4.82043	2.80217	2.74579	2.29583	3.34752	3.98296	3.99935	3.73691	6.3196	4.11478	9.14678	3.22313	2.99446	2.4562	3.67998	2.57733	2.00648	3.20711	2.70803	2.29194	2.32484	2.88927	3.34744	2.77896	2.28771	3.27498	3.76865	4.06484	4.60101	3.03176	5.08863	3.12564	-0.534792	0.260202	---	0.747813	0.0150894
RaChr01G05310	52.7438	39.8256	51.2133	61.7503	41.1523	37.2955	41.7204	44.8326	38.7788	40.5761	41.0638	57.9856	61.9278	38.318	38.3103	42.1121	39.0544	52.95	49.8505	50.8394	64.728	47.9173	72.6058	40.9005	41.9224	40.6341	38.4725	37.5482	35.8658	43.4193	40.5473	41.1945	40.8508	43.4354	50.2116	36.427	40.035	39.8743	40.794	39.1767	41.7577	38.5212	44.605	40.065	-0.407729	0.0562242	---	0.271353	0.134025
RaChr01G05320	10.4576	11.7779	6.04032	9.08786	6.83897	6.84305	10.0942	10.185	6.84243	7.66536	7.25368	9.01227	9.00142	13.3592	9.54489	10.5608	15.2279	5.20128	6.70598	6.21371	8.61763	8.3623	10.2837	6.94641	7.75036	5.82013	7.24844	6.82236	6.45835	13.4863	8.05091	8.74555	10.6278	10.2088	9.71837	7.3605	6.50192	6.66487	7.33896	7.84935	7.80778	7.25245	8.82559	5.68298	0.178006	0.729858	---	0.589773	0.0136344
RaChr01G05330	12.4693	14.3105	26.5777	26.1867	15.1638	12.0272	10.5614	5.58818	12.9748	8.09501	9.82586	13.8155	8.01766	15.5748	13.0752	13.5126	16.3438	28.3025	24.3597	27.0709	26.4274	21.4367	30.696	15.2265	15.2072	15.0576	12.6011	10.8147	12.6659	4.93401	11.4908	15.2595	6.08887	6.35639	4.31928	11.7918	12.8834	14.249	8.19848	9.95186	6.13468	11.8298	5.48618	12.1616	0.201396	0.812605	---	-0.0203117	1
RaChr01G05340	2.03047	2.59905	5.52632	3.49706	4.69701	4.14025	4.32768	3.60655	3.80786	3.26244	3.12885	2.52542	2.26265	1.30333	3.00729	2.62381	2.16604	6.09159	4.96889	5.51847	4.21306	3.84931	2.4288	4.94584	4.28619	4.85901	5.01815	3.89127	3.51133	4.02944	4.61098	4.34262	2.76767	3.94867	4.10331	3.83046	3.9734	3.61971	3.5703	2.38284	3.83418	3.09121	2.14677	4.14857	0.331364	0.534684	---	-0.670577	0.0101907
RaChr01G05350	1.17236	1.50831	0.356579	0.120408	0.263767	0.495363	0.753843	0.859515	0.269374	0.783292	0.387749	0.792288	0.639445	2.08534	0.784512	1.44309	2.29732	0.234292	0.444372	0.391072	0.191503	0.0663675	0.103353	0.166714	0.411004	0.213583	0.669087	0.25268	0.564321	0.986802	0.731901	0.542827	0.774946	1.15571	0.647892	0.225321	0.180609	0.40219	0.462817	0.911086	0.975972	0.356678	0.636079	0.170489	0.390279	0.770833	---	-1.52347	0.073741
RaChr01G05360	1.52151	2.29231	6.80482	4.91849	4.52306	3.20225	3.69111	1.82792	4.13559	2.51276	4.21874	2.03024	1.42646	1.10783	3.5303	1.3775	1.96913	8.05964	6.70598	5.64882	4.02156	6.70311	4.03078	4.16785	4.7559	4.64543	2.62059	3.53752	3.44863	1.89137	4.53779	4.64419	1.6606	2.31142	1.51175	3.22961	3.43157	5.74558	2.64467	2.59309	2.30051	5.58796	2.06726	5.00102	0.576868	0.381453	---	-0.47092	0.268642
RaChr01G05370	10.4586	10.7944	3.3229	5.1328	4.07236	4.69065	7.95749	11.184	5.03368	5.22149	3.91485	8.56661	7.82091	14.9883	8.56425	11.4136	12.4055	3.13951	3.35299	3.4762	4.21306	5.7076	5.47773	3.72328	4.16876	4.32505	4.57209	4.29556	5.2043	10.6081	7.17263	6.09173	12.3991	10.7866	10.3663	5.33261	5.05705	4.71137	4.76041	5.46651	5.43756	3.50733	4.77059	3.46662	0.054496	1	---	0.626706	0.0245189
RaChr01G05380	14.0403	5.48855	0.130825	0.103182	0.0914911	0	0.132227	0.592185	0.155378	0.0233612	0.104021	13.667	6.49283	21.9612	1.43827	5.64119	9.38619	0.187434	0.16159	0.0434525	0.191503	0.0663675	0.0516767	0.0555713	0.0587149	0.160187	0	0	0	0.0822335	0.0731901	0.241256	0.442827	0.577854	0.755874	0.225321	0.240812	0	0	0.0700835	0	0.118893	0.0795099	0.11366	-1.35258	0.118019	---	-0.347681	0.925533
RaChr01G05390	0.437412	0.480574	0.60285	0.195896	0.369993	0.353687	0.682468	0.378295	0.45345	0.409552	0.3907	0.396144	0.590257	0.325834	0.523008	0.327976	0.590739	0.749734	0.363577	0.69524	0.0638343	0.26547	0.258383	0.666855	0.176145	0.266979	0.557572	0.25268	0.25081	1.2335	0.512331	0.301571	0.221413	0.481545	0.431928	0.52575	0.662233	0.172367	0.528934	0.490585	0.209137	0.297232	0.477059	0.397808	0.116385	1	---	-1.55817	0.0283816
RaChr01G05400	1.40003	1.37658	2.57557	1.91978	2.31404	1.94902	1.83559	1.66766	2.02578	1.19152	1.30047	1.78265	0.983762	1.43367	1.11139	1.50869	1.50967	2.62407	2.62584	2.47679	1.91503	1.72555	2.11874	2.22285	2.58345	2.13583	2.00726	2.02144	1.81837	1.39797	1.75656	2.35225	1.21777	1.73356	2.05166	2.85407	1.38467	1.83858	1.05787	1.33159	1.18511	1.36727	0.715589	1.81855	-0.022198	1	---	-0.416427	0.244652
RaChr01G05410	8.51707	10.6128	23.6182	18.1353	20.2129	15.4817	10.4209	10.001	14.6291	11.9752	15.0413	9.25986	7.62416	8.66718	13.729	9.90488	8.20471	24.9287	23.0266	22.8995	16.6608	20.6403	17.105	19.3388	20.3153	20.9845	16.6156	14.6554	15.174	8.47005	9.22195	13.5707	10.8493	8.5715	10.5822	12.7682	14.6293	16.4898	12.3638	12.9654	10.5963	19.5578	11.1314	14.4348	0.317762	0.409493	---	-0.381699	0.118158
RaChr01G05420	25.5098	29.7575	29.5695	71.0386	23.2581	30.2263	32.7961	29.3572	27.5608	28.122	21.6531	20.8471	25.1843	30.498	26.8695	28.6651	33.7378	27.787	29.2882	31.6334	75.899	59.1334	78.0835	24.0068	24.8364	20.9311	33.3428	27.2389	30.0971	31.1665	30.0079	37.2138	25.5732	28.7001	33.7983	28.6158	32.7504	21.3161	27.174	31.6077	25.5844	23.838	18.4463	22.6751	0.224614	0.532252	---	1.26466	1.56768e-11
RaChr01G05430	317.633	461.761	47.4754	64.0481	258.92	303.858	443.962	707.33	350.61	286.41	273.688	238.082	415.049	299.767	451.879	449.13	484.275	35.8467	56.4353	50.1442	50.6206	102.87	38.6542	235.233	173.737	367.79	169.223	486.712	255.638	511.986	383.589	436.312	583.424	708.834	829.733	355.107	437.254	259.47	212.367	224.407	422.457	179.944	312.076	329.044	0.539761	0.431727	---	0.431301	0.404429
RaChr01G05440	4.97921	5.78824	4.62826	7.91484	5.60468	6.02184	5.59541	6.63421	7.99308	7.10034	5.1958	4.9518	4.968	5.01784	6.40684	5.57559	5.38229	4.1704	4.8477	4.86668	7.08561	9.42418	7.23474	5.2237	5.34305	6.2473	5.85451	6.317	5.89402	6.66091	4.75736	5.36796	7.30664	6.54901	6.04699	8.78754	8.0672	7.12452	6.41332	7.35877	7.52893	5.58796	3.97549	6.02396	0.217315	0.641362	---	0.768349	0.000705794
RaChr01G05450	0.797949	0.742269	1.23885	1.67288	1.16491	0.976851	1.18304	0.672605	1.26432	1.02836	1.206	0.693252	0.983762	0.716834	1.11139	0.655952	0.459464	1.45261	1.09073	1.17322	1.97886	1.59282	1.44695	1.167	0.939438	1.38829	1.00363	1.11179	0.815131	0.986802	1.53699	1.02534	0.99636	0.481545	0.53991	1.20171	1.38467	1.20657	1.05787	1.05125	0.975972	1.12948	0.954118	1.5344	-0.112669	1	---	0.429455	0.246571
RaChr01G05460	0.624304	0.655568	0.729602	1.11508	0.480976	0.795608	0.216938	0.576621	0.915063	0.68902	0.392444	0.940842	0.541069	0.391	0.457632	0.918333	0.590739	0.937168	0.686757	0.564882	1.21285	0.995512	1.13689	0.44457	0.411004	0.587353	1.00363	0.50536	0.877833	0.0822335	0.14638	0.422199	0.442827	0.96309	0.323946	1.0515	0.60203	1.09166	0.528934	0.841002	0.697123	0.416124	0.477059	0.284149	0.0352096	1	---	0.617394	0.147648
RaChr01G05470	9.51441	7.51402	9.72059	9.6894	11.0517	10.4031	9.43804	7.78804	8.97408	10.1001	10.5885	9.30938	9.19818	10.0357	8.23737	6.69071	7.61397	9.98083	10.0994	9.08157	10.9157	7.30042	10.8521	10.114	12.6824	10.3588	11.709	10.1577	9.34266	8.96345	8.856	10.4947	8.85653	7.70472	6.80286	9.23818	7.28456	10.3995	10.3803	9.81169	10.1083	11.4731	10.9724	9.32008	-0.338067	0.227577	---	0.000247707	1
RaChr01G05480	4.25008	5.28507	11.8597	12.4463	8.43255	5.70932	8.288	6.48395	7.48557	5.85297	7.86901	5.14987	3.88586	3.7145	6.60297	4.1325	5.11974	13.0266	10.9073	11.6453	12.8945	12.1452	12.2991	7.94669	7.63293	9.71802	4.90663	6.01378	6.20754	6.33198	9.00238	9.52963	6.42099	7.41579	5.61506	7.21029	8.007	7.23943	7.14061	5.88701	4.5313	9.39252	6.59932	7.61519	0.308881	0.506423	---	0.0702389	0.963396
RaChr01G05490	25.5507	28.8626	15.6461	24.0891	15.9571	18.3487	27.5673	26.9938	18.8382	22.0224	18.3383	23.3725	23.9546	29.325	25.562	26.7628	34.2629	14.7135	16.8862	15.3387	23.6187	21.1048	27.5437	16.2824	15.0897	16.4993	18.5114	17.536	18.9988	30.6731	27.2999	24.7288	24.6876	28.2185	28.0753	19.7532	18.6629	18.0986	22.9425	21.1652	21.9594	17.9528	20.7521	16.3101	0.178385	0.567492	---	0.623976	0.000220284
RaChr01G05500	1.38219	0.305642	0.0882742	0.0597818	0.224301	0.280494	0.257684	0.104999	0.0642553	0.0931972	0.178922	0.049518	1.2297	2.86734	0.457632	0.262381	0.196913	0.140575	0.080795	0.0434525	0.127669	0	0.0516767	0.277856	0.234859	0.160187	0.111514	0.353752	0.376214	0.411167	0	0.361885	0.110707	0.096309	0.107982	0.0751071	0.060203	0.0574558	0	0.140167	0.139425	0.0594463	0.0795099	0.397808	-2.13479	0.0758023	---	-0.493721	0.877612
RaChr01G05510	0	0	0.256091	0.148272	0	0	0	0	0	0	0	0	0	0	0	0	0	0.187434	0.363577	0.217262	0.127669	0.26547	0.0516767	0	0	0	0	0	0	0	0	0	0	0	0	0	0	0	0	0	0	0	0	0	0	1	---	-0.826419	0.439378
RaChr01G05520	164.613	170.195	56.7537	143.746	87.2093	129.231	60.2559	56.1096	76.8459	109.101	65.1205	112.455	163.206	218.178	159.975	140.767	209.844	59.7913	54.981	55.4888	149.372	133.863	148.002	109.364	91.1255	61.1381	157.737	86.366	143.588	51.6426	69.8965	59.2285	60.4458	48.925	58.9581	67.1458	80.3108	83.0811	147.044	102.252	78.0081	61.6459	77.2836	56.432	0.0483144	1	---	1.34067	0.000144976
RaChr01G05530	15.0117	14.6393	13.7785	26.6173	15.0567	14.7122	18.1257	15.4562	15.9008	16.2997	13.6805	15.202	13.2808	16.5523	12.2907	15.874	15.753	12.8861	13.3716	15.078	27.1296	22.2331	30.4893	15.8934	15.5007	13.7761	17.229	12.9877	13.9199	18.4203	18.2243	17.7324	14.8347	15.1205	16.4133	17.5	13.4253	16.7771	16.3308	15.5585	17.0098	12.8404	13.9937	14.2074	-0.0330453	1	---	0.95201	5.71186e-10
RaChr01G05540	9.46405	6.94617	13.9316	12.9391	11.7451	9.67626	9.60866	11.4129	9.70325	7.88239	9.22064	10.0522	9.54249	8.79751	7.51824	6.42833	6.89196	13.2141	13.9371	14.6435	12.2562	14.0035	12.5574	12.2257	11.1558	11.8539	9.86903	8.18683	10.9729	11.4305	7.68496	9.71057	13.5062	10.6903	10.0423	10.8154	8.0672	10.2271	7.07449	9.60144	6.97123	8.61972	10.9724	8.06983	-0.448099	0.109436	---	-0.107796	0.738757
RaChr01G05550	7.90807	5.11091	8.82351	5.50668	6.82798	7.15316	6.9453	10.0895	7.45315	5.46503	7.46613	8.91324	7.96847	6.84251	5.88384	4.52607	4.92283	7.5442	10.0186	8.90776	5.29825	6.10581	5.11599	6.50184	6.39992	7.58219	6.96965	7.52986	6.95996	7.07208	7.61177	6.15204	10.8493	9.05304	10.3663	7.96136	7.04375	7.35434	5.48769	6.09727	4.81015	7.25245	7.47393	7.67202	-0.634856	0.00724605	---	-0.686159	0.000304211
RaChr01G05560	58.7043	70.3604	81.6098	48.9091	77.5276	78.0593	54.8323	55.8704	74.6268	65.0959	68.7088	61.4023	53.9102	60.8006	72.8942	70.7772	67.4099	76.6603	83.7844	84.3848	46.9182	60.328	39.481	80.6339	74.6853	77.2636	75.2165	79.392	79.5693	43.9949	60.3086	60.1935	53.6927	59.7116	54.2069	78.0363	70.9793	74.8649	67.7035	67.8408	59.7434	69.7306	62.9718	73.4241	0.261526	0.352914	---	-0.740169	2.48661e-05
RaChr01G05570	36.6052	40.1241	42.6519	35.3301	59.0896	54.6599	47.6995	49.3628	45.4899	44.2186	51.3077	37.7822	39.6456	32.3879	44.8479	38.1764	37.3478	39.5016	43.8717	44.5823	33.1938	34.2456	38.5508	54.571	62.4139	60.2838	53.8615	55.9433	54.1749	44.9817	47.5736	50.5432	47.7146	45.8431	54.5309	45.8154	45.092	45.5624	43.1081	46.4654	43.0822	53.5017	47.6264	52.7949	0.130655	0.679836	---	-0.270762	0.0998553
RaChr01G05580	1.62295	2.09662	0.599989	0.107235	1.70323	1.34211	4.91169	6.44024	1.10672	0.660493	1.68551	1.3865	1.91834	1.564	2.54966	1.77107	1.96913	0.328009	0.64636	0.825597	0.255337	0.0663675	0	1.77828	1.40916	1.92225	1.28242	1.36447	1.37945	6.49645	4.31822	3.92042	9.63148	5.58592	4.10331	0.901286	1.38467	1.0342	0.793401	0.560668	0.627411	1.54561	1.74922	1.76172	0.36599	0.620439	---	-2.50107	0.000184707
RaChr01G05590	30.3503	35.7695	18.6795	18.0558	21.6776	22.2834	39.3638	64.9332	24.1963	23.6656	25.9275	27.631	35.2679	28.152	29.6807	33.2568	44.3711	19.7742	18.0577	18.2066	18.3843	19.2466	16.5365	22.3397	20.9612	21.7321	21.2993	22.539	23.0118	51.7249	39.8886	26.4779	68.6381	71.8465	54.3149	25.0107	25.2853	22.2928	21.0251	24.0386	25.933	26.0969	27.9875	23.698	0.236131	0.49946	---	-0.049941	1
RaChr01G05600	171.36	222.333	94.7409	102.44	170.926	159.491	218.647	253.82	222.954	227.382	238.257	152.565	192.276	169.238	249.932	196.786	220.28	86.7817	99.499	97.9419	93.2619	125.899	88.1604	153.932	158.237	200.608	141.958	193.553	142.961	207.228	212.764	235.949	214.107	250.403	296.95	226.899	247.073	194.89	205.491	229.734	246.921	226.372	220.958	267.441	0.375657	0.260613	---	0.112284	0.79131
RaChr01G05610	13.1476	10.8332	11.2823	11.3454	17.0469	15.753	12.9485	12.6881	10.9807	9.61826	12.8019	13.5184	13.4775	12.4468	12.4868	10.364	9.64874	9.32482	12.4424	12.0798	11.2348	9.15871	13.6426	15.3932	18.5539	17.1934	15.3332	16.6263	15.2994	13.0751	14.4916	11.2787	13.8383	11.2682	12.9578	11.4163	9.63248	11.8933	8.79353	10.1621	9.89915	12.8404	12.324	13.2413	-0.280511	0.363457	---	0.011823	1
RaChr01G05620	72.5512	92.1274	57.2639	35.2305	103.65	102.284	117.345	117.559	118.201	107.321	133.16	75.713	85.6365	56.3041	104.667	90.5214	81.1938	50.9819	61.3234	59.4865	34.4705	43.4707	27.7504	94.8046	97.819	118.325	92.4455	122.297	92.1098	99.7492	115.494	136.792	105.171	120.194	127.311	126.856	124.5	103.248	95.737	107.368	118.859	134.705	112.984	151.792	0.343818	0.325602	---	-0.702253	0.00230006
RaChr01G05630	34.418	50.7448	20.9919	19.6851	56.0882	59.5286	66.2082	59.3575	55.247	69.9728	65.7442	32.5828	40.6294	30.0419	51.9085	52.7386	47.5873	19.868	22.9458	20.162	18.0651	23.6268	17.3634	58.9056	48.3811	60.9779	62.2808	63.3216	52.9835	57.1523	69.4574	72.0151	57.7889	47.2877	72.9958	59.1844	48.5838	57.9729	75.5714	81.0866	53.2602	75.7346	58.7578	62.7401	0.559026	0.051587	---	-0.0945963	0.86318
RaChr01G05640	15.1908	16.7687	54.5526	3.57827	34.4992	20.011	23.6032	16.1396	32.3072	11.6571	35.9738	21.9365	12.297	11.339	23.3392	15.9396	11.0271	51.2162	53.0419	59.3996	2.10653	8.1632	0.46509	32.7315	28.4767	42.2894	16.5599	23.0949	20.3783	11.266	25.1042	34.4394	15.6096	19.7433	13.0658	29.7424	27.9944	39.1848	9.78528	16.8901	8.29576	49.816	13.4372	44.6682	0.141919	1	---	-3.93593	1.01318e-09
RaChr01G05650	85.1944	70.7047	20.6531	47.5196	36.7392	54.2866	42.7834	40.0771	48.8603	60.3344	67.6216	75.713	96.2611	83.6089	59.1652	81.1413	71.8076	16.3536	24.9657	20.6399	40.6624	42.2097	59.6866	33.0649	42.3921	34.7606	48.8991	53.2649	60.6959	45.9685	43.8409	38.5407	54.7998	33.9008	31.5307	54.6029	56.4704	35.5077	44.761	57.2582	78.984	62.2403	79.5894	61.0352	-0.268986	0.543074	---	1.20198	6.77761e-07
RaChr01G05660	10.7968	13.2809	31.5175	17.0861	21.6818	17.4051	17.0658	11.7716	16.6242	12.7199	17.08	11.4387	10.3295	10.6222	14.252	12.2007	13.3901	34.4878	29.1266	30.9382	16.0224	20.043	15.1929	20.6169	21.2548	23.1737	16.8944	17.8897	17.4313	11.0193	19.249	20.929	9.07794	13.3869	12.8499	15.0214	15.8334	19.0179	14.744	11.7039	11.7117	21.6385	10.3363	19.2653	0.298262	0.452227	---	-0.88437	7.82216e-05
RaChr01G05670	8.91172	13.1062	2.95059	1.34829	7.11182	7.84948	31.6619	50.1075	5.78318	4.44821	5.13572	7.47722	15.5434	3.7145	13.8597	13.1846	12.2742	2.90522	2.38345	3.5631	1.21285	2.52196	0.31006	7.22427	3.69904	10.4122	6.02178	9.50076	8.02591	42.1858	27.2267	25.5732	38.6366	66.5495	45.1365	4.43132	8.60903	4.30918	3.63642	3.43409	6.27411	3.329	5.88373	6.19444	0.552527	0.534348	---	-1.14838	0.0409599
RaChr01G05680	47.1827	42.4236	49.7242	56.1742	45.3888	41.7302	51.5801	49.184	46.2303	45.1988	50.7071	47.2402	47.9092	46.3987	42.5598	42.1121	42.5989	52.1065	48.3558	48.7103	55.5997	51.1693	61.7537	43.5679	46.6783	45.9203	44.0482	41.389	39.7533	48.5178	50.7939	55.4287	45.7218	50.7548	51.0755	44.0879	48.5236	46.0795	47.6041	42.4005	45.5918	50.5888	51.9199	49.6124	-0.153636	0.508471	---	0.177444	0.232646
RaChr01G05690	4.72156	6.04943	9.54561	7.79951	9.09992	7.47199	8.10207	5.8985	8.43081	8.51661	8.34949	4.85276	4.03343	5.27851	7.32211	6.23155	4.59464	9.51225	9.6954	9.42919	7.27711	8.1632	7.95821	8.50241	9.45309	9.34425	7.35995	7.78254	7.27348	5.83858	8.63643	9.8312	4.42827	6.35639	6.91084	7.28539	8.0672	9.93985	10.3803	7.91944	7.25008	10.1059	5.56569	9.37691	0.36178	0.394016	---	-0.291058	0.323829
RaChr01G05700	1.91726	1.76846	1.81082	6.17712	2.76828	2.16801	2.96918	2.78939	2.74983	3.10775	2.73282	1.58458	2.01671	2.1505	2.54966	1.63988	1.11584	2.2492	1.5755	1.60774	5.93659	6.23854	6.35623	2.38957	2.81831	3.09695	2.00726	2.67841	1.81837	2.87817	3.07398	2.95539	2.76767	2.79296	2.80753	2.32832	2.58873	3.33244	3.23972	3.50418	2.57936	2.19951	3.49843	2.50051	-0.107385	1	---	1.77313	5.99531e-12
RaChr01G05710	30.6306	34.1069	32.2034	41.5862	27.7668	29.782	37.6371	38.1348	32.9744	33.5365	31.5442	31.1468	29.6604	31.0845	29.5499	33.1256	39.6452	34.6283	30.7829	31.1989	42.769	38.8913	43.0984	26.6742	30.3556	26.2707	31.1125	28.1991	30.0344	37.9096	37.5465	37.4551	34.0976	40.3535	39.9533	32.5965	33.232	33.0945	33.5873	31.7478	35.2744	31.9821	32.7581	29.8925	0.155333	0.543866	---	0.369958	0.0091684
RaChr01G05720	43.7673	42.2281	28.0032	354.062	45.8862	85.1317	19.8381	14.2042	86.822	101.326	87.3676	52.5881	39.744	38.9697	57.9231	41.9153	26.8458	26.1938	30.1365	27.6792	319.746	278.279	464.16	28.8971	77.7385	31.0229	87.5946	96.0689	71.7315	13.3218	25.3238	20.8687	23.1377	11.2682	8.20663	97.7895	88.5586	74.118	106.514	59.8513	137.612	72.1679	107.02	82.9146	-0.0518594	1	---	3.65995	1.65514e-21
RaChr01G05730	25.629	35.0487	41.5698	38.5753	61.6495	55.1521	39.7086	35.2888	54.4104	47.7879	51.4541	31.4934	26.3648	19.0287	46.1554	27.4188	31.5717	38.1896	43.5889	42.9311	35.5557	41.8779	38.2924	56.2381	61.5919	67.1184	52.4118	59.9357	53.1089	30.8376	43.4749	44.8134	31.6621	38.1384	36.066	53.4012	54.8449	54.9852	49.257	51.7216	42.3851	61.2297	34.8253	58.3073	0.448637	0.115904	---	-0.108183	0.772867
RaChr01G05740	1.57477	0.524099	24.8134	5.68129	4.51024	2.5516	2.7912	1.19378	3.02068	1.06728	2.77769	2.03024	0.934574	1.7595	0.719136	0.196786	0.656377	21.8829	24.4001	28.1572	4.72374	7.56589	4.75426	5.2237	3.87518	4.43184	2.45332	1.31394	3.88755	1.2335	4.24503	2.89508	1.43919	1.92618	0.215964	1.50214	1.9867	5.57321	1.45457	0.841002	0.90626	4.45848	1.82873	2.04587	-1.56959	0.0339611	---	-2.12709	1.32109e-05
RaChr01G05750	16.006	22.544	21.243	24.5757	17.2549	20.1079	20.8338	20.0199	21.986	20.8674	17.8265	16.9847	15.0024	16.031	22.8816	22.368	22.3824	19.868	22.1782	21.6828	22.9803	26.1488	24.5981	17.0048	17.6732	17.0866	19.292	20.2144	20.8172	18.9959	23.4208	20.0846	22.6949	18.6839	18.6809	22.457	22.8169	20.6841	20.0334	21.5156	21.0531	17.3583	17.2536	18.8675	0.494053	0.00219586	---	0.209149	0.166606
RaChr01G05760	1.94048	0.896949	0	0	0.0185238	0	0.0201047	0	0	0	0	1.88168	2.11509	1.82467	0	0.459167	2.23168	0	0	0	0	0	0	0.0555713	0	0	0	0	0	0	0	0.0603141	0	0	0	0	0	0	0	0	0	0	0	0	-1.10729	0.620571	---	0	1
RaChr01G05770	16.72	16.9316	17.1218	13.8976	13.5565	15.2131	14.8001	16.5835	15.5969	15.8208	15.9529	16.0933	15.4943	18.5725	15.6902	17.7763	17.3283	16.6347	17.6537	17.0768	12.5115	14.4017	14.7795	13.8372	12.6824	14.1499	16.3369	16.3231	12.9794	14.3909	14.9308	15.0785	13.3955	18.1061	18.2489	14.7961	14.9303	17.0644	15.9341	16.6098	14.9184	15.9316	17.0946	14.8326	0.0213859	1	---	-0.299723	0.0865008
RaChr01G05780	23.2533	26.4336	35.4223	73.7431	31.9316	31.3884	25.4692	29.3944	41.8016	47.8238	26.3946	21.887	21.7411	26.1319	25.4966	28.7963	25.008	36.5495	34.2167	35.5007	72.5158	70.2168	78.4969	31.3422	34.8179	29.6346	33.9561	32.4946	27.7145	27.1371	22.2498	27.0207	30.2229	31.3967	26.5636	42.736	35.0381	47.6308	54.943	51.4413	37.0869	30.0204	26.3178	22.8456	0.187038	0.57406	---	1.0582	1.63055e-10
RaChr01G05790	24.5911	25.1741	13.879	25.1332	15.5777	15.6752	19.7771	23.6154	18.5483	21.6159	16.0251	20.9956	21.8887	30.889	19.1552	24.3358	32.0312	15.4164	12.9676	13.253	24.257	22.1004	29.0423	16.6714	15.9117	14.1499	16.8387	15.5145	14.6724	21.4629	19.8345	18.0339	26.0161	23.0178	21.8124	19.4528	17.5191	18.6731	23.5376	20.8148	20.4954	15.4561	18.9233	13.696	0.0375965	1	---	0.859339	3.10778e-06
RaChr01G05800	0.15322	0.131058	0.163083	0.896734	0.16873	0.0882821	0.12492	0.107982	0.117659	0.181353	0.0917653	0.148554	0.245941	0.0651667	0.130752	0.196786	0.0656377	0.28115	0.121192	0.086905	0.638343	0.398205	1.65365	0.111143	0.234859	0.160187	0	0.202144	0.0627024	0	0.0731901	0.301571	0	0	0.323946	0	0.180609	0.172367	0.264467	0.140167	0.139425	0.0594463	0.15902	0.0568298	-0.253455	1	---	2.44006	0.00442668
RaChr01G05810	4.15351	4.34726	4.25946	7.06237	4.06543	4.39801	4.62697	3.32249	4.31497	4.31235	4.04048	3.5653	5.11556	3.77967	4.38019	4.00131	4.66028	3.9361	4.8881	3.95418	6.7026	6.37128	8.11324	4.27899	3.69904	4.21826	3.79149	4.69985	4.70268	3.53604	4.97693	5.36796	2.76767	3.85236	3.34744	3.83046	4.57543	4.53901	4.69429	3.15376	5.089	3.26955	3.33941	5.51249	0.0608679	1	---	0.730655	0.00146467
RaChr01G05820	20.9059	28.2945	12.1867	13.6012	12.4343	14.2903	19.0518	18.6977	16.3066	20.7446	14.345	17.4798	19.8228	25.415	24.3852	30.4362	30.0621	11.9957	11.3113	13.253	13.852	14.6008	12.3507	11.7255	12.976	12.6014	13.7163	13.291	15.8637	20.3117	18.8099	18.0339	16.2739	20.7064	19.1128	16.2983	16.0742	16.5473	17.9176	22.3566	21.9594	12.7215	16.6176	13.696	0.441199	0.0339921	---	0.15613	0.484838
RaChr01G05830	7.86709	8.91493	4.57933	6.95986	4.03307	4.37653	8.42572	9.36056	5.51561	6.49356	3.77793	6.58589	6.1977	10.8177	7.45286	8.59297	10.6989	5.01385	4.72651	3.99763	5.87276	8.03046	6.97635	4.66799	4.22747	3.20374	4.96239	3.84073	4.32646	8.88122	7.83134	8.5646	9.74218	9.05304	9.28645	4.73175	5.83969	5.9754	6.61167	7.91944	4.94957	3.98291	4.45255	2.89832	0.191478	0.705696	---	0.603054	0.0149702
RaChr01G05840	11.5296	15.3993	20.4698	10.6839	13.6691	13.514	15.1268	17.1782	15.392	11.2708	14.8164	11.4387	10.1819	12.9682	16.9324	13.7094	15.5561	21.2268	19.108	21.0745	11.1072	12.6762	8.26827	13.0593	13.2108	14.7372	11.8205	14.049	14.6724	12.0883	15.0772	18.2149	16.1632	18.2024	17.1691	15.8476	14.9303	15.3981	10.182	12.7552	10.8751	16.4072	13.8347	14.2074	0.420547	0.138849	---	-0.942854	2.25811e-06
RaChr01G05850	0.016506	0	0	0	0	0	0	0	0.0191519	0.0220389	0.0198154	0.049518	0	0	0	0	0	0	0	0	0	0	0	0	0	0	0	0	0	0	0	0	0	0	0	0	0	0.0574558	0.0661167	0	0	0.0594463	0	0	-1.73669	0.620439	---	0	1
RaChr01G05860	11.8002	17.8169	0.994976	4.50813	2.36052	3.7579	3.97749	3.00775	2.32332	4.92019	3.04122	10.5968	8.90305	15.9007	8.30275	16.7924	28.3555	1.17146	0.727155	1.08631	4.78757	3.51747	5.21935	3.05642	2.58345	1.44168	4.18179	2.57733	4.51457	4.93401	3.43993	3.55853	1.99272	3.46712	3.5634	2.55364	2.34792	2.06841	4.82652	6.58785	3.34619	2.31841	4.53206	2.27319	0.596093	0.401466	---	2.17799	4.69536e-06
RaChr01G05870	0	0	0	0	0	0	0	0	0	0	0	0	0	0	0	0	0	0	0	0	0	0	0	0	0	0	0	0	0	0	0	0	0	0	0	0	0	0	0	0	0	0	0	0	0	1	---	0	1
RaChr01G05880	1.083	1.17958	0.674206	0.602882	1.37246	1.38272	1.25422	1.2264	1.01057	0.838251	0.571366	1.13891	1.32808	0.782001	1.24214	1.11512	1.18148	0.140575	0.96954	0.912502	0.702177	0.796409	0.31006	1.38928	1.23301	1.49508	1.39393	1.06126	1.69296	1.4802	1.31742	0.965026	0.553533	1.82987	1.29578	1.50214	0.782639	0.746925	1.25622	0.700835	0.557698	0.475571	0.556569	0.681957	0.109374	1	---	-0.205965	0.891542
RaChr01G05890	3.1414	2.99352	2.57259	4.13424	2.86073	2.9142	2.62771	3.18474	2.72526	2.74587	1.953	3.16915	2.41022	3.84484	2.41891	3.27976	3.28188	2.2492	2.38345	3.08513	4.40457	3.91568	4.08246	3.33428	2.52474	2.72318	3.06665	2.72894	2.94701	2.96041	2.26889	2.65382	2.10343	3.56343	3.88735	3.00429	2.52853	2.64297	2.64467	3.01359	2.57936	1.96173	1.90824	1.98904	-0.0565573	1	---	0.68185	0.00987987
RaChr01G05900	3.16394	3.73515	4.70801	3.90473	2.77511	2.51581	2.66436	4.45043	3.67235	3.29601	3.2499	2.97108	3.19723	3.3235	4.05331	3.67333	3.4788	5.24814	4.44372	4.43215	3.89389	4.51299	3.30731	2.50071	2.40731	3.41733	2.28605	2.62787	2.6335	2.54924	2.48846	2.95539	3.65332	4.62283	5.07515	3.90557	3.49177	3.61971	3.04137	2.80334	4.04331	3.09121	3.02137	3.63711	0.241994	0.621639	---	-0.27539	0.337551
RaChr01G05910	0	0	0	0	0	0	0	0	0	0	0	0	0	0	0	0	0	0	0	0	0	0	0	0	0	0	0	0	0	0	0	0	0	0	0	0	0	0	0	0	0	0	0	0	0	1	---	0	1
RaChr01G05920	3.26647	4.72006	0.907128	1.67153	1.15783	1.95068	2.23103	2.41978	1.08757	1.91297	1.78451	2.82253	3.19723	3.77967	3.72643	4.0669	6.36686	0.702876	0.888745	1.12976	1.72353	1.32735	1.96371	1.44485	1.1743	0.854332	2.23029	1.36447	2.25729	2.71371	2.04932	1.93005	2.65696	2.1188	2.48358	0.901286	1.38467	0.976748	2.31409	1.682	1.74281	1.84284	2.14677	1.36391	0.53486	0.317517	---	0.881224	0.0385003
RaChr01G05930	0.15344	0.152952	0.118378	0.0516767	0.204327	0.149835	0.231628	0.0738044	0.158514	0.137275	0.0947163	0.24759	0.147564	0.0651667	0.130752	0.13119	0.196913	0.187434	0.080795	0.086905	0	0	0.15503	0.111143	0.234859	0.266979	0.223029	0.101072	0.125405	0.328934	0.36595	0	0.221413	0	0	0.300429	0.060203	0.114912	0.132233	0.140167	0.139425	0	0	0.284149	-0.0546573	1	---	-0.90061	0.511398
RaChr01G05940	386.355	296.701	30.911	190.392	111.338	88.2261	74.4213	90.9516	83.4144	162.186	73.8284	307.952	274.125	576.986	255.359	260.741	374.004	37.3461	31.2273	24.1596	190.992	207.531	172.652	105.308	85.0191	143.688	69.5292	88.9939	106.155	106.986	82.9244	33.3537	96.2041	114.993	61.6577	119.195	86.6923	44.3559	187.309	139.747	159.502	58.0196	121.412	42.054	-0.380828	0.696972	---	2.62254	1.97568e-08
RaChr01G05950	23.8418	25.0332	30.0381	40.2668	26.4071	26.7934	25.2446	20.5715	28.4434	29.0591	26.4784	23.9667	26.1189	21.4399	26.3465	24.3358	24.4172	28.7242	31.712	29.6781	40.3433	36.1703	44.2869	25.2849	26.5978	27.3386	28.6592	24.2573	27.4636	24.4233	25.6165	25.6938	17.7131	22.7289	21.2724	27.6394	27.8138	29.877	30.4798	30.3462	26.3513	29.2476	24.33	25.8575	0.0677157	0.938782	---	0.423815	0.00242715
RaChr01G05960	2.82374	2.83904	3.94262	6.60201	3.25407	3.51584	3.35217	3.25588	4.01101	3.65697	3.77781	2.42638	2.65616	3.38867	3.46493	2.95178	2.10041	4.02982	3.75697	4.04108	7.46861	5.3094	7.02803	3.33428	2.58345	3.84449	3.5127	3.33537	3.69944	3.45381	2.56165	4.04105	3.54261	2.98558	3.23946	3.45493	4.15401	4.42409	3.76865	4.13493	3.06734	3.44789	3.73696	4.14857	0.0198674	1	---	0.746186	0.00213497
RaChr01G05970	0.610992	0.91855	1.25659	5.42245	0.948827	0.320571	0.432675	0.606907	0.84734	0.409552	0.913754	0.49518	0.295129	1.04267	0.261504	0.13119	2.36296	1.03088	1.13113	1.60774	4.34073	2.98654	8.94007	1.11143	0.880723	0.854332	0.446058	0.202144	0.313512	0.328934	0.36595	0.603141	0.221413	1.0594	0.53991	0.675964	0.60203	1.26403	0.528934	0.490585	0.209137	0.832249	0.715589	1.19343	0.606933	0.715711	---	2.10537	0.00327691
RaChr01G05980	34.4716	39.3476	106.687	14.9084	66.1431	37.5184	43.3931	43.0301	51.2254	28.1309	54.1735	44.0215	27.201	32.1924	53.0199	37.1925	27.8304	92.6859	109.316	118.06	12.1285	23.295	9.30181	69.0751	52.7847	76.5695	33.1198	37.8009	41.6344	32.6467	44.9387	52.5939	37.3081	49.0213	42.7608	48.0686	50.4501	55.1575	29.4881	34.0606	20.844	67.8877	34.9048	59.7281	0.190661	0.896914	---	-2.84111	5.32277e-15
Ra_scaffold_02023G00010	19.033	19.6217	12.768	23.0812	12.5559	14.881	14.1755	14.3429	14.7958	15.426	12.1063	18.1236	18.839	20.1365	16.6709	16.53	25.6643	14.1044	12.6848	11.5149	22.9803	21.7685	24.4948	12.7258	13.6219	11.3199	15.5005	13.3415	15.801	14.4731	14.7844	13.2691	13.8383	13.9648	15.2255	16.2231	14.0875	14.0767	17.0581	15.138	14.0819	13.4349	10.8929	11.9911	0.045012	1	---	0.85543	2.16007e-06
RaChr01G02680	0.109029	0.0872552	0.0144842	0.0819043	0.0733699	0.27987	0.0518079	0.032103	0.257217	0.676416	0.250785	0	0.196752	0.130333	0.196128	0	0.0656377	0	0	0.0434525	0.127669	0.0663675	0.0516767	0.166714	0	0.0533957	0.111514	0.101072	0.627024	0.0822335	0.0731901	0	0	0.096309	0	0	0.541827	0.229823	1.1901	0.490585	0.348562	0.0594463	0.636079	0.0568298	-0.28465	1	---	1.99863	0.228371
RaChr02G02590	0.0873064	0	0	0.0212781	0.0185238	0	0	0	0.0401353	0.0933209	0.0926375	0	0.196752	0.0651667	0	0	0	0	0	0	0.0638343	0	0	0.0555713	0	0	0	0	0	0	0	0	0	0	0	0	0.120406	0	0	0.210251	0.0697123	0.118893	0.15902	0	-3.66867	0.122421	---	1.86544	0.33104
RaChr01G06020	10.0065	12.1831	0.0559	0.425902	0.442558	0.342063	0.288928	0.825596	0.0633396	0.24747	0.0993253	14.1126	0.983762	14.9232	2.22278	3.08298	31.2435	0	0.080795	0.086905	0.702177	0.26547	0.31006	0.500142	0.293574	0.533957	0.724844	0.050536	0.25081	0.2467	0.439141	0.180942	0.553533	1.0594	0.863856	0.0751071	0	0.114912	0.462817	0.140167	0.139425	0.0594463	0.23853	0	0.28429	1	---	2.74549	0.0472254
RaChr01G06030	6.15486	5.35208	7.85498	5.28444	7.68975	7.60597	6.3843	4.2357	5.77224	6.09319	5.44908	6.28878	6.05014	6.12567	5.36083	5.4444	5.25101	7.35677	8.0391	8.16907	5.93659	4.64572	5.27102	8.16898	7.1045	7.79578	6.63511	7.52986	8.65293	6.24975	6.14797	6.75518	3.21049	5.3933	4.10331	5.63304	5.47847	6.20522	5.48769	6.51777	6.27411	5.05294	5.32716	5.96713	-0.201595	0.592083	---	-0.571186	0.00257402
RaChr01G06040	29.2451	21.6886	27.4741	25.5453	22.3896	19.6391	23.6751	25.971	22.634	20.4132	26.3123	30.206	26.1189	31.4104	24.9736	19.2194	20.8728	25.2567	28.965	28.2007	24.64	25.0205	26.9752	20.4502	22.9575	23.7611	19.7938	18.2435	20.8799	23.5188	25.2506	22.2559	27.0124	26.3887	24.5119	23.0579	22.0343	22.8099	20.6284	20.4644	20.1469	29.307	25.3636	24.2663	-0.429684	0.0287029	---	-0.104585	0.64867
RaChr01G06050	75.0116	62.4643	44.5796	103.377	112.058	114.912	86.8907	89.4485	123.26	112.41	113.348	68.1367	85.9316	70.9666	72.7634	61.2003	53.4291	39.3142	48.2346	46.19	97.2196	108.577	104.335	101.251	115.903	119.019	113.8	130.989	99.9476	75.737	85.7788	99.1564	86.1298	82.4405	99.7753	142.478	119.744	107.557	108.498	106.597	122.136	103.377	112.268	124.4	-0.264227	0.526472	---	1.2131	7.2394e-08
RaChr01G06060	8.25439	12.2239	0.0144842	0.0434006	0.0566191	0.0586469	0	0.035994	0	0.0440778	0.0198154	9.9036	2.80372	12.0558	3.2688	10.1017	23.3014	0	0	0.0434525	0.0638343	0.0663675	0	0.111143	0.0587149	0	0	0.050536	0.125405	0	0	0	0	0	0.107982	0	0	0	0.132233	0	0	0.0594463	0	0	0.567163	0.784347	---	1.13172	0.610797
RaChr01G06070	118.836	119.517	119.32	106.747	109.658	118.672	96.8524	78.1324	114.823	112.074	120.315	113.941	110.083	132.484	119.769	110.987	127.797	120.051	114.85	123.057	112.476	103.533	104.232	111.42	110.443	107.112	123.056	116.334	116.626	85.6051	103.564	101.388	73.5092	76.6619	84.2259	114.689	107.342	122.438	123.242	107.018	105.963	118.952	119.583	122.411	0.00877574	1	---	-0.160652	0.403213
RaChr01G06080	0	0	0	0	0	0	0	0	0	0	0	0	0	0	0	0	0	0	0	0	0	0	0	0	0	0	0	0	0	0	0	0	0	0	0	0	0	0	0	0	0	0	0	0	0	1	---	0	1
RaChr01G06090	3.37053	3.54011	3.11461	3.27178	2.96448	3.63658	3.69965	2.97532	3.134	3.66648	2.90207	3.16915	2.9021	4.04034	2.68041	3.47655	4.46336	3.56124	2.82782	2.95477	4.34073	2.78743	2.68719	2.83414	3.22932	2.82997	3.903	2.93109	4.07566	2.79594	4.68417	3.61885	2.54625	2.60034	3.77937	2.85407	3.73259	2.81533	3.30584	4.76568	2.92792	3.38844	2.30579	3.01198	0.0789282	1	---	0.0681217	1
RaChr01G06100	45.9764	47.9548	40.7604	67.7753	44.8865	46.4644	49.6842	48.5752	52.4685	57.7886	47.5655	47.4382	44.6136	45.8774	44.7172	48.3437	50.8036	40.9074	40.9631	40.4108	66.3877	64.1773	72.7608	46.1242	46.0325	42.503	47.7282	43.2588	48.4062	52.7939	49.6961	46.5625	50.4822	50.7548	44.4886	54.2274	51.3531	51.8251	60.6952	55.5762	57.0944	47.9138	49.3756	45.407	0.0607336	0.956464	---	0.734169	1.94306e-08
RaChr01G06110	61.5451	66.2799	23.6018	42.0309	30.5412	40.2602	93.2173	143.478	40.0567	67.7662	42.9721	52.7862	38.4651	93.3839	49.2281	65.3328	84.2788	21.0863	25.7332	23.9858	38.6836	38.1613	49.2479	34.2875	31.1189	26.2173	37.8591	29.3109	53.6105	136.014	72.1654	71.4722	176.909	119.519	134.006	35.8261	37.7473	46.5966	79.3401	67.7007	56.2578	34.36	65.1186	29.4378	0.10792	1	---	0.832567	0.0154131
RaChr01G06120	0	0	0	0	0	0	0	0	0	0	0	0	0	0	0	0	0	0	0	0	0	0	0	0	0	0	0	0	0	0	0	0	0	0	0	0	0	0	0	0	0	0	0	0	0	1	---	0	1
RaChr01G06130	8.27907	12.6968	0.653185	2.36728	1.78554	2.44031	5.2138	7.2284	1.82654	2.62845	2.8429	7.47722	9.14899	8.21101	9.54489	10.6264	17.9191	0.468584	0.96954	0.52143	2.80871	3.0529	1.24024	2.22285	1.5853	1.54848	2.28605	2.5268	2.5081	6.82538	4.17184	4.64419	5.97816	7.60841	8.09865	1.42704	3.19076	0.861837	2.64467	2.31276	2.92792	1.96173	3.89598	2.671	0.616309	0.256012	---	1.81904	3.05872e-05
RaChr01G06140	15.741	16.9499	23.4081	19.5909	16.2037	14.0704	17.6601	16.5358	19.6614	16.5681	18.082	17.2323	15.0024	14.9883	18.436	17.3827	15.031	21.6486	24.7637	23.812	19.1503	18.8484	20.774	15.0042	16.1466	17.4604	13.7163	13.9479	14.547	16.5289	19.3222	17.1292	13.5062	17.5282	18.5729	19.5279	18.5425	20.9139	17.1904	18.432	14.0819	17.2394	18.7643	18.2424	0.105229	0.807602	---	-0.255949	0.123575
RaChr01G06150	68.2071	75.0674	61.7592	39.129	79.6227	72.8153	76.991	79.8505	76.2502	79.0395	93.133	68.8795	69.0109	66.7307	87.2769	69.5965	68.3288	56.0895	64.8784	64.3097	38.8751	46.059	32.453	76.2994	76.388	86.1807	69.5292	79.4426	69.4742	63.402	76.5568	91.014	64.9848	87.6412	86.9255	79.3131	75.4343	74.003	76.6293	81.1567	79.3326	91.9041	83.7239	103.771	0.13812	0.702795	---	-0.660354	7.56734e-05
RaChr01G06160	13.5524	12.671	13.0879	16.9046	12.0769	12.8567	7.3994	8.13118	14.6409	11.7312	12.2839	14.5583	12.7397	13.3592	12.1599	12.7255	13.1275	13.6826	12.806	12.775	14.7457	18.9147	17.0533	12.5591	11.3907	12.281	13.2702	12.634	12.6659	6.41421	8.1241	7.65989	5.97816	10.2088	8.20663	13.7446	15.412	14.7661	11.4382	10.0219	13.7333	12.8999	11.4494	12.5025	-0.0972614	0.940702	---	0.369109	0.0967181
RaChr01G06170	12.9299	15.092	29.0717	16.1095	22.3269	18.342	20.5859	18.7594	21.1211	15.609	20.4607	14.2612	11.756	12.7727	17.3246	15.9396	12.0117	28.443	27.8339	30.9382	16.2139	18.782	13.3326	22.8398	19.2585	24.8824	18.0653	19.1531	17.8075	18.1736	21.8106	21.7734	18.9308	20.6101	16.7372	21.2553	21.2517	20.8564	16.0664	16.4696	14.291	23.0652	13.9937	24.3231	0.222758	0.543074	---	-0.854586	8.10331e-06
RaChr01G06180	19.3833	16.9509	0.0683475	0.572655	0.299041	0.313035	0.149854	0.104999	0.089291	0.431096	0.202226	16.638	5.21394	36.2979	2.74579	8.39619	39.7108	0	0.16159	0.0434525	0.574509	0.730042	0.413414	0.277856	0.352289	0.266979	0.334543	0.353752	0.25081	0.328934	0	0.120628	0.110707	0.096309	0.107982	0.150214	0.060203	0.0574558	0.595051	0.210251	0.487986	0.356678	0.0795099	0.170489	-0.192752	1	---	2.89073	0.0182595
RaChr01G06190	27.0137	37.787	39.5584	24.4779	36.8083	35.0217	76.2531	89.8682	35.4163	32.0967	33.2471	31.3944	26.5124	23.1342	41.7099	38.898	32.7532	39.1267	38.0948	41.4537	26.0444	24.7551	22.6344	37.066	35.2876	38.0712	32.7852	33.4043	38.8755	86.4274	72.9705	69.3612	100.522	87.4486	81.6343	37.178	34.1953	34.8757	31.0749	32.7991	32.4162	37.689	26.4768	35.5754	0.481409	0.0104137	---	-0.693521	5.46871e-06
RaChr01G06200	0.310185	0.437455	0.0144842	0.0942329	0.0541209	0.0354311	0.0719126	0.13801	0.089291	0.116435	0.223161	0.148554	0	0.782001	0.065376	0.196786	1.0502	0	0	0.0434525	0.127669	0	0.15503	0.0555713	0	0.106791	0.0557572	0.050536	0	0.0822335	0.0731901	0.0603141	0.221413	0.192618	0	0.150214	0.060203	0.0574558	0	0.140167	0.209137	0.237785	0.318039	0.11366	0.53761	0.918052	---	2.24563	0.178804
RaChr01G06210	7.38113	6.86195	8.99785	3.09599	4.33026	4.20054	3.45382	3.86039	2.68963	2.60066	2.63134	10.1017	5.45988	6.58184	4.96857	6.95309	8.66417	11.4334	8.56427	6.99585	3.31938	3.38474	2.58383	4.66799	4.63847	3.6843	3.79149	4.29556	4.51457	3.45381	3.95227	2.95539	4.53897	3.37081	3.67139	1.65236	3.37137	3.04516	2.90914	2.45292	2.43993	2.49675	2.3853	3.01198	-0.107094	1	---	-1.54113	6.66071e-07
RaChr01G06220	3.40457	4.4783	4.72886	3.59941	3.57535	3.8911	3.50328	3.3804	2.97626	3.24936	3.45411	3.16915	3.59073	3.45384	4.57632	3.87012	4.98846	4.26411	4.96889	4.95358	3.57472	3.45111	3.7724	3.00085	3.34675	4.37845	4.18179	4.04288	3.44863	2.96041	4.17184	3.37759	3.54261	3.46712	3.13148	2.70386	2.94995	3.27498	3.1736	4.06484	2.50964	3.329	3.33941	3.69394	0.395587	0.234217	---	-0.392072	0.0994941
RaChr01G06230	1.52959	1.20169	0.889472	1.43375	0.841633	0.847916	0.95489	0.667806	0.770148	0.756211	0.881435	1.43602	1.32808	1.82467	1.11139	0.852738	1.64094	0.656017	0.96954	1.04286	1.46819	1.59282	1.24024	0.944712	0.939438	0.640749	0.780601	1.01072	0.752429	0.986802	0.731901	1.14597	0.885653	0.577854	0.53991	0.901286	0.662233	0.746925	0.661167	0.770919	0.836548	0.951142	0.556569	1.1366	-0.331619	0.621227	---	0.666402	0.0754351
RaChr01G06240	89.5153	134.582	255.388	23.7391	152.825	92.9584	145.073	132.184	165.015	75.0428	175.855	110.078	79.0945	79.3731	192.009	118.924	92.8117	244.882	242.143	279.139	14.6181	54.2222	2.37713	160.657	115.257	182.56	78.1159	103.194	97.5649	90.0457	155.968	189.205	115.688	156.791	124.071	154.42	165.558	175.068	73.059	97.2058	54.8636	231.722	88.415	207.429	0.588196	0.636486	---	-3.42815	3.54928e-07
RaChr01G06250	107.356	160.197	228.577	102.365	132.118	149.627	117.665	125.835	169.584	133.655	142.585	125.776	109.296	86.9976	209.53	137.684	133.376	243.804	231.922	210.006	92.8151	173.816	40.4629	127.369	123.536	145.45	140.174	159.037	149.671	88.5655	135.841	128.59	106.832	134.833	135.841	169.442	164.414	174.895	137.655	146.124	117.186	178.458	93.1856	156.111	0.577224	0.279549	---	-1.15948	0.00124358
RaChr01G06260	4.14977	4.73896	9.18521	8.19129	6.75698	5.51203	7.37551	5.51904	6.84538	6.73934	6.56822	4.65469	3.68911	4.1055	5.88384	4.52607	3.80699	9.55911	8.52387	9.47264	8.68146	8.29593	7.59647	6.3907	7.63293	6.2473	7.08117	5.00306	4.45187	5.75634	7.68496	8.68523	4.53897	5.97116	6.04699	6.38411	7.94679	6.20522	7.14061	7.77927	5.29813	8.50083	4.61157	6.59225	0.191019	0.777259	---	-0.166034	0.641991
RaChr01G06270	2.5684	1.50722	3.65225	2.39785	3.00875	2.37702	2.32746	2.3559	2.19109	1.80323	2.91124	2.42638	2.60697	2.67184	1.56902	1.63988	1.31275	3.9361	2.54504	4.47561	2.55337	2.98654	1.65365	2.94528	2.28988	3.7911	2.00726	2.67841	2.44539	1.9736	2.41527	2.59351	2.10343	2.69665	2.26762	2.55364	2.46832	1.55131	1.91739	1.2615	2.23079	2.73453	3.10088	2.89832	-0.764204	0.114851	---	-0.615735	0.0806488
RaChr01G06280	12.0833	22.5006	6.01934	16.9473	7.73368	14.5023	7.57695	9.18804	11.287	21.3628	10.873	10.1017	12.7889	13.3592	22.4893	23.2863	21.7261	6.04473	6.62519	5.38811	17.7459	19.2466	13.8494	9.50269	8.57237	5.12599	15.2217	12.7351	15.5502	11.1838	4.61098	6.93612	8.63512	5.97116	12.9578	13.2189	10.4151	10.2271	19.5044	20.3242	24.2599	6.95522	18.0487	7.61519	0.897811	0.0105325	---	1.49028	2.85534e-07
RaChr01G06290	31.5465	45.1955	26.15	32.5444	22.9398	24.4966	34.3378	42.121	31.0454	32.4771	30.1404	29.0671	30.4474	35.1249	47.4629	43.0305	45.0931	25.7252	26.7835	25.9411	29.6829	37.0994	30.851	24.6737	20.4915	23.6543	24.3659	24.1057	25.0183	36.8406	33.3015	32.8712	43.1756	44.2058	38.9815	32.0708	33.7739	27.2915	31.6038	29.9257	35.9018	27.702	32.2015	30.5176	0.520333	0.00689936	---	0.314438	0.0736209
RaChr01G06300	8.83722	9.67739	12.4767	15.5254	10.2299	9.18909	12.0131	8.03578	11.8842	11.543	10.151	8.91324	8.21441	9.38401	9.61027	10.5608	8.86109	13.7295	10.6649	13.0357	15.6394	15.7955	15.1413	9.44712	10.51	10.7325	9.03267	8.43951	10.0951	9.78579	13.467	12.7866	7.74946	8.47519	7.88268	12.9935	11.7998	10.8591	10.5787	13.1056	10.9448	11.8298	8.50755	10.1157	0.133215	0.807602	---	0.31619	0.125664
RaChr01G06310	5.91948	6.83541	13.1251	13.1716	9.30754	8.42032	9.45457	6.77255	10.7728	9.25635	9.51516	7.32866	5.60744	4.82234	8.49887	6.69071	5.31665	12.1363	13.2908	13.9483	13.2775	13.008	13.2292	8.72469	9.15952	10.0384	8.41934	8.43951	8.40212	7.81218	10.5394	10.0121	5.31392	8.95674	6.04699	10.5901	10.2947	11.4337	9.45469	9.39119	8.92317	12.6026	5.48618	10.4567	0.200894	0.701487	---	0.0048261	1
RaChr01G06320	12.7638	11.1827	18.8158	41.6788	15.9549	13.0611	12.0182	10.1895	16.5661	16.8189	13.7062	13.865	11.0673	13.3592	12.7483	11.1512	9.64874	20.7114	17.5729	18.1631	40.9816	33.9801	50.0747	14.782	18.6126	14.4702	14.4411	11.8254	12.9167	9.45685	14.0525	12.5453	9.52077	11.6534	9.39443	17.5751	13.9671	18.156	18.8433	19.5533	12.0602	16.11	12.165	12.8435	-0.18957	0.678085	---	1.14895	1.16471e-08
RaChr01G06330	1.03308	1.50598	3.45624	1.80578	2.0733	1.10058	1.80908	1.13969	2.29011	1.19057	2.43344	1.18843	0.737822	1.173	2.61504	0.918333	0.984565	3.6081	3.11061	3.65001	1.78736	1.92466	1.70533	1.50042	1.99631	2.72318	1.44969	1.16233	0.689726	1.06904	2.48846	1.86974	0.774946	1.34833	1.29578	1.65236	2.28771	2.93024	1.12398	1.47175	0.975972	3.44789	0.954118	2.89832	0.546778	0.5758	---	-0.934723	0.0715935
RaChr01G06340	15.4511	18.373	22.5438	16.7661	19.9935	21.5353	17.657	15.0677	13.6799	15.2782	14.8233	18.0741	14.8548	13.4243	17.8476	16.7268	20.5446	18.6965	24.0365	24.8983	17.7459	16.791	15.7614	21.7284	17.3209	20.9311	20.3514	21.9326	22.322	18.7492	16.2482	17.9736	16.9381	13.5796	14.6855	12.4678	14.2079	14.3639	15.1407	17.0303	13.6636	15.0399	11.9265	17.5036	0.246999	0.457076	---	-0.428746	0.0344496
RaChr01G06350	317.737	404.191	47.5804	44.1899	342.647	442.601	318.732	476.749	289.264	430.82	549.146	283.094	451.744	218.374	429.782	408.855	373.938	42.1257	52.5571	48.0585	40.4709	56.5451	35.5536	340.596	300.385	386.959	433.066	518.145	376.591	343.654	253.311	359.231	429.099	469.121	532.027	295.321	358.449	214.023	321.261	388.333	582.865	422.307	687.522	537.61	0.347061	0.535349	---	-0.107354	0.923983
RaChr01G02850	10.455	14.7179	18.2395	9.01724	17.7236	14.5836	18.4813	14.8631	20.5171	16.0112	16.1868	12.5281	10.8214	8.01551	19.5474	12.0695	12.5368	19.7274	17.6537	17.3375	9.76665	10.6188	6.66629	17.1715	15.442	20.5574	14.9987	16.5253	12.227	18.9959	17.9316	18.5164	15.831	13.9648	14.7935	21.5558	19.0241	20.9714	16.7937	14.8577	16.3824	16.5855	13.6757	18.2992	0.487685	0.107559	---	-1.02157	3.07267e-06
RaChr01G06370	3.60204	6.25138	0.0914462	0.770745	0.830281	1.8107	0.374838	0.389968	0.98684	2.30263	1.10787	2.97108	2.36103	5.47401	3.5303	6.36274	8.86109	0.187434	0	0.086905	1.21285	0.53094	0.568444	1.167	1.05687	0.266979	2.06302	1.11179	2.25729	0.0822335	0.439141	0.603141	0.221413	0.192618	0.755874	0.826179	1.44487	0.689469	2.64467	2.03242	2.23079	0.65391	1.98775	0.681957	0.800115	0.361098	---	3.01826	0.000108934
RaChr01G06380	0	0	0	0	0	0	0	0	0	0	0	0	0	0	0	0	0	0	0	0	0	0	0	0	0	0	0	0	0	0	0	0	0	0	0	0	0	0	0	0	0	0	0	0	0	1	---	0	1
RaChr01G06390	1.54226	2.1199	3.50255	2.26157	2.2294	2.44498	6.47525	6.73623	1.51793	1.96246	0.727434	1.78265	1.47564	1.3685	1.50365	1.77107	3.08497	3.9361	3.31259	3.25894	1.34052	3.58384	1.86036	2.55628	2.58345	1.54848	2.95513	2.12251	2.25729	8.30558	5.26969	5.85047	7.52805	6.74163	5.93901	1.0515	1.20406	2.29823	2.18185	2.03242	1.6731	0.535017	1.19265	0.454638	0.451078	0.511099	---	-0.637634	0.101245
RaChr01G06400	7.19413	7.86605	2.21989	7.80322	2.73962	3.20395	2.34698	1.68842	2.91136	5.00654	1.80307	5.69457	5.65663	10.2312	6.66835	7.28107	9.64874	2.34292	2.10067	2.21608	8.10696	7.49952	7.80318	3.33428	3.22932	1.65527	4.01452	2.27412	3.32323	2.54924	2.56165	1.93005	2.32484	1.44463	1.29578	3.68025	2.46832	2.58551	6.28109	4.62551	4.11303	1.30782	2.62383	1.47757	0.134414	1	---	1.81099	1.05077e-06
RaChr01G06410	0.922649	1.136	1.7375	1.03082	1.30151	1.07556	1.14991	1.50696	1.25202	1.06463	1.19748	0.74277	0.78701	1.23817	1.11139	1.11512	1.18148	2.38978	1.17153	1.65119	1.08518	0.663675	1.34359	1.00028	1.40916	1.49508	0.947873	1.21286	1.06594	0.822335	0.878281	1.74911	1.54989	2.21511	0.755874	1.12661	0.963248	1.66622	1.5868	0.700835	0.90626	1.07003	1.27216	1.25025	0.322827	0.746997	---	-0.720316	0.0851055
RaChr01G06420	3.30783	6.18471	1.52481	7.85321	1.45002	2.04824	2.01797	2.02735	1.17941	2.87596	0.821903	2.82253	2.21346	4.8875	4.51094	5.05083	8.99236	1.49947	1.85828	1.21667	8.42613	6.96858	8.16492	2.55628	0.939438	0.854332	2.39756	1.36447	2.38269	1.4802	2.34208	2.23162	1.6606	1.82987	2.59157	1.35193	1.32447	0.861837	3.1736	3.15376	2.30051	0.772803	0.954118	0.738787	0.91083	0.126355	---	2.3575	8.30189e-08
RaChr01G06430	25.3444	35.9156	28.3719	29.6065	23.5018	30.4254	21.8853	17.3931	33.6278	46.185	23.5288	23.323	24.1022	28.6082	34.6493	35.3558	37.7417	26.3813	30.0557	28.6786	29.8745	29.3344	29.6107	26.2852	21.9006	22.3194	32.2277	31.585	27.4636	15.6244	24.5187	25.5129	13.0634	18.4913	20.6246	34.8497	31.8474	34.1862	45.6206	54.1746	38.76	26.2158	20.6726	23.698	0.504711	0.0280957	---	0.0610918	0.934479
RaChr01G06440	47.747	54.8396	22.8133	70.8747	32.73	40.962	38.8845	33.8145	56.563	74.3639	44.2833	42.7835	41.4164	59.0411	48.9666	55.2968	60.2554	21.8829	23.8749	22.6822	70.9199	60.2616	81.4425	33.7318	33.7023	30.7559	43.4349	38.2557	41.1955	38.8964	40.1814	37.5757	34.0976	32.3598	34.9861	57.6072	55.0857	56.9961	76.431	76.3209	70.3397	41.6719	51.6814	39.4967	0.20222	0.462064	---	1.63569	1.03604e-25
RaChr05G20010	3.79134	8.25394	7.97757	1.70968	6.83041	6.85723	12.3811	17.1841	7.33662	7.39569	5.0843	4.55565	3.88586	2.9325	11.1793	6.8875	6.69504	7.91907	8.88745	7.12621	1.21285	3.45111	0.46509	6.55741	7.04578	6.88805	6.52359	8.8438	5.2043	14.3086	10.8321	12.0025	19.3737	17.8172	14.3616	9.16307	7.04375	5.80303	6.74391	6.93827	8.5049	5.23128	4.8501	5.17151	1.11518	0.00852424	up	-2.25152	8.16581e-10
RaChr01G06460	3.63602	3.75584	16.9534	2.46743	9.36532	7.14272	5.00958	3.23889	6.73835	3.81957	5.80173	5.29842	3.39398	2.21567	4.83782	4.32928	2.10041	16.3536	17.1689	17.3375	2.29803	3.91568	1.18856	9.72497	7.1045	11.2665	6.63511	7.83308	6.95996	3.94721	5.05012	6.03141	4.31756	3.56343	1.83569	6.68454	5.65908	7.87144	4.95876	3.15376	3.34619	7.37135	3.49843	6.53542	0.0378542	1	---	-2.79273	2.08861e-13
RaChr01G06470	2.1581	6.83809	2.61525	9.15321	3.47436	4.85329	11.2927	5.16487	4.48003	9.30359	5.25255	1.68361	2.70535	2.08534	6.47222	6.8219	7.22015	2.15549	3.47418	2.21608	10.3412	7.76499	9.35348	3.44542	3.34675	3.63091	4.12603	5.10413	5.3297	12.335	9.66109	11.8819	6.31028	5.29699	3.88735	4.65664	4.87644	3.90699	10.5787	8.19977	9.13231	5.58796	4.37304	5.79664	1.65774	1.46897e-09	up	1.79838	5.09519e-14
RaChr01G06480	4.37319	3.62405	15.2527	2.27204	13.6195	8.24309	8.62176	5.55018	10.561	4.47534	12.7551	5.94216	3.98424	3.19317	5.36083	3.47655	2.03477	14.573	16.8458	14.3393	0.89368	5.04393	0.878504	12.1145	12.565	16.1789	7.24844	8.38897	9.09185	5.01624	10.1734	10.6756	4.53897	8.76412	3.34744	8.71243	9.81309	13.1574	4.82652	4.69559	3.90389	16.5261	5.88373	15.8555	-0.273115	0.918744	---	-2.75507	7.70445e-07
RaChr01G06490	43.8757	47.4401	23.5004	15.231	25.5021	21.2879	26.5354	23.5375	22.0241	19.2673	27.6977	45.3585	33.9398	52.3289	37.0682	47.5565	57.6955	20.2897	24.9657	25.2459	16.9161	12.8089	15.9681	25.7295	22.9575	27.8192	21.578	20.2144	22.0712	20.8873	27.9586	30.7602	22.8056	26.9665	20.8405	19.7532	22.8771	23.442	17.3887	22.5669	17.8463	31.2093	20.116	31.7678	0.113572	0.948687	---	-0.624984	0.0184478
RaChr01G06500	1.06084	0.0436571	0.372198	0	3.29901	1.13706	3.21468	3.24214	1.11621	0.349056	7.98202	0.940842	1.52483	0.716834	0.065376	0.0655952	0	0.28115	0.444372	0.391072	0	0	0	2.27842	2.7596	4.85901	1.05939	0.909648	1.44215	3.78274	3.14717	2.71414	3.76403	3.37081	2.59157	1.80257	1.14386	0.40219	0	0.280334	0.766835	3.74512	11.847	8.35398	-4.39022	2.43979e-05	down	-5.64972	5.37674e-05
RaChr01G06510	0.152693	0.0437301	0.943259	0.0606262	0.744018	0.318831	0.736419	0.233411	0.550515	0.138721	0.769607	0.099036	0.0983762	0.260667	0	0.13119	0	1.1246	1.00994	0.69524	0.0638343	0.0663675	0.0516767	0.555713	0.822008	0.854332	0.3903	0.25268	0.313512	0	1.24423	0.965026	0.110707	0.481545	0.107982	0.600857	0.361218	0.689469	0.0661167	0.280334	0.0697123	1.07003	0.15902	1.07977	-1.58412	0.407126	---	-3.8127	1.07618e-05
RaChr01G06520	9.73328	9.58845	12.2149	18.4488	10.6437	9.94237	12.5789	11.3647	11.0948	9.88486	10.7453	10.0522	8.46035	10.6873	10.8524	9.51131	8.40162	12.6986	10.8669	13.0792	18.3204	16.9237	20.1022	11.5588	9.74667	10.6257	10.2593	9.09648	10.4713	12.5817	13.3938	11.7613	11.0707	10.4977	12.5259	10.4399	9.57227	13.2723	10.5126	7.70919	11.4328	11.2948	9.85922	11.0818	-0.01802	1	---	0.597295	0.00107284
RaChr01G06530	11.9555	40.2678	15.7206	45.1126	9.95975	18.7422	96.1843	126.896	19.7479	33.4472	22.1632	11.6367	10.8706	13.3592	35.2376	39.8819	45.6838	15.1821	14.3815	17.5983	40.7263	40.816	53.7954	10.8364	9.80538	9.23746	15.2775	15.8683	25.081	118.005	82.8512	87.6967	120.338	136.277	124.071	13.8948	28.0546	17.2942	27.769	26.7018	45.8707	10.8192	34.9843	20.686	1.75235	2.96537e-06	up	1.52089	7.85329e-06
RaChr01G06540	0.359483	1.26819	0.02795	0.108079	0	0.0958184	0.079219	0.107982	0.0500714	0.114161	0.0189433	0.198072	0.0983762	0.782001	0.457632	0.918333	2.42859	0	0.0403975	0.0434525	0.191503	0.132735	0	0	0	0	0.111514	0.050536	0.125405	0.164467	0.0731901	0	0	0	0.323946	0.150214	0	0	0.132233	0.210251	0	0	0	0.0568298	1.83691	0.190235	---	1.61863	0.322894
RaChr01G06550	0	0	0	0	0	0	0	0	0	0	0	0	0	0	0	0	0	0	0	0	0	0	0	0	0	0	0	0	0	0	0	0	0	0	0	0	0	0	0	0	0	0	0	0	0	1	---	0	1
RaChr01G06560	108.863	168.554	7.57939	58.7289	29.8001	63.7506	81.0794	113.796	25.1691	51.6669	20.7033	112.158	66.6991	147.733	97.5409	125.024	283.095	8.20022	7.71592	6.82204	55.472	41.546	79.1687	36.7326	36.1684	16.4993	76.0528	39.2665	75.9326	83.2203	84.0222	75.9958	111.371	125.491	104.527	19.1523	24.9842	31.3709	67.1085	49.8294	38.0629	17.5961	27.7489	16.7648	0.630836	0.429713	---	2.95306	3.59504e-09
RaChr01G06570	56.7562	67.4019	43.4608	157.053	36.4201	53.1411	52.3421	60.03	64.5306	84.5377	88.0508	45.1604	46.7779	78.3304	60.7996	66.7759	74.63	43.0628	45.0836	42.2358	152.947	144.216	173.995	36.1213	37.5775	35.5616	47.8397	57.4089	54.1749	58.3035	49.9888	48.7338	55.5747	60.482	64.0333	61.4376	60.5642	71.5899	81.1252	82.6985	89.7894	68.5416	118.152	77.459	0.249978	0.489976	---	1.85341	3.43127e-20
RaChr01G06580	1.47637	0.894931	3.32404	4.84302	1.53443	1.99946	0.817835	0.82138	1.63736	1.45058	1.73807	1.83217	1.03295	1.564	1.43827	0.918333	0.328188	3.18637	3.35299	3.43275	4.21306	4.11478	6.2012	1.66714	1.76145	1.17471	1.78423	1.76876	2.44539	0.575634	0.731901	1.14597	1.10707	0.385236	0.971837	1.20171	1.9867	1.72367	2.11574	0.981169	1.25482	1.24837	1.35167	2.61417	-0.713191	0.25992	---	0.547273	0.144651
RaChr01G06590	1.97466	2.72967	6.17958	2.07581	3.49087	2.61279	3.1102	3.92103	4.57801	2.77627	4.43625	2.12927	2.36103	1.43367	3.5303	2.42702	2.23168	6.09159	6.05962	6.38752	2.17037	2.92017	1.13689	3.88999	3.11189	3.47072	2.56483	2.57733	2.6962	2.2203	3.7327	3.37759	3.98544	4.43021	3.34744	4.73175	4.63563	4.36664	3.50419	2.73326	2.09137	5.70685	2.94186	4.66004	0.452515	0.4452	---	-1.59045	1.25289e-06
RaChr01G06600	83.1284	146.813	185.501	102.087	168.469	123.528	131.356	125.901	165.662	131.239	176.919	93.7375	73.733	81.9146	208.092	114.857	117.491	187.012	178.517	190.974	95.4323	143.752	67.0764	162.435	150.428	192.545	109.953	130.838	129.794	83.8782	150.479	159.712	106.168	141.093	130.442	159.452	159.478	178.055	146.118	140.938	106.66	211.926	113.222	205.61	0.820503	0.0705715	---	-0.861925	0.0162437
RaChr01G06610	1.94189	2.75326	3.65787	3.76761	2.65866	2.67661	3.64056	3.41102	2.63073	2.65934	3.12337	2.32735	1.86915	1.62917	2.22278	2.55821	3.4788	3.46752	3.59538	3.91072	3.51089	3.45111	4.34084	2.44514	2.70088	2.82997	2.62059	2.27412	3.13512	3.37157	3.14717	4.40293	2.76767	4.3339	3.13148	1.72746	2.88974	3.27498	3.50419	2.31276	2.16108	4.51792	1.66971	3.18247	0.492496	0.315573	---	0.047502	1
RaChr01G06620	11.2714	15.2656	15.7021	16.5048	15.8206	14.7061	15.6086	19.9113	19.5121	16.4947	14.9555	11.7358	13.2808	8.79751	18.6321	14.2998	12.865	17.853	13.0888	16.1643	15.7032	19.9102	13.901	13.3371	16.5576	17.5672	13.2145	17.4854	13.4183	15.3777	15.2235	16.2245	20.4807	23.5957	15.6574	20.7296	18.9037	18.903	16.0664	18.0115	15.4064	18.6067	10.5748	15.685	0.433138	0.21062	---	0.0706627	0.962877
RaChr01G06630	17.3285	18.8794	12.1214	19.0694	14.7493	15.8938	17.3884	12.936	11.3346	13.512	11.898	15.9943	15.7894	20.2017	15.2326	18.0387	23.367	11.7146	12.4828	12.1667	18.8311	16.7246	21.6525	15.7822	14.209	14.2567	17.7866	13.3415	16.5534	17.0223	17.712	17.4308	14.0597	13.1943	11.5541	12.2425	11.0171	10.7442	13.4878	13.1056	13.9425	13.4349	10.4953	11.7638	0.126701	0.82903	---	0.655191	0.00100397
RaChr01G06640	78.1275	103.499	149.718	400.352	95.5969	104.061	82.3558	73.0333	149.596	140.95	116.101	73.5837	69.1093	91.6896	125.064	91.2429	94.1901	158.662	140.058	150.433	370.303	397.807	432.947	92.026	96.4098	98.3549	103.708	101.881	106.594	61.5106	97.1965	88.3602	69.5238	73.7727	75.8033	147.435	137.203	164.151	150.416	144.722	127.713	140.056	84.7575	123.491	0.40626	0.208945	---	1.41906	6.5366e-11
RaChr01G06650	29.1872	41.2787	15.9246	13.8589	13.9909	16.9012	30.607	38.4035	13.7164	17.2697	14.1885	26.4426	21.8887	39.2304	31.9035	39.7507	52.182	16.0724	15.1895	16.5119	12.8307	14.0699	14.6762	17.3938	13.1521	11.4267	16.4484	14.5038	19.7513	36.0183	27.1535	28.6492	40.4079	41.2202	33.5824	13.9699	13.9069	13.2723	18.2482	18.7123	14.8487	14.921	13.4372	14.2074	0.503042	0.0870464	---	-0.199402	0.501588
RaChr01G06660	0	0	0.0144842	0.0614705	0	0	0	0	0.0191519	0.0232374	0	0	0	0	0	0	0	0	0	0.0434525	0	0.132735	0.0516767	0	0	0	0	0	0	0	0	0	0	0	0	0	0	0.0574558	0	0	0.0697123	0	0	0	0	1	---	1.62147	0.370373
RaChr01G06670	0.032902	0.109193	0.0591889	0.0884899	0.0747404	0.116719	0.0243967	0.096309	0.128511	0.0661167	0.0454465	0.049518	0.0491881	0	0.130752	0.13119	0.0656377	0.0937168	0.0403975	0.0434525	0	0.26547	0	0	0.11743	0.106791	0.111514	0.050536	0.188107	0	0.0731901	0	0	0.288927	0	0.150214	0.120406	0.114912	0.19835	0	0	0	0.0795099	0.0568298	1.45044	0.562716	---	0.460788	0.909597
RaChr01G06680	44.1506	73.9203	116.971	93.3749	76.6962	64.0424	67.375	65.436	77.4074	64.436	77.2822	49.419	37.4813	45.5515	95.9719	59.2981	66.491	118.177	111.416	121.319	88.985	110.369	80.7707	76.1882	67.346	86.5545	59.8275	67.4655	64.8343	48.7645	73.2633	80.0971	57.1246	73.0985	66.0849	74.5063	71.762	85.9538	66.9763	68.2613	58.0703	93.5686	52.6355	85.6425	0.743608	0.0161126	---	-0.325291	0.270004
RaChr02G02700	2.29879	2.03033	10.092	1.4763	5.33456	3.67561	4.86001	2.37782	5.32468	2.73736	4.47796	2.82253	2.70535	1.3685	3.00729	1.96786	1.11584	11.7146	8.52387	10.0375	1.21285	2.38923	0.826827	5.39041	5.16691	5.44636	4.68361	3.08269	3.26052	2.96041	5.70883	5.91078	2.87837	2.31142	1.94367	5.18239	4.81624	5.9754	3.10749	2.94351	2.16108	5.70685	2.78284	4.94419	-0.191481	0.942749	---	-2.78635	1.95993e-12
RaChr01G06700	1.62115	1.20085	3.85533	2.715	3.38319	2.61977	2.47665	2.99789	3.10707	2.21641	2.92795	1.13891	1.57402	2.1505	1.69977	1.11512	0.787652	3.3738	3.71657	4.47561	2.93638	2.98654	2.2221	3.27871	3.34675	3.52412	2.11877	2.98162	2.7589	2.79594	2.34208	2.29194	3.87473	2.31142	2.80753	3.60514	3.13056	2.58551	2.31409	2.45292	1.88223	3.09121	2.62383	3.06881	-0.406348	0.509954	---	-0.51474	0.0820001
RaChr01G06710	0	0	0	0	0	0	0	0	0	0	0	0	0	0	0	0	0	0	0	0	0	0	0	0	0	0	0	0	0	0	0	0	0	0	0	0	0	0	0	0	0	0	0	0	0	1	---	0	1
RaChr01G06720	0	0	0	0	0	0	0	0	0	0	0	0	0	0	0	0	0	0	0	0	0	0	0	0	0	0	0	0	0	0	0	0	0	0	0	0	0	0	0	0	0	0	0	0	0	1	---	0	1
RaChr01G06730	16.075	16.0787	16.635	20.1605	15.0194	14.5814	19.4414	17.3649	16.5298	16.7343	16.4175	16.6876	14.8548	16.6827	15.5595	16.7268	15.95	17.1502	16.1994	16.5554	20.3631	17.5874	22.531	14.393	14.9136	15.7517	14.4969	13.9479	15.2994	19.736	19.4686	19.1196	16.3846	18.9729	16.7372	17.4249	16.1344	16.0302	17.9838	15.4184	16.8007	17.1205	17.0151	15.1167	0.00184401	1	---	0.281385	0.0558512
RaChr01G06740	0	0	0.0144842	0.0434006	0	0	0	0	0	0	0	0	0	0	0	0	0	0	0	0.0434525	0.0638343	0.0663675	0	0	0	0	0	0	0	0	0	0	0	0	0	0	0	0	0	0	0	0	0	0	0	1	---	1.14029	0.628276
RaChr01G06750	7.64662	9.08602	15.936	10.1136	10.3139	7.74842	10.4508	9.76382	12.1366	7.95427	11.2085	7.47722	7.96847	7.49417	10.6563	7.01869	9.5831	16.541	15.1895	16.0774	9.63898	11.8134	8.88839	10.5585	9.27695	11.1063	9.59024	9.95559	3.69944	8.55228	10.9785	11.8216	10.5171	9.91983	8.85452	11.6416	11.4386	13.3297	9.58693	10.3023	3.9736	13.1376	7.47393	13.014	0.248256	0.703576	---	-0.657167	0.0333097
RaChr01G06760	0	0	0	0	0	0	0.0603141	0	0	0	0	0	0	0	0	0	0	0	0	0	0	0	0	0	0	0	0	0	0	0	0	0.180942	0	0	0	0	0	0	0	0	0	0	0	0	0	1	---	0	1
RaChr01G06770	14.4021	11.4262	9.44849	17.5989	10.5574	9.70512	10.299	9.7814	11.3141	11.9285	11.5513	11.9834	16.6256	14.5973	10.5255	12.1351	11.6179	9.09053	9.6954	9.55955	16.6608	14.0699	22.066	11.2254	10.5687	9.87821	10.5939	10.0567	8.46482	9.78579	10.9785	10.1328	8.74582	10.0161	10.5822	11.4914	11.0171	11.4337	11.1076	13.1056	11.5722	11.5326	12.7216	10.3998	-0.333512	0.222005	---	0.901333	5.38128e-07
RaChr01G06780	0	0	0	0	0	0	0	0	0	0	0	0	0	0	0	0	0	0	0	0	0	0	0	0	0	0	0	0	0	0	0	0	0	0	0	0	0	0	0	0	0	0	0	0	0	1	---	0	1
RaChr01G06790	12.9446	17.2076	32.4452	17.5347	22.0171	17.1489	16.3028	12.8925	18.9124	15.6547	19.057	13.4689	12.5922	12.7727	22.2932	15.9396	13.3901	30.8328	32.4796	34.0233	16.5331	19.3793	16.6916	22.2841	19.2585	24.5086	17.6193	16.0199	17.8075	13.8152	14.3453	20.7481	12.067	13.8685	12.7419	18.4764	18.7833	19.4775	16.1986	17.3807	13.3848	21.1629	16.061	19.9472	0.410241	0.0971655	---	-0.888859	2.46066e-07
RaChr01G06800	1.8519	1.6162	2.35832	2.74709	2.26096	2.3926	2.20088	3.22683	2.65748	2.49047	2.82704	1.68361	1.72158	2.1505	1.83053	1.96786	1.0502	2.8115	1.6563	2.60715	2.55337	3.51747	2.17042	1.83385	2.17245	2.77658	1.61696	2.42573	3.13512	1.89137	2.78122	1.93005	1.6606	5.10438	2.91551	2.77896	3.01015	2.18332	2.57855	2.45292	2.43993	2.67509	3.02137	2.78466	-0.186787	0.913141	---	0.215843	0.668836
RaChr15G09970	1.70348	3.60493	0.947326	0.109768	1.73054	1.64472	0.919713	0.932411	0.670921	0.937935	0.857797	1.48554	1.27889	2.346	3.2688	3.60774	3.93826	1.03088	1.33312	0.477977	0.0638343	0.26547	0	1.556	1.82016	1.81545	1.67272	1.8193	1.44215	0.575634	1.09785	1.08565	0.885653	1.15571	0.755874	0.600857	0.722436	0.689469	0.925634	1.12134	0.766835	0.891695	0.715589	0.966106	1.0988	0.00849022	up	-3.14665	1.86898e-07
RaChr01G06820	0	0	0.396859	0	0.0936667	0.0185857	0	0.032103	0.0250357	0.0233612	0	0	0	0	0	0	0	0.187434	0.525167	0.477977	0	0	0	0.222285	0.0587149	0	0.0557572	0	0	0	0	0	0	0.096309	0	0.0751071	0	0	0	0.0700835	0	0	0	0	0	1	---	-5.74146	0.000240809
RaChr01G06830	49.7336	65.4382	61.5697	43.5123	62.2002	59.5193	63.2058	65.8698	72.2323	69.4769	71.6024	50.2608	51.3032	47.6369	73.8748	61.9219	60.5179	58.1981	63.5049	63.0061	43.2158	50.8375	36.4837	63.6291	58.3626	64.6088	60.5523	60.9464	57.0592	55.9188	65.7247	67.974	57.2353	70.4019	69.9723	67.4462	72.6048	76.646	69.2904	77.9329	61.2074	83.9977	54.1462	76.6634	0.395555	0.11804	---	-0.502114	0.00855846
RaChr01G06840	2.6419	3.60352	8.37301	6.83134	5.81731	4.23591	5.31514	3.59099	6.43642	4.50989	5.56913	3.21867	2.36103	2.346	4.24944	4.0669	2.49423	8.71566	7.75632	8.64705	6.63877	7.96409	5.89114	5.83498	5.63663	5.98032	3.34543	4.34609	5.01619	3.86497	5.9284	6.15204	2.76767	4.3339	3.67139	6.00857	5.65908	7.64162	4.29759	5.67676	3.55533	6.00408	5.24765	5.45566	0.44052	0.293118	---	-0.296917	0.289766
RaChr01G06850	28.5425	34.4697	37.4821	42.2088	40.3265	56.2258	47.7685	22.8844	42.4374	54.4934	33.209	27.532	30.595	27.5004	35.826	36.7989	30.7841	38.9393	34.0955	39.4114	43.3435	44.2671	39.0159	47.569	40.572	32.8384	71.2577	39.6707	57.7489	42.9259	46.0366	54.343	23.3591	25.4256	19.8687	43.3368	42.2625	41.7129	50.4471	58.2394	54.7939	34.36	29.1801	36.0869	0.271708	0.383993	---	0.171003	0.488288
RaChr01G06860	1.35868	0.764179	1.06512	1.05834	1.5019	1.12662	1.34174	1.18619	1.30628	1.1871	1.07738	0.891324	1.2297	1.955	1.04602	0.918333	0.328188	0.984026	1.21192	0.999407	1.59586	0.597307	0.981857	1.22257	2.05502	1.2281	0.724844	1.21286	1.44215	2.30254	0.878281	0.844398	1.10707	1.15571	1.29578	1.20171	1.62548	1.09166	1.32233	1.54184	0.697123	0.891695	1.43118	0.909276	-0.800779	0.232733	---	-0.0116529	1
RaChr01G06870	6.99137	8.62464	17.5008	5.32007	11.2655	7.64542	7.88985	6.34165	14.3048	6.30477	12.573	9.01227	5.70582	6.25601	11.7677	9.05214	5.0541	16.8222	17.7345	17.9459	4.34073	6.96858	4.6509	12.0034	8.92466	12.8684	6.96965	7.12557	8.84104	5.01624	7.97772	10.6756	5.20321	7.12686	6.69488	12.8433	13.064	17.0069	6.74391	7.6391	4.5313	14.9805	7.39442	15.344	0.301431	0.73393	---	-1.71882	7.57054e-06
RaChr01G06880	0.5585	0.349488	0.632012	0.22545	0.756254	0.594694	0.861596	0.863406	0.473907	0.551497	0.622541	0.841806	0.442693	0.391	0.392256	0.262381	0.393826	0.328009	0.525167	1.04286	0.0638343	0.199102	0.413414	0.944712	0.469719	0.854332	0.613329	0.606432	0.564321	0.986802	0.512331	1.08565	0.774946	1.0594	0.755874	0.600857	0.361218	0.459646	0.3967	0.560668	0.697123	0.356678	1.11314	0.397808	-0.686365	0.505897	---	-1.39665	0.022874
RaChr01G06890	46.344	55.4441	48.4847	43.3146	41.8414	44.7049	50.8749	44.535	46.2567	49.6631	45.4668	49.0723	43.0396	46.92	54.8504	56.4119	55.07	46.999	47.2247	51.2305	40.4071	50.1074	39.4293	45.7907	37.8711	41.8622	46.0555	42.3491	45.71	51.3959	51.8918	49.3369	40.6293	47.1914	45.7843	47.7681	45.1522	45.8497	50.1165	56.5574	42.3154	51.5994	35.6999	49.1009	0.258776	0.25352	---	-0.163854	0.384989
RaChr01G06900	26.5127	25.6875	25.904	21.6625	25.1667	27.4738	26.7985	29.3552	27.9926	23.6242	28.6912	27.3339	26.4632	25.7409	27.8502	24.5326	24.6798	23.3355	27.3491	27.0275	20.1716	22.2331	22.5827	23.5067	24.6015	27.392	24.9235	27.0873	30.4107	26.5614	26.934	26.9001	29.0051	26.7739	32.2866	30.5686	29.6801	23.7292	24.0665	18.6422	28.1638	24.9675	30.5318	30.5744	-0.0461525	1	---	-0.25789	0.135709
RaChr01G06910	19.0151	19.7686	20.3063	17.7073	22.3654	21.2452	15.7805	16.4731	21.9283	20.425	20.6925	20.8966	17.511	18.6377	20.7242	20.6625	17.9191	20.7114	19.3504	20.8572	17.2991	16.8573	18.9653	22.3952	21.3135	23.3873	21.9683	21.3262	20.441	15.131	15.4431	16.7673	15.9418	18.6839	14.7935	21.4055	23.1781	21.2012	20.2317	23.0575	17.9858	21.6385	19.2414	21.1975	0.0555912	1	---	-0.195378	0.29864
RaChr01G06920	1.96883	2.09728	2.9774	1.22299	2.1081	2.35364	1.9295	1.22101	1.77908	2.303	1.89418	2.27783	1.86915	1.7595	1.96128	2.36143	1.96913	2.76464	2.90862	3.25894	1.59586	1.19461	0.878504	2.66742	2.05502	1.60187	2.39756	1.46554	3.19782	1.80914	2.04932	1.93005	1.43919	1.25202	0.971837	2.103	1.62548	1.60876	2.64467	2.24267	2.02166	2.08062	1.66971	1.93221	0.0841855	1	---	-1.29682	3.26106e-05
RaChr01G06930	3.79253	3.53886	1.14878	1.25441	2.72737	3.93745	2.7887	2.75118	2.62362	3.55058	2.33157	3.07012	4.91881	3.38867	3.5303	4.00131	3.08497	1.40575	1.17153	0.86905	1.27669	1.19461	1.29192	2.66742	3.11189	2.40281	4.23755	3.43645	4.13836	3.12487	2.70803	2.53319	3.21049	1.15571	3.88735	2.92918	2.52853	2.41314	3.1736	3.57426	3.90389	1.18893	3.41892	2.38685	-0.10332	1	---	0.131485	0.927589
RaChr01G03420	6.32602	6.90145	9.90834	24.2169	7.84667	7.86219	8.30037	6.97126	10.6325	10.5149	9.43684	6.18975	7.57497	5.21334	8.04124	7.67464	4.98846	10.1683	10.3014	9.25538	22.5335	21.4367	28.6806	7.39098	9.10081	7.04824	7.24844	8.18683	8.15131	6.98985	9.5879	8.32335	6.53169	6.06747	8.31461	10.4399	10.6559	10.8017	9.65304	13.5261	8.36548	10.4031	8.18952	9.71789	0.118729	0.906868	---	1.29067	1.07546e-10
RaChr01G06950	11.888	12.0562	18.0701	12.5245	21.3288	15.8092	20.8666	17.601	18.5316	17.3419	22.4142	12.7756	12.5922	10.2963	14.1212	10.4952	11.5522	16.7753	18.6636	18.7715	13.469	12.4771	11.6273	21.7839	19.6695	22.533	13.6048	17.0812	16.7415	14.9665	22.5426	25.0907	16.8274	19.4544	16.5212	16.3734	19.6864	19.535	14.4135	20.184	17.4281	25.3241	16.061	25.8575	0.0171295	1	---	-0.530236	0.0134065
RaChr01G06960	1.11335	0.76486	1.19696	2.29451	0.646159	0.851972	1.2524	1.07431	1.44493	1.03258	1.15204	0.792288	0.983762	1.564	0.588384	0.590357	1.11584	1.17146	1.33312	1.08631	1.65969	2.58833	2.63551	0.555713	0.528434	0.854332	0.780601	0.960184	0.815131	1.2335	1.31742	1.20628	1.10707	1.25202	0.863856	1.87768	0.963248	1.49385	0.859518	1.40167	0.836548	1.07003	1.19265	1.19343	-0.50796	0.491918	---	0.937122	0.00813582
RaChr01G06970	19.1236	19.2286	10.0504	21.026	10.2467	13.0041	11.9142	13.0484	14.8254	18.0544	11.8171	15.6477	15.3959	26.3274	15.7556	18.8914	23.0388	10.7774	10.4226	8.95121	22.4058	17.521	23.1512	11.5588	10.7448	8.43652	12.1551	12.9372	13.9199	11.4305	11.3445	12.9675	13.1741	12.9054	13.0658	15.4721	13.6059	15.3981	19.5706	16.0491	18.5435	10.2842	13.1191	12.0479	0.013885	1	---	1.06612	1.38156e-07
RaChr01G06980	0.829247	0.502687	0.118378	2.5762	0.338265	1.01215	0.12372	0.516306	0.196098	0.438202	0.0463187	0.396144	0.983762	1.10783	0.32688	0.459167	0.722015	0.187434	0.080795	0.086905	2.87254	1.39372	3.46234	0.555713	0.352289	0.106791	1.11514	0.353752	1.56756	0.164467	0.14638	0.0603141	0.442827	0.674163	0.431928	0	0.301015	0.287279	0.264467	0.841002	0.209137	0.0594463	0.0795099	0	-0.702834	0.604161	---	4.38228	4.87213e-09
RaChr01G06990	11.1319	15.6514	0.283924	24.5106	3.9838	10.3643	3.0212	7.8073	2.37462	8.80317	1.75962	5.74409	10.9689	16.6827	9.08726	9.05214	28.8149	0.140575	0.363577	0.34762	23.108	17.9192	32.5046	5.94613	4.99076	1.01452	12.1551	3.63859	15.2994	4.85178	2.34208	1.86974	9.18865	8.18626	6.04699	1.42704	2.70913	2.9877	8.92576	10.5125	6.97123	1.18893	2.78284	1.30708	0.492891	0.705266	---	6.38311	8.1872e-18
RaChr01G07000	11.9152	15.5327	17.7616	26.8515	18.9842	20.4819	24.8915	39.1554	20.7721	25.4404	18.2514	9.50745	14.117	12.121	15.6249	11.9383	19.0349	15.3695	20.3603	17.5548	25.2145	24.9542	30.3859	16.0045	18.7888	22.1592	14.3854	24.8637	22.1966	23.9299	21.3715	29.373	33.8762	46.2283	37.3618	19.3025	20.9506	22.063	22.2813	28.7342	25.3056	23.303	15.0274	16.4238	0.382527	0.30165	---	0.596272	0.0143935
RaChr01G07010	11.9216	9.48485	6.08459	5.69179	7.97513	9.27793	11.2304	13.568	6.04877	10.0923	7.31832	12.2309	11.6084	11.9255	6.60297	8.92095	12.9306	5.52929	6.98877	5.73573	5.68125	3.84931	7.5448	8.50241	8.74852	6.67447	9.59024	8.08576	10.1578	14.0619	11.1249	8.50429	21.3664	9.72721	9.61039	6.98496	6.62233	4.53901	9.71916	11.774	8.78375	7.25245	7.71246	6.99006	-0.329698	0.621227	---	-0.0915807	0.994444
RaChr01G07020	19.7381	14.7803	0.0736731	27.1641	1.55521	4.46115	15.1148	2.32445	2.77617	10.3705	3.17173	12.3795	7.08309	39.7517	5.88384	10.1673	28.2898	0.0937168	0.0403975	0.086905	23.6825	14.8663	42.9433	3.38985	1.11558	0.160187	6.91389	1.51608	4.95349	16.3645	21.0787	7.90115	4.31756	1.25202	1.40377	2.47854	2.28771	3.56226	14.6779	9.67152	6.76209	2.19951	6.12226	1.19343	-0.416097	0.908099	---	8.39942	3.51918e-14
RaChr01G07030	15.2723	120.989	6.32125	28.6931	26.3722	60.1967	162.806	127.926	63.0573	149.182	38.2278	14.3602	17.511	13.9457	146.573	120.433	95.9623	6.13845	5.65565	7.16966	21.3845	37.0994	27.5954	34.7321	24.8951	19.4894	59.8275	57.3078	63.4548	185.437	152.016	150.966	108.603	106.614	168.56	62.5643	57.3734	69.2342	163.573	164.486	119.487	25.7403	62.5743	26.369	2.98451	6.38553e-20	up	2.18099	2.9343e-12
RaChr01G07040	0	0	0	0	0	0	0	0	0	0	0	0	0	0	0	0	0	0	0	0	0	0	0	0	0	0	0	0	0	0	0	0	0	0	0	0	0	0	0	0	0	0	0	0	0	1	---	0	1
RaChr01G07050	2.55484	5.79299	1.88174	3.44438	2.32565	2.59595	3.54364	2.86436	1.63239	1.54666	1.33183	3.51578	1.6724	2.47634	3.07267	4.19809	10.1082	1.96805	1.93908	1.7381	3.95773	2.6547	3.72072	1.88942	3.11189	1.97564	3.62422	1.71822	2.44539	3.12487	4.61098	2.89508	2.65696	2.69665	3.23946	1.12661	2.0469	1.72367	1.9835	1.40167	1.25482	1.18893	1.27216	1.5344	1.17802	0.034466	---	0.871544	0.0705565
RaChr03G15300	7.07801	16.3347	0.96349	0.34079	19.1871	17.5647	11.2067	22.5336	5.15736	6.33593	4.97033	6.83348	10.0344	4.36617	20.5934	16.3332	12.0773	0.796592	1.6159	0.477977	0.44684	0.26547	0.31006	23.8957	16.7925	16.873	15.1102	25.4196	12.1643	14.3086	9.66109	9.65026	21.0343	18.4913	28.0753	5.93346	5.05705	4.48155	5.02487	7.6391	6.34382	2.67509	8.0305	4.2054	1.20089	0.00829176	up	-1.49318	0.00711675
RaChr01G07070	21.1456	23.4178	20.7281	30.9701	21.3812	26.0238	19.991	17.2397	20.8072	22.7342	20.529	19.9557	22.8233	20.6579	24.0584	21.2529	24.9423	20.1491	21.6127	20.4227	32.1087	26.2815	34.52	21.7284	22.0181	20.3972	27.5998	26.5819	23.8896	16.1178	22.323	21.5321	15.831	18.395	17.4931	22.3819	21.2517	18.788	24.6615	20.8148	22.7262	20.5684	19.0824	21.9363	0.146582	0.624274	---	0.580798	9.93723e-05
RaChr01G07080	3.94701	3.80324	3.39132	3.26538	5.37516	5.16925	6.15111	4.88969	2.77866	2.94794	3.76406	4.15951	3.83667	3.84484	2.15741	4.00131	5.25101	2.67093	3.63577	3.86727	3.38322	2.12376	4.28917	5.50156	5.28434	5.33957	5.07391	5.10413	5.3297	6.66091	4.97693	6.8155	4.42827	5.48961	4.75121	2.25321	3.61218	2.4706	3.04137	3.08367	2.71878	3.03176	4.055	4.2054	-0.0545511	1	---	-0.0450179	1
RaChr01G07090	5.15844	9.66103	0.0290853	0.166172	2.49199	2.39907	13.9528	14.4429	0.520842	2.79788	2.13523	2.27783	5.31232	7.88517	5.03395	13.3158	10.6333	0.0468584	0.0403975	0	0.44684	0	0.0516767	2.77856	4.11004	0.587353	3.903	1.16233	2.13188	20.7228	6.6603	14.4754	15.7203	14.5427	13.0658	0.675964	0.541827	0.344735	2.3802	3.43409	2.57936	2.02118	4.21402	0.170489	0.907299	0.393016	---	2.2191	0.0768071
RaChr01G07100	11.336	9.28813	5.41893	12.8135	7.03118	7.99758	7.2203	9.95962	6.33441	7.56332	6.82263	9.55697	9.78843	14.6625	6.34147	9.6425	11.8804	6.13845	5.25167	4.86668	9.63898	10.8179	17.9835	6.3907	6.6935	8.00936	5.12966	7.07504	11.788	7.64771	8.34367	5.66953	10.0743	9.43828	10.3663	7.3605	5.83969	5.80303	7.86789	8.12969	6.69238	6.5391	8.98461	4.94419	-0.283668	0.636231	---	1.24498	4.2026e-05
RaChr02G03160	40.6934	47.2001	66.2303	45.5017	56.7809	49.4064	57.9963	54.0915	63.2335	55.9876	67.5971	41.5456	39.1537	41.3809	53.4775	44.2112	43.9116	66.8669	65.6459	66.1782	43.535	56.2796	36.6905	53.793	53.4892	63.0603	44.55	53.8208	49.8484	45.4751	62.6507	65.863	49.7073	57.4965	55.0708	56.8561	64.357	68.4873	59.2406	60.3419	48.3803	76.3886	49.4551	76.9475	0.214108	0.567989	---	-0.54279	0.00822584
RaChr06G11350	20.6468	27.3818	35.7314	17.1857	47.2495	35.0546	37.9903	34.5019	43.6163	31.337	53.931	24.3133	21.9871	15.64	37.395	22.368	22.3824	35.3781	34.6207	37.1953	15.0649	25.4851	11.0071	41.6785	42.5096	57.5606	32.0604	39.6202	33.4831	24.1766	40.035	49.7591	31.4407	37.079	34.9861	40.4076	46.7175	43.7238	30.9426	35.4623	27.6061	65.2126	29.1801	67.4001	0.405719	0.45052	---	-1.05823	0.00101034
RaChr01G07130	3.64184	2.31605	7.4358	5.09294	5.86829	5.22789	4.29337	2.73154	5.12433	3.87505	4.02682	4.06047	3.54154	3.3235	2.02665	2.03345	2.88806	6.88818	7.55433	7.8649	5.17058	5.04393	5.06432	6.05727	5.46048	6.08711	5.07391	5.15467	5.45511	2.38477	5.48926	5.00607	3.54261	2.60034	2.05166	5.40771	4.33462	5.63067	4.49594	3.50418	3.62504	4.39903	3.02137	4.66004	-0.656306	0.0538218	---	-0.546189	0.0173156
RaChr01G07140	54.5746	95.7423	6.04984	92.1068	22.5186	51.3407	67.5495	112.267	28.0971	51.1157	26.9425	55.163	44.9579	63.6027	70.2138	78.5175	138.496	6.84132	6.18082	5.12739	92.3044	83.5566	100.46	26.3964	24.6602	16.4993	57.3184	39.5191	57.1846	88.9766	56.7955	56.8762	95.4291	112.874	128.499	28.1652	30.0413	26.0849	54.943	47.026	51.378	18.785	41.5837	20.4587	0.81127	0.0326316	---	3.92728	2.30075e-34
RaChr01G07150	14.0856	16.2077	25.5388	17.4627	21.654	20.3105	20.1188	14.564	16.4092	13.2975	16.566	18.9159	12.0019	11.339	17.4554	15.874	15.2936	23.1012	26.0968	27.4185	17.5544	16.5919	18.2419	18.7831	24.0731	22.1058	21.4665	18.6478	20.8172	20.6406	21.0787	18.6371	11.6242	16.9504	15.1175	15.5472	16.616	17.0644	12.6283	14.4372	12.8271	18.4284	14.3913	16.8784	0.197415	0.564737	---	-0.547683	0.00243901
RaChr01G07160	0.267795	0.437063	0.0424342	0.118044	0.111465	0.149835	0.339458	0.580187	0.065171	0.253833	0.171275	0.24759	0.295129	0.260667	0.32688	0.393571	0.590739	0	0.0403975	0.086905	0	0.199102	0.15503	0.222285	0.0587149	0.0533957	0.223029	0.101072	0.125405	0.411167	0.36595	0.241256	0.99636	0.096309	0.647892	0.0751071	0.120406	0	0.132233	0.350418	0.278849	0.0594463	0.397549	0.0568298	0.68881	0.621227	---	1.31883	0.308044
RaChr01G07170	0	0	0	0.0221225	0	0	0	0	0	0	0	0	0	0	0	0	0	0	0	0	0	0.0663675	0	0	0	0	0	0	0	0	0	0	0	0	0	0	0	0	0	0	0	0	0	0	0	1	---	1.88312	0.341226
RaChr01G07180	0	0	0	0	0.0177986	0	0	0	0	0	0	0	0	0	0	0	0	0	0	0	0	0	0	0	0	0.0533957	0	0	0	0	0	0	0	0	0	0	0	0	0	0	0	0	0	0	0	1	---	0	1
RaChr01G07190	11.0416	13.8944	4.68506	7.08009	5.12716	7.56756	11.9203	18.751	7.90432	8.11778	8.018	11.8348	12.297	8.99301	13.2059	14.6277	13.8496	4.12354	4.8477	5.08394	7.72395	7.36679	6.14953	4.22342	4.69719	6.46088	5.85451	7.63093	9.21725	16.2822	10.6126	8.86618	23.3591	19.936	12.9578	8.56221	8.42842	6.72233	6.74391	7.91944	9.69001	6.95522	10.7338	6.36493	0.328379	0.479003	---	0.59126	0.0478602
RaChr01G07200	0	0	0	0	0	0	0	0	0	0	0	0	0	0	0	0	0	0	0	0	0	0	0	0	0	0	0	0	0	0	0	0	0	0	0	0	0	0	0	0	0	0	0	0	0	1	---	0	1
RaChr01G07210	0.032902	0.0436712	0	0.0172256	0	0.0209008	0.0548223	0	0.0200677	0	0.0198154	0.049518	0.0491881	0	0.065376	0	0.0656377	0	0	0	0	0	0.0516767	0	0	0	0	0	0.0627024	0.164467	0	0	0	0	0	0	0.060203	0	0	0	0	0.0594463	0	0	0.263929	1	---	1.83448	0.342767
RaChr01G07220	0	0.021792	0	0	0	0	0	0	0	0	0	0	0	0	0.065376	0	0	0	0	0	0	0	0	0	0	0	0	0	0	0	0	0	0	0	0	0	0	0	0	0	0	0	0	0	1.95415	0.543074	---	0	1
RaChr01G07230	0	0	0	0	0	0	0	0	0	0	0	0	0	0	0	0	0	0	0	0	0	0	0	0	0	0	0	0	0	0	0	0	0	0	0	0	0	0	0	0	0	0	0	0	0	1	---	0	1
RaChr01G07240	9.04758	9.89594	9.47505	10.9877	9.29039	8.24653	7.9104	5.89675	10.6295	10.6319	8.38421	8.21999	8.95224	9.97051	9.80639	10.4952	9.38619	10.1214	8.48347	9.82026	10.3412	11.1497	11.4722	8.78026	9.74667	9.34425	7.63874	7.88361	9.21725	7.15431	7.83134	8.74555	5.75675	5.77854	6.15497	12.3927	10.4753	9.02056	10.6448	11.0031	10.2477	7.60913	8.50755	9.03593	0.132843	0.80733	---	0.215847	0.357652
RaChr01G07250	9.60849	10.9188	31.3108	16.2819	20.3768	13.2289	19.6898	12.116	16.738	13.5333	19.1169	11.0425	9.05061	8.73234	13.9251	10.2329	8.59854	32.8946	27.7531	33.2846	15.6394	19.512	13.6943	21.7839	18.2016	21.1447	12.3223	13.6952	13.6691	13.733	23.2013	22.1353	10.7385	12.3275	13.2818	10.2897	18.7231	21.2012	14.9424	13.8065	11.8511	25.443	12.2445	19.6631	0.182814	0.812043	---	-0.94456	0.000387774
RaChr01G07260	1.96124	0.895685	1.82811	1.70767	1.12433	1.5976	0.841569	0.941102	1.41179	1.18177	1.18435	1.63409	2.16428	2.08534	0.915263	0.655952	1.11584	2.06177	1.85828	1.56429	1.40435	1.85829	1.86036	1.33371	1.29173	0.74754	1.28242	1.56662	1.94377	1.06904	0.731901	0.723769	0.99636	0.96309	0.863856	1.65236	1.20406	1.37894	1.52069	0.560668	1.46396	0.951142	1.35167	1.25025	-1.11997	0.00681419	down	-0.0916186	0.961976
RaChr07G11060	12.3196	15.5034	24.8937	10.0761	29.3363	21.0044	19.82	18.6495	27.984	19.631	31.2656	14.0136	13.8219	9.12334	21.0511	12.7911	12.6681	26.1938	23.6325	24.8548	8.68146	15.3972	6.14953	25.6739	28.5354	33.7995	19.1805	24.2067	19.6258	13.3218	22.6157	23.5225	15.4989	19.0692	21.3804	28.015	28.4158	27.5213	18.9755	21.0951	18.8223	39.3535	16.9356	37.5076	0.328816	0.582174	---	-1.3089	3.12488e-05
RaChr01G07280	23.1986	32.5449	21.2639	14.8988	28.4118	28.3572	30.3364	35.5068	36.6173	29.8821	36.9782	23.3725	26.2173	20.0062	36.0222	32.7976	28.8149	18.5091	22.3398	22.9429	14.9372	19.1138	10.6454	27.3966	29.0051	28.8337	27.0422	34.5161	23.5134	26.9726	32.1305	31.9062	34.7619	35.1528	36.6059	41.3089	35.2187	33.3244	26.3145	32.5888	30.7431	40.0074	29.4982	41.4289	0.486738	0.106277	---	-0.517834	0.0292974
RaChr01G07290	31.1841	36.0676	46.7164	54.362	32.2092	30.5542	36.4265	36.9661	37.1933	38.0271	35.8735	30.1565	28.9226	34.4732	35.0415	37.9796	35.1818	49.9042	46.6187	43.6263	51.7058	57.7397	53.6404	34.4542	32.0583	30.1152	32.5065	30.8775	28.2788	34.2914	38.498	36.49	33.1013	43.2427	34.5542	35.9012	35.4596	40.219	39.2072	40.0878	34.7864	35.8461	37.4491	34.3252	0.211774	0.381436	---	0.218609	0.186225
RaChr01G07300	1.48825	1.179	2.69249	1.86168	2.5675	1.9537	2.18024	1.2513	2.02198	1.50126	2.31858	1.63409	1.91834	0.912334	1.69977	0.983928	0.85329	3.04579	2.98941	2.04227	1.46819	2.25649	1.86036	2.27842	2.70088	2.72318	2.00726	2.22358	1.63026	1.56244	2.9276	2.05068	1.21777	1.34833	1.1878	1.65236	2.28771	2.12586	1.91739	1.33159	1.25482	2.08062	1.35167	3.52345	-0.35778	0.626047	---	-0.532036	0.148605
RaChr01G07310	16.1924	20.0688	0.453351	22.592	4.10629	12.2482	22.1207	31.0142	5.12784	10.733	1.43132	11.7358	11.1657	25.6757	9.93715	14.4309	35.8382	0.515442	0.32318	0.52143	19.4695	16.5255	31.7812	5.77941	4.40362	2.13583	12.0436	6.26646	18.4345	22.2853	19.4686	24.6082	33.4334	32.9377	26.6715	4.05579	3.9734	7.35434	14.0168	10.7929	7.3895	1.01059	2.14677	1.1366	0.310969	0.885584	---	5.62126	5.71996e-17
RaChr01G07320	16.0092	14.3067	17.7133	15.8675	20.809	23.7302	19.9135	25.6075	22.9535	18.3131	16.0016	16.539	17.4126	14.076	15.6902	15.1525	12.0773	15.7444	19.1888	18.2066	15.5756	17.9192	14.1077	19.061	21.3135	22.0524	21.2993	26.1271	23.7642	24.0122	18.2975	17.4308	28.0088	23.1142	25.6997	24.7854	20.2884	23.7867	18.3143	18.0815	18.5435	15.0994	16.1405	16.7648	-0.164806	0.677215	---	-0.161964	0.50797
RaChr01G07330	21.4937	12.6022	45.4542	31.2413	22.5381	17.0236	21.8831	31.8755	31.4932	17.1143	23.4623	28.4233	18.5931	17.4647	14.7096	11.4136	11.6835	49.0139	53.8903	33.4584	33.0023	38.294	22.4277	24.1735	20.9612	22.4796	17.2847	17.2328	16.5534	23.8477	19.9077	21.894	32.8799	34.6712	28.0753	30.118	30.4627	33.8989	15.1407	17.2405	18.9617	26.5725	19.3209	24.4936	-0.772015	0.00379213	---	-0.543128	0.0167539
RaChr01G07340	27.3722	25.6428	10.898	14.1505	33.1414	31.5089	34.4198	49.2911	33.9775	31.5274	36.098	29.4137	33.1528	19.55	28.3078	26.3037	22.3168	10.0746	12.3212	10.2982	14.2989	16.5255	11.6273	33.6206	34.4069	31.3967	35.7961	32.6462	26.0842	39.0609	34.7653	29.4333	52.2535	41.4129	54.2069	37.2531	32.3892	32.2901	31.736	33.0093	29.8369	38.6996	33.7917	35.8028	-0.0974697	0.92851	---	0.371962	0.103373
RaChr01G07350	1.89651	1.72569	0.0457231	0.215484	0.894706	0.792718	1.7162	2.47737	0.786163	0.960925	1.0957	1.83217	1.96752	1.88984	1.83053	1.50869	1.83786	0.0937168	0	0.0434525	0.0638343	0.53094	0.0516767	1.05585	0.880723	0.74754	1.1709	0.454824	0.752429	2.2203	1.90294	1.02534	2.32484	2.40772	2.69955	0.826179	0.842842	0.689469	0.925634	0.981169	0.975972	0.594463	1.66971	1.02294	-0.135784	1	---	2.03543	0.0349669
RaChr01G07360	107.626	112.898	62.737	102.305	63.1648	71.9164	92.3896	93.0036	73.4915	86.0986	74.1009	103.493	89.9651	129.421	98.1293	99.1144	141.449	61.1502	61.4042	65.6567	97.9218	94.8391	114.154	69.2418	61.357	58.8955	73.2092	68.4257	74.1142	102.134	92.5855	82.4494	98.7503	89.6637	90.5968	73.8303	75.916	70.7281	85.489	90.2676	82.5394	74.1296	77.3631	70.8099	0.0697632	0.986367	---	0.705821	5.11823e-05
RaChr01G07370	0.180489	0.174991	0	0.0385037	0.0185238	0.076658	0.0274112	0.035994	0	0	0.0530066	0.24759	0.0983762	0.1955	0	0.196786	0.328188	0	0	0	0.0638343	0	0.0516767	0.0555713	0	0	0.167272	0	0.0627024	0.0822335	0	0	0	0	0.107982	0	0	0	0	0	0	0	0.15902	0	-0.0397704	1	---	2.63067	0.167614
RaChr01G07380	21.6611	16.348	7.35242	13.0546	9.43273	11.1269	5.95142	7.30584	8.51165	7.94538	7.72929	22.1841	15.4943	27.3049	11.1139	13.1846	24.7454	7.07561	7.59473	7.38692	11.6178	11.2161	16.3298	9.05812	10.8035	8.43652	11.1514	9.50076	12.7286	6.66091	5.34288	5.85047	8.303	6.16377	7.45075	9.53861	9.33146	6.66487	8.52906	7.56902	7.73807	6.36076	8.98461	7.84251	-0.403986	0.39113	---	0.829805	0.00611968
RaChr01G07390	11.2731	8.84612	9.92848	10.0917	11.9535	12.4775	10.7693	10.863	10.7317	10.8116	11.372	10.6959	13.6743	9.44918	9.87177	8.33059	8.33599	10.1683	8.92785	10.6893	8.9368	10.4861	10.8521	10.892	13.3283	11.6403	13.6048	11.977	11.8508	11.9239	9.5879	10.7962	10.7385	11.2682	10.5822	10.2146	12.0406	9.93985	9.58693	9.81169	13.0362	9.39252	13.7552	10.9681	-0.353753	0.263017	---	0.0257831	1
RaChr01G07400	19.1643	26.2828	16.4955	18.5405	16.975	16.546	22.0016	24.1508	19.0323	22.0859	19.1903	17.8265	17.3142	22.3522	24.516	24.2046	30.1277	16.2599	16.2802	16.9465	18.1928	19.9102	17.5184	16.6714	15.031	19.2225	15.835	16.121	17.6821	24.4233	20.7128	20.8687	23.6912	21.7658	26.9955	19.2274	17.7599	20.1095	22.1491	22.7071	21.4017	18.6662	18.8438	20.0609	0.460544	0.00885696	---	0.166828	0.357652
RaChr01G07410	15.9833	18.9456	24.0883	27.7483	17.6819	15.8816	15.5211	30.9542	13.4723	13.8071	14.9824	17.6779	13.1332	17.1389	15.298	14.9557	26.5833	25.6315	22.865	23.7685	26.1721	26.9452	30.1275	17.0048	18.8475	17.1934	16.3369	14.5038	16.8042	15.3777	14.4184	16.7673	24.5769	33.5155	34.7702	11.0408	14.2079	15.1683	14.0829	15.2782	12.0602	19.1417	10.1773	15.6282	0.246382	0.539942	---	0.204991	0.458513
RaChr01G07420	9.48316	3.73353	32.9574	1.0732	11.6895	4.23544	14.7708	20.545	7.40282	2.41124	15.6109	10.1017	13.33	5.01784	5.36083	3.08298	2.75678	34.6752	32.52	31.6769	0.829846	1.92466	0.46509	10.0028	10.2751	14.7906	3.01089	5.30628	4.38917	19.5716	14.1257	10.6153	28.1195	15.6984	17.817	8.26179	7.22436	6.72233	1.71904	1.40167	4.11303	11.2354	18.6053	16.9921	-1.34655	0.0102527	---	-4.95712	7.82661e-25
RaChr01G07430	0.347556	0.0218792	0	0.0212781	0	0	0.0676206	0.071988	0	0	0	0	0	1.04267	0	0	0.0656377	0	0	0	0.0638343	0	0	0	0	0	0	0	0	0.0822335	0	0.120628	0	0	0.215964	0	0	0	0	0	0	0	0	0	-3.57757	0.375129	---	1.90062	0.406464
RaChr01G07440	14.7806	19.15	40.9195	35.9576	29.5161	21.8454	24.2476	15.367	22.3633	18.1657	26.962	18.4702	12.8381	13.0333	26.3465	13.447	17.6565	41.3759	37.9736	43.409	36.2579	34.5111	37.1039	27.8412	26.4804	34.2267	20.7417	22.0337	22.761	14.9665	26.7144	31.0618	12.6206	15.9873	17.4931	18.4013	23.1781	25.5104	22.678	18.8525	12.9665	35.4895	15.902	29.4947	0.372196	0.401247	---	-0.186225	0.629108
RaChr01G07450	48.9326	42.9588	16.3321	17.7586	29.1295	35.5141	39.5879	42.4164	28.1905	33.7114	30.6697	42.3379	43.138	61.3219	34.5839	44.4736	49.819	14.8072	19.0676	15.1215	18.3843	17.7865	17.105	31.5089	28.007	27.8726	37.7476	33.5559	35.2387	48.3533	35.79	34.6203	43.7291	39.6793	43.8407	28.0901	27.7536	28.7279	33.0584	33.2196	34.8562	22.5896	40.55	28.8695	-0.186285	0.658405	---	0.119396	0.745116
RaChr01G07460	23.0057	27.3203	25.3498	20.3388	32.8899	26.3054	34.7259	32.0988	31.8205	29.3155	38.2505	23.2735	25.0859	20.6579	34.0609	23.8767	24.0234	23.8978	25.1676	26.984	20.5546	20.773	19.6888	30.3975	29.8272	38.4449	25.7598	28.4518	24.7047	27.0548	35.2044	41.9183	30.2229	32.1672	33.9063	30.7188	35.0381	29.7046	28.0335	32.0282	27.8849	42.5041	26.5563	45.6911	0.246378	0.43811	---	-0.318271	0.131544
RaChr01G07470	5.31381	4.80648	5.85936	7.92887	4.89731	5.45721	5.09506	4.94125	5.62891	5.61355	4.84472	4.85276	4.18099	6.90767	4.31481	5.51	4.59464	6.37274	5.81724	5.38811	7.72395	7.89773	8.16492	4.61242	4.57976	5.49976	4.79512	5.30628	6.27024	4.52284	5.63564	5.1267	6.08887	3.65974	5.07515	5.93346	5.83969	5.11356	4.95876	5.81693	6.06497	5.17183	4.92961	4.43272	-0.128459	0.86025	---	0.437989	0.0361952
RaChr01G07480	15.1086	25.3492	40.4342	15.4493	52.4194	32.4422	40.7225	28.8045	36.5101	26.9056	48.6424	19.213	14.904	11.2087	36.2837	19.1538	20.6102	35.1438	42.6194	43.5394	14.5542	21.7685	10.0253	46.5687	45.9737	64.7156	31.2798	35.072	30.975	24.0122	41.2792	56.8762	22.4734	32.8414	31.0988	33.1974	38.4697	37.8634	30.1492	31.2572	19.3103	64.1426	24.7276	57.0571	0.744619	0.128575	---	-1.38988	9.79438e-05
RaChr01G07490	0.267158	0.0873141	0.688731	0.113147	0.547253	0.528511	0.282158	0.288602	0.463971	0.342237	0.394437	0.148554	0.196752	0.456167	0.130752	0.13119	0	0.656017	0.888745	0.52143	0	0.132735	0.206707	0.611284	0.176145	0.854332	0.501815	0.707504	0.376214	0.493401	0.29276	0.0603141	0.553533	0.096309	0.215964	0.450643	0.481624	0.459646	0.3967	0.490585	0.139425	0.297232	0.715589	0.170489	-1.47394	0.282241	---	-2.47057	0.000708765
RaChr01G07500	0	0	0	0	0	0	0	0.0369022	0	0	0	0	0	0	0	0	0	0	0	0	0	0	0	0	0	0	0	0	0	0	0	0	0.110707	0	0	0	0	0	0	0	0	0	0	0	0	1	---	0	1
RaChr02G24370	0.836595	2.94827	2.14539	0.299752	1.27623	1.60814	1.52123	0.882603	1.88628	1.30949	1.83332	0.74277	1.18051	0.586501	3.59568	2.88619	2.36296	1.82748	2.26226	2.34643	0.383006	0.464572	0.0516767	1.11143	1.70273	1.01452	1.83999	1.66769	1.31675	1.4802	1.75656	1.32691	1.21777	0.674163	0.755874	0.675964	3.43157	1.55131	0.925634	0.981169	2.02166	1.54561	1.51069	2.44368	1.79561	0.00827241	up	-2.86404	5.92478e-06
RaChr01G07520	8.81362	58.837	0.848607	11.603	7.5276	18.7309	123.826	190.843	11.3797	28.0011	10.5246	6.18975	12.8873	7.36384	51.9739	66.7103	57.8268	0.468584	0.686757	1.39048	14.0435	14.2026	6.56294	9.6694	8.74852	4.16487	18.5114	18.2435	19.4377	160.191	100.49	110.797	189.308	239.713	143.508	11.4914	10.2947	12.353	33.6534	29.6453	20.7046	8.73861	15.902	6.93323	2.73685	7.49592e-07	up	3.75706	6.27431e-12
RaChr01G07530	4.35379	6.27374	0.117243	3.01561	0.924191	2.07083	1.31205	2.54761	0.824467	2.17863	0.905559	4.25855	3.39398	5.40884	3.46493	4.52607	10.8302	0.140575	0.080795	0.130357	2.74487	2.32286	3.97911	1.00028	1.29173	0.480562	2.3418	1.11179	2.7589	1.7269	1.24423	0.965026	3.65332	1.82987	2.15964	0.826179	0.842842	0.804381	3.04137	1.682	1.81252	0.297232	2.30579	0.11366	0.528352	0.649366	---	4.61253	3.35309e-10
RaChr01G07540	1.9361	2.33718	1.37394	1.48998	2.02419	1.87355	2.78783	3.13791	2.05859	2.63605	1.80719	1.9312	2.50859	1.3685	2.54966	2.29583	2.16604	1.1246	1.73709	1.26012	1.65969	2.19013	0.62012	1.83385	2.58345	1.65527	1.33817	2.5268	1.75567	4.35837	2.1957	1.80942	2.32484	2.98558	4.10331	2.17811	1.9867	2.01095	2.31409	3.22384	2.37022	1.84284	2.3853	1.19343	0.257407	0.795278	---	0.0816338	1
RaChr01G07550	8.16359	7.31877	7.15975	4.56672	8.28142	9.18812	9.06929	10.9234	8.06831	8.0499	6.533	8.61613	8.7063	7.16834	6.66835	8.65857	6.62941	7.45048	7.55433	6.47442	4.97908	4.38025	4.34084	9.33598	9.10081	6.40749	10.3708	8.54058	8.65293	11.0193	8.70962	7.47895	10.5171	13.2906	8.9625	8.71243	7.10395	8.38854	8.00013	8.69035	7.45922	4.63682	10.4158	4.54638	-0.160303	0.847785	---	-0.649128	0.0197469
RaChr01G07560	27.7185	33.0742	33.8471	36.6211	25.9796	26.9828	35.1277	29.712	31.867	32.7026	35.3601	26.6407	25.4303	31.0845	33.0149	32.0105	34.1972	34.3003	31.914	35.3269	34.4705	36.1703	39.2226	26.0629	25.0713	26.8047	26.3732	26.9862	27.589	32.7289	36.8878	35.7663	29.448	31.3967	28.2913	30.2682	30.3423	34.9906	33.5873	33.2196	31.3008	38.759	33.7917	33.5296	0.257777	0.185356	---	0.115034	0.512898
RaChr01G07570	0.016396	0	0	0	0	0.0209008	0	0.136194	0	0	0	0	0.0491881	0	0	0	0	0	0	0	0	0	0	0	0	0	0	0	0.0627024	0	0	0	0	0.192618	0.215964	0	0	0	0	0	0	0	0	0	-1.73626	0.620018	---	0	1
RaChr01G07580	0	0	0	0	0	0	0	0	0	0	0	0	0	0	0	0	0	0	0	0	0	0	0	0	0	0	0	0	0	0	0	0	0	0	0	0	0	0	0	0	0	0	0	0	0	1	---	0	1
RaChr01G07590	31.2129	35.8525	28.0257	36.9533	29.3776	31.4147	28.1119	24.755	25.9524	29.8258	25.4515	31.4934	26.9551	35.19	32.6226	35.8806	39.0544	29.0053	27.3491	27.7227	37.5346	36.6348	36.6905	32.3981	29.9446	25.7901	33.5101	27.1884	33.5458	28.535	30.2275	25.5732	25.3518	20.5138	28.3992	26.9635	23.6598	27.234	32.9261	29.0847	27.4666	26.3942	24.33	25.6302	0.201781	0.486365	---	0.399009	0.0206984
RaChr01G07600	17.9326	15.0509	8.51811	12.1139	17.6427	17.8114	15.9744	19.3603	17.4344	20.6637	20.0619	15.5486	19.872	18.377	15.0365	17.6451	12.4712	7.73163	8.52387	9.29883	11.4902	10.9506	13.901	17.9495	17.7319	17.2468	18.5672	19.2542	15.6129	17.8447	14.638	15.4404	19.3737	18.2987	20.4086	17.8755	19.1445	15.2832	20.8929	20.2541	20.844	18.25	24.489	17.4467	-0.252115	0.3966	---	0.510751	0.00827666
RaChr01G07610	0.0763465	0.13116	0	0.0393481	0.0195716	0	0.143825	0.1002	0.0200677	0	0.0198154	0.049518	0.0491881	0.130333	0.065376	0.13119	0.196913	0	0	0	0	0.0663675	0.0516767	0	0.0587149	0	0	0	0	0.164467	0.14638	0.120628	0	0.192618	0.107982	0	0.060203	0	0	0	0	0.0594463	0	0	0.805518	0.695765	---	2.64523	0.130232
RaChr01G07620	21.1037	32.6984	29.5289	20.4887	27.4121	29.8604	29.659	26.7361	29.4181	22.7463	23.8076	23.9172	20.5606	18.8332	35.5645	34.0439	28.4868	27.131	31.9948	29.4608	20.2355	26.3479	14.8829	27.0076	26.1281	29.1007	27.3768	30.9786	31.2258	28.0416	30.9594	29.9761	27.8981	24.5588	27.7514	31.2446	29.2587	27.7511	22.9425	23.1976	22.0988	25.3241	19.957	26.1417	0.629788	0.00448802	---	-0.53201	0.00565403
RaChr01G07630	38.8159	6.20025	22.2462	0.838967	29.145	14.3206	7.74183	13.1485	29.3439	8.98894	34.7962	49.5675	49.0897	17.7905	9.02188	6.55952	3.01933	17.197	25.208	24.3334	0.319171	1.99102	0.206707	24.5069	26.8327	36.0955	17.675	17.6371	7.64969	10.4437	7.17263	5.60921	13.3955	14.9279	11.1221	35.751	37.6871	14.5938	0.859518	6.58785	19.5194	26.3347	28.7826	49.2714	-2.64517	0.00053826	down	-4.74005	1.18301e-10
RaChr01G07640	48.2309	58.402	72.0919	51.7438	57.9036	58.6983	55.9092	44.6953	71.53	62.229	59.9993	53.8756	47.2206	43.5965	68.3833	54.9032	51.9194	69.7721	69.7665	76.7371	47.9396	62.85	44.442	58.0164	56.425	59.2693	55.6457	60.6937	59.7554	47.7777	61.6261	58.3238	44.3934	44.88	44.8125	71.2767	70.9191	72.3943	61.2241	62.1641	63.2988	72.8218	42.2197	64.9564	0.275383	0.387198	---	-0.479316	0.0184961
RaChr01G07650	0	0	0	0	0	0	0	0	0	0.0220389	0	0	0	0	0	0	0	0	0	0	0	0	0	0	0	0	0	0	0	0	0	0	0	0	0	0	0	0	0.0661167	0	0	0	0	0	0	1	---	0	1
RaChr01G07660	0	0	0	0	0	0	0	0	0	0	0	0	0	0	0	0	0	0	0	0	0	0	0	0	0	0	0	0	0	0	0	0	0	0	0	0	0	0	0	0	0	0	0	0	0	1	---	0	1
RaChr01G07670	0	0	0	0	0	0	0	0	0	0	0	0	0	0	0	0	0	0	0	0	0	0	0	0	0	0	0	0	0	0	0	0	0	0	0	0	0	0	0	0	0	0	0	0	0	1	---	0	1
RaChr01G07680	0.886003	0.30554	0.29931	0.122097	0.590588	0.50587	0.329137	0.31798	0.350365	0.323669	0.897341	0.841806	1.2297	0.586501	0.523008	0.327976	0.0656377	0.0937168	0.282782	0.52143	0.0638343	0.199102	0.103353	0.388999	0.528434	0.854332	0.446058	0.75804	0.313512	0.2467	0.439141	0.301571	0.221413	0.192618	0.53991	0.52575	0.180609	0.344735	0.132233	0.420501	0.418274	1.01059	1.11314	0.568298	-1.52734	0.0653111	---	-1.27536	0.154554
RaChr01G07690	52.0276	48.3418	64.3341	27.464	29.9383	24.7781	32.075	31.1703	29.5262	25.9497	22.3924	73.7818	45.3514	36.9495	33.6686	47.0318	64.3249	68.2727	66.3731	58.3567	28.9808	26.7461	26.6652	30.2863	37.0491	22.4796	27.8786	21.124	25.3318	38.3208	28.4709	29.4333	30.9979	29.4705	33.0425	27.4892	30.5229	30.5665	24.0665	32.7991	20.9834	23.6596	21.4677	22.05	-0.107126	0.968001	---	-1.22792	7.71279e-07
RaChr01G07700	1.70554	1.55019	3.09715	0.430295	2.21772	1.60643	1.80042	1.07431	1.93086	1.01042	2.22619	2.22831	0.737822	2.1505	2.22278	1.24631	1.18148	3.09265	3.07021	3.12858	0.191503	0.53094	0.568444	1.38928	2.70088	2.56299	1.50544	2.12251	1.19135	0.986802	2.12251	2.29194	1.10707	1.25202	0.863856	1.50214	2.1071	2.18332	0.793401	1.33159	0.90626	3.26955	1.19265	2.21636	-0.127351	1	---	-2.8091	1.64366e-08
RaChr01G07710	8.51467	11.2305	6.27102	5.56241	7.19123	8.5014	16.3714	15.1749	5.98186	6.52635	5.21848	8.36854	8.31279	8.86268	9.87177	10.4952	13.3244	6.18531	6.54439	6.08335	5.36208	6.10581	5.21935	7.61327	7.33936	6.62107	8.69813	7.0245	9.78157	17.5157	15.7359	15.8626	13.3955	17.3356	14.7935	5.10729	5.59888	7.23943	6.01662	7.2186	6.34382	5.58796	4.21402	5.85347	0.400619	0.129466	---	-0.176655	0.510579
RaChr01G07720	39.9026	55.1196	39.0156	30.166	33.6521	36.4252	47.4228	46.6765	34.4462	34.6213	33.6245	40.9514	36.2024	42.5539	51.9739	57.0022	56.3828	38.5176	39.5087	39.0203	31.5341	32.4537	26.5101	33.7318	32.9978	34.2267	35.6846	36.0322	37.5587	49.0112	47.7199	45.5372	48.4895	44.7837	46.7562	34.5493	34.3157	34.4735	36.7609	33.8503	33.2528	34.8356	32.281	33.7569	0.46718	0.00286513	---	-0.373493	0.00759128
RaChr01G07730	5.20725	8.25607	7.37622	5.10106	6.95185	8.31273	8.19751	10.6754	8.17077	7.38333	7.5138	5.54601	6.29608	3.77967	9.41414	7.93702	7.41706	6.04473	7.95831	8.12562	4.40457	4.64572	6.25288	6.44627	6.39992	8.00936	6.02178	9.19755	9.71887	7.15431	8.27048	9.16775	10.4064	10.4977	11.1221	9.23818	9.87329	5.40084	6.08274	6.30752	9.75972	8.14415	5.24765	9.14959	0.65731	0.115099	---	-0.527641	0.118156
RaChr01G07740	197.074	170.418	112.106	149.823	222.372	229.086	217.016	198.321	244.388	263.922	228.874	178.215	221.937	191.069	151.084	179.6	180.569	103.37	118.93	114.019	149.5	145.61	154.358	220.007	227.227	219.884	245.555	250.962	190.741	191.193	254.848	205.008	202.593	181.157	211.213	269.71	205.593	257.862	264.93	306.475	220.361	285.699	208.157	192.767	-0.209702	0.614521	---	0.418344	0.0672922
RaChr01G07750	0	0	0	0	0	0.0209008	0	0	0	0	0.0189433	0	0	0	0	0	0	0	0	0	0	0	0	0	0	0	0	0	0.0627024	0	0	0	0	0	0	0	0	0	0	0	0	0	0	0.0568298	0	1	---	0	1
RaChr01G07760	3.58065	3.31805	16.4515	2.05537	10.5547	6.93937	6.60407	3.00542	9.72911	3.61935	9.04601	5.10035	3.2956	2.346	5.23008	2.82059	1.90349	14.0575	16.4822	18.8149	1.65969	3.78294	0.723474	8.55798	10.4512	12.6548	5.68724	7.732	7.39888	2.87817	8.49005	8.44398	2.65696	3.65974	2.69955	8.03646	8.97025	12.1806	4.56206	4.13493	2.16108	12.6026	2.54432	11.9911	-0.113204	1	---	-3.00755	3.923e-07
RaChr01G07770	0.0656941	0	0.0144842	0.0172256	0	0.0540168	0.0274112	0	0.0852387	0	0.0189433	0.049518	0.147564	0	0	0	0	0	0	0.0434525	0	0	0.0516767	0	0	0	0.111514	0.050536	0	0.0822335	0	0	0	0	0	0.0751071	0.180609	0	0	0	0	0	0	0.0568298	-3.36264	0.179572	---	0.309675	1
RaChr01G07780	0	0.0218651	0	0	0	0	0	0	0	0	0	0	0	0	0	0.0655952	0	0	0	0	0	0	0	0	0	0	0	0	0	0	0	0	0	0	0	0	0	0	0	0	0	0	0	0	1.95487	0.543074	---	0	1
RaChr01G07790	6.4028	5.21977	8.1411	6.76954	10.0478	9.32398	6.06911	4.79073	6.77835	6.08052	6.54275	6.43734	7.4274	5.34367	6.27609	4.59167	4.79155	8.15336	7.79672	8.47324	6.7026	6.37128	7.23474	9.94726	10.1577	10.0384	10.0363	8.8438	9.09185	6.66091	5.63564	5.91078	3.98544	6.06747	4.31928	6.15879	5.9601	8.21618	7.33896	5.18618	5.71641	6.77688	5.40667	7.4447	-0.300493	0.444927	---	-0.26331	0.327253
RaChr01G07800	30.6797	42.7589	60.6352	54.4712	49.3115	40.6127	45.9594	42.3275	47.3553	40.5883	49.4856	31.6915	28.6767	31.671	54.5889	36.0774	37.6104	60.1662	59.9499	61.7895	51.0674	58.6025	53.7438	45.4573	45.504	56.9732	39.03	39.4181	43.3901	35.1137	48.9642	53.8002	42.7328	46.132	38.1176	44.0128	47.3195	50.7335	44.0999	40.5083	37.1567	58.4952	34.6663	55.2954	0.479248	0.0530773	---	-0.154784	0.541188
RaChr01G07810	22.9353	18.7582	46.2291	16.7326	29.2589	25.2778	24.553	28.8684	34.0788	19.6113	28.9497	27.8786	23.4627	17.4647	23.993	18.6946	13.587	43.1566	43.9525	51.5781	15.7032	22.764	11.7306	27.2299	26.4804	34.0665	20.6302	28.8055	26.3977	24.8345	25.5433	23.2812	31.4407	27.737	27.4274	35.075	35.1585	32.0029	17.2565	18.6422	22.9353	33.6466	19.957	33.2454	-0.291925	0.532021	---	-1.46906	4.08327e-09
RaChr01G07820	0.109359	0.349459	1.46981	0.580086	0.927725	0.407113	0.708268	0.336594	0.635949	0.36907	0.715976	0.148554	0.0491881	0.130333	0.392256	0.393571	0.262551	1.45261	1.69669	1.26012	0.574509	0.597307	0.568444	0.722427	0.939438	1.12131	0.3903	0.454824	0.376214	0.328934	0.951471	0.844398	0	0.577854	0.431928	0.375536	0.842842	0.689469	0.19835	0.490585	0.418274	0.772803	0.23853	1.1366	1.63216	0.113761	---	-1.33337	0.00413096
RaChr01G07830	33.7485	37.4635	31.3316	37.683	33.6726	37.1366	37.4604	32.9648	34.4092	33.2108	32.9031	35.851	33.202	32.1924	38.5718	36.6677	37.1509	30.0831	32.8432	31.0685	35.8749	34.1792	42.995	35.7323	35.1702	30.1152	37.8591	35.6784	37.8722	39.801	37.8393	34.7409	31.5514	35.0565	32.2866	33.9484	34.9779	34.3011	33.5873	31.5376	34.5076	31.1499	34.4278	33.1318	0.149883	0.610265	---	0.267786	0.102036
RaChr01G07840	11.4615	14.0662	21.7679	26.6701	19.7458	18.3123	11.4435	10.4911	24.8484	23.1294	17.7712	10.6959	10.3295	13.3592	15.6249	14.8245	11.7491	22.5389	21.7339	21.031	26.3636	27.3434	26.3034	19.8389	21.7245	17.674	20.4629	16.9801	17.494	11.5127	10.393	12.4247	11.1814	11.6534	8.63856	24.7103	23.1179	26.7169	27.3723	22.4267	19.5892	16.2289	21.2291	15.8555	0.30131	0.239904	---	0.29284	0.0964579
RaChr01G07850	0.016396	0.0218792	0.0289683	0	0.0185238	0.0394865	0	0.0728962	0	0	0.164587	0	0.0491881	0	0	0	0.0656377	0	0	0.086905	0	0	0	0.0555713	0	0	0.0557572	0	0.0627024	0	0	0	0.110707	0	0.107982	0	0	0	0	0	0	0.118893	0.318039	0.0568298	0.220357	1	---	-2.26723	0.278233
RaChr01G07860	38.9101	39.2837	28.1203	54.0967	32.4341	31.4229	30.9807	38.067	35.9917	37.9065	34.579	35.752	37.1862	43.792	34.6493	41.1282	42.0738	28.771	29.6922	25.8977	50.5568	52.0985	59.6349	31.1199	35.0528	31.1297	30.8337	32.8989	30.5361	35.3604	27.6659	29.9158	35.3154	42.2796	36.6059	38.8304	33.2923	35.8524	36.7609	38.7562	38.2023	31.0904	41.9017	30.7449	0.0155141	1	---	0.94451	1.54073e-10
RaChr01G07870	27.6625	20.9948	15.7926	9.45279	22.0247	22.3975	21.6949	29.1063	24.088	19.1128	29.7917	24.9075	35.8581	22.2219	19.8743	21.3184	21.7917	15.1353	16.0782	16.1643	10.5327	9.09234	8.73336	19.4499	18.3778	28.2463	17.7308	27.3905	22.0712	22.2853	22.8353	19.964	28.7837	27.5444	30.9908	22.6824	30.1617	19.4201	16.3308	16.3295	24.6782	22.5302	32.122	34.723	-0.399433	0.263776	---	-0.741291	0.00304693
RaChr01G07880	0.279392	0.0873872	1.22726	0.471838	3.24321	1.72833	1.42121	0.578695	1.79529	0.365598	1.95243	0.297108	0.541069	0	0.065376	0.196786	0	0.796592	1.49471	1.39048	0.766012	0.132735	0.516767	2.77856	3.05317	3.89789	1.67272	1.8193	1.69296	0.822335	1.39061	2.05068	0.221413	0.866781	0.647892	1.72746	2.1071	1.55131	0.3967	0.560668	0.139425	2.67509	0.397549	2.78466	-1.66614	0.201302	---	-1.35838	0.0333422
RaChr01G07890	13.227	14.5637	34.1018	8.97232	24.3308	17.2805	26.8595	25.2382	25.1429	14.0752	25.4472	15.4496	13.6743	10.557	20.3973	11.8727	11.421	35.1438	32.9644	34.1971	7.21328	13.1408	6.56294	21.6172	21.9006	29.4744	16.4484	19.1531	16.2399	22.532	28.2514	29.7952	27.566	28.6038	19.5447	24.3347	25.5261	25.5678	13.4878	16.2594	12.4785	31.9227	16.4585	27.9602	0.136521	0.934672	---	-1.93004	6.73194e-12
RaChr01G07900	0.0928525	0.0655363	0.132862	0.933709	0.0551688	0.0209008	0.205417	0.107982	0.0401353	0.0452763	0.0993253	0.099036	0.0491881	0.130333	0.065376	0.0655952	0.0656377	0.187434	0.080795	0.130357	1.53202	0.597307	0.671797	0	0.0587149	0.106791	0	0	0.0627024	0.0822335	0.29276	0.241256	0	0	0.323946	0	0.120406	0	0.0661167	0	0.0697123	0.0594463	0.23853	0	-0.419063	1	---	2.75661	0.000131962
RaChr01G07910	0	0	0	0	0	0	0	0	0	0	0	0	0	0	0	0	0	0	0	0	0	0	0	0	0	0	0	0	0	0	0	0	0	0	0	0	0	0	0	0	0	0	0	0	0	1	---	0	1
RaChr01G07920	24.0208	24.0314	21.0416	27.833	19.4368	19.0635	22.1465	22.2111	22.6728	21.233	21.7141	24.5114	22.3314	25.2195	23.0123	23.4831	25.5987	21.6954	21.0067	20.4227	27.3849	25.8833	30.2309	18.7831	19.6108	19.9166	18.7344	17.8897	20.5664	19.9827	23.0549	23.4019	23.5805	18.9729	24.08	21.6309	23.1179	23.2696	24.0004	19.273	20.4257	23.3624	19.5594	22.2204	0.00194462	1	---	0.405445	0.00484522
RaChr01G07930	2.51197	4.44031	0.249203	4.78426	0.225672	0.466877	0.356626	2.43113	0.168646	0.0905527	0.156155	3.07012	0.295129	4.17067	0.65376	1.3775	11.2897	0.374867	0.242385	0.130357	4.40457	2.92017	7.02803	0.111143	0.352289	0.213583	0.446058	0.202144	0.752429	0.411167	0.658711	0	1.54989	2.50403	3.23946	0.150214	0.240812	0.114912	0.132233	0	0.139425	0.0594463	0.23853	0.170489	0.823796	0.670057	---	4.22804	7.96435e-05
RaChr01G07940	0	0	0	0	0	0	0	0	0	0	0	0	0	0	0	0	0	0	0	0	0	0	0	0	0	0	0	0	0	0	0	0	0	0	0	0	0	0	0	0	0	0	0	0	0	1	---	0	1
RaChr01G07950	0.290265	0.415156	0.861873	0.655403	0.318613	0.491307	0.79653	0.281078	0.36788	0.477694	0.339438	0.396144	0.344317	0.130333	0.32688	0.524762	0.393826	0.796592	1.05033	0.738692	0.638343	0.862777	0.46509	0.277856	0.411004	0.266979	0.669087	0.303216	0.501619	0.740101	0.805091	0.844398	0.110707	0.192618	0.53991	0.225321	0.361218	0.517102	0.595051	0.280334	0.557698	0.416124	0.318039	0.284149	0.459008	0.780908	---	-0.412786	0.555828
RaChr01G07960	12.6639	16.559	11.0572	19.9871	12.8318	12.2747	17.1613	15.948	14.0478	14.5238	12.8805	12.9737	11.8543	13.1637	16.2786	17.3827	16.0156	11.902	10.059	11.2107	19.1503	18.8484	21.9626	13.9484	12.2127	12.3344	11.7648	12.3308	12.7286	18.667	16.8337	15.9832	17.1595	15.891	14.7935	14.045	13.9069	14.1916	14.3473	15.909	13.315	12.5432	14.3913	11.7069	0.388464	0.0397332	---	0.858197	8.05883e-10
RaChr01G07970	1.17394	7.25483	1.12568	19.9906	1.41829	1.99953	1.05066	0.981245	3.30139	3.28708	1.2929	0.940842	1.08214	1.49883	5.75308	6.49393	9.51746	1.21832	1.33312	0.825597	19.5333	21.8349	18.6036	1.22257	1.64402	1.38829	2.28605	1.76876	1.94377	0.740101	1.02466	1.38722	0.553533	0.770472	1.61973	4.13089	1.86629	3.90699	3.63642	3.85459	2.37022	1.12948	2.06726	0.681957	2.637	1.52764e-12	up	4.1394	8.09369e-33
RaChr01G07980	15.0506	15.927	15.6036	16.5994	16.2295	18.7993	21.4473	19.0013	13.973	15.3961	12.6184	16.0438	14.5105	14.5973	14.5135	16.4644	16.8032	13.6826	17.0073	16.1209	18.7034	13.008	18.0868	17.3938	16.5576	14.7372	18.0653	18.1424	20.1902	17.5157	24.8114	22.0147	21.145	20.4175	15.4414	13.3691	13.7263	14.8236	17.4548	15.4184	13.315	12.7215	12.006	13.1277	0.0810153	0.989653	---	0.0902281	0.839989
RaChr01G07990	7.60962	5.22299	0.46114	18.2617	2.76219	6.73357	2.82677	4.01299	2.95089	8.458	2.11512	4.35758	7.13228	11.339	3.5303	6.62512	5.51357	0.28115	0.363577	0.738692	16.2139	14.7999	23.7713	2.88971	4.16876	1.2281	9.75751	2.98162	7.46158	4.44061	2.04932	1.99037	3.09979	3.75605	5.18313	3.07939	1.86629	3.90699	8.79353	11.0732	5.50727	1.42671	4.29353	0.625127	-0.539165	0.57722	---	5.28259	9.62227e-19
RaChr01G08000	16.215	22.7358	42.7559	22.0909	26.9686	17.951	23.7368	23.6029	26.2061	20.3892	26.23	18.6188	12.8873	17.1389	26.8695	21.5152	19.8226	44	41.771	42.4965	19.0865	28.2725	18.9137	27.2299	23.7208	29.955	17.5635	18.294	17.9956	20.4761	23.7136	27.0207	20.8128	28.5075	21.4884	24.6351	25.8873	28.0959	22.083	21.796	17.2887	33.1711	20.116	25.4029	0.488324	0.133231	---	-0.954016	3.32515e-05
RaChr01G08010	0	0.0218651	0	0	0	0	0	0	0	0	0	0	0	0	0	0.0655952	0	0	0	0	0	0	0	0	0	0	0	0	0	0	0	0	0	0	0	0	0	0	0	0	0	0	0	0	1.95487	0.543074	---	0	1
RaChr01G08020	0.268433	0.32758	0.831342	1.20188	0.518023	0.594694	0.518741	0.32972	0.526726	0.413147	0.507848	0.346626	0.393505	0.0651667	0.392256	0.393571	0.196913	1.07774	0.80795	0.608335	1.34052	1.12825	1.13689	0.555713	0.411004	0.587353	0.613329	0.606432	0.564321	0.328934	0.805091	0.422199	0.110707	0.770472	0.107982	0.751071	0.541827	0.287279	0.330584	0.490585	0.418274	0.535017	0.477059	0.511468	0.201059	1	---	0.532312	0.210262
RaChr02G08450	0	0.174817	0.0312389	0	0.0185238	0.0354311	0.12372	0.0369022	0.0383039	0.0233612	0	0	0	0	0.130752	0.196786	0.196913	0.0937168	0	0	0	0	0	0.0555713	0	0	0.0557572	0.050536	0	0.164467	0.14638	0.0603141	0.110707	0	0	0	0	0.114912	0	0.0700835	0	0	0	0	4.58563	0.00820076	up	-2.26974	0.257336
RaChr01G08040	3.55095	3.71218	6.36555	5.94745	6.07255	5.57052	12.4458	7.94907	5.33547	4.91928	5.27913	2.82253	4.18099	3.64934	4.83782	3.87012	2.42859	5.38871	6.62519	7.08276	6.38343	5.3094	6.14953	4.94584	6.81093	6.46088	5.29694	5.45789	5.95673	14.3909	11.1249	11.8216	9.63148	6.54901	7.66672	6.15879	4.27441	5.57321	4.76041	5.39643	4.60101	5.58796	4.055	6.19444	0.06545	1	---	-0.0978493	0.853698
RaChr01G08050	9.98765	4.50034	7.95804	5.26098	6.49391	5.33952	27.8666	31.4596	6.05025	3.35058	9.45227	9.75504	11.2149	8.99301	4.38019	4.32928	4.79155	7.02876	8.80665	8.03871	4.59607	4.31388	6.873	6.94641	5.75406	6.78126	6.02178	5.35681	4.63998	34.7848	26.8608	21.9543	28.7837	36.1159	29.4791	4.58154	7.76619	5.80303	2.71079	3.99476	3.34619	8.14415	11.2904	8.92227	-1.15065	0.000187374	down	-0.589234	0.0407111
RaChr01G08060	5.37511	1.87899	7.06489	3.30608	6.14302	4.15296	16.8188	12.0296	3.51162	1.68766	5.92266	6.73445	6.1977	3.19317	1.69977	1.63988	2.29732	7.12247	7.55433	6.51787	4.02156	1.65919	4.23749	6.11284	6.28249	6.03372	4.12603	4.19449	4.13836	14.5553	17.5656	18.3355	11.9563	12.0386	12.094	2.85407	4.63563	3.04516	1.91739	1.61192	1.53367	5.05294	5.32716	7.38787	-1.52157	9.57571e-05	down	-1.0844	0.00110421
RaChr01G08070	6.73868	7.36373	3.1437	8.28198	3.82254	4.72505	9.74909	11.753	6.20504	8.65075	4.23073	6.53637	6.83715	6.84251	6.01459	7.14988	8.92672	3.6081	2.86822	2.95477	8.17079	8.09683	8.57833	3.94556	4.05133	3.47072	5.46421	4.44717	4.26376	11.3482	8.49005	9.409	12.6206	10.1124	12.5259	6.38411	6.1407	6.09031	6.94226	9.11086	9.89915	3.86401	4.8501	3.97808	0.128313	0.862296	---	1.39994	9.94717e-11
RaChr01G08080	2.83544	2.09735	1.24179	3.10985	2.02007	2.49669	4.24486	3.3258	2.54257	3.1118	2.90255	2.52542	2.85291	3.128	1.96128	2.03345	2.29732	1.40575	0.929142	1.39048	2.68104	2.72107	3.92743	2.05614	1.76145	2.24262	2.45332	2.77948	2.25729	4.35837	4.75736	3.61885	3.76403	3.08189	3.13148	2.77896	3.01015	1.83858	2.97525	3.08367	3.27648	2.67509	4.21402	1.81855	-0.429533	0.461559	---	1.33373	9.82315e-05
RaChr01G08090	9.77494	7.79959	5.6484	8.68949	6.78516	7.24678	5.71586	6.0917	10.2835	8.87438	8.35644	9.95312	10.3787	8.99301	7.0606	8.65857	7.67961	5.95101	5.73644	5.25775	7.14944	8.42867	10.4904	6.50184	7.33936	6.51428	6.69087	8.59112	6.45835	5.75634	5.78202	5.60921	6.75311	4.71914	6.80286	9.98925	11.4386	9.42275	8.72741	9.32111	8.57461	6.77688	10.3363	7.95617	-0.327737	0.335606	---	0.62633	0.00510748
RaChr01G08100	4.00597	2.96999	1.90335	4.28404	2.26394	3.23846	2.20964	2.85897	3.66288	4.49187	3.60719	3.76337	4.27937	3.97517	3.72643	2.82059	2.36296	1.87434	2.14107	1.69465	3.70239	3.98205	5.16767	2.33399	2.05502	2.40281	3.40119	4.24502	2.06918	2.79594	1.90294	1.93005	3.54261	2.1188	2.91551	3.83046	4.51522	2.64297	3.90089	4.55543	5.01929	2.67509	4.45255	3.69394	-0.43092	0.334837	---	1.17198	3.53147e-05
RaChr01G08110	85.7745	145.377	56.4705	123.888	69.3009	86.9551	133.646	98.6084	105.885	144.926	88.8857	73.9304	78.9961	104.397	131.013	150.344	154.774	54.1683	57.3644	57.8787	113.561	125.501	132.602	74.5211	63.6469	69.7348	82.1304	85.8101	92.9249	129.353	133.645	137.938	106.278	82.5368	107.01	101.019	105.114	111.522	163.044	144.022	127.713	82.036	98.7512	85.8698	0.762167	8.43185e-05	---	1.13345	3.32082e-11
RaChr01G08120	2.84013	3.29909	2.97044	3.23717	2.50967	2.30327	4.71777	5.68954	2.9983	3.03515	3.28935	2.42638	2.70535	3.38867	2.94192	3.47655	3.4788	3.42066	2.66623	2.82441	3.25555	3.25201	3.20396	2.88971	2.28988	2.34941	2.06302	2.5268	2.31999	5.42741	3.6595	5.06639	5.75675	6.4527	4.85919	3.22961	2.94995	2.81533	3.37195	3.22384	2.50964	3.2101	3.81647	2.84149	0.228441	0.656223	---	0.12718	0.774943
RaChr01G08130	3.49223	4.91684	1.90107	3.94155	3.95477	6.12727	19.0614	9.44507	3.231	5.05735	2.45823	3.51578	3.24642	3.7145	3.59568	5.51	5.64484	1.6869	2.62584	1.39048	5.23441	1.99102	4.59923	4.39013	3.52289	3.95128	5.46421	5.20521	7.71239	20.6406	16.7605	19.783	11.6242	10.0161	6.69488	3.07939	3.91319	2.70042	4.76041	4.62551	5.78612	2.31841	2.3853	2.671	0.49444	0.384017	---	1.04955	0.00438389
RaChr01G08140	4.95821	7.09812	7.17259	5.15138	7.5117	7.69981	5.22095	4.86006	5.66355	6.44248	6.67128	4.90228	5.41069	4.56167	8.49887	5.96916	6.82632	6.70075	7.47354	7.34347	5.04291	4.77846	5.63276	6.94641	8.22008	7.36861	8.64237	8.18683	6.27024	4.11167	4.97693	6.57424	5.20321	5.48961	3.88735	5.93346	5.59888	5.4583	7.86789	5.04601	6.41353	7.01467	5.32716	7.67202	0.513235	0.0898079	---	-0.473922	0.0440466
RaChr01G08150	22.3293	28.7245	28.97	45.2919	21.2244	23.7619	20.6928	20.8187	27.5393	29.9192	22.9686	20.8966	20.8066	25.2847	30.5306	27.55	28.0929	30.4111	26.8643	29.6346	43.0243	43.6034	49.2479	21.8395	20.9025	20.9311	23.0835	23.2465	24.9555	21.134	19.8345	21.1099	20.8128	20.8027	20.8405	27.9399	26.0077	28.6704	31.4716	27.5428	30.7431	23.9569	22.8988	22.05	0.366946	0.0433504	---	0.646278	1.22574e-06
RaChr01G08160	3.9991	3.18787	14.5159	2.97945	9.58498	7.84474	7.18272	3.33851	9.78318	3.12752	7.01984	4.90228	3.83667	3.25834	4.31481	3.41095	1.83786	14.9947	14.3007	14.2524	2.4257	5.37576	1.13689	7.89112	9.27695	11.5869	7.63874	7.68147	8.21401	4.68731	8.41686	8.44398	3.65332	4.52652	1.83569	9.08796	8.36822	11.8933	3.43807	3.57426	2.37022	10.5815	2.06726	8.41081	-0.328702	0.811711	---	-2.29209	3.27747e-06
RaChr01G08170	2.87741	1.20028	10.4808	2.12208	5.91218	3.45726	3.87556	3.8829	4.32568	2.40524	5.46579	3.31771	3.09885	2.21567	2.09203	1.3119	0.196913	9.55911	11.7153	10.1679	1.85119	2.6547	1.86036	5.05699	5.57791	7.10163	2.95513	4.09341	3.32323	3.20711	4.31822	4.10136	2.65696	5.10438	3.88735	3.45493	4.69583	4.82629	2.24797	3.43409	1.53367	7.19301	3.18039	6.02396	-1.26279	0.00848626	down	-2.30602	6.12122e-11
RaChr01G08180	35.6468	55.5309	79.6713	53.2743	107.751	80.6292	78.2282	69.4228	102.563	81.0683	108.786	42.1398	34.6284	30.1722	73.0903	48.2781	45.2244	75.6763	82.1685	81.1693	48.7056	68.2257	42.8917	93.6932	100.931	128.63	75.9971	87.0735	78.8169	52.6294	82.778	99.277	65.0955	71.365	71.808	98.3904	104.211	105.087	88.5303	88.936	65.7387	132.803	65.1186	128.435	0.638723	0.0852213	---	-0.5812	0.0491801
RaChr01G08190	0	0	0	0.0172256	0.0185238	0.050536	0.0475159	0	0.0250357	0.0232374	0.0396309	0	0	0	0	0	0	0	0	0	0	0	0.0516767	0.0555713	0	0	0	0.151608	0	0.0822335	0	0.0603141	0	0	0	0.0751071	0	0	0	0	0.0697123	0.118893	0	0	0	1	---	1.81887	0.357668
RaChr01G08200	0	0	0.0736731	0.0172256	0.0939893	0.0522764	0.0445014	0	0.0191519	0	0.0189433	0	0	0	0	0	0	0.0937168	0.0403975	0.086905	0	0	0.0516767	0.111143	0.11743	0.0533957	0.0557572	0.101072	0	0	0.0731901	0.0603141	0	0	0	0	0	0.0574558	0	0	0	0	0	0.0568298	0	1	---	-1.53724	0.318523
RaChr01G08210	0.480636	0.393262	0.912571	0.166342	0.680386	0.621966	0.549626	0.647117	0.514042	0.595946	0.575975	0.297108	0.688634	0.456167	0.32688	0.590357	0.262551	0.843451	0.80795	1.08631	0.0638343	0.331837	0.103353	0.722427	0.411004	0.907727	0.557572	0.555896	0.752429	0.740101	0.36595	0.542827	1.32848	0.288927	0.323946	0.600857	0.481624	0.459646	0.528934	0.770919	0.487986	0.535017	0.795099	0.397808	-0.289911	0.908546	---	-2.45118	1.78623e-05
RaChr01G08220	0.524521	0.305918	0.723809	0.890647	0.692072	0.483196	0.592391	0.813598	0.500443	0.486579	0.717882	0.49518	0.491881	0.586501	0.261504	0.196786	0.459464	0.656017	0.64636	0.86905	0.702177	1.19461	0.77515	0.666855	0.822008	0.587353	0.669087	0.404288	0.376214	0.575634	0.658711	0.542827	1.10707	0.577854	0.755874	0.450643	0.361218	0.689469	0.132233	0.560668	0.766835	0.65391	0.874608	0.625127	-0.752616	0.416147	---	0.284535	0.647254
RaChr01G08230	0.016396	0	0.0705011	0.0868012	0	0.0185857	0	0	0.0200677	0	0	0	0.0491881	0	0	0	0	0.0468584	0.121192	0.0434525	0.127669	0.132735	0	0	0	0	0.0557572	0	0	0	0	0	0	0	0	0	0.060203	0	0	0	0	0	0	0	-1.74442	0.615389	---	0.145428	1
RaChr01G08240	0	0.021792	0.0861206	0.0606262	0.114609	0	0.0445014	0.096309	0	0.0454001	0	0	0	0	0.065376	0	0	0.0937168	0.121192	0.0434525	0.0638343	0.0663675	0.0516767	0.0555713	0.234859	0.0533957	0	0	0	0	0.0731901	0.0603141	0	0.288927	0	0	0	0	0.0661167	0.0700835	0	0	0	0	1.95452	0.533813	---	-0.479373	0.844986
RaChr01G08250	14.8739	12.1905	31.5863	79.6491	24.7802	24.7433	15.7187	12.782	20.4847	19.6022	16.13	13.667	15.4451	15.5097	11.4408	13.3158	11.8148	30.1299	33.1259	31.5031	85.155	57.2087	96.5837	23.0621	23.1924	28.0862	25.5926	22.7412	25.8961	13.3218	16.1018	17.7324	14.6133	10.8829	12.8499	18.7768	21.1312	21.5459	21.4879	17.4508	19.868	16.3477	14.7093	17.3331	-0.285945	0.362697	---	1.33495	3.362e-14
RaChr01G08260	59.4775	58.0031	44.9192	102.425	42.8252	48.6229	47.2306	43.782	74.1265	80.7542	51.149	53.3309	53.4183	71.6834	54.8504	60.282	58.877	46.999	43.8717	43.887	100.092	101.609	105.575	42.8455	47.559	38.0712	53.5269	44.8759	47.4657	48.6	50.2084	42.8833	44.0612	42.4723	44.8125	80.7402	72.0028	69.6364	75.8359	83.3994	83.0274	50.2916	55.4184	47.737	-0.0344891	1	---	1.18932	1.08614e-14
RaChr01G08270	0.0711303	0.0873141	0.0881572	0.0991298	0.185883	0.187581	0.100524	0.216614	0.089291	0.161587	0.0859496	0.099036	0.0491881	0.0651667	0.130752	0.13119	0	0.0937168	0.0403975	0.130357	0.127669	0.0663675	0.103353	0.333428	0.11743	0.106791	0.223029	0.151608	0.188107	0	0	0.301571	0.553533	0.096309	0	0.150214	0.060203	0.0574558	0.0661167	0.0700835	0.348562	0.178339	0.0795099	0	0.263724	1	---	0.177561	1
RaChr01G08280	0.469786	0.436917	0.347654	0.246557	0.299041	0.500616	0.335166	0.386727	0.4139	0.87277	0.692499	0.396144	0.491881	0.521334	0.457632	0.262381	0.590739	0.421725	0.403975	0.217262	0.319171	0.26547	0.15503	0.277856	0.352289	0.266979	0.557572	0.50536	0.438917	0.411167	0.29276	0.301571	0.774946	0.385236	0	0.300429	0.481624	0.459646	0.661167	0.981169	0.975972	0.475571	1.03363	0.568298	-0.0918587	1	---	-0.5175	0.491054
RaChr01G08290	4.29989	3.36447	1.67666	3.72978	2.83173	3.10805	4.13102	4.21741	2.57504	4.14269	3.78681	3.21867	5.70582	3.97517	2.94192	4.65726	2.49423	1.45261	1.5351	2.04227	3.19171	4.38025	3.61737	2.61185	2.46602	3.41733	3.01089	2.42573	3.88755	4.85178	3.43993	4.10136	4.53897	4.3339	3.77937	2.55364	2.52853	2.64297	3.90089	4.20501	4.32216	2.79398	5.32716	3.2393	-0.355946	0.517725	---	1.14731	0.000315398
RaChr01G03410	6.55932	5.34998	11.9837	19.8124	16.2407	14.9145	7.09597	3.18681	13.4332	10.1822	10.0159	6.09071	5.11556	8.47168	6.86448	5.90357	3.28188	11.6209	12.6848	11.6453	21.8952	17.3883	20.1539	13.8928	17.8493	16.9798	15.835	15.6156	13.2929	2.30254	7.46539	11.52	1.88201	3.46712	4.2113	14.4206	10.5957	15.2832	11.0415	10.4424	9.0626	13.1971	7.87148	8.9791	-0.288469	0.690002	---	0.725001	0.0334927
RaChr01G08310	1.06031	1.24452	1.33084	0.466264	1.63558	1.80385	1.31371	0.746667	1.00946	1.41166	1.24787	0.891324	1.37727	0.912334	1.76515	1.11512	0.85329	1.35889	1.37351	1.26012	0.255337	0.730042	0.413414	1.77828	1.52659	1.60187	2.45332	1.51608	1.44215	1.80914	0.805091	1.32691	0.774946	0.385236	1.07982	1.12661	1.38467	0.517102	1.71904	1.19142	1.32453	0.891695	1.43118	1.42074	0.21953	0.883915	---	-1.5146	0.000478309
RaChr01G08320	0	0	0.0134658	0	0.0177986	0	0.103616	0.136194	0	0.0440778	0.109836	0	0	0	0	0	0	0	0.0403975	0	0	0	0	0	0	0.0533957	0	0	0	0.164467	0.14638	0	0	0.192618	0.215964	0	0	0	0.132233	0	0	0	0.15902	0.170489	0	1	---	-1.5297	0.475675
RaChr01G08330	5.92714	14.0692	0.65264	6.34193	5.44532	9.87413	6.81501	8.30064	6.82937	13.9892	3.5914	3.81288	6.14851	7.82001	13.0752	16.53	12.6024	0.749734	0.686757	0.52143	6.63877	7.16768	5.21935	7.33541	5.63663	3.36393	10.0921	7.42879	12.1016	8.79898	4.83055	6.8155	8.96724	7.5121	8.42259	9.31329	5.65908	5.51575	13.0911	16.1192	12.7574	3.15066	4.61157	3.01198	1.25206	0.000948033	up	3.26464	8.11853e-18
RaChr01G08340	16.7024	4.19118	28.2058	8.10464	25.5296	14.4985	14.6958	8.32776	16.229	5.39744	27.6006	25.9969	10.0344	14.076	6.5376	4.19809	1.83786	22.164	33.1663	29.287	5.87276	13.2735	5.16767	22.6731	24.6015	29.3143	14.9987	14.2006	14.2961	4.02944	18.2243	21.8337	5.86745	15.1205	3.99533	16.2983	16.014	16.3749	3.10749	9.18094	3.90389	41.4936	10.7338	30.5744	-1.99293	0.00536596	down	-1.80009	0.00294548
RaChr01G08350	0.016506	0	2.50598	0	0	0	0.0518079	0	0	0	0.0387587	0.049518	0	0	0	0	0	5.62301	1.37351	0.52143	0	0	0	0	0	0	0	0	0	0.0822335	0.0731901	0	0	0	0	0	0	0	0	0	0	0.0594463	0	0.0568298	-1.73265	0.621227	---	-8.36853	1.7517e-07
RaChr01G08360	0.706394	0.720376	2.03466	0.162289	6.43787	1.20623	0.350979	0.907182	0.795185	0.323298	0.793321	0.99036	0.737822	0.391	1.11139	0.721547	0.328188	2.43664	1.49471	2.17262	0	0.331837	0.15503	4.33456	10.921	4.05807	1.22666	1.2634	1.12864	0.411167	0.21957	0.422199	0.774946	0.866781	1.07982	0.300429	1.62548	0.459646	0.132233	0.210251	0.627411	0.891695	1.03363	0.454638	0.00838797	1	---	-3.6015	1.05278e-07
RaChr01G08370	11.191	4.29973	56.8955	12.6506	20.475	14.0275	10.0948	5.67353	28.6451	6.98671	25.228	16.7371	6.14851	10.6873	6.92985	5.70678	0.262551	54.2151	56.6373	59.8341	9.57514	21.0385	7.33809	22.3397	15.9117	23.1737	15.389	9.45023	17.2432	2.38477	12.8815	15.0182	3.21049	10.7866	3.02349	27.4892	27.9944	30.4516	6.54556	10.1621	4.25245	35.7867	13.3577	26.5395	-1.37847	0.200255	---	-2.16926	0.00517263
RaChr01G08380	1.50368	2.5997	3.1159	1.88195	2.0816	2.03373	3.70969	2.8746	3.52455	2.32814	2.38109	1.3865	2.01671	1.10783	2.48429	2.82059	2.49423	2.67093	3.07021	3.60656	1.97886	1.85829	1.80868	2.00057	2.05502	2.18922	1.67272	1.92037	2.5081	3.61827	3.95227	3.55853	1.77131	4.04498	2.80753	3.22961	3.55198	3.79208	2.51244	1.96234	2.50964	2.73453	1.90824	2.50051	0.763525	0.0309471	---	-0.729624	0.00572536
RaChr01G08390	113.881	132.252	74.3302	91.2637	99.5863	94.1541	105.138	122.98	109.99	123.163	111.551	106.711	98.2778	136.655	132.648	128.042	136.067	72.8179	75.2605	74.9121	87.1977	102.67	83.923	98.4723	94.2961	105.991	89.2673	99.4548	93.7401	106.246	111.761	97.4073	118.013	124.913	126.015	117.167	109.268	103.535	123.109	121.665	124.715	115.326	107.656	111.67	0.216639	0.40744	---	0.29557	0.0905524
RaChr01G08400	0	0	0	0	0	0	0	0	0	0	0	0	0	0	0	0	0	0	0	0	0	0	0	0	0	0	0	0	0	0	0	0	0	0	0	0	0	0	0	0	0	0	0	0	0	1	---	0	1
RaChr01G08410	9.02495	10.6601	11.1445	9.63382	8.66833	8.68932	9.13427	9.46575	9.60717	10.0568	10.0921	7.62577	9.73925	9.70984	10.9832	10.8888	10.1082	11.3397	11.2305	10.8631	8.9368	10.8179	9.14678	8.16898	10.0402	7.79578	8.64237	9.39969	8.02591	8.55228	9.44152	9.409	9.52077	8.18626	10.6902	9.23818	9.87329	9.71003	10.1159	8.90061	11.154	10.4031	8.9051	10.9681	0.243652	0.362481	---	-0.212649	0.267733
RaChr01G08420	0.745062	2.40491	5.23124	15.94	0.677497	2.00361	0.79579	1.73583	3.35232	6.58288	0.591967	1.23795	0.541069	0.456167	0.588384	4.72286	1.90349	6.65389	3.99935	5.04049	16.5331	12.9417	18.3452	0.777998	0.880723	0.37377	3.06665	1.31394	1.63026	1.15127	0.512331	0.723769	2.76767	1.25202	1.1878	4.43132	2.40812	3.21752	6.74391	7.2186	5.78612	0.594463	0.954118	0.227319	1.66344	0.0168565	---	1.60751	0.00178212
RaChr01G08430	19.0755	21.5798	29.0837	38.688	23.3259	34.2279	19.2337	13.4001	32.2739	34.4718	18.9263	16.7371	21.2001	19.2894	24.0584	22.1056	18.5755	27.6933	28.359	31.1989	39.7049	50.1074	26.2518	25.2294	23.0162	21.7321	33.9004	32.0398	36.7436	18.9137	17.8584	20.929	13.949	14.1574	12.094	35.6008	30.8841	30.3366	29.8848	36.5135	37.0172	17.9528	17.5717	21.2543	0.17808	0.642529	---	0.408705	0.0393369
RaChr01G08440	0	0	0	0.0655231	0	0	0.0201047	0	0	0	0	0	0	0	0	0	0	0	0	0	0.0638343	0.132735	0	0	0	0	0	0	0	0	0	0.0603141	0	0	0	0	0	0	0	0	0	0	0	0	0	1	---	3.19165	0.0727274
RaChr01G08450	9.06947	4.21577	7.74444	1.60954	8.55183	5.58977	6.42862	8.01003	5.08408	5.31988	6.00493	8.8142	10.3787	8.01551	4.44557	4.59167	3.61007	7.5442	7.43314	8.25597	1.91503	2.19013	0.723474	8.22455	7.92651	9.50444	5.46421	5.91271	5.39241	10.3614	3.07398	5.85047	8.52441	8.37888	7.12681	6.38411	4.21421	4.65392	3.23972	6.09727	6.62267	4.75571	7.63295	5.62615	-1.10529	0.00755086	down	-2.2853	2.53487e-10
RaChr01G08460	1.61753	0.786103	1.6936	2.16904	1.79078	2.15682	1.24803	1.37647	1.50716	1.66756	1.28497	1.53506	1.62321	1.69434	0.980639	1.11512	0.262551	1.03088	2.18146	1.86846	2.0427	1.72555	2.73887	1.94499	1.87888	1.54848	1.72847	1.92037	2.82161	1.15127	1.02466	1.56817	1.77131	1.92618	0.431928	1.57725	1.56528	1.37894	1.78515	2.03242	1.18511	0.832249	1.03363	1.98904	-1.03098	0.0579772	---	0.358063	0.428674
RaChr01G08470	0.186452	0.34965	0.334973	0.343998	0.541866	0.270068	0.129212	0.144884	0.439851	0.206036	0.315013	0.346626	0.147564	0.0651667	0.196128	0.721547	0.131275	0.328009	0.242385	0.434525	0.574509	0.199102	0.258383	0.611284	0.587149	0.427166	0.167272	0.454824	0.188107	0	0.14638	0.241256	0.110707	0	0.323946	0.375536	0.541827	0.40219	0.19835	0.280334	0.139425	0.297232	0.0795099	0.568298	0.822573	0.52801	---	0.0312312	1
RaChr01G08480	0	0	0.0290853	0.0221225	0.0185238	0.0377461	0	0	0.0200677	0	0	0	0	0	0	0	0	0.0468584	0.0403975	0	0	0.0663675	0	0.0555713	0	0	0	0.050536	0.0627024	0	0	0	0	0	0	0	0.060203	0	0	0	0	0	0	0	0	1	---	-0.394579	0.99877
RaChr01G08490	82.2074	57.339	54.3753	38.8974	73.7382	71.0646	68.536	83.8688	70.8979	69.8423	102.019	84.5272	101.229	60.8657	61.388	56.0839	54.5449	49.9042	56.5161	56.7055	39.3858	41.546	35.7603	67.408	75.7422	78.0645	70.3656	76.8652	65.9629	73.5167	66.5298	65.5614	80.5944	83.1147	87.8973	70.1501	80.4914	62.0522	57.9183	62.8649	88.7438	89.1101	113.461	103.487	-0.520642	0.0527641	---	-0.483884	0.0275041
RaChr01G08500	0.016506	0.0218792	0.552153	0.0991298	0.094312	0.0377461	0.0475159	0.064206	0	0.0220389	0.0387587	0.049518	0	0	0	0	0.0656377	0.702876	0.605962	0.34762	0.127669	0.0663675	0.103353	0	0.176145	0.106791	0	0.050536	0.0627024	0.0822335	0	0.0603141	0	0.192618	0	0	0	0	0.0661167	0	0	0.0594463	0	0.0568298	0.210235	1	---	-2.37934	0.000994562
RaChr01G08510	0.032902	0.021792	0.0424342	0.0614705	0.0363223	0.0371715	0.0201047	0	0	0	0.0198154	0.049518	0.0491881	0	0.065376	0	0	0	0.0403975	0.086905	0	0.132735	0.0516767	0.0555713	0	0.0533957	0.111514	0	0	0	0	0.0603141	0	0	0	0	0	0	0	0	0	0.0594463	0	0	-0.5465	1	---	0.415943	0.938015
RaChr01G08520	69.6042	86.1325	66.7813	46.146	93.7103	77.0344	123.038	124.068	105.511	94.2544	121.874	71.8506	73.8805	63.0814	107.282	74.3194	76.7961	61.6656	69.2413	69.4371	41.1731	57.9388	39.326	84.5795	86.6632	109.888	71.0347	88.3369	71.7315	108.384	127.497	133.234	107.939	127.128	137.137	104.249	113.001	99.2836	91.4395	98.3972	92.9265	120.201	109.883	135.539	0.306958	0.342977	---	-0.534272	0.0126314
RaChr01G08530	3.37411	2.94918	5.53527	4.69	5.23125	5.85973	3.58482	2.93699	3.69745	3.84173	3.76926	3.46626	3.98424	2.67184	2.87654	3.14857	2.82242	4.82641	5.69605	6.08335	5.87276	4.11478	4.08246	4.16785	6.39992	5.12599	6.07754	5.35681	6.14483	2.71371	3.87908	4.16167	3.21049	2.79296	2.80753	2.47854	4.93664	3.67717	5.02487	3.22384	3.27648	4.39903	2.70334	4.2054	-0.202739	0.803864	---	-0.242644	0.497699
RaChr01G08540	11.3598	11.274	12.1266	9.12738	14.6123	13.2602	13.1998	9.64319	10.8123	11.504	11.0494	12.2805	10.3295	11.4693	9.47951	13.9718	10.3708	12.8392	11.6345	11.906	8.04312	9.15871	10.1803	14.5597	14.3264	14.9508	13.7163	12.5835	13.481	12.9107	13.5402	13.1485	10.5171	9.34197	9.07048	11.6416	9.9937	10.8017	11.306	11.6339	11.5722	11.1165	10.4953	11.5364	-0.0105514	1	---	-0.404724	0.0224803
RaChr01G08550	0	0	0	0	0	0	0	0	0	0	0	0	0	0	0	0	0	0	0	0	0	0	0	0	0	0	0	0	0	0	0	0	0	0	0	0	0	0	0	0	0	0	0	0	0	1	---	0	1
RaChr01G08560	0	0	0	0	0	0.0185857	0	0	0	0	0.0189433	0	0	0	0	0	0	0	0	0	0	0	0	0	0	0	0.0557572	0	0	0	0	0	0	0	0	0	0	0	0	0	0	0	0	0.0568298	0	1	---	0	1
RaChr01G08570	9.16721	9.32733	14.6731	14.1085	14.3949	12.8287	11.2817	11.2339	11.8556	9.57419	11.7242	9.65601	8.65711	9.18851	9.93715	8.52738	9.51746	14.5261	13.9371	15.556	15.1287	13.1408	14.0561	14.6708	13.5631	14.9508	13.4932	11.8254	13.1675	11.9239	11.1249	10.7962	13.6169	10.6903	9.39443	11.942	11.559	12.0657	9.98363	10.5826	8.15634	12.1865	11.0519	11.9343	0.0251482	1	---	-0.0560837	0.933714
RaChr01G08580	4.7692	2.16166	9.27593	1.54976	8.01632	4.54961	7.68113	5.91187	5.19173	2.14199	5.44349	6.883	4.42693	2.99767	2.94192	2.09905	1.44403	7.68477	10.0186	10.1244	1.97886	1.79192	0.878504	7.27984	7.1045	9.66463	3.79149	5.15467	4.70268	7.64771	9.00238	6.3933	6.53169	6.4527	4.75121	4.88196	5.17746	5.51575	2.51244	1.82217	2.09137	6.18242	2.70334	7.4447	-1.14843	0.00322126	down	-2.59802	1.22582e-15
RaChr01G08590	80.7377	58.9709	123.867	49.1749	96.019	80.8428	67.3788	70.2558	82.2382	56.8005	87.1859	83.7844	83.2263	75.2024	68.1218	56.0839	52.7071	115.834	123.455	132.313	44.301	56.6114	46.6124	90.0811	90.0099	107.966	75.6068	90.8637	76.058	58.7969	67.0421	76.2974	66.3133	74.1579	70.2962	81.4913	86.4515	78.7719	49.0586	60.8325	60.5103	95.3519	67.6629	98.5428	-0.453519	0.0477214	---	-1.33323	9.74873e-15
RaChr01G08600	91.4499	51.2901	129.08	88.9915	91.6454	79.5745	76.4404	109.407	92.0248	66.8435	90.1905	97.9466	89.0797	87.3234	53.216	52.6074	48.0468	132.141	127.131	127.968	93.7088	91.7198	81.5458	85.9688	91.9475	97.02	83.9146	79.1899	75.6191	83.3848	81.4606	64.4758	129.527	105.073	93.6203	100.944	86.9933	88.1372	68.4308	64.8272	67.2724	88.2778	94.7757	87.5178	-0.834411	9.4427e-06	---	-0.536794	0.0020659
RaChr01G08610	410.933	434.698	127.723	96.1885	421.418	499.915	369.255	509.519	450.662	499.167	563.196	381.437	526.116	325.247	483.717	448.343	372.034	121.972	130.969	130.227	81.7717	133.93	72.8641	375.44	395.973	492.843	473.992	617.499	408.255	385.017	341.139	381.607	465.521	501.962	561.074	507.199	497.698	347.09	401.659	480.002	615.838	503.57	622.721	563.297	0.0810363	1	---	-0.409427	0.251692
RaChr01G08620	5.04453	7.6045	5.09269	9.84663	6.25231	5.61709	6.28005	7.54483	6.33955	5.17456	5.35382	5.39746	4.1318	5.60434	6.14534	5.90357	10.7646	6.04473	4.8881	4.34525	7.97929	9.62328	11.9373	6.16841	6.34121	6.2473	6.57935	5.25574	5.01619	7.56548	6.14797	5.1267	5.53533	7.70472	9.39443	5.63304	6.26111	7.12452	4.82652	5.88701	4.81015	6.30131	4.92961	4.83053	0.59551	0.0782102	---	0.955767	0.000101425
RaChr01G08630	21.738	26.6435	20.0784	19.1136	30.0323	27.6092	35.1328	32.0658	34.3261	32.7695	35.4295	21.2927	22.8725	21.0489	32.9495	24.0734	22.9076	18.8371	20.8451	20.553	17.7459	23.6268	15.9681	28.0079	29.3574	32.7316	24.1429	31.5345	27.1501	31.4132	37.2538	36.7313	30.1122	32.0709	34.0143	33.9484	34.5565	34.4735	34.8435	31.3974	32.0677	35.6678	28.6235	41.9972	0.292942	0.283149	---	-0.074739	0.867393
RaChr01G08640	7.47114	4.45555	10.2244	5.74041	11.5103	11.7864	5.37691	3.60876	6.28878	5.80306	6.92482	8.17047	8.31279	5.93017	5.1647	4.26369	3.93826	9.37168	10.7861	10.5155	6.06426	4.64572	6.51126	11.281	10.8623	12.3878	11.4302	12.0781	11.8508	4.68731	5.05012	6.3933	3.98544	4.14129	2.69955	6.68454	6.32131	5.86049	6.08274	6.23743	5.089	6.47965	5.48618	8.80861	-0.75023	0.0194187	---	-0.828122	0.000928229
RaChr01G08650	23.4129	32.2827	35.6326	23.1266	30.5695	26.0749	31.5907	28.1515	31.5109	26.4812	27.4157	26.6902	20.6098	22.9387	35.6299	33.388	27.8304	35.9872	32.8028	38.1078	22.0228	27.4098	19.9472	29.3416	28.8877	33.4791	23.5295	26.2282	28.4669	28.535	33.6674	32.5696	22.9163	32.1672	29.3711	31.6952	29.8005	33.0371	27.5046	26.9822	24.957	30.3176	19.8775	32.052	0.463097	0.0665616	---	-0.625301	0.00120884
RaChr01G08660	6.79051	7.40843	3.7467	7.03671	3.3368	4.39331	4.74375	6.97502	3.13308	3.82551	2.36294	6.83348	5.06638	8.47168	5.36083	6.8219	10.0426	3.42066	3.47418	4.34525	7.91545	4.51299	8.68169	4.22342	3.1706	2.61639	4.46058	3.89127	4.82808	5.67411	4.75736	3.79979	8.4137	6.35639	6.15497	3.53004	2.70913	3.16007	3.43807	4.06484	3.9736	2.79398	2.30579	1.98904	0.130002	0.981726	---	0.911958	0.00634942
RaChr01G08670	340.372	295.696	240.48	300.974	240.562	248.405	212.46	224.337	303.889	349.444	299.202	327.116	313.623	380.378	277.717	316.563	292.81	232.043	248.323	241.074	318.214	276.354	308.355	246.681	256.936	218.068	272.318	233.375	239.523	218.906	222.937	195.538	237.909	211.687	223.415	303.583	286.446	321.637	357.692	355.674	334.968	282.073	350.082	265.452	-0.202843	0.506688	---	0.323734	0.082701
RaChr01G08680	0.766015	0.982926	1.26794	0.582449	0.933849	1.32003	1.02708	1.1247	0.894802	1.33931	0.821278	0.891324	0.885386	0.521334	1.11139	0.721547	1.11584	1.49947	1.13113	1.17322	0.574509	0.862777	0.31006	1.05585	0.998153	0.74754	1.78423	0.859112	1.31675	0.411167	1.4638	1.20628	1.43919	0.96309	0.971837	0.675964	1.20406	0.804381	1.85127	1.05125	1.1154	0.475571	1.19265	0.795617	0.332027	0.748556	---	-1.14728	0.0100854
RaChr01G08690	0	0	0	0	0	0	0	0	0	0	0	0	0	0	0	0	0	0	0	0	0	0	0	0	0	0	0	0	0	0	0	0	0	0	0	0	0	0	0	0	0	0	0	0	0	1	---	0	1
RaChr01G08700	23.104	22.0624	24.9892	41.0002	21.8315	19.9008	22.9798	27.7708	25.8628	25.5252	25.0253	23.2735	22.7741	23.2645	23.3392	20.9249	21.923	26.0064	25.41	23.5513	39.5134	39.8205	43.6668	21.4505	21.1374	22.9068	21.132	19.7596	18.8107	21.3807	24.5187	23.04	30.1122	25.233	27.9673	28.0901	23.2986	26.1998	26.1161	24.0386	26.421	25.5025	24.9661	24.6073	-0.0662758	0.918342	---	0.715457	3.0592e-09
RaChr01G08710	2.96463	2.73227	2.33481	2.75672	2.22254	2.5413	2.00142	1.74627	2.18873	2.4069	1.95275	2.57494	2.21346	4.1055	1.56902	2.49262	4.13517	1.78062	2.74703	2.47679	3.51089	2.12376	2.63551	1.88942	2.05502	2.72318	2.45332	2.22358	2.94701	1.89137	2.12251	1.99037	1.54989	1.63725	2.05166	1.95279	2.88974	1.72367	2.11574	3.01359	2.09137	2.19951	1.66971	1.98904	-0.104139	1	---	0.235139	0.65639
RaChr01G08720	1.84939	2.51223	3.79684	5.08821	3.95333	3.04034	2.66638	2.29507	3.04829	3.06669	2.7492	2.57494	1.27889	1.69434	2.48429	2.62381	2.42859	3.56124	3.91856	3.91072	4.97908	4.91119	5.37438	3.33428	4.52105	4.00468	3.67998	3.18377	2.25729	2.05584	2.9276	3.01571	2.98908	2.60034	1.29578	2.02789	3.61218	3.5048	2.97525	3.85459	2.37022	3.03176	1.74922	3.46662	0.435878	0.421357	---	0.422351	0.192775
RaChr01G08730	1.62567	0.872962	3.51499	0.814987	2.68008	1.56506	1.54621	1.61974	1.97563	0.786679	2.16101	2.42638	1.08214	1.3685	1.56902	0.524762	0.525101	3.9361	3.39339	3.21548	0.829846	1.46008	0.15503	2.44514	2.23117	3.36393	1.05939	1.56662	2.06918	0.904568	1.68337	2.05068	1.6606	2.1188	1.07982	1.35193	2.0469	2.52805	0.330584	1.47175	0.557698	3.2101	0.715589	2.55734	-0.894486	0.325112	---	-2.12993	0.000230534
RaChr01G08740	1.05749	0.720727	3.64902	0.621797	2.10359	1.58021	1.94853	1.16881	1.51421	0.568742	2.59031	1.83217	0.688634	0.651667	0.784512	1.11512	0.262551	3.09265	4.16094	3.69346	0.574509	0.929144	0.361737	1.77828	2.28988	2.24262	1.11514	1.86983	1.75567	1.15127	2.34208	2.35225	0.885653	1.54094	1.07982	1.20171	1.44487	1.89604	0.727284	0.560668	0.418274	3.80457	0.556569	3.40979	-0.561937	0.620571	---	-2.56097	3.97261e-06
RaChr01G08750	0	0	0.0425511	0	0	0	0.0274112	0	0	0	0	0	0	0	0	0	0	0.0468584	0.080795	0	0	0	0	0	0	0	0	0	0	0.0822335	0	0	0	0	0	0	0	0	0	0	0	0	0	0	0	1	---	-2.74038	0.167075
RaChr01G08760	0	0	0.0144842	0	0	0	0	0	0	0.0220389	0	0	0	0	0	0	0	0	0	0.0434525	0	0	0	0	0	0	0	0	0	0	0	0	0	0	0	0	0	0	0.0661167	0	0	0	0	0	0	1	---	-1.53945	0.478069
RaChr01G08770	49.0945	64.5274	136.752	55.1957	78.5134	74.8288	63.3312	46.9858	93.3258	60.3991	73.4328	56.9457	48.6962	41.6415	83.9427	63.693	45.9464	136.452	129.716	144.088	50.6206	78.8445	36.122	80.7451	73.6872	81.1081	73.042	77.0168	74.4277	38.9787	69.5306	81.4844	40.1865	53.2589	47.5121	88.326	92.7126	98.9388	66.1167	63.0752	52.0054	97.7298	37.6082	84.9605	0.393944	0.498093	---	-1.30953	7.1176e-05
RaChr01G08780	0.770813	1.24584	0	1.47766	0.224301	0.508104	0.0475159	0.0369022	0.174199	0.457349	0.117396	0.841806	0.688634	0.782001	0.719136	1.44309	1.5753	0	0	0	0.957514	1.46008	2.01539	0.277856	0.234859	0.160187	0.557572	0.151608	0.815131	0.0822335	0	0.0603141	0.110707	0	0	0	0.120406	0.40219	0.462817	0.560668	0.348562	0	0.23853	0.11366	0.687886	0.467937	---	7.62043	1.79661e-14
RaChr01G08790	1.63607	0.327653	1.22437	20.0324	0.871831	0.873398	1.33545	0.603925	1.39963	1.15948	3.66231	1.03988	1.13133	2.737	0.32688	0.459167	0.196913	1.45261	1.09073	1.12976	20.1078	14.2026	25.7867	0.666855	0.880723	1.06791	0.557572	0.808576	1.25405	1.15127	1.82975	1.02534	0.33212	1.15571	0.323946	1.42704	1.56528	1.20657	1.45457	0.420501	1.60338	4.8746	3.89598	2.21636	-2.27203	0.000712514	down	4.02732	8.93017e-17
RaChr01G08800	54.5573	68.3369	77.4085	61.9812	84.037	74.2016	73.4394	57.2787	84.799	71.9762	97.284	55.6582	56.2712	51.7424	82.243	62.4466	60.321	77.082	76.7552	78.3883	57.1955	73.4024	55.3457	78.0221	83.9036	90.1854	69.9753	77.8254	74.8039	48.6	78.533	93.1853	47.6039	65.4901	58.7422	76.3089	87.5953	90.4928	71.1416	77.9329	66.8541	118.06	60.189	113.603	0.324636	0.386359	---	-0.321059	0.229813
RaChr01G08810	0.634956	0.765084	0	0	3.47173	1.95078	9.18828	19.1968	1.39217	1.19517	2.33446	0.940842	0.442693	0.521334	0.261504	1.57429	0.459464	0	0	0	0	0	0	4.89027	4.40362	1.12131	4.57209	0.151608	1.12864	14.3086	12.9546	0.301571	32.8799	9.05304	15.6574	1.57725	0.301015	2.29823	2.04962	0.420501	1.1154	1.6645	4.77059	0.568298	0.262872	1	---	0	1
RaChr01G08820	0.431778	0.327858	0.143156	0	1.39849	1.11564	4.56047	8.50747	0.65588	0.815222	1.43235	0.445662	0.393505	0.456167	0.130752	0.721547	0.131275	0.140575	0.201987	0.086905	0	0	0	1.88942	1.87888	0.427166	2.3418	0.25268	0.752429	7.97665	5.34288	0.361885	14.6133	4.43021	6.47892	0.52575	0.120406	1.32148	1.1901	0.140167	1.1154	0.832249	2.78284	0.681957	-0.388032	1	---	-4.31604	0.0178091
RaChr01G08830	0	0	0	0	0.0370475	0	0	0	0	0	0.0189433	0	0	0	0	0	0	0	0	0	0	0	0	0.111143	0	0	0	0	0	0	0	0	0	0	0	0	0	0	0	0	0	0	0	0.0568298	0	1	---	0	1
RaChr01G08840	58.9838	52.5464	31.5267	35.0075	37.5753	39.8558	34.701	41.6209	46.6182	61.0434	47.5974	52.9842	46.6795	77.2877	45.5017	57.7238	54.4136	33.738	30.3385	30.5037	34.0237	37.564	33.4348	37.3439	36.9904	38.3915	41.9852	38.2052	39.3771	35.6893	38.498	29.9158	43.1756	40.5461	41.1411	47.693	42.8645	49.2971	66.249	60.8325	56.0487	47.8543	55.4979	39.4399	-0.164829	0.677412	---	0.150845	0.568394
RaChr01G08850	1.26699	1.59434	0.908381	0.86042	1.203	1.0831	3.40327	4.26411	1.59089	1.38661	1.0594	0.940842	1.42646	1.43367	1.8959	1.44309	1.44403	0.796592	0.929142	0.999407	0.574509	1.12825	0.878504	1.22257	0.998153	1.38829	1.05939	1.06126	1.12864	4.93401	2.56165	2.71414	2.87837	4.62283	5.29111	1.87768	1.74589	1.14912	1.78515	0.841002	1.53367	0.951142	1.03363	1.19343	0.33922	0.627645	---	-0.0828948	1
RaChr01G08860	0	0	0	0	0	0	0	0	0	0	0	0	0	0	0	0	0	0	0	0	0	0	0	0	0	0	0	0	0	0	0	0	0	0	0	0	0	0	0	0	0	0	0	0	0	1	---	0	1
RaChr01G08870	0.016396	0	0.0290853	0	0.0185238	0	0.0201047	0	0	0	0	0	0.0491881	0	0	0	0	0.0468584	0.0403975	0	0	0	0	0.0555713	0	0	0	0	0	0	0	0.0603141	0	0	0	0	0	0	0	0	0	0	0	0	-1.74234	0.616456	---	-2.26655	0.263145
RaChr01G08880	403.817	1078.75	41.1298	139.025	464.534	690.337	1098.68	1195.54	539.809	746.796	409.698	443.929	479.486	288.037	1214.42	1130.99	890.835	34.7221	38.1756	50.4918	151.734	196.713	68.6267	567.994	340.135	485.474	574.076	823.888	673.047	1370.67	1087.24	838.125	1264.71	1023.09	1298.81	536.866	647.965	434.595	708.97	732.723	798.694	294.854	500.117	434.123	1.4175	0.000887477	up	1.75654	2.32301e-06
RaChr01G08890	0.617131	1.17845	3.92101	1.59012	8.86767	9.98185	2.19301	0.864639	5.78566	2.62004	3.08607	0.297108	1.03295	0.521334	2.09203	1.11512	0.328188	2.53035	4.32253	4.91013	0.957514	3.45111	0.361737	5.72384	11.2145	9.66463	9.2557	13.291	7.39888	0.493401	2.70803	3.37759	0.33212	1.82987	0.431928	7.58582	5.11725	4.65392	1.9835	3.92468	1.95194	4.28014	0.318039	4.66004	0.920382	0.542765	---	-1.30861	0.136452
RaChr01G08900	60.9661	101.819	0.251667	3.28545	17.6353	20.3077	86.294	146.737	8.98518	19.4113	6.44336	44.3186	59.2717	79.3079	102.575	106.527	96.3561	0.0468584	0.403975	0.304167	3.63856	4.97756	1.24024	21.1171	23.7795	8.00936	21.0762	22.7917	17.055	123.597	44.5728	90.7124	148.015	155.924	136.273	11.5665	9.87329	5.51575	13.2233	21.8661	23.1445	7.01467	8.11001	4.2054	0.740227	0.220666	---	3.62564	6.66572e-12
RaChr01G08910	0	0	0	0	0	0	0	0	0	0	0	0	0	0	0	0	0	0	0	0	0	0	0	0	0	0	0	0	0	0	0	0	0	0	0	0	0	0	0	0	0	0	0	0	0	1	---	0	1
RaChr01G08920	0	0	0	0	0	0	0	0.035994	0	0	0	0	0	0	0	0	0	0	0	0	0	0	0	0	0	0	0	0	0	0	0	0	0	0	0.107982	0	0	0	0	0	0	0	0	0	0	1	---	0	1
RaChr01G08930	14.0084	13.1072	17.6472	17.8841	14.497	15.3282	10.6975	9.19713	14.5753	15.0026	13.2448	15.2515	11.2641	15.5097	13.0098	13.775	12.5368	19.9148	17.7749	15.2518	20.2355	16.26	17.1567	15.949	13.4457	14.0965	15.835	13.8469	16.3026	9.53908	12.6619	9.89152	11.4028	8.08995	8.09865	14.4206	15.1712	14.1341	13.62	16.3995	14.9881	12.8404	13.9937	12.9004	-0.0925567	0.903871	---	0.0194774	1
RaChr01G08940	20.4569	19.9641	22.9546	40.114	20.1106	21.2499	19.8105	19.0241	26.4701	26.8891	21.7354	19.9062	20.8066	20.6579	21.8356	20.3345	17.7222	23.4292	22.057	23.3774	34.4705	40.0859	45.7856	20.5058	21.1374	18.6885	21.8011	22.1348	19.814	17.598	23.86	17.9736	18.7094	19.3581	19.0048	27.7145	24.8638	26.8318	26.8434	27.4727	26.3513	23.5408	20.7521	20.9134	-0.034898	1	---	0.806917	6.6058e-08
RaChr01G08950	0.415074	0.589548	1.74943	3.14919	1.30433	0.658036	0.347427	0.168297	1.11985	0.705893	0.56443	0.49518	0.0983762	0.651667	0.849887	0.262381	0.656377	1.59318	1.6563	1.99881	2.87254	2.38923	4.18581	0.944712	1.52659	1.44168	1.00363	0.656968	0.313512	0	0.439141	0.603141	0	0.288927	0.215964	0.976393	0.60203	1.78113	0.859518	0.630752	0.627411	0.772803	0.23853	0.681957	0.540235	0.677685	---	0.850358	0.105794
RaChr01G08960	89.4962	104.937	6.3038	56.3872	60.4282	75.7114	130.001	123.518	23.3389	45.1527	34.4123	104.334	35.7106	128.444	49.2281	81.5349	184.048	5.71672	8.24109	4.95358	69.8347	35.9712	63.3556	61.0173	65.0561	55.2112	109.842	49.3231	67.9694	176.062	147.112	66.828	110.817	107.481	152.255	24.7103	20.8302	24.4762	50.7115	35.0418	49.7049	32.5172	51.2839	19.4358	0.229862	0.943771	---	3.15904	1.46161e-09
RaChr01G08970	66.5982	67.9075	78.5483	71.9002	88.4143	108.183	78.4427	70.0447	115.944	111.021	87.672	73.4352	74.4216	51.9379	75.5746	65.5952	62.5527	70.6624	84.552	80.4306	71.5582	84.8176	59.3248	86.4133	86.7219	92.1076	107.946	120.73	95.8719	74.2568	81.0946	79.9765	66.3133	67.8015	76.0193	117.543	116.011	114.28	109.159	115.988	107.915	93.9252	70.6048	98.486	0.0267819	1	---	-0.128666	0.617685
RaChr01G08980	246.365	182.313	127.536	73.8182	130.968	159.877	158.13	199.757	97.5715	120.022	154.967	209.857	271.764	257.474	191.355	167.333	188.249	130.641	134.645	117.322	76.6012	102.737	42.1165	156.767	105.745	130.392	155.34	133.112	191.18	237.079	131.157	106.153	216.985	186.839	195.447	87.9505	116.914	87.8499	109.357	96.6452	154.064	86.6133	250.933	127.356	-0.434346	0.408591	---	-0.789464	0.0185886
RaChr01G08990	5.73424	6.02884	5.55441	4.66771	7.00115	6.01831	7.42801	8.06178	9.18196	7.52179	8.38434	5.69457	6.09933	5.40884	6.40684	5.90357	5.77612	4.96699	6.22121	5.47501	4.59607	4.91119	4.49587	7.22427	6.51735	7.26182	5.63148	6.21593	6.20754	6.33198	8.05091	7.90115	8.19229	7.03056	8.9625	9.53861	9.33146	8.67582	6.34721	8.4801	7.73807	10.1653	6.12226	8.86544	0.0693653	1	---	-0.255255	0.315742
RaChr01G09000	6.14465	4.60806	1.55625	2.9423	6.78727	8.09195	5.24274	3.95449	8.17494	11.828	10.431	5.54601	7.8701	5.01784	5.49158	5.24762	3.08497	1.26518	1.5351	1.86846	3.76622	3.25201	1.80868	5.44599	8.45494	6.46088	9.03267	9.34916	5.89402	5.18071	4.75736	5.79016	3.3212	3.46712	5.07515	8.33689	9.75288	6.43505	11.306	10.8629	13.315	9.27363	12.2445	9.77472	-0.419286	0.363553	---	0.89862	0.00677578
RaChr01G09010	0	0	0	0	0	0	0	0	0	0	0	0	0	0	0	0	0	0	0	0	0	0	0	0	0	0	0	0	0	0	0	0	0	0	0	0	0	0	0	0	0	0	0	0	0	1	---	0	1
RaChr01G09020	19.8951	12.929	32.6886	18.0962	27.3934	22.3266	19.8506	21.885	30.215	23.5177	28.1245	21.7879	20.9541	16.9434	15.4287	13.7094	9.64874	31.5357	34.4187	32.1114	18.3204	18.9147	17.0533	24.8959	27.0088	30.2754	21.355	24.0551	21.5696	19.6538	19.0294	20.8687	20.5914	24.6551	20.4086	32.3712	29.2587	29.0152	22.5458	21.7259	26.2815	30.6743	24.8866	28.8127	-0.62476	0.00165078	---	-0.854386	1.071e-07
RaChr02G05530	2.45461	2.16151	0.593218	0.143375	4.60551	3.71749	4.13447	6.42914	5.1782	3.46255	5.40803	1.9312	3.7383	1.69434	3.00729	2.42702	1.0502	0.562301	0.565565	0.651787	0.127669	0.199102	0.103353	4.61242	3.75775	5.44636	4.51633	3.68913	2.94701	4.44061	4.4646	3.49822	6.97452	4.43021	7.88268	6.08368	4.39482	5.05611	2.90914	3.64434	3.83418	4.57737	5.16814	6.47859	-0.193227	0.927317	---	-2.02254	0.00216279
RaChr01G09040	0	0	0	0	0	0	0	0	0	0	0	0	0	0	0	0	0	0	0	0	0	0	0	0	0	0	0	0	0	0	0	0	0	0	0	0	0	0	0	0	0	0	0	0	0	1	---	0	1
RaChr01G09050	5.54429	6.59843	4.54504	4.06314	5.5546	5.86365	9.55111	9.37768	5.1897	5.90197	4.50566	5.7936	5.95176	4.8875	5.49158	8.1994	6.1043	5.01385	4.36293	4.25834	4.21306	3.58384	4.39252	5.89056	5.75406	5.0192	5.07391	5.30628	7.21077	10.7726	10.1002	7.78052	10.4064	8.76412	8.9625	5.18239	4.75604	5.63067	7.00838	5.9571	4.74044	3.74512	4.37304	5.39883	0.244862	0.523617	---	-0.154698	0.632135
RaChr01G09060	7.91229	8.38668	11.957	4.08238	11.9	10.5064	9.01177	7.5724	10.2429	6.85297	9.36	9.30938	9.14899	5.27851	9.80639	8.59297	6.76068	11.4334	11.8365	12.6012	5.68125	3.98205	2.58383	11.0031	11.5081	13.1887	9.70176	11.4717	10.3459	8.96345	7.75815	10.3137	8.303	8.47519	5.93901	9.91414	10.4151	10.3995	7.20673	7.00835	6.34382	10.0464	6.4403	11.5933	0.0740483	1	---	-1.56267	8.70498e-12
RaChr01G09070	15.219	8.98177	1.97609	7.90373	4.24625	6.47301	3.33523	3.37593	4.45863	8.10544	4.82078	11.3891	11.2641	23.0039	6.47222	9.05214	11.421	1.59318	1.85828	2.47679	7.66012	5.04393	11.0071	4.50127	4.28619	3.95128	7.80601	5.15467	6.45835	3.70051	2.9276	3.37759	4.53897	2.88927	2.69955	3.75536	4.33462	5.28593	8.72741	8.12969	7.45922	4.33958	6.59932	3.52345	-0.757054	0.1345	---	1.99882	1.71724e-07
RaChr01G09080	35.8522	38.605	30.1748	40.1859	28.8061	31.5818	32.217	30.4437	34.2647	36.9206	30.3168	34.7616	31.2836	41.5112	34.9761	41.1282	39.7108	30.4111	30.7829	29.3304	41.237	35.7057	43.6151	30.3419	30.1794	25.8969	35.4058	28.5528	30.7869	32.4822	34.253	29.9158	29.1158	30.1447	32.0706	35.075	32.2688	35.4502	36.9593	35.1819	38.6206	29.9015	31.3269	29.722	0.109632	0.729796	---	0.414609	0.00307895
RaChr01G09090	2.51943	2.14051	0.168952	0.0786961	3.88527	3.71985	14.548	15.1639	3.00091	2.21942	2.90846	1.58458	4.27937	1.69434	2.35353	2.36143	1.70658	0.0937168	0.282782	0.130357	0	0.132735	0.103353	4.11228	3.69904	3.84449	3.5127	4.69985	2.94701	18.5025	14.3453	10.7962	13.8383	15.0242	16.6292	2.70386	3.31116	2.9877	0.859518	2.38284	3.4159	2.55619	3.89598	2.27319	-0.243362	0.884514	---	-1.0437	0.340219
RaChr01G09100	14.3273	17.2117	16.9649	8.23418	16.7384	17.0517	24.544	29.1945	15.4413	13.4785	14.38	16.638	15.3959	10.948	19.1552	16.4644	16.0156	16.3067	17.8153	16.7727	7.27711	10.5524	6.873	15.7267	14.6787	19.8098	15.0544	19.8606	16.2399	28.6173	21.3715	23.6431	32.6585	27.9296	26.9955	15.9978	16.1344	14.1916	12.8928	14.3671	13.1756	14.5644	14.7093	13.8665	0.259286	0.43215	---	-1.04854	1.16518e-07
RaChr01G09110	73.8322	67.0176	7.82448	46.6163	35.8249	25.2323	26.7769	25.2775	26.0464	63.775	30.3882	53.2814	77.3729	90.8424	72.7634	49.7212	78.5683	8.05964	8.20069	7.21311	43.8542	51.5011	44.4936	32.2869	27.185	48.0028	20.6302	27.2894	27.7772	38.3208	31.0326	10.9772	21.9199	37.1753	16.7372	36.427	25.1648	16.5473	72.0011	48.2175	71.1065	21.9357	53.8282	15.4009	-0.139472	1	---	2.5735	3.36054e-09
RaChr01G09120	5.19019	5.98516	5.76812	5.18126	5.79958	4.83592	6.63034	8.23611	7.63257	5.35963	6.67717	5.10035	4.27937	6.19084	6.21072	6.75631	4.98846	5.8573	5.49406	5.95299	5.17058	5.77397	4.59923	4.61242	5.57791	7.20842	4.34906	5.20521	4.95349	7.48325	6.07478	6.33298	6.19957	9.43828	9.07048	6.90986	7.88659	8.10126	4.89264	6.09727	5.089	6.65799	6.4403	6.93323	0.213346	0.671242	---	-0.158409	0.661484
RaChr01G09130	37.5078	24.7488	38.4767	23.3312	22.4292	23.687	18.6244	18.977	29.8926	23.3944	23.3771	37.2375	31.0377	44.2482	25.6274	28.4683	20.1508	39.7359	38.4988	37.1953	23.1719	30.5954	16.2265	22.9509	24.3667	19.97	24.5332	22.3874	24.1404	18.3381	22.3962	15.1388	21.145	20.1286	15.6574	30.6437	27.0311	32.0029	26.7773	21.6558	21.7502	22.3518	22.2628	25.5166	-0.598392	0.0332326	---	-0.724617	0.00121434
RaChr01G09140	0	0	0	0	0.0195716	0.0209008	0.0274112	0	0	0.0233612	0	0	0	0	0	0	0	0	0	0	0	0	0	0	0.0587149	0	0	0	0.0627024	0.0822335	0	0	0	0	0	0	0	0	0	0.0700835	0	0	0	0	0	1	---	0	1
RaChr01G09150	0	0	0	0	0	0	0	0	0	0	0	0	0	0	0	0	0	0	0	0	0	0	0	0	0	0	0	0	0	0	0	0	0	0	0	0	0	0	0	0	0	0	0	0	0	1	---	0	1
RaChr01G09160	0	0	0	0	0	0	0	0.064206	0	0	0	0	0	0	0	0	0	0	0	0	0	0	0	0	0	0	0	0	0	0	0	0	0	0.192618	0	0	0	0	0	0	0	0	0	0	0	1	---	0	1
RaChr01G09170	74.0371	80.3837	48.9065	69.1045	54.2015	61.3518	86.691	132.664	60.3437	67.5691	61.9556	68.1863	74.4216	79.5034	69.3639	80.5509	91.2364	46.1555	50.9412	49.6228	66.1962	63.4473	77.6701	54.4599	55.0158	53.1287	60.3851	58.7733	64.897	99.9959	79.5576	80.5193	142.037	143.115	112.841	58.4334	62.6713	59.9264	59.5712	68.9622	74.1739	55.4634	67.2653	63.1379	0.119095	0.774748	---	0.499233	0.00300264
RaChr01G09180	5.68093	2.46971	8.23188	9.62911	2.89966	3.04829	0.764827	0.81269	1.46996	1.63394	0.97137	6.09071	3.19723	7.75484	1.56902	2.55821	3.28188	8.48137	7.95831	8.25597	10.2773	7.49952	11.1105	3.05642	3.9339	1.70866	4.01452	1.86983	3.26052	0.657868	0.731901	0.904712	0.99636	0.577854	0.863856	1.95279	0.963248	1.49385	1.12398	2.52301	1.25482	0.891695	1.11314	0.909276	-1.19486	0.033689	---	0.227263	0.756703
RaChr01G09190	0	0	0.140768	0.0827486	0	0.0354311	0.0201047	0.147609	0	0	0	0	0	0	0	0	0	0	0.16159	0.260715	0.0638343	0.132735	0.0516767	0	0	0	0.0557572	0.050536	0	0	0	0.0603141	0.442827	0	0	0	0	0	0	0	0	0	0	0	0	1	---	-0.747284	0.758857
RaChr01G09200	0.125865	0.0436712	0.0591889	0.0221225	0	0	0	0.105907	0.0200677	0.0233612	0	0.198072	0.0491881	0.130333	0.065376	0	0.0656377	0.0937168	0.0403975	0.0434525	0	0.0663675	0	0	0	0	0	0	0	0	0	0	0.221413	0.096309	0	0	0.060203	0	0	0.0700835	0	0	0	0	-1.37467	0.481034	---	-1.24714	0.478994
RaChr01G09210	18.6024	14.1362	8.17478	13.3447	10.5614	12.6828	12.9243	14.0141	9.25503	12.0494	13.4826	17.6779	16.4288	21.7005	12.4214	14.1686	15.8187	8.99681	7.27155	8.25597	13.2775	10.6852	16.0715	10.1695	10.5687	10.9461	13.0472	11.2695	13.7318	13.733	11.7104	13.3294	12.067	15.5057	14.4696	7.88625	10.0539	9.82494	10.777	12.4048	12.9665	10.7598	17.4127	12.2752	-0.392823	0.14679	---	0.712832	0.00034966
RaChr01G09220	34.0064	39.1437	66.025	66.9111	62.4082	55.3097	49.5961	46.7329	52.1224	46.2021	47.733	35.851	37.0386	29.1295	42.1021	35.4214	39.9077	64.196	68.3526	65.5264	68.941	57.7397	74.0527	57.5163	63.1772	66.5311	53.4712	56.9035	55.5543	40.7056	52.1114	55.9715	43.5077	49.5028	47.1881	51.148	50.7511	54.4681	47.8685	47.4465	43.2913	53.5017	39.1188	50.5785	0.200692	0.436718	---	0.0200064	1
RaChr01G09230	0	0	0.0156195	0	0	0	0	0	0	0	0	0	0	0	0	0	0	0.0468584	0	0	0	0	0	0	0	0	0	0	0	0	0	0	0	0	0	0	0	0	0	0	0	0	0	0	0	1	---	-1.55507	0.477117
RaChr01G09240	0.016396	0	0.0144842	0	0.0185238	0.0371715	0	0	0	0.0233612	0.0198154	0	0.0491881	0	0	0	0	0	0	0.0434525	0	0	0	0.0555713	0	0	0.111514	0	0	0	0	0	0	0	0	0	0	0	0	0.0700835	0	0.0594463	0	0	-1.7379	0.619159	---	-1.53913	0.473593
RaChr01G09250	0	0	0	0	0	0	0	0	0	0	0	0	0	0	0	0	0	0	0	0	0	0	0	0	0	0	0	0	0	0	0	0	0	0	0	0	0	0	0	0	0	0	0	0	0	1	---	0	1
RaChr01G09260	0	0	0	0	0	0	0	0	0	0	0	0	0	0	0	0	0	0	0	0	0	0	0	0	0	0	0	0	0	0	0	0	0	0	0	0	0	0	0	0	0	0	0	0	0	1	---	0	1
RaChr01G09270	27.8842	26.5912	16.4403	29.21	15.9655	17.8758	25.8616	23.416	22.7169	23.2272	21.4019	22.6792	27.1518	33.8215	22.1625	28.7307	28.8806	15.8381	17.4921	15.9905	29.8106	25.8833	31.9362	16.1157	16.0292	15.7517	18.1211	15.8178	19.6885	30.5086	24.5187	22.5575	22.6949	22.8252	24.7279	24.56	19.7466	23.8441	21.9508	22.1464	25.5844	18.1906	26.2383	19.7768	-0.065341	1	---	0.829737	1.54953e-06
RaChr01G09280	15.0698	58.7095	3.91138	16.6804	5.82804	12.3025	17.066	16.4387	7.68399	17.0899	5.31915	10.8444	11.1657	23.1994	33.2764	63.6274	79.2247	3.9361	3.75697	4.04108	17.4906	11.8798	20.6707	6.3907	6.34121	4.75222	11.7648	8.33844	16.8042	20.065	16.175	14.9579	16.4953	16.0836	16.7372	6.15879	6.32131	10.5719	19.0416	17.1004	15.1276	4.75571	7.79197	3.40979	1.96498	3.26281e-07	up	2.09186	8.93609e-09
RaChr01G09290	26.8918	39.4545	19.5461	55.0489	54.365	73.2612	29.2539	24.5734	38.1316	53.6931	28.9547	26.2445	28.234	26.197	37.0028	46.5726	34.788	14.8072	23.1478	20.6834	57.7062	35.5066	71.934	55.1267	55.4268	52.5414	78.2274	69.3859	72.1704	30.2619	27.8854	29.6142	28.0088	21.0917	24.6199	46.5664	32.1484	35.68	56.067	57.4685	47.5438	25.1458	33.0761	28.6422	0.552707	0.128575	---	1.49365	8.97408e-09
RaChr01G09300	0	0	0.0457231	0.0393481	0.0195716	0.0708621	0.0402094	0	0	0.0452763	0.0265033	0	0	0	0	0	0	0.0937168	0	0.0434525	0	0.0663675	0.0516767	0	0.0587149	0	0.111514	0.101072	0	0	0	0.120628	0	0	0	0	0	0	0.0661167	0	0.0697123	0	0.0795099	0	0	1	---	-0.105995	1
RaChr01G09310	0.0382282	0.19655	0.165236	0.158912	0.055894	0.13299	0.102338	0.104091	0.202897	0.0220389	0.0643898	0.049518	0	0.0651667	0.261504	0.0655952	0.262551	0.328009	0.080795	0.086905	0.255337	0.0663675	0.15503	0.0555713	0.0587149	0.0533957	0.223029	0.050536	0.125405	0.2467	0	0.0603141	0	0.096309	0.215964	0.0751071	0.361218	0.172367	0.0661167	0	0	0	0.0795099	0.11366	2.22572	0.149741	---	-0.0169114	1
RaChr01G09320	32.5687	40.1599	12.1386	18.9257	15.2651	17.5001	29.8845	35.4088	18.755	22.433	18.4616	29.7108	27.201	40.7944	33.9955	40.6034	45.8807	11.902	13.1292	11.3846	20.2993	18.6493	17.8285	15.5044	16.675	13.6159	16.5599	16.879	19.0615	36.9228	27.5195	25.2113	36.0904	37.8494	32.2866	18.8519	20.3486	17.0644	21.0912	24.1788	22.0291	15.2777	22.6603	17.4467	0.305184	0.261758	---	0.639018	0.000802628
RaChr01G09330	17.4221	23.495	33.2929	18.4842	42.5868	29.7693	36.7244	29.0158	39.4334	29.7278	47.0397	20.5995	17.265	14.4018	32.0996	19.4818	18.9037	31.9106	32.6412	35.3269	18.4481	22.8968	14.1077	37.7329	39.5151	50.5124	28.1574	30.928	30.2225	20.6406	38.2052	51.3273	23.9126	32.3598	30.7749	39.5815	37.8677	40.8511	28.4302	32.729	28.0243	59.0302	28.7826	53.3063	0.429822	0.347402	---	-0.8505	0.00389213
RaChr01G09340	13.4768	8.65069	15.7934	18.0212	17.2806	14.1695	36.1905	20.943	19.891	18.0624	19.8706	13.2213	13.1332	14.076	8.695	8.72416	8.5329	12.6986	18.3001	16.3816	17.6183	14.5345	21.9109	17.4494	14.7961	19.5962	13.772	16.0704	12.6659	31.331	39.3031	37.9376	26.2375	20.6101	15.9813	20.8047	19.5058	19.3626	16.9259	19.7635	17.4978	20.0929	18.2078	21.3112	-0.638026	0.00788159	---	0.192497	0.419918
RaChr01G09350	0.170166	0.109033	2.0783	0.044245	1.09162	0.690496	0.377853	0.340227	0.551626	0.13992	0.453721	0.396144	0.0491881	0.0651667	0.261504	0.0655952	0	1.92119	2.14107	2.17262	0	0.132735	0	1.27814	0.822008	1.17471	0.334543	0.859112	0.877833	0.164467	0.36595	0.603141	0.442827	0.577854	0	0.300429	0.722436	0.632014	0	0.280334	0.139425	0.713356	0.0795099	0.568298	-0.650654	0.811682	---	-5.43823	1.25526e-09
RaChr01G09360	119.078	111.957	96.2876	59.1737	152.975	142.331	131.195	143.186	142.559	122.951	163.66	121.121	148.204	87.9099	130.621	98.852	106.399	91.0458	97.3984	100.419	61.2171	64.5755	51.7284	138.873	142.618	177.434	127.628	174.147	125.217	116.36	120.105	157.118	127.755	147.064	154.738	147.135	159.598	120.944	110.878	112.975	145.002	153.015	143.833	194.13	-0.0896091	0.96564	---	-0.702918	0.000829194
RaChr01G09370	0.0547342	0	0.500987	0.044245	0.128539	0	0.0548223	0	0.205645	0.0917512	0.0719498	0.099036	0	0.0651667	0	0	0	0.468584	0.686757	0.34762	0	0.132735	0	0.166714	0.0587149	0.160187	0	0	0	0.164467	0	0	0	0	0	0.0751071	0.541827	0	0.0661167	0	0.209137	0	0.15902	0.0568298	-3.02191	0.301584	---	-3.37917	0.0144265
RaChr01G09380	25.8991	25.4516	11.3853	14.5422	18.5916	22.8773	15.9843	21.0413	14.6375	19.5757	17.3902	23.4715	19.0358	35.19	23.993	26.1725	26.1894	10.6369	11.9173	11.6018	16.1501	13.9372	13.5393	20.0057	17.0273	18.7419	22.7489	21.6799	24.2031	20.7228	15.5895	11.6406	22.6949	20.1286	20.3006	16.2983	14.6293	12.985	19.3061	19.4832	19.9377	14.5644	23.0579	14.5484	-0.0213373	1	---	0.351506	0.162791
RaChr01G09390	56.1976	57.1978	24.2612	57.7941	40.5629	50.8728	46.4848	40.747	42.9143	49.892	45.9841	49.3199	59.1241	60.1489	51.647	60.61	59.3365	22.2109	25.9352	24.6376	60.8979	47.32	65.1643	37.3439	43.3903	40.9545	48.9548	49.6769	53.9868	51.1492	43.9141	44.3912	43.7291	38.2347	40.2773	43.6373	43.1053	42.0002	44.8272	52.913	51.9357	40.9585	57.3266	39.6672	0.0260035	1	---	1.25246	1.13526e-14
RaChr01G09400	9.87277	12.0141	18.6454	14.503	15.4375	12.4917	12.1442	9.63379	13.2266	11.08	13.5078	9.75504	8.2636	11.5997	12.6176	12.2663	11.1584	19.1651	18.8252	17.9459	11.554	16.1937	15.7614	15.0598	14.9136	16.3391	10.8727	12.4319	14.1707	9.12792	13.6134	13.6913	8.303	10.0161	10.5822	11.6416	13.8467	14.1916	10.3803	12.0544	10.8054	15.2183	10.4158	14.8894	0.287791	0.426298	---	-0.361263	0.117309
RaChr01G09410	33.1067	41.5526	25.1949	32.5651	33.2834	37.3963	31.2879	29.7909	29.3195	32.9923	28.8317	35.1578	34.1857	29.9767	39.6178	40.8002	44.2398	23.6635	27.0663	24.8548	34.4705	31.3918	31.8328	32.8982	33.5262	33.4257	32.618	37.4977	42.0733	31.9888	30.813	31.0618	27.566	33.5155	28.2913	30.0429	30.2219	27.6937	32.9261	32.5888	33.4619	30.0799	25.8407	30.5744	0.325665	0.0560889	---	0.369031	0.006643
RaChr01G09420	42.7937	50.236	42.2822	33.0985	46.626	47.1325	54.9849	44.7941	49.3009	43.8122	46.4521	44.1205	43.5315	40.7292	56.4195	50.7707	43.5178	42.4537	40.1147	44.2781	32.8747	38.3604	28.0604	45.9019	47.148	46.828	46.167	47.2006	48.03	54.8497	56.0636	54.0415	43.5077	50.2733	40.6012	49.7209	48.8848	49.2971	41.9841	41.6997	47.7529	50.9455	42.3788	46.0321	0.230743	0.367328	---	-0.355188	0.0364078
RaChr01G09430	15.4577	7.70582	42.6434	11.0042	36.6656	27.77	22.1156	17.5648	31.1354	18.9386	29.3681	21.3918	13.7727	11.2087	11.8984	7.74024	3.4788	31.442	47.9518	48.5364	12.9584	9.82238	10.232	33.3428	33.35	43.3039	27.098	29.5635	26.6485	17.598	23.0549	25.6938	18.8201	18.9729	14.9015	32.8969	30.4025	30.1068	17.3887	20.6746	18.7526	32.9927	20.275	34.8366	-1.00614	0.0034846	down	-1.95435	3.85011e-12
RaChr01G09440	24.7899	21.8072	7.02255	30.7073	12.5572	16.1938	12.3101	12.6358	15.1554	22.8346	15.0113	22.2831	20.8066	31.28	17.1939	24.8606	23.367	8.24707	6.86757	5.95299	32.9385	27.6089	31.5745	12.837	14.209	10.6257	17.9538	15.7672	14.8605	13.0751	11.4908	12.3644	13.5062	13.3869	11.0142	17.2746	14.6895	13.5021	21.9508	23.5481	23.0051	12.7215	18.8438	13.4687	-0.18145	0.647343	---	2.12938	6.02531e-27
RaChr01G09450	527.341	489.548	150.439	123.068	513.812	475.795	604.883	697.34	453.746	395.015	655.458	488.297	750.168	343.559	537.848	424.073	506.723	122.16	166.559	162.599	117.647	144.482	107.074	444.904	433.785	662.748	385.617	632.508	409.258	593.644	588.009	632.997	670.993	646.041	774.986	408.808	631.77	320.661	265.26	329.112	590.672	564.503	602.049	799.822	-0.107366	1	---	-0.28989	0.494881
RaChr01G09460	12.7142	13.3897	17.7406	14.3742	17.0301	16.583	16.6792	12.4703	17.1769	14.2715	14.9703	13.2708	11.9035	12.9682	14.5135	13.3814	12.2742	17.6656	17.6537	17.9024	13.086	15.4636	14.5728	16.0045	17.1447	17.941	16.2811	14.9081	18.5599	13.3218	17.0533	19.6624	12.067	15.4094	9.93434	16.6738	17.2181	17.6389	15.273	14.1569	13.3848	13.1971	13.3577	18.356	0.0753731	0.966939	---	-0.303455	0.103076
RaChr01G09470	24.956	34.338	35.4984	34.4306	32.8733	30.5159	35.2508	32.863	30.7664	32.2208	36.1056	26.8387	23.266	24.7634	37.0028	31.4201	34.5911	40.2513	31.3081	34.9358	34.3429	35.3075	33.6415	33.5095	31.4712	33.6393	29.3283	33	29.2193	29.933	38.4248	37.3948	30.9979	33.9008	33.6904	27.1137	32.1484	33.0371	32.0666	34.2708	30.3249	38.6401	29.8957	39.7808	0.460195	0.022421	---	-0.0436193	0.985953
RaChr01G09480	20.5788	18.8257	32.5003	26.9273	30.3635	28.1619	20.8235	16.2858	25.817	22.2376	24.0085	22.1345	22.5282	17.0737	22.7508	17.8419	15.8843	31.5357	34.4187	31.5465	30.7681	21.4367	28.5772	30.8976	31.4125	28.7803	29.7186	27.4916	27.2755	17.9269	23.494	21.0496	16.7167	17.2393	14.9015	23.5085	27.5128	26.4297	21.6202	24.1788	20.9137	24.3136	21.2291	26.4827	-0.131906	0.747455	---	-0.270242	0.147842
RaChr01G09490	0.519392	6.50669	0.0758267	0.526892	0.302265	2.61622	0.0201047	0.068097	0.431355	3.38839	0.209786	0.396144	0.836198	0.325834	9.21801	4.72286	5.5792	0.140575	0	0.086905	0.510674	0.398205	0.671797	0.388999	0.411004	0.106791	3.62422	1.46554	2.7589	0	0	0.0603141	0	0.096309	0.107982	0.826179	0.180609	0.287279	4.42982	3.57426	2.16108	0.356678	0.15902	0.11366	3.61022	3.83174e-07	up	2.73631	0.00160925
RaChr01G09500	0.0382282	0	0.0603242	0	0	0.0336907	0	0.0369022	0	0.067439	0.0198154	0.049518	0	0.0651667	0	0	0	0.140575	0.0403975	0	0	0	0	0	0	0	0	0.101072	0	0	0	0	0.110707	0	0	0	0	0	0.132233	0.0700835	0	0.0594463	0	0	-2.53729	0.41998	---	-3.13142	0.118086
RaChr01G09510	0.0877462	0.15269	0.0591889	0.104871	0.187254	0.211421	0.194355	0.064206	0.0824915	0.321272	0.154163	0.198072	0	0.0651667	0.32688	0.13119	0	0.0937168	0.0403975	0.0434525	0.0638343	0.199102	0.0516767	0.166714	0.234859	0.160187	0.167272	0.404288	0.0627024	0.328934	0.0731901	0.180942	0	0.192618	0	0.0751071	0	0.172367	0.264467	0.420501	0.278849	0.178339	0	0.284149	0.731442	0.790855	---	0.727253	0.672958
RaChr01G09520	28.6339	30.9336	21.3377	33.1651	24.9714	27.3603	26.4679	27.5249	27.8024	33.4521	29.2756	26.8387	29.021	30.0419	30.4652	31.4201	30.9153	21.7423	21.3703	20.9007	34.9174	29.3344	35.2435	25.4516	24.3667	25.096	27.4325	26.683	27.9653	26.4792	27.5927	25.3319	26.4589	25.233	30.8828	28.1652	27.0311	28.2108	32.0005	33.4298	34.9259	28.6531	30.9293	28.2444	0.112797	0.652761	---	0.637917	1.27954e-07
RaChr01G09530	0	0	0.251123	0.209744	0	0	0	0	0	0	0	0	0	0	0	0	0	0.328009	0.121192	0.304167	0.319171	0	0.31006	0	0	0	0	0	0	0	0	0	0	0	0	0	0	0	0	0	0	0	0	0	0	1	---	-0.215429	1
RaChr01G09540	15.2009	14.5051	21.2315	18.1808	21.4324	22.8535	16.2478	17.5502	15.7621	16.3158	14.386	17.8265	15.1991	12.5772	14.9057	13.0534	15.5561	20.852	21.855	20.9876	20.8738	15.53	18.1385	21.5617	22.0181	20.7175	25.3138	19.608	23.6388	15.7888	17.2729	15.6817	18.9308	19.3581	14.3616	12.4678	16.3752	18.4433	16.8598	16.9602	15.1276	14.6832	12.5626	15.9123	-0.0710994	1	---	-0.223487	0.349881
RaChr01G09550	1.89438	1.48512	1.69017	2.16464	1.76807	1.15396	0.931771	1.5864	1.45669	1.50139	0.930532	1.43602	1.77077	2.47634	1.69977	1.83667	0.918928	1.96805	1.49471	1.60774	1.97886	2.6547	1.86036	2.11171	1.64402	1.54848	1.1709	1.16233	1.12864	0.904568	0.805091	1.08565	2.10343	1.25202	1.40377	1.35193	1.9265	1.09166	1.91739	1.40167	1.18511	0.951142	1.27216	0.568298	-0.333867	0.663958	---	0.352266	0.435385
RaChr01G09560	22.981	26.6775	23.6735	19.189	18.046	18.0322	17.9047	18.5136	20.2548	17.4588	19.4668	23.323	18.4455	27.1745	23.7315	25.0574	31.2435	25.0692	23.269	22.6822	19.4056	18.3174	19.8439	18.5608	16.0879	19.4894	18.4556	17.0812	18.5599	19.0782	15.5163	19.1196	16.7167	20.899	17.925	18.1008	20.8302	21.8332	17.8515	16.3995	18.1252	20.9846	19.0029	18.4128	0.219067	0.403541	---	-0.301696	0.0837313
RaChr01G09570	8.76635	10.6771	29.2587	14.6432	18.6515	12.6469	11.8431	7.20564	15.5049	11.0994	13.4034	10.2007	8.01766	8.08067	14.9711	8.52738	8.5329	30.3174	27.3895	30.0691	14.8096	16.4591	12.6608	16.0045	17.2035	22.7466	12.5454	11.977	13.4183	8.63452	14.7112	12.1835	4.9818	8.86043	7.7747	13.8197	13.9069	18.788	11.901	12.3347	9.0626	18.1311	7.87148	14.2074	0.283234	0.658871	---	-0.999297	0.00135938
RaChr01G09580	2.64606	3.69007	7.94784	6.80906	5.62321	4.53799	5.31493	3.91966	5.15093	3.9582	5.93345	3.07012	2.0659	2.80217	5.1647	2.88619	3.01933	8.29393	7.55433	7.99526	6.3196	6.76948	7.33809	5.27927	5.34305	6.2473	5.01815	4.14395	4.45187	4.60508	5.48926	5.85047	2.98908	3.37081	5.3991	4.43132	4.81624	6.20522	5.09099	4.06484	2.71878	7.07412	4.92961	5.79664	0.482246	0.271535	---	-0.220684	0.51166
RaChr01G09590	0	0	0.0134658	0	0	0	0	0	0	0	0	0	0	0	0	0	0	0	0.0403975	0	0	0	0	0	0	0	0	0	0	0	0	0	0	0	0	0	0	0	0	0	0	0	0	0	0	1	---	-1.52363	0.478994
RaChr01G09600	79.5776	86.1058	81.6038	57.9968	69.0544	70.3497	66.8238	68.2268	74.5424	70.1197	75.9363	79.7735	66.7483	92.2109	93.3569	81.2725	83.688	79.1907	83.5824	82.0383	53.557	68.7567	51.6767	73.9098	63.9992	69.2543	68.8602	70.1439	72.045	66.198	63.1631	71.1103	67.5311	71.1723	65.977	79.914	72.1232	71.5899	74.183	71.0647	65.1113	78.0531	72.7515	77.0043	0.11471	0.789193	---	-0.493595	0.00311288
RaChr01G09610	20.1587	20.6863	37.2357	40.4108	31.3776	28.2802	25.7359	19.1929	32.4886	28.0963	26.0618	19.8567	18.5931	22.0264	21.5741	21.1873	19.2975	38.4239	36.4789	36.8043	42.003	38.0949	41.1347	29.2305	31.5299	33.3723	26.7635	25.7228	32.3544	18.4203	28.6905	30.0967	16.2739	23.5957	17.709	33.0471	27.9342	36.4844	27.3723	32.2384	24.6782	33.29	17.3331	27.5624	0.0387328	1	---	0.118324	0.703404
RaChr01G09620	5.67013	6.35584	1.14447	0.743895	3.16275	4.47415	4.99671	7.08385	2.80756	3.77742	2.49972	5.7936	6.39445	4.82234	7.38748	5.37881	6.30122	1.31203	1.25232	0.86905	0.829846	0.730042	0.671797	4.11228	2.7596	2.61639	5.63148	3.84073	3.95025	6.82538	5.26969	2.89508	6.97452	6.93425	7.34277	2.70386	3.19076	2.52805	3.43807	3.15376	4.74044	1.30782	4.77059	1.42074	0.161739	0.942366	---	-0.620975	0.231288
RaChr01G09630	0	0	0	0	0	0	0	0	0	0	0	0	0	0	0	0	0	0	0	0	0	0	0	0	0	0	0	0	0	0	0	0	0	0	0	0	0	0	0	0	0	0	0	0	0	1	---	0	1
RaChr01G09640	0	0	0	0	0	0	0.0243967	0	0	0	0	0	0	0	0	0	0	0	0	0	0	0	0	0	0	0	0	0	0	0	0.0731901	0	0	0	0	0	0	0	0	0	0	0	0	0	0	1	---	0	1
RaChr01G09650	19.8475	29.8984	47.8442	68.8682	34.3845	29.583	29.3191	22.7174	33.2065	29.2651	33.7156	20.8966	18.2488	20.3972	36.349	26.5661	26.7802	51.3099	44.5988	47.6239	67.6644	62.7172	76.2231	33.1205	32.7629	37.2702	30.1647	29.8668	28.7177	25.4101	30.5203	32.0268	19.5951	25.233	23.3241	28.015	34.3157	37.2888	35.8353	30.9068	21.0531	40.4235	25.2046	35.5186	0.591396	0.0198514	---	0.526075	0.0104225
RaChr01G09660	22.047	26.1255	42.8066	28.3371	27.8877	28.532	29.4683	21.6259	29.4099	25.3221	24.7241	23.8182	22.5773	19.7455	27.3925	25.5165	25.4674	44.5623	41.4478	42.4096	28.2148	29.6663	27.1303	27.7301	28.007	27.926	28.2132	26.7841	30.5988	28.3706	32.35	27.6842	21.145	21.3806	22.3523	27.4141	29.5597	31.2559	27.174	25.16	23.6325	27.8803	19.6389	26.6532	0.242168	0.285593	---	-0.595629	2.95046e-05
RaChr01G09670	10.4867	12.0166	11.8208	13.4099	13.0375	14.1775	11.5816	8.15861	9.7556	12.1016	9.54658	10.993	8.41117	12.0558	10.8524	11.4136	13.7839	11.7146	11.1901	12.5578	14.4266	11.747	14.0561	14.1707	13.0347	11.9072	15.6678	10.562	16.3026	11.9239	11.7836	11.0375	8.96724	5.68223	9.82636	10.8905	7.34476	11.0315	13.2233	14.4372	8.64433	10.1653	10.1773	8.29715	0.199332	0.719271	---	0.182924	0.592892
RaChr01G09680	35.212	44.9582	39.0164	46.0898	29.4824	32.8107	49.5917	56.2572	36.7468	40.6954	36.8677	34.6131	29.3161	41.7067	45.2402	41.325	48.3093	39.0799	41.165	36.8043	44.8755	46.9882	46.4057	29.5084	28.7703	30.1686	33.2313	32.5957	32.6052	52.2183	48.3055	48.2513	57.6782	54.5109	56.5825	34.4742	36.1218	39.6445	42.0503	40.6484	39.3875	34.9545	39.6754	35.9732	0.355878	0.0477002	---	0.240175	0.11469
RaChr01G09690	4.46427	3.27757	3.55679	2.28691	3.86732	3.90499	3.72755	4.07221	2.91267	2.64904	2.67487	4.15951	4.47612	4.75717	2.61504	3.80452	3.41316	3.09265	3.79736	3.78037	2.0427	2.38923	2.4288	3.83442	4.40362	3.36393	3.84725	4.04288	3.82485	4.11167	4.53779	2.53319	4.9818	3.56343	3.67139	3.75536	2.16731	2.81533	2.7769	2.17259	2.99763	2.37785	3.2599	2.38685	-0.442513	0.299245	---	-0.635005	0.0364787
RaChr01G09700	68.4336	103.949	17.7993	71.309	32.8104	45.496	39.8331	74.0134	20.8188	27.624	18.6354	62.6898	57.8944	84.7168	53.5429	70.7772	187.527	16.9627	18.0981	18.337	66.5792	50.5056	96.8421	35.8435	38.3995	24.1883	56.5378	32.7978	47.1522	45.1462	41.0596	33.2934	56.9032	70.1129	95.0241	20.354	19.867	22.2354	33.8518	28.6642	20.356	17.2989	21.7857	16.8216	0.603362	0.283436	---	2.00216	8.62785e-08
RaChr01G09710	28.2784	27.6549	48.3601	29.6295	29.3394	25.4154	31.2215	25.6339	32.3926	28.8493	34.7483	27.6806	28.6767	28.4779	28.8962	26.1069	27.9617	49.3419	46.3763	49.362	30.5128	30.2636	28.1121	27.2855	29.7097	31.0229	24.8677	25.4196	25.9588	23.1898	36.1559	34.3187	21.145	29.0853	26.6715	26.2875	33.7739	37.1164	27.9013	29.8556	28.7912	41.6124	25.5227	37.1098	-0.0320553	1	---	-0.707097	7.39906e-05
RaChr01G09720	0.016506	0	0	0.0212781	0	0.0209008	0.0243967	0	0.0250357	0	0.0189433	0.049518	0	0	0	0	0	0	0	0	0.0638343	0	0	0	0	0	0	0	0.0627024	0	0.0731901	0	0	0	0	0.0751071	0	0	0	0	0	0	0	0.0568298	-1.73053	0.622657	---	1.87665	0.343618
RaChr01G09730	3.3419	2.88386	1.38541	4.09844	2.21804	2.38231	1.99976	1.74601	3.62922	3.83783	2.44835	3.0206	2.50859	4.4965	2.54966	3.67333	2.42859	1.73376	1.29272	1.12976	3.95773	4.04841	4.28917	2.50071	2.23117	1.92225	2.67635	2.5268	1.94377	1.80914	2.56165	1.62848	1.99272	1.73356	1.51175	4.35621	3.37137	3.16007	4.03312	3.99476	3.48562	2.67509	2.22628	2.44368	-0.197819	0.831055	---	1.56612	4.30828e-07
RaChr01G09740	7.81384	5.78806	8.48711	8.5488	7.42262	9.29727	5.4138	5.95837	8.68366	9.74642	6.6635	8.56661	7.77172	7.10317	6.47222	6.03476	4.85719	9.2311	8.32188	7.90835	7.85162	10.3533	7.44144	7.89112	7.80908	6.56767	9.59024	9.14701	9.15455	4.52284	5.9284	5.79016	6.86381	6.26008	4.75121	8.48711	8.42842	9.13547	10.5126	8.26985	10.4568	6.00408	7.79197	6.19444	-0.4363	0.104142	---	0.00585708	1
RaChr01G09750	40.4898	17.924	18.0393	33.0446	10.5372	8.83634	36.3397	67.4532	6.51917	4.80074	15.7387	30.3545	27.447	63.6679	10.1333	16.0708	27.5678	16.4004	16.0782	21.6393	30.9596	28.538	39.636	9.6694	9.98153	11.9606	8.4751	6.87289	11.161	50.4914	36.8146	21.7131	77.9375	79.0697	45.3524	4.28111	7.40497	7.87144	4.76041	4.06484	5.57698	12.781	22.8988	11.5364	-1.17408	0.0112714	---	0.873478	0.0288522
RaChr01G09760	4.87467	5.46001	6.39127	6.68307	8.33414	6.90629	7.01904	5.87029	7.30064	6.52263	7.15641	4.9518	4.32855	5.34367	6.34147	6.16595	3.87262	5.81044	6.58479	6.77859	6.8941	6.90222	6.25288	7.50212	8.10265	9.39765	7.41571	6.46861	6.83456	5.50964	7.46539	8.08209	4.42827	6.16377	7.01883	6.75964	6.98355	8.15872	6.21497	7.14852	6.20439	8.32249	5.6452	7.50153	0.168359	0.762534	---	0.0609139	0.976986
RaChr01G09770	60.3736	76.289	33.384	57.8648	28.7033	39.6745	30.9992	40.7237	41.416	56.4483	22.7633	64.4229	56.4188	60.2792	72.2404	78.0583	78.5683	34.3472	35.3882	30.4167	65.1748	64.4428	43.9769	35.6768	28.007	22.4262	42.9331	33.2021	42.8884	43.9127	29.4224	19.6624	43.7291	38.8125	39.6294	44.163	43.888	36.1971	54.943	66.5793	47.8226	20.3901	29.2596	18.6402	0.337516	0.342107	---	0.792469	0.000520557
RaChr01G09780	0.190284	0	0	0	0	0	0	0	0	0	0	0.049518	0	0.521334	0	0	0	0	0	0	0	0	0	0	0	0	0	0	0	0	0	0	0	0	0	0	0	0	0	0	0	0	0	0	-4.67341	0.151042	---	0	1
RaChr01G09790	62.6943	57.5065	49.9744	89.6251	51.13	58.1067	53.4302	44.4487	53.2126	59.2952	51.4182	57.1933	56.6647	74.2249	50.4702	56.6743	65.3751	48.8733	49.6889	51.3609	88.8573	74.1324	105.886	50.1253	53.6067	49.658	59.3814	51.5467	63.3921	51.8071	58.8448	49.6385	48.4895	44.6874	40.1693	48.5192	54.1225	56.9961	61.158	58.1693	58.5583	53.5612	48.5805	52.1129	-0.123285	0.770191	---	0.843441	2.82519e-07
RaChr01G09800	0.924891	1.41964	3.06477	1.80899	1.75872	1.71839	1.59214	0.867297	1.5667	1.18408	2.17912	1.18843	0.934574	0.651667	1.6344	1.50869	1.11584	2.95208	3.07021	3.17203	1.72353	2.25649	1.44695	1.66714	1.52659	2.08243	1.78423	1.36447	2.00648	0.986802	2.34208	1.44754	0.774946	0.96309	0.863856	1.12661	1.50507	2.06841	1.45457	1.19142	0.90626	2.14007	2.06726	2.33002	0.593844	0.367752	---	-0.768345	0.039496
RaChr01G09810	7.37794	5.46743	3.92969	2.26969	0.918226	0.821713	1.57296	5.11779	0.465472	0.746832	0.79008	7.62577	3.88586	10.6222	1.17677	3.73893	11.4866	7.91907	2.26226	1.60774	2.4257	1.59282	2.79054	1.22257	0.998153	0.533957	0.780601	0.555896	1.12864	1.4802	1.61018	1.62848	6.97452	4.81545	3.5634	0.225321	0.481624	0.689469	1.12398	0.210251	0.90626	0.416124	1.27216	0.681957	-0.430133	0.823708	---	-0.784965	0.34011
RaChr01G09820	17.5611	14.7041	17.8463	18.6119	13.9904	14.1727	9.5345	7.89628	14.5083	12.7424	12.9462	14.6573	15.5434	22.4825	13.2713	13.5126	17.3283	19.7742	17.2093	16.5554	19.9163	16.1273	19.7922	13.9484	12.8586	15.1644	14.4969	14.3522	13.6691	9.21015	9.44152	9.95183	8.4137	7.60841	7.66672	15.0214	13.9671	14.5363	11.2398	14.7876	12.1997	14.1482	12.2445	12.4457	-0.250067	0.416974	---	0.0626704	0.926538
RaChr01G09830	46.8013	34.3713	15.3661	12.0788	19.902	17.3126	14.0928	21.0625	21.3433	27.5332	26.4199	42.8331	46.0893	51.4817	27.654	36.4053	39.0544	14.6667	15.3106	16.1209	13.852	12.4107	9.9736	19.9501	22.7227	17.0332	18.8459	14.9081	18.1837	19.1604	12.4423	10.6756	24.7983	16.4688	21.9203	21.03	20.6496	22.3503	24.8599	29.7154	28.0243	22.5896	35.6999	20.9702	-0.444718	0.146354	---	-0.349978	0.17808
RaChr01G09840	0	0	0	0	0	0	0	0	0	0	0	0	0	0	0	0	0	0	0	0	0	0	0	0	0	0	0	0	0	0	0	0	0	0	0	0	0	0	0	0	0	0	0	0	0	1	---	0	1
RaChr01G09850	0.196665	0.109106	0.937156	0.190155	0.447152	0.17773	0.226799	0.169205	0.282057	0.0452763	0.227857	0.148554	0.245941	0.1955	0.196128	0.13119	0	1.21832	0.767552	0.825597	0.127669	0.132735	0.31006	0.44457	0.469719	0.427166	0.167272	0.303216	0.0627024	0	0.439141	0.241256	0.110707	0.288927	0.107982	0.375536	0.240812	0.229823	0.0661167	0	0.0697123	0.297232	0.15902	0.227319	-0.807514	0.621227	---	-2.19122	6.18364e-05
RaChr01G09860	33.1194	31.4467	10.9879	25.5348	13.0065	15.081	18.9722	20.994	16.5141	20.5581	18.365	27.2349	30.7426	41.3809	22.6855	33.7159	37.9386	11.1523	11.5133	10.2982	25.9806	23.9587	26.6652	12.8925	14.3264	11.8005	14.8314	15.3629	15.0486	24.2589	16.6142	16.0436	25.4625	18.2987	19.2208	16.3734	18.0007	15.1683	20.1656	18.7824	22.7262	14.921	24.489	15.685	-0.0726246	1	---	1.21631	8.13364e-09
RaChr01G09870	29.24	50.6685	70.1666	92.7804	49.3013	55.6148	22.7029	18.633	56.8201	47.7615	44.9181	28.6709	26.8567	32.1924	60.7996	47.2942	43.9116	69.7721	67.4234	73.3044	88.602	101.94	87.7987	46.6243	49.9664	51.3133	53.1924	55.5896	58.0624	15.2132	26.0557	26.8398	17.0488	21.5732	17.2771	58.1329	50.3899	61.9373	53.4223	53.1934	36.6687	52.3722	32.599	49.7829	0.793756	0.00573123	---	0.402878	0.128401
RaChr01G09880	27.4436	26.168	26.2074	30.2118	28.6645	31.3429	17.6854	14.0075	30.5912	33.9888	26.4876	25.5513	28.6275	28.152	28.2424	25.9757	24.2859	26.1001	26.016	26.506	32.5555	30.7945	27.2853	29.2861	27.7134	28.9939	29.8301	31.0291	33.1696	16.7756	16.9801	19.3005	13.3955	14.1574	14.4696	30.118	30.3423	31.3134	33.1245	33.0794	35.7624	26.8103	26.3973	26.2554	-0.067937	0.909311	---	0.203101	0.160627
RaChr01G09890	87.7646	14.3054	48.906	8.28283	92.3355	25.5962	43.5111	96.2807	53.5877	42.7704	136.919	88.3401	91.7358	83.2179	16.6709	15.0869	11.1584	47.2801	46.2955	53.1424	4.21306	11.747	8.88839	92.3595	94.3548	90.2922	31.2798	25.3185	20.1902	73.3523	33.9602	23.2209	106.057	112.489	70.2962	52.7252	54.6041	53.4339	44.0999	39.2468	44.9644	93.9252	235.508	81.3234	-2.61647	1.27507e-09	down	-2.5608	2.43556e-10
RaChr01G09900	3.67222	5.33137	2.89456	2.09726	2.84156	2.99774	3.97009	4.35173	2.58479	5.70555	4.25676	2.07976	3.98424	4.95267	4.38019	6.10036	5.51357	2.67093	3.2318	2.78096	2.2342	2.4556	1.60198	3.50099	2.40731	2.61639	3.62422	1.92037	3.44863	4.02944	4.68417	3.19665	4.42827	3.65974	4.96717	3.00429	2.1071	2.64297	5.02487	5.9571	6.13468	3.09121	7.2354	2.44368	0.547487	0.269778	---	-0.474688	0.246448
RaChr01G09910	0.772088	0.524172	2.97379	0.843196	1.97449	1.46	0.833725	0.306307	1.22601	0.729378	1.51233	1.03988	0.885386	0.391	0.65376	0.262381	0.656377	2.95208	3.2318	2.73751	0.766012	0.730042	1.03353	2.11171	1.99631	1.81545	1.5612	1.31394	1.50486	0.657868	0.878281	0.965026	0.221413	0.481545	0.215964	1.20171	1.38467	1.09166	0.859518	0.770919	0.557698	1.60505	0.715589	2.21636	-0.594948	0.429331	---	-1.79253	4.10383e-08
RaChr01G09920	10.3902	11.4887	9.16217	7.91973	13.7259	11.879	14.9134	16.5542	16.1459	15.3019	18.4288	9.21035	12.6413	9.31884	13.4674	8.52738	12.4712	7.30991	9.57421	10.6024	6.5111	10.6852	6.56294	12.2257	13.0934	15.8585	11.1514	14.4533	10.0324	12.4173	14.7112	17.6117	15.2775	17.4319	16.9532	16.7489	17.0374	14.6512	13.7523	16.1893	15.9641	19.1417	16.1405	20.0041	0.142131	0.814341	---	-0.217807	0.431903
RaChr01G09930	0.016506	0.0218792	0.0144842	0.413916	0.0195716	0.0168453	0	0.0728962	0.0191519	0	0	0.049518	0	0	0	0	0.0656377	0	0	0.0434525	0.319171	0.199102	0.723474	0	0.0587149	0	0	0.050536	0	0	0	0	0.110707	0	0.107982	0	0	0.0574558	0	0	0	0	0	0	0.217257	1	---	4.28016	0.000381206
RaChr01G09940	4.00403	7.82668	0.0849853	13.1705	0.55323	1.64057	0.385237	0.178804	0.0985068	0.844986	0.679371	6.04119	1.27889	4.692	4.24944	1.90226	17.3283	0.0468584	0.121192	0.086905	11.6817	8.29593	19.5338	0.666855	0.939438	0.0533957	2.50907	0.656968	1.75567	0.328934	0.585521	0.241256	0.33212	0.096309	0.107982	0	0.180609	0.114912	0.925634	1.12134	0.487986	0.356678	1.11314	0.568298	0.965926	0.783269	---	7.14477	5.26455e-05
RaChr01G09950	0.0434445	0	0	0	0	0	0.0201047	0	0	0	0	0	0	0.130333	0	0	0	0	0	0	0	0	0	0	0	0	0	0	0	0	0	0.0603141	0	0	0	0	0	0	0	0	0	0	0	0	-2.58881	0.412498	---	0	1
RaChr01G09960	1.78547	1.57201	5.33098	0.857885	3.96822	2.49955	2.95751	1.96204	2.99567	1.69941	1.94998	2.57494	1.86915	0.912334	2.22278	1.50869	0.984565	5.81044	4.40333	5.77918	0.574509	1.32735	0.671797	4.0567	3.52289	4.32505	2.56483	2.42573	2.5081	2.71371	2.78122	3.37759	1.88201	2.60034	1.40377	2.25321	2.76934	3.96445	2.57855	1.89225	0.627411	2.25896	1.03363	2.55734	-0.199891	0.953827	---	-2.63876	2.13585e-09
RaChr01G09970	1.46006	1.6607	2.95279	1.55821	2.05244	1.39093	2.44487	3.24265	2.05792	2.16812	1.41595	1.68361	1.32808	1.3685	1.24214	2.16464	1.5753	3.46752	2.26226	3.12858	1.91503	1.26098	1.49862	1.94499	1.70273	2.5096	1.61696	1.36447	1.19135	2.63147	2.04932	2.65382	2.87837	3.1782	3.67139	1.72746	1.74589	2.70042	2.3802	2.10251	2.02166	1.24837	1.74922	1.25025	0.180422	0.904504	---	-0.914505	0.00393547
RaChr01G09980	1.80436	1.2466	0	0.500717	0.0195716	0	0.0676206	0.132303	0.0392196	0.0686375	0.104893	2.42638	0.836198	2.1505	0.196128	1.18071	2.36296	0	0	0	0.44684	0.331837	0.723474	0	0.0587149	0	0	0	0	0.0822335	0	0.120628	0	0.288927	0.107982	0	0.060203	0.0574558	0.0661167	0.0700835	0.0697123	0.178339	0.0795099	0.0568298	-0.529598	0.915635	---	6.07259	0.000151252
RaChr01G09990	6.58794	5.24991	0.0705011	0.0172256	0.0566191	0.0209008	0.172514	0.035994	0	0.0906764	0.0993253	7.03155	1.32808	11.4042	0.32688	3.08298	12.3399	0.0468584	0.121192	0.0434525	0	0	0.0516767	0.111143	0.0587149	0	0	0	0.0627024	0.164467	0.29276	0.0603141	0	0	0.107982	0	0	0	0.132233	0.0700835	0.0697123	0.0594463	0.23853	0	-0.326426	1	---	-1.56611	0.505253
RaChr01G10000	0	0.065449	0.0715195	0	0.190074	0.0209008	0.074927	0.064206	0.103475	0.0893542	0.0850774	0	0	0	0.130752	0.0655952	0	0.0468584	0.080795	0.086905	0	0	0	0.111143	0.352289	0.106791	0	0	0.0627024	0.164467	0	0.0603141	0	0.192618	0	0.0751071	0.120406	0.114912	0.19835	0	0.0697123	0.118893	0.0795099	0.0568298	3.26714	0.170082	---	-3.39302	0.0562198
RaChr01G10010	0	0	0	0	0	0	0	0	0	0	0	0	0	0	0	0	0	0	0	0	0	0	0	0	0	0	0	0	0	0	0	0	0	0	0	0	0	0	0	0	0	0	0	0	0	1	---	0	1
RaChr01G10020	0	0	0	0	0	0	0	0	0	0	0	0	0	0	0	0	0	0	0	0	0	0	0	0	0	0	0	0	0	0	0	0	0	0	0	0	0	0	0	0	0	0	0	0	0	1	---	0	1
RaChr01G10030	0	0	0	0	0	0	0	0	0	0	0	0	0	0	0	0	0	0	0	0	0	0	0	0	0	0	0	0	0	0	0	0	0	0	0	0	0	0	0	0	0	0	0	0	0	1	---	0	1
RaChr01G10040	0	0	0	0	0	0	0	0	0	0	0	0	0	0	0	0	0	0	0	0	0	0	0	0	0	0	0	0	0	0	0	0	0	0	0	0	0	0	0	0	0	0	0	0	0	1	---	0	1
RaChr01G10050	3.00624	0.392782	2.82286	0.961915	3.38882	1.6538	2.8389	2.26173	3.48703	0.663633	5.09822	4.85276	1.81996	2.346	0.719136	0.393571	0.0656377	3.13951	2.50464	2.82441	1.08518	0.663675	1.13689	4.11228	2.58345	3.47072	1.39393	0.808576	2.7589	2.2203	3.22036	3.07602	3.43191	1.73356	1.61973	2.70386	3.79279	3.96445	0.661167	0.981169	0.348562	5.6474	3.73696	5.9103	-2.91531	9.98875e-07	down	-1.53604	0.00228434
RaChr01G10060	5.38108	3.9991	5.46546	6.35461	4.66248	4.88696	4.59515	3.52282	5.87755	7.09137	5.35926	5.05083	4.77125	6.32117	2.87654	4.46047	4.66028	4.96699	6.30201	5.12739	6.63877	6.17217	6.25288	5.16813	4.81462	4.00468	4.79512	4.59877	5.267	4.27614	4.68417	4.82513	2.87837	3.37081	4.31928	5.03218	6.68253	5.91794	6.94226	7.70919	6.62267	5.6474	5.48618	4.94419	-0.419416	0.211297	---	0.214258	0.433873
RaChr01G10070	7.02903	7.38215	5.36875	4.5549	6.62237	6.74542	7.44082	7.7855	7.86791	7.64837	6.73825	6.78396	7.52578	6.77734	8.62963	7.01869	6.49813	5.38871	5.37287	5.34466	4.02156	5.04393	4.59923	5.6127	6.45864	7.79578	6.57935	6.82236	6.83456	8.88122	6.80668	6.63455	9.85289	5.29699	8.20663	7.73604	9.03045	6.83724	7.00838	7.98952	7.9472	6.42021	5.72471	8.06983	0.0694155	1	---	-0.237173	0.422696
RaChr01G10080	69.2532	69.4806	21.0561	27.5885	69.8192	79.032	70.6678	79.007	90.9587	91.7942	96.9571	59.7682	86.6694	61.3219	76.0322	73.0075	59.4021	17.1502	24.6829	21.3352	24.7039	33.9801	24.0813	65.6853	63.9992	79.7732	74.3801	95.3109	67.4051	70.9675	64.9196	76.1164	71.6272	75.121	90.2729	100.493	97.288	75.0947	76.5632	92.0897	106.73	81.3821	116.8	92.6894	0.00434775	1	---	0.387881	0.155504
RaChr01G10090	0.882729	0.0874744	0	0	0	0	0	0.035994	0	0	0	0.49518	0.393505	1.7595	0	0.196786	0.0656377	0	0	0	0	0	0	0	0	0	0	0	0	0	0	0	0	0	0.107982	0	0	0	0	0	0	0	0	0	-3.21633	0.0561091	---	0	1
RaChr01G05990	49.0898	17.3534	5.89655	14.2735	31.0449	31.7095	16.0778	18.746	11.7384	17.2875	23.1931	31.741	64.6332	50.8952	11.0485	18.4323	22.5794	5.81044	6.10002	5.77918	13.9159	10.8179	18.0868	36.5103	35.6399	20.9845	49.6797	17.2328	28.2161	20.9695	9.95385	17.3102	16.8274	16.9504	22.4602	14.8712	10.1743	10.1697	12.9589	13.9466	24.957	20.8657	36.0975	12.6162	-1.49977	0.000661856	down	1.27564	0.00132975
RaChr01G10110	3.37895	3.71293	7.84389	5.29525	6.46154	5.46135	5.60192	5.07751	5.68198	4.30317	4.4242	3.81288	3.00047	3.3235	4.31481	3.60774	3.21625	7.40362	8.52387	7.60419	5.48975	5.17666	5.21935	5.83498	6.34121	7.20842	5.68724	5.0536	5.64321	5.42741	5.70883	5.66953	5.97816	4.71914	4.53524	5.63304	5.83969	5.57321	5.28934	4.06484	3.55533	4.63682	3.57794	5.05785	0.135035	0.895766	---	-0.567632	0.012924
RaChr01G10120	1.13929	1.17939	0.879062	0.706236	1.4294	1.61862	1.62101	1.22996	1.44806	1.09423	1.44158	1.18843	2.16428	0.0651667	1.3729	1.18071	0.984565	0.656017	0.80795	1.17322	0.702177	0.796409	0.62012	1.38928	1.35044	1.54848	1.89575	1.76876	1.19135	1.89137	1.4638	1.50785	1.10707	0.96309	1.61973	1.27682	1.74589	1.32148	1.25622	0.911086	1.1154	1.18893	1.82873	1.30708	0.00147742	1	---	-0.323232	0.655321
RaChr01G10130	2.10598	2.64161	6.43103	4.41576	9.92539	7.58932	6.08803	4.69286	7.54536	6.27415	6.07638	2.57494	1.91834	1.82467	3.98793	2.09905	1.83786	4.87327	7.55433	6.86549	4.14923	3.98205	5.11599	10.503	7.63293	11.6403	7.08117	8.2879	7.39888	4.93401	5.48926	7.84084	4.9818	4.2376	4.85919	6.98496	6.80294	8.84819	8.33071	6.58785	3.90389	6.71744	3.10088	8.41081	0.320142	0.648817	---	-0.539597	0.12094
RaChr01G10140	14.4802	53.0471	2.03688	34.2447	9.71639	25.8594	8.10008	6.61683	22.646	55.6324	12.4663	12.4785	14.0186	16.9434	47.7898	54.9688	56.3828	1.92119	2.06027	2.12917	40.0879	33.9138	28.7322	10.7808	14.7374	3.63091	27.2095	22.8423	27.5263	9.70355	5.48926	9.10743	7.08522	6.93425	5.83102	25.7618	20.2282	21.9481	57.0588	60.4821	49.3563	12.2459	17.2536	7.89934	1.87382	1.19645e-06	up	4.06545	6.76341e-26
RaChr01G10150	0	0	6.58869	0	0.0185238	0.050536	0.0243967	0	0.0191519	0	0	0	0	0	0	0	0	18.2279	1.49471	0.0434525	0	0	0	0.0555713	0	0	0	0.151608	0	0	0.0731901	0	0	0	0	0	0	0.0574558	0	0	0	0	0	0	0	1	---	-9.76187	8.91732e-06
RaChr01G10160	2.77397	16.6264	2.28617	37.0157	0.592373	7.40325	0.165207	0.035994	10.7578	12.5997	0.180666	2.87204	3.88586	1.564	13.8597	24.2046	11.8148	4.82641	1.85828	0.17381	56.1103	42.2761	12.6608	0.666855	1.05687	0.0533957	7.80601	2.67841	11.7253	0.0822335	0.29276	0.120628	0	0	0.107982	15.6974	6.92334	9.65257	9.78528	24.319	3.69475	0.178339	0.0795099	0.284149	2.57735	0.0176088	---	4.01453	1.35369e-05
RaChr01G10170	0	0.0437585	0.0134658	0	0.0185238	0	0	0	0	0	0.0265033	0	0	0	0	0	0.131275	0	0.0403975	0	0	0	0	0.0555713	0	0	0	0	0	0	0	0	0	0	0	0	0	0	0	0	0	0	0.0795099	0	2.75639	0.378391	---	-1.51252	0.498892
RaChr01G10180	3.55436	1.96536	2.16062	2.95026	6.13446	4.41784	7.62817	6.15896	7.07644	3.75486	5.60828	3.41674	4.57449	2.67184	2.41891	2.49262	0.984565	2.71779	1.93908	1.825	1.72353	3.71658	3.41066	5.72384	5.57791	7.10163	4.90663	4.39663	3.95025	6.82538	9.00238	7.05675	6.53169	5.68223	6.26295	7.96136	6.20091	7.06706	4.62817	2.59309	4.04331	5.29073	3.57794	7.95617	-0.859956	0.063424	---	0.454701	0.265968
RaChr01G10190	36.8746	37.3513	8.3764	8.93112	29.8664	37.0913	34.7741	43.29	40.2455	47.5544	49.7205	38.0298	48.3519	24.242	40.4677	37.7828	33.8034	8.6688	8.72586	7.73454	7.72395	12.6098	6.45959	29.0638	28.7116	31.8239	33.9004	45.5835	31.7901	37.6629	33.6674	32.9918	47.0503	41.8944	40.9252	40.7081	47.6808	32.3476	37.356	47.3765	57.9309	42.8014	55.8954	50.4648	0.0167099	1	---	0.0869815	0.945898
RaChr01G10200	13.7958	11.233	3.49142	8.15922	3.83624	4.37707	4.63237	5.49609	3.9518	5.92317	3.18272	13.1223	10.0836	18.1815	7.64899	12.7255	13.3244	3.46752	3.87816	3.12858	8.5538	6.57038	9.35348	4.72356	4.16876	2.61639	5.12966	3.48698	4.51457	5.18071	4.97693	3.73948	5.53533	6.74163	4.2113	4.80686	3.37137	3.67717	5.81827	5.74685	6.20439	2.91287	3.73696	2.89832	-0.292038	0.543535	---	1.22486	8.67906e-06
RaChr01G10210	24.0476	28.4501	63.9777	43.2831	53.7196	44.0623	41.1048	36.2375	48.8561	37.4665	52.3373	28.3738	24.5449	19.2242	40.0101	23.8111	21.5292	56.4643	66.2923	69.1764	39.9603	45.3953	44.4936	46.5687	53.0782	61.5119	44.7173	44.0168	43.4528	25.4924	43.8409	53.9811	34.6512	38.4273	35.634	49.2703	48.4032	48.8949	35.7692	42.6108	34.0196	61.2297	32.7581	63.0242	0.240806	0.620343	---	-0.563725	0.0282508
RaChr01G10220	8.19334	5.69914	8.38988	3.22196	10.1804	8.3677	13.8606	22.6101	15.3548	9.80443	17.3978	8.51709	10.1328	5.93017	7.51824	6.03476	3.54443	7.45048	7.59473	10.1244	3.63856	3.65021	2.37713	10.9475	7.04578	12.548	6.52359	11.1179	7.46158	19.2426	10.7589	11.5803	20.0379	22.6326	25.1598	15.8476	17.5191	12.6977	6.21497	10.1621	13.0362	14.9805	16.2995	20.9134	-0.526456	0.358007	---	-1.38487	0.000166677
RaChr01G10230	5.43022	1.87731	23.6509	2.68731	12.2193	6.07924	6.54986	6.03632	10.5323	4.4413	11.3523	8.31902	3.34479	4.62684	2.94192	1.77107	0.918928	23.6166	23.9153	23.4209	2.61721	3.11927	2.32545	11.4477	9.51181	15.6983	5.85451	5.86217	6.52105	5.75634	7.31901	6.57424	6.6424	6.06747	5.3991	9.31329	9.87329	12.4104	4.09924	4.27509	4.94957	14.1482	6.83785	13.0708	-1.53086	0.000217682	down	-3.13857	1.65098e-19
RaChr01G10240	2.92583	2.6868	3.53194	1.86877	3.89622	4.14724	5.65868	5.63254	4.24451	2.47157	4.20851	2.97108	3.59073	2.21567	2.81117	2.755	2.49423	3.6081	3.55498	3.43275	1.65969	2.6547	1.29192	3.72328	3.64032	4.32505	3.903	4.90199	3.63674	5.01624	5.9284	6.03141	6.75311	5.3933	4.75121	4.95707	4.21421	3.56226	2.3802	2.87342	2.16108	4.39903	3.73696	4.48955	-0.138266	0.903186	---	-0.940151	0.000343627
RaChr01G10250	7.8962	6.5757	7.65389	5.09868	8.41886	8.46459	8.33368	9.27515	7.36111	6.76311	8.08996	7.27914	8.2636	8.14584	6.34147	6.8875	6.49813	7.21619	7.83711	7.90835	4.72374	5.97307	4.59923	8.66912	7.45679	9.13067	8.69813	9.04594	7.64969	8.05888	9.22195	7.72021	9.41006	10.2088	8.20663	7.13518	7.76619	7.18197	5.68604	6.30752	8.29576	8.9764	7.79197	7.50153	-0.262317	0.39129	---	-0.592647	0.00192453
RaChr01G10260	0.960987	0.873853	0.905209	0.606262	0.495631	0.811287	1.13351	0.805816	0.987619	0.849161	0.958953	0.841806	0.737822	1.30333	0.784512	1.24631	0.590739	0.749734	1.00994	0.955955	0.638343	0.663675	0.516767	0.611284	0.234859	0.640749	0.836358	0.656968	0.940536	1.39797	1.09785	0.904712	1.10707	0.770472	0.53991	0.976393	0.722436	1.26403	0.661167	0.770919	1.1154	1.07003	0.556569	1.25025	-0.104452	1	---	-0.591995	0.203276
RaChr01G10270	0.0875263	0	0.0882742	0.0810599	0.247016	0.180045	0.104816	0	0.0250357	0.0687613	0.0775174	0.099036	0.0983762	0.0651667	0	0	0	0.140575	0.080795	0.0434525	0.191503	0	0.0516767	0.111143	0.469719	0.160187	0.111514	0.303216	0.125405	0	0.0731901	0.241256	0	0	0	0.0751071	0	0	0.0661167	0.140167	0	0.118893	0	0.11366	-3.66666	0.135953	---	-0.111619	1
RaChr01G10280	1.50146	3.34347	0.320255	2.16566	0.589297	2.0499	1.35656	8.6794	0.864798	1.14348	0.393899	1.13891	1.47564	1.88984	2.54966	3.01738	4.46336	0.234292	0.16159	0.564882	2.10653	1.85829	2.53216	0.833569	0.293574	0.640749	1.5612	1.51608	3.07242	1.7269	1.31742	1.02534	8.4137	10.4977	7.12681	0.52575	1.26426	0.804381	1.12398	1.12134	1.18511	0	0.556569	0.625127	1.16199	0.0273533	---	2.73879	1.18411e-08
RaChr01G10290	3.75173	6.18491	0.465681	4.22915	1.1257	3.534	3.02618	20.3328	1.23548	2.03638	0.851519	3.36722	3.00047	4.8875	4.11869	6.55952	7.87652	0.468584	0.363577	0.564882	3.57472	4.04841	5.06432	1.167	1.40916	0.800936	1.89575	2.12251	6.58375	5.34518	2.70803	1.02534	16.606	28.4111	15.9813	0.600857	1.32447	1.78113	1.9835	2.38284	1.74281	0.475571	1.51069	0.568298	0.724121	0.362399	---	3.1673	1.04655e-08
RaChr01G10300	1.51073	0.437327	0.0289683	0.0614705	0.113238	0.196267	0.361378	0.306307	0.0441876	0.0233612	0.0265033	0.891324	1.2297	2.41117	0.065376	0.787143	0.459464	0	0	0.086905	0	0.132735	0.0516767	0.222285	0.11743	0	0.111514	0.101072	0.376214	0.657868	0.36595	0.0603141	0.221413	0.481545	0.215964	0.0751071	0	0.0574558	0	0.0700835	0	0	0.0795099	0	-1.76239	0.108141	---	0.892636	0.663074
RaChr01G10310	4.11351	5.83359	1.68743	11.5729	3.11251	3.84853	10.8936	10.9235	6.27257	6.64278	2.61858	2.57494	3.63992	6.12567	5.1647	5.90357	6.43249	1.6869	1.33312	2.04227	11.4902	10.1542	13.0742	2.72299	3.46418	3.15035	3.84725	3.18377	4.51457	12.4173	9.5879	10.6756	8.74582	12.0386	11.986	7.73604	4.87644	6.20522	6.01662	7.35877	6.55296	2.67509	3.41892	1.76172	0.520579	0.218243	---	2.7771	6.33104e-22
RaChr01G10320	30.4212	37.3952	32.6788	49.0341	29.9121	32.0437	41.9269	40.664	37.3994	38.2375	33.0374	29.1661	29.7096	32.3879	40.4677	37.2581	34.4598	33.3632	33.6915	30.9816	47.7481	51.0366	48.3177	29.2861	28.3593	32.0908	31.224	33.5559	31.3512	40.3766	40.1082	45.2959	39.3009	42.9538	39.7374	40.0321	37.8075	34.3586	38.6783	35.3221	40.712	34.36	34.3483	30.4039	0.299068	0.122693	---	0.585045	1.87452e-05
RaChr01G10330	0	0.0656235	0.0703842	0	0.0185238	0	0.0201047	0.035994	0.0191519	0.0220389	0	0	0	0	0	0.0655952	0.131275	0	0.080795	0.130357	0	0	0	0.0555713	0	0	0	0	0	0	0	0.0603141	0	0	0.107982	0	0	0.0574558	0.0661167	0	0	0	0	0	3.26804	0.213177	---	-3.37806	0.0874005
RaChr01G10340	5.92361	5.31063	0.0134658	0.348222	0.924096	1.72189	1.50258	1.57382	1.4212	2.85378	2.27129	4.06047	6.54202	7.16834	3.66105	5.24762	7.02323	0	0.0403975	0	0.44684	0.132735	0.46509	1.66714	0.411004	0.694144	1.22666	1.86983	2.06918	2.30254	0.878281	1.32691	1.99272	1.54094	1.1878	0.52575	2.58873	1.14912	1.78515	2.66317	4.11303	1.72394	3.10088	1.98904	-0.155417	1	---	4.04088	8.67351e-05
RaChr01G10350	0.207735	0.262247	0.219884	0.424383	0.53824	0.163774	0.994718	1.43166	0.445735	0.297416	0.507848	0.148554	0.344317	0.130333	0.196128	0.196786	0.393826	0.234292	0.121192	0.304167	0.44684	0.464572	0.361737	0.333428	0.587149	0.694144	0	0.303216	0.188107	0.822335	1.31742	0.844398	2.21413	1.54094	0.53991	0.450643	0.541827	0.344735	0.264467	0.0700835	0.557698	0.535017	0.477059	0.511468	0.288863	0.984611	---	0.927161	0.196777
RaChr01G10360	2.83089	2.73172	2.53192	3.20559	2.79027	3.16169	2.18297	1.6818	2.62315	2.85305	2.38134	2.87204	2.55778	3.06284	1.83053	3.41095	2.9537	3.04579	2.46425	2.08572	2.48954	3.71658	3.41066	2.16728	3.05317	3.15035	3.67998	3.2343	2.5708	2.30254	2.1957	2.05068	1.99272	1.54094	1.51175	2.17811	2.58873	3.10261	3.10749	2.66317	2.78849	2.49675	2.14677	2.50051	-0.0468353	1	---	0.344189	0.288486
RaChr01G10370	0	0	0	0	0.0177986	0	0	0	0	0	0	0	0	0	0	0	0	0	0	0	0	0	0	0	0	0.0533957	0	0	0	0	0	0	0	0	0	0	0	0	0	0	0	0	0	0	0	1	---	0	1
RaChr01G10380	0.0217222	0.349924	0.0134658	0.0221225	0.0185238	0.0377461	0	0	0	0	0	0	0	0.0651667	0.065376	0.262381	0.722015	0	0.0403975	0	0	0.0663675	0	0.0555713	0	0	0	0.050536	0.0627024	0	0	0	0	0	0	0	0	0	0	0	0	0	0	0	3.7191	0.202769	---	0.401218	1
RaChr01G10390	0	0	0	0	0	0	0	0	0	0	0	0	0	0	0	0	0	0	0	0	0	0	0	0	0	0	0	0	0	0	0	0	0	0	0	0	0	0	0	0	0	0	0	0	0	1	---	0	1
RaChr01G10400	5.78095	8.54544	3.24527	4.58514	3.1357	4.40319	3.95419	5.92873	2.55465	3.64452	3.06191	5.89264	4.67287	6.77734	5.55696	8.92095	11.1584	3.09265	3.51458	3.12858	4.53224	4.31388	4.90929	3.00085	3.52289	2.88337	4.23755	4.14395	4.82808	3.94721	4.53779	3.37759	5.97816	7.70472	4.10331	2.32832	2.34792	2.9877	3.1736	4.13493	3.62504	2.4373	4.53206	2.21636	0.568187	0.127369	---	0.498594	0.11307
RaChr01G10410	48.299	46.9035	46.9191	40.3005	42.3875	39.6398	43.2665	39.8238	45.8249	44.1426	44.958	49.4685	42.2526	53.1761	45.4363	49.1308	46.1433	47.5613	46.0935	47.1025	38.1729	44.798	37.9307	43.3456	41.6876	42.1292	41.2603	38.4073	39.2517	43.7482	45.1583	40.893	40.4079	38.1384	40.9252	44.0128	46.1757	47.2861	45.5544	41.6997	45.1736	45.7142	44.2075	44.9523	-0.0407517	1	---	-0.220352	0.136515
RaChr01G10420	47.3561	43.2366	33.0891	45.1154	37.9512	40.3596	23.5541	25.38	42.2901	41.0164	43.4465	52.6871	39.2029	50.1784	39.6178	44.3424	45.7495	30.5517	34.8226	33.8929	49.5354	41.6788	44.1319	35.2322	41.5114	37.11	45.8324	37.7504	37.496	18.3381	30.0079	22.3162	29.448	23.692	23.0002	45.4398	40.637	40.7936	38.1494	37.6348	47.2649	48.4488	36.2565	45.6343	-0.130717	0.750535	---	0.446781	0.0122463
RaChr01G10430	4.06275	2.24987	7.07253	5.5202	5.95995	5.8725	2.82574	2.45098	4.88	3.69878	4.03142	4.4071	4.1318	3.64934	2.41891	2.16464	2.16604	6.4196	7.15036	7.64764	5.42592	4.77846	6.35623	5.72384	6.28249	5.87353	5.68724	5.66003	6.27024	2.87817	2.34208	3.25696	2.54625	2.21511	2.59157	4.58154	5.11725	4.9412	4.03312	4.20501	2.8582	4.45848	3.2599	4.37589	-0.854933	0.0122029	---	-0.352662	0.205475
RaChr01G10440	0.103922	0.218589	0.500636	0.431815	0.243873	0.394914	0.0676206	0.0738044	0.233817	0.091875	0.217594	0.099036	0.147564	0.0651667	0.130752	0.13119	0.393826	0.328009	0.565565	0.608335	0.44684	0.331837	0.516767	0.277856	0.293574	0.160187	0.669087	0.202144	0.313512	0.0822335	0	0.120628	0.221413	0	0	0.225321	0.361218	0.114912	0.0661167	0.0700835	0.139425	0.118893	0.477059	0.0568298	0.98136	0.522052	---	-0.203577	0.911385
RaChr01G10450	5.35421	9.09221	3.16472	9.77892	5.32662	8.36634	4.47955	3.21087	5.92585	6.30377	4.50183	5.69457	3.59073	6.77734	5.88384	7.87143	13.5214	3.28009	2.86822	3.34584	10.3412	5.97307	13.0225	4.39013	7.1045	4.48524	8.02904	8.79326	8.27671	3.86497	5.05012	4.52356	3.98544	2.40772	3.23946	5.03218	6.0805	6.66487	5.42157	6.65793	6.83181	3.50733	5.96324	4.03491	0.768977	0.0723841	---	1.63032	4.34806e-07
RaChr01G10460	113.109	147.642	190.726	132.677	154.9	138.798	148.755	124.942	144.603	130.373	158.276	121.171	114.215	103.941	174.685	130.338	137.905	191.37	183.405	197.405	131.945	137.049	129.037	153.377	139.389	171.934	131.643	144.988	139.764	113.647	163.799	168.819	113.806	132.521	128.499	134.066	152.253	147.489	137.721	130.566	122.833	185.056	111.552	178.218	0.384145	0.166117	---	-0.523612	0.00981593
RaChr01G10470	8.80241	10.3075	26.6094	26.6109	24.1373	21.5235	15.0252	9.5939	18.0018	16.0641	17.6454	10.5473	8.95224	6.90767	13.3367	8.06821	9.51746	24.6475	27.6319	27.5489	28.2786	23.9587	27.5954	23.4511	24.1318	24.829	21.132	20.1133	23.3253	9.78579	16.8337	18.4561	9.9636	8.66781	10.1503	16.0729	17.8803	20.0521	16.7275	17.8012	13.6636	21.4601	11.9265	19.5494	0.221974	0.621227	---	0.000289827	1
RaChr01G10480	80.5957	83.1444	83.931	141.35	64.7668	60.1764	81.708	79.2929	87.6415	87.4836	91.1812	76.6043	74.4708	90.7121	82.3737	83.5683	83.4911	85.2354	83.2592	83.2984	135.52	134.792	153.738	62.74	64.7625	66.798	61.8348	59.1271	59.5673	75.737	85.852	83.5351	78.491	80.1291	79.2587	89.4526	83.3811	90.0907	84.8278	91.3889	86.2341	92.4985	91.9929	89.0523	0.0458035	1	---	0.75229	2.06141e-07
RaChr01G10490	12.1038	10.9229	15.7516	27.9773	18.2166	17.0383	12.1366	12.8606	14.8154	13.901	14.3842	12.1319	13.2316	10.948	10.7217	10.9544	11.0928	15.3227	16.159	15.7733	27.9594	20.5739	35.3985	15.8378	19.3759	19.436	17.2847	18.0919	15.7383	13.3218	11.93	11.1581	13.2848	12.2312	13.0658	15.3219	13.7263	15.3981	12.8928	16.75	12.0602	14.0293	11.847	17.2763	-0.150639	0.7495	---	0.831513	5.57526e-06
RaChr01G10500	27.3412	35.4784	37.0925	31.0945	30.6434	30.6384	43.7041	36.7306	25.9982	24.7415	27.4389	29.8098	25.4303	26.7835	35.0415	31.2233	40.1703	36.2215	39.4684	35.5876	30.5766	32.3209	30.3859	32.0091	29.5923	30.3288	32.7852	30.7259	28.4042	41.8568	46.9149	42.3405	36.5332	39.9682	33.6904	23.2832	27.9944	26.7169	25.9178	25.5805	22.7262	30.1393	23.1374	29.04	0.375398	0.060281	---	-0.255101	0.129825
RaChr01G10510	0.394517	0.414689	0.999587	0.18762	0.588895	0.356577	0.254132	0.250792	0.539663	0.185567	0.603813	0.643734	0.344317	0.1955	0.719136	0.262381	0.262551	0.796592	1.33312	0.86905	0.127669	0.331837	0.103353	0.666855	0.352289	0.74754	0.3903	0.303216	0.376214	0	0.21957	0.542827	0.33212	0.096309	0.323946	0.450643	0.421421	0.746925	0.0661167	0.490585	0	1.12948	0	0.681957	0.050286	1	---	-2.40017	0.00698957
RaChr01G10520	26.7976	29.3848	23.13	27.9843	33.0646	32.7849	40.6107	38.3456	29.2224	27.2294	26.4177	25.8979	28.0372	26.4577	26.7388	32.9944	28.4211	20.8988	24.1577	24.3334	27.6403	26.547	29.7658	31.0088	34.1721	34.0131	31.6143	35.5773	31.1631	41.9391	41.3524	38.5407	44.6148	33.7081	36.7139	29.1416	29.7403	28.7853	29.6864	25.6506	26.3513	25.6808	27.8284	25.7439	0.132621	0.668043	---	0.27521	0.0922615
RaChr01G10530	0.0382282	0.0218651	0.0289683	0	0.0541209	0.0209008	0.0548223	0.0728962	0	0	0.057702	0.049518	0	0.0651667	0	0.0655952	0	0	0	0.086905	0	0	0	0.0555713	0	0.106791	0	0	0.0627024	0.164467	0	0	0.110707	0	0.107982	0	0	0	0	0	0	0.0594463	0	0.11366	-0.575087	1	---	-2.26711	0.273922
RaChr01G10540	1.4164	1.35363	2.00349	2.26613	2.04641	1.56985	1.60195	2.28547	2.90821	2.62378	2.23511	1.58458	1.42646	1.23817	1.96128	1.24631	0.85329	1.78062	2.10067	2.12917	1.91503	3.38474	1.49862	2.16728	1.99631	1.97564	1.67272	1.9709	1.06594	1.56244	0.951471	2.29194	2.76767	2.79296	1.29578	2.103	2.82954	3.79208	2.90914	2.38284	2.57936	2.85342	1.74922	2.1027	-0.0715034	1	---	0.161055	0.840447
RaChr01G10550	34.5251	40.3511	28.0091	36.7667	33.8937	35.4712	31.602	30.2444	33.5098	36.2418	29.5704	34.7616	32.9068	35.9069	37.9181	42.7681	40.3672	26.3813	28.359	29.287	39.8326	30.7281	39.7394	33.1761	35.3464	33.1587	38.0822	33.657	34.6744	29.933	31.3986	33.4743	33.8762	28.0259	28.8312	31.6201	33.1718	35.7375	38.6122	36.2332	33.8802	29.0693	27.5899	32.052	0.225708	0.269356	---	0.393706	0.00457145
RaChr01G10560	15.4208	6.99207	10.0386	4.6444	15.8452	11.3839	6.08866	10.7658	9.23276	7.44418	9.93163	17.5789	14.4121	14.2715	5.81846	7.01869	8.13907	9.13738	10.463	10.5155	5.04291	4.91119	3.97911	15.2265	17.1447	15.1644	13.8278	9.60184	10.7221	8.22335	6.00159	4.04105	12.1777	10.4014	9.71837	9.98925	9.09065	8.61837	5.48769	8.33994	8.5049	8.79806	11.4494	9.5474	-1.14144	1.14076e-05	down	-1.1163	4.39779e-06
RaChr01G10570	40.1673	46.5054	61.5031	50.0845	41.4862	39.4381	54.6663	62.6942	49.4917	42.0047	44.7629	44.9128	37.7273	37.8619	49.4896	43.8832	46.1433	61.3845	58.2936	64.8311	45.833	55.9478	48.4727	40.956	39.3977	44.1049	39.0858	38.66	40.5684	54.7675	61.0405	48.191	57.8996	61.8304	68.3526	47.7681	47.5604	53.1466	43.042	42.1903	40.7817	47.3193	39.5164	47.4529	0.210609	0.404557	---	-0.296638	0.0705989
RaChr01G10580	9.64385	8.73848	29.1589	6.67751	17.4597	11.1999	14.0062	14.4135	11.5925	5.63237	15.2291	13.4689	7.96847	7.49417	8.23737	10.2984	7.67961	28.2556	27.0663	32.1548	5.87276	6.30491	7.85486	18.6164	13.7393	20.0234	9.70176	9.60184	14.2961	10.2792	17.5656	14.1738	17.8238	15.6984	9.71837	10.2146	10.7161	13.8468	5.22322	6.02718	5.6467	19.1417	8.18952	18.356	-0.145389	0.927296	---	-2.12223	2.22703e-13
RaChr01G10590	5.88821	5.13381	4.25845	2.14015	4.39613	4.21226	5.69892	5.35165	4.30511	3.89683	4.73438	5.99168	6.39445	5.27851	4.96857	5.4444	4.98846	4.12354	3.95895	4.69287	1.78736	2.72107	1.91204	4.66799	4.46233	4.05807	4.90663	4.09341	3.63674	6.00304	6.14797	4.94576	6.31028	4.2376	5.50708	4.35621	4.99685	3.56226	3.43807	4.97593	3.27648	3.86401	5.96324	4.37589	-0.201973	0.666954	---	-0.99894	7.34667e-05
RaChr01G10600	32.7099	46.1484	29.5069	53.2249	27.8094	37.3039	55.7352	68.0326	34.7299	43.8615	28.0278	30.9983	29.6604	37.4709	37.8527	46.3102	54.2824	26.6156	28.9246	32.9804	49.2162	43.537	66.9213	28.2858	28.7116	26.4309	34.1234	35.5268	42.2614	57.8101	54.0875	55.308	68.6381	71.7502	63.7093	33.4227	32.329	38.4379	43.3726	44.3629	43.849	28.4748	25.2046	30.4039	0.498191	0.0263555	---	0.852395	1.06429e-06
RaChr01G10610	0	0	0.0301036	0	0.0185238	0.0354311	0.0201047	0.035994	0	0	0.0198154	0	0	0	0	0	0	0.0468584	0	0.0434525	0	0	0	0.0555713	0	0	0.0557572	0.050536	0	0	0	0.0603141	0	0	0.107982	0	0	0	0	0	0	0.0594463	0	0	0	1	---	-2.2772	0.27477
RaChr01G10620	0.114575	0	0.450413	0.617744	0.185803	0.216593	0.102338	0.035994	0.261658	0.0661167	0.150339	0.099036	0.0491881	0.1955	0	0	0	0.562301	0.48477	0.304167	0.510674	0.929144	0.413414	0.0555713	0.234859	0.266979	0.223029	0.050536	0.376214	0.2467	0	0.0603141	0	0	0.107982	0.150214	0.060203	0.574558	0.19835	0	0	0.178339	0.15902	0.11366	-3.94386	0.081601	---	0.436714	0.678082
RaChr01G10630	13.7781	9.6349	17.7178	33.3745	18.9326	18.1047	9.23541	7.71086	19.0502	15.4738	13.6318	14.6573	13.9694	12.7075	8.56425	11.1512	9.18928	17.4313	18.906	16.8161	32.4278	27.0779	40.6179	17.116	20.7263	18.9555	19.6265	18.6983	15.9891	8.96345	9.51471	9.22806	7.74946	7.60841	7.7747	19.1523	19.3252	18.6731	15.8019	16.1192	14.5002	13.1376	14.2323	13.5255	-0.517904	0.0262196	---	0.91549	4.25534e-08
RaChr01G10640	9.25544	7.71813	0.158658	1.26336	0.473895	1.80487	2.20933	4.3254	0.181914	1.7035	0.542159	12.33	3.83667	11.5997	2.74579	7.28107	13.1275	0.140575	0.16159	0.17381	1.34052	1.26098	1.18856	0.722427	0.645864	0.0533957	2.28605	0.808576	2.31999	2.467	1.02466	3.13633	4.53897	4.3339	4.10331	0.0751071	0.240812	0.229823	2.3802	2.17259	0.557698	0.297232	0.874608	0.454638	-0.261015	0.987636	---	2.93121	0.000302532
RaChr01G10650	63.0082	48.6671	42.6223	110.123	43.5723	52.1713	27.8997	28.8871	27.684	41.8922	27.3333	40.8028	79.3404	68.8812	36.4144	43.0961	66.491	52.2002	38.8624	36.8043	114.902	89.5297	125.936	45.1239	46.5609	39.0323	64.5111	46.5436	45.4592	27.0548	31.2522	25.3922	27.6767	25.6182	33.3664	26.8884	24.5628	31.6007	62.7448	36.0229	26.9089	24.6108	31.2474	26.1417	-0.372371	0.503995	---	1.36964	1.16544e-05
RaChr01G10660	27.929	41.7984	55.2639	38.9434	51.0411	43.6436	46.8931	43.0654	56.6019	46.6837	57.9737	33.2266	29.3161	21.2444	52.8238	37.0613	35.51	54.4963	54.981	56.3144	37.1516	45.7272	33.9516	48.0136	45.093	60.0168	43.2676	44.7749	42.8884	39.0609	48.9642	52.6542	40.0758	46.0357	43.0848	53.7016	56.35	59.754	47.1412	49.479	43.4308	72.5245	33.3146	68.0821	0.579482	0.0472824	---	-0.505701	0.0331056
RaChr01G10670	53.5287	19.6265	30.4566	20.8728	18.1779	15.0795	18.0014	26.0619	13.7277	8.64165	17.6219	55.9553	44.4169	60.2141	12.5522	19.8754	26.452	33.5037	30.6213	27.2447	23.6187	14.4017	24.5981	19.0054	19.0823	16.4459	17.8423	11.219	16.1772	21.7096	18.6635	13.631	31.2193	26.7739	20.1926	14.8712	13.7865	12.5254	9.8514	7.49894	8.57461	16.8828	19.957	16.026	-1.4468	1.35048e-06	down	-0.543377	0.0699287
RaChr01G10680	30.555	51.5309	54.4942	28.995	42.0207	41.2286	55.0958	54.0438	45.475	34.0676	39.659	38.1784	28.3324	25.1544	53.2814	51.2955	50.0159	54.1214	51.83	57.5311	29.2999	33.9138	23.7713	44.7905	36.5794	44.6922	41.3719	40.4288	41.8852	53.1228	55.7709	56.3937	54.7998	59.7116	47.62	42.736	47.3798	46.3094	35.2402	33.6401	33.3225	46.8437	27.3514	44.7819	0.751817	0.000296313	---	-0.912156	4.87905e-07
RaChr01G10690	33.2734	23.0186	63.8194	42.1601	46.3397	40.61	28.7149	25.0088	50.5715	38.7383	45.0971	38.7231	33.7922	27.3049	27.9809	22.2368	18.838	61.3845	65.8075	64.2662	43.4712	38.3604	44.6487	46.4576	45.6802	46.8814	41.0931	42.5513	38.1858	25.0812	32.716	28.3476	27.2338	26.196	21.5964	52.575	49.7277	49.412	37.8849	34.4811	43.849	46.8437	38.3238	50.1239	-0.533635	0.0122964	---	-0.597512	0.000448813
RaChr01G10700	28.2265	32.8	62.7848	45.6997	44.6575	36.4359	34.2169	27.3349	42.885	34.2802	43.4232	32.1372	28.4307	24.1117	42.8866	24.9262	30.5872	59.7913	63.9492	64.6139	43.2797	49.3774	44.442	44.068	39.9261	49.9784	34.458	38.3568	36.4928	25.4101	39.3031	37.9376	23.5805	30.241	28.1833	40.3325	39.3126	49.0098	36.827	38.7562	27.2575	53.5017	31.2474	45.5206	0.215342	0.622668	---	-0.458416	0.0538243
RaChr01G10710	8.03741	3.51846	0.383394	2.17225	3.24424	3.96246	3.10744	2.19324	3.55602	4.05742	3.24615	7.4277	5.41069	11.2738	2.41891	4.00131	4.13517	0.187434	0.48477	0.477977	1.97886	2.05739	2.48048	2.44514	2.64217	4.64543	3.28968	4.39663	4.20106	3.12487	3.00079	3.19665	2.43555	1.44463	2.69955	4.80686	3.79279	2.06841	3.50419	4.48534	4.18274	2.85342	4.21402	2.671	-1.18526	0.00905114	down	2.46681	7.00124e-08
RaChr01G10720	281.659	285.701	0.714925	24.6103	24.8314	48.7463	12.9574	37.5511	9.44603	24.4968	18.5653	274.033	110.28	460.664	127.418	216.989	512.696	1.35889	0.525167	0.260715	24.1294	16.9901	32.7114	35.5101	31.295	7.68898	70.1426	17.0306	59.0656	17.0223	14.4916	7.35832	30.6657	26.485	55.5027	5.93346	12.5222	9.88239	32.5956	21.3755	19.5194	11.9487	35.6204	8.12666	0.0206144	1	---	5.09795	8.12924e-10
RaChr01G10730	5.718	3.36269	2.2543	2.10013	5.31657	5.45447	8.1294	8.21938	5.79866	8.45123	9.39932	6.14023	5.21394	5.79984	4.44557	3.60774	2.03477	2.48349	2.01987	2.25953	1.65969	2.52196	2.11874	5.66827	7.39807	2.88337	7.41571	4.24502	4.70268	12.9929	6.14797	5.24733	8.19229	8.47519	7.99066	6.45921	5.47847	5.4583	7.33896	5.46651	12.5482	5.88519	15.2659	7.04689	-0.764168	0.156374	---	-0.101163	1
RaChr01G10740	1.42597	1.89961	1.03232	0.638347	1.38953	1.28171	1.39899	1.54179	2.27534	1.39289	1.32232	1.28747	1.42646	1.564	2.61504	1.83667	1.24712	1.17146	0.96954	0.955955	0.255337	1.19461	0.46509	1.33371	1.23301	1.60187	0.836358	1.56662	1.44215	0.493401	2.1957	1.50785	1.88201	2.31142	0.431928	1.95279	2.28771	2.58551	1.52069	1.682	0.975972	2.08062	0.636079	1.25025	0.414541	0.768924	---	-0.701957	0.344996
RaChr01G10750	10.3326	13.2592	8.96242	9.52811	7.42269	8.53867	11.0111	8.68108	8.97161	10.1693	12.133	9.50745	10.4771	11.0132	13.9905	12.9223	12.865	8.29393	9.25103	9.34229	9.31981	9.75602	9.50851	7.89112	7.22193	7.15503	7.97328	8.23736	9.40536	9.86802	12.3691	10.7962	8.85653	8.76412	8.42259	8.26179	9.63248	9.02056	11.6365	9.25102	9.6203	10.8787	11.7675	13.7528	0.362554	0.0942513	---	0.086751	0.768112
RaChr02G05620	8.06479	7.20879	11.8426	22.1683	8.38869	7.30986	8.29633	8.23105	10.1866	9.24157	9.29239	8.61613	8.21441	7.36384	7.25673	7.74024	6.62941	12.6049	11.7557	11.1673	21.2568	18.5829	26.6652	8.28012	8.98338	7.90257	8.25207	6.21593	7.46158	7.97665	8.70962	8.20272	8.19229	8.18626	8.31461	10.8154	8.36822	11.3762	7.80178	10.3724	9.55059	9.86809	9.14363	8.86544	-0.165399	0.688166	---	0.908248	6.79698e-08
RaChr01G10770	0	0	0.0134658	0	0.0195716	0	0.0274112	0	0	0	0	0	0	0	0	0	0	0	0.0403975	0	0	0	0	0	0.0587149	0	0	0	0	0.0822335	0	0	0	0	0	0	0	0	0	0	0	0	0	0	0	1	---	-1.5375	0.467782
RaChr01G10780	0	0	0	0	0	0	0.0548223	0	0	0	0	0	0	0	0	0	0	0	0	0	0	0	0	0	0	0	0	0	0	0.164467	0	0	0	0	0	0	0	0	0	0	0	0	0	0	0	1	---	0	1
RaChr01G10790	1.53896	1.57173	6.00155	2.38164	3.68979	2.44734	2.83936	1.80451	3.81047	2.37164	3.00107	2.12927	1.77077	0.716834	2.48429	1.18071	1.0502	7.12247	5.49406	5.38811	2.29803	2.98654	1.86036	3.72328	3.28803	4.05807	1.9515	3.13323	2.25729	2.467	2.85441	3.19665	1.77131	2.02249	1.61973	3.98068	3.37137	4.07936	2.71079	2.31276	2.09137	3.92346	1.27216	3.80759	0.00618532	1	---	-1.33707	0.000337227
RaChr01G10800	19.7033	34.1289	59.05	42.4288	39.4083	27.1485	27.3736	24.1079	44.0117	32.0726	40.326	22.9763	15.1499	20.9837	46.5477	28.8619	26.9771	64.1023	51.3452	61.7025	37.8537	57.3415	32.0912	38.6776	35.8161	43.7311	27.9344	23.853	29.6582	20.5584	27.6659	33.8965	19.0415	28.1222	25.1598	36.3519	44.49	51.1931	38.8766	33.4298	23.9113	51.7778	28.226	40.9743	0.792699	0.0940574	---	-0.477348	0.241197
RaChr01G10810	3.21009	3.99694	6.98171	3.42867	5.69245	4.86317	5.49802	3.48845	5.43462	3.736	5.36136	3.81288	2.75453	3.06284	4.57632	3.93571	3.4788	6.9819	7.27155	6.69168	3.63856	3.65021	2.99725	5.66827	4.52105	6.88805	3.903	5.35681	5.3297	3.28934	6.14797	7.05675	3.43191	4.3339	2.69955	4.43132	5.83969	6.03286	4.49594	3.71443	2.99763	7.54969	2.22628	6.3081	0.314329	0.652377	---	-1.02777	0.00265631
RaChr01G10820	0.016396	0.021792	0.0716364	0	0.129586	0.114404	0.0920173	0.107982	0.0834072	0.0467223	0.0850774	0	0.0491881	0	0.065376	0	0	0.0937168	0.121192	0	0	0	0	0.111143	0.11743	0.160187	0.167272	0.050536	0.125405	0.0822335	0.0731901	0.120628	0	0	0.323946	0.0751071	0.060203	0.114912	0	0.140167	0	0.118893	0.0795099	0.0568298	0.209577	1	---	-3.3945	0.0507276
RaChr01G10830	0.213171	0.218328	0.25351	0.515579	0.349214	0.393748	0.29442	0.302416	0.290357	0.247593	0.419324	0.198072	0.245941	0.1955	0.32688	0.13119	0.196913	0.468584	0.16159	0.130357	0.255337	0.464572	0.826827	0.166714	0.293574	0.587353	0.501815	0.303216	0.376214	0.0822335	0.439141	0.361885	0.221413	0.577854	0.107982	0.225321	0.301015	0.344735	0.462817	0.210251	0.0697123	0.951142	0.0795099	0.227319	0.0274255	1	---	1.04789	0.20012
RaChr01G10840	0.56702	0.328073	0.0559	0.0861278	0.129586	0.14578	0.175528	0.320705	0.234402	0.233117	0.150339	0.445662	0.147564	1.10783	0.065376	0.13119	0.787652	0	0.080795	0.086905	0	0	0.258383	0.111143	0.11743	0.160187	0.223029	0.151608	0.0627024	0.2467	0.21957	0.0603141	0.553533	0.192618	0.215964	0	0.301015	0.40219	0	0.420501	0.278849	0.178339	0.15902	0.11366	-0.748103	0.706215	---	0.655374	0.749157
RaChr01G10850	9.62544	9.54797	7.78581	9.47323	8.73664	9.05265	9.6561	9.50558	8.42717	9.92959	9.15609	9.45794	10.0344	9.38401	8.172	10.8888	9.5831	8.43451	7.79672	7.12621	9.76665	8.62777	10.0253	8.22455	10.51	7.4754	9.47873	8.08576	9.59346	9.04568	10.393	9.52963	9.63148	10.7866	8.09865	8.11157	8.60903	8.56091	10.7109	8.76044	10.3174	7.3119	10.4953	9.66106	-0.012749	1	---	0.286021	0.163147
RaChr01G10860	8.32447	8.82536	6.80501	4.88776	8.81302	9.30825	12.384	12.141	7.62559	8.51237	9.54119	8.17047	8.65711	8.14584	8.82575	9.5769	8.07343	6.23216	6.66559	7.51728	4.34073	4.84482	5.47773	8.05784	8.39623	9.985	9.03267	9.29862	9.59346	11.9239	13.467	11.7613	12.842	12.1349	11.4461	7.96136	8.30801	6.60741	8.13236	8.76044	8.64433	8.50083	9.77971	10.343	0.0831056	0.932454	---	-0.471057	0.0128132
RaChr01G10870	13.5132	7.9837	0.0447047	0.39821	0.0370475	0.0377461	0.359641	0.713981	0.0441876	0.242428	0.0530066	10.2997	0.393505	29.8464	1.50365	0.983928	21.4635	0.0937168	0.0403975	0	0.574509	0	0.62012	0.111143	0	0	0	0.050536	0.0627024	0.493401	0.585521	0	0.110707	1.0594	0.971837	0.0751071	0	0.0574558	0.727284	0	0	0	0.15902	0	-0.758347	0.979294	---	2.97195	0.201601
RaChr01G10880	22.3844	18.4402	11.9926	20.1668	16.0482	19.1115	16.4175	19.7103	16.3179	18.1755	20.3472	23.2735	24.0038	19.8759	16.5401	17.7763	21.0041	10.4494	12.9272	12.6012	19.4056	15.9282	25.1666	15.5044	16.675	15.9653	20.0726	19.2037	18.0583	18.5025	15.3699	15.3801	21.3664	19.8397	17.925	18.1759	18.4823	12.2955	14.0829	15.138	25.3056	14.2077	25.5227	21.3112	-0.280646	0.527222	---	0.751112	0.00259736
RaChr01G10890	5.49345	4.45478	10.0392	4.39515	8.04636	6.48473	7.75234	9.33805	9.80432	6.75211	9.23112	5.94216	7.27984	3.25834	5.68771	4.59167	3.08497	9.37168	10.6649	10.081	3.63856	5.3094	4.23749	6.44627	7.28064	10.4122	5.74299	7.37825	6.33294	6.98985	7.09944	9.16775	8.303	10.2088	9.50241	9.08796	11.0171	9.30784	6.34721	6.86818	7.04094	9.80865	8.11001	9.77472	-0.314298	0.534658	---	-1.19298	6.12679e-06
[truncated: 45,109 more rows]
[truncated: 29 more columns]
