# Supplementary material for: A chromosome-level genome assembly for the amphibious plant Rorippa aquatica reveals its allotetraploid origin and mechanisms of heterophylly upon submergence
Source: Commun Biol. 2024 Apr 18;7:431. doi: 10.1038/s42003-024-06088-7 (PMC11026429; doi:10.1038/s42003-024-06088-7)
Supplement: Supplementary file 8 — Supplementary Data 5. Information of RNAseq read and mapping statistics [file 42003_2024_6088_MOESM8_ESM.xlsx]

## Sheet: Sheet1
RNAseq read data				Summary of read and mapping results to R. aquatica genome
DRA Submission	DRA Experiment	Sample Name	Source	read number	mapped read	multiple mapped read	%mapped	%multiple mapped
DRA014113	DRX361447	Rorippa aquatica young premature leaves kept 1 hour under terrestrial condition rep 1	Ikematsu et al. (2023)	26510147	25389201	3338431	95.77	13.15
	DRX361448	Rorippa aquatica young premature leaves kept 1 hour under terrestrial condition rep 2	Ikematsu et al. (2023)	27859187	26524235	3543447	95.21	13.36
	DRX361449	Rorippa aquatica young premature leaves kept 1 hour under terrestrial condition rep 3	Ikematsu et al. (2023)	21577216	20405490	2530616	94.57	12.4
	DRX361450	Rorippa aquatica young premature leaves 1 hour after transfer to submerged from terrestrial rep 1	Ikematsu et al. (2023)	22961350	22141637	3069690	96.43	13.86
	DRX361451	Rorippa aquatica young premature leaves 1 hour after transfer to submerged from terrestrial rep 2	Ikematsu et al. (2023)	22694189	21700662	2874710	95.62	13.25
	DRX361452	Rorippa aquatica young premature leaves 1 hour after transfer to submerged from terrestrial rep 3	Ikematsu et al. (2023)	24457582	23348515	3105666	95.47	13.3
DRA014114	DRX361453	Rorippa aquatica young leaves kept 4 days under terrestrial condition rep A-1	This study	22931637	21978722	2583571	95.84	11.75
	DRX361454	Rorippa aquatica young leaves kept 4 days under terrestrial condition rep A-2	This study	27210986	26013522	2952892	95.6	11.35
	DRX361455	Rorippa aquatica young leaves kept 4 days under terrestrial condition rep A-3	This study	25025181	23938937	2716309	95.66	11.35
	DRX361456	Rorippa aquatica young leaves 4 days after transfer to submerged from terrestrial rep B-1	This study	18622699	16654527	1957612	89.43	11.75
	DRX361457	Rorippa aquatica young leaves 4 days after transfer to submerged from terrestrial rep B-2	This study	18702982	16997757	2071778	90.88	12.19
	DRX361458	Rorippa aquatica young leaves 4 days after transfer to submerged from terrestrial rep B-3	This study	23400516	20975745	2389100	89.64	11.39
DRA014164	DRX362730	Rorippa aquatica young leaves 1 day after mock treatment under terrestrial condition rep 1	This study	21650737	20793153	2314142	96.04	11.13
	DRX362731	Rorippa aquatica young leaves 1 day after mock treatment under terrestrial condition rep 2	This study	20003664	19183890	2150230	95.9	11.21
	DRX362732	Rorippa aquatica young leaves 1 day after mock treatment under terrestrial condition rep 3	This study	23821390	22989911	2566454	96.51	11.16
	DRX362733	Rorippa aquatica young leaves 1 day after ACC treatment under terrestrial condition rep 1	This study	22116573	21223312	2413743	95.96	11.37
	DRX362734	Rorippa aquatica young leaves 1 day after ACC treatment under terrestrial condition rep 2	This study	26367857	25359365	2873201	96.18	11.33
	DRX362735	Rorippa aquatica young leaves 1 day after ACC treatment under terrestrial condition rep 3	This study	19807516	19018601	2135242	96.02	11.23
DRA014165	DRX362736	Rorippa aquatica young leaves 1 hour after mock treatment under submerged condition rep 1	This study	17831819	17013109	2098896	95.41	12.34
	DRX362737	Rorippa aquatica young leaves 1 hour after mock treatment under submerged condition rep 2	This study	18391738	17553884	2116058	95.44	12.05
	DRX362738	Rorippa aquatica young leaves 1 hour after mock treatment under submerged condition rep 3	This study	22605969	21790660	2602589	96.39	11.94
	DRX362739	Rorippa aquatica young leaves 1 hour after AgNO3 treatment under submerged condition rep 1	This study	13892304	13249561	1622498	95.37	12.25
	DRX362740	Rorippa aquatica young leaves 1 hour after AgNO3 treatment under submerged condition rep 2	This study	16567024	15966297	1959766	96.37	12.27
	DRX362741	Rorippa aquatica young leaves 1 hour after AgNO3 treatment under submerged condition rep 3	This study	14882874	14274530	1775517	95.91	12.44
DRA014116	DRX361465	Rorippa aquatica premature leaves kept 1hour under terrestrial condition and white light rep 1	Ikematsu et al. (2023)	17943413	17268885	2202684	96.24	12.76
	DRX361466	Rorippa aquatica premature leaves kept 1hour under terrestrial condition and white light rep 2	Ikematsu et al. (2023)	22518477	21782917	2687257	96.73	12.34
	DRX361467	Rorippa aquatica premature leaves kept 1hour under terrestrial condition and white light rep 3	Ikematsu et al. (2023)	22760404	21937543	2736311	96.38	12.47
	DRX361468	Rorippa aquatica premature leaves 1hour after transfer to submerged and white light condition rep 1	Ikematsu et al. (2023)	21121153	19887203	2425708	94.16	12.2
	DRX361469	Rorippa aquatica premature leaves 1hour after transfer to submerged and white light condition rep 2	Ikematsu et al. (2023)	20037247	19260048	2406397	96.12	12.49
	DRX361470	Rorippa aquatica premature leaves 1hour after transfer to submerged and white light condition rep 3	Ikematsu et al. (2023)	21028216	20110793	2477689	95.64	12.32
	DRX361471	Rorippa aquatica premature leaves 1hour after transfer to submerged and blue light condition rep 1	Ikematsu et al. (2023)	21785684	20751982	2522560	95.26	12.16
	DRX361472	Rorippa aquatica premature leaves 1hour after transfer to submerged and blue light condition rep 2	Ikematsu et al. (2023)	17780690	16850638	2090275	94.77	12.4
	DRX361473	Rorippa aquatica premature leaves 1hour after transfer to submerged and blue light condition rep 3	Ikematsu et al. (2023)	23915644	22914585	2770248	95.81	12.09
