# Supplementary material for: A chromosome-level genome assembly for the amphibious plant Rorippa aquatica reveals its allotetraploid origin and mechanisms of heterophylly upon submergence
Source: Commun Biol. 2024 Apr 18;7:431. doi: 10.1038/s42003-024-06088-7 (PMC11026429; doi:10.1038/s42003-024-06088-7)
Supplement: Supplementary file 9 — Supplementary Data 6. Numerical source data for graphs [file 42003_2024_6088_MOESM9_ESM.xlsx]

## Sheet: Fig.3a source
Ks between R. islandica and R. aqautica paralogs in Chr01 and Chr02								Ks between R. islandica and R. aqautica paralogs in Chr03 and Chr15								Ks between R. islandica and R. aqautica paralogs in Chr04 and Chr05								Ks between R. islandica and R. aqautica paralogs in Chr06 and Chr07								Ks between R. islandica and R. aqautica paralogs in Chr08 and Chr09								Ks between R. islandica and R. aqautica paralogs in Chr10 and Chr11								Ks between R. islandica and R. aqautica paralogs in Chr12 and Chr13
#Orthogroup	R.aquatica gene1	R.aquatica gene2	R.islandica gene	Rorippa_Chr_combination	Ks_Ra1-Risl	Ks_Ra2-Risl		#Orthogroup	R.aquatica gene1	R.aquatica gene2	R.islandica gene	Rorippa_Chr_combination	Ks_Ra1-Risl	Ks_Ra2-Risl		#Orthogroup	R.aquatica gene1	R.aquatica gene2	R.islandica gene	Rorippa_Chr_combination	Ks_Ra1-Risl	Ks_Ra2-Risl		#Orthogroup	R.aquatica gene1	R.aquatica gene2	R.islandica gene	Rorippa_Chr_combination	Ks_Ra1-Risl	Ks_Ra2-Risl		#Orthogroup	R.aquatica gene1	R.aquatica gene2	R.islandica gene	Rorippa_Chr_combination	Ks_Ra1-Risl	Ks_Ra2-Risl		#Orthogroup	R.aquatica gene1	R.aquatica gene2	R.islandica gene	Rorippa_Chr_combination	Ks_Ra1-Risl	Ks_Ra2-Risl		#Orthogroup	R.aquatica gene1
OG0005855	RaChr01G31570.1	RaChr02G30150.1	g24294.t1	RaChr01-RaChr02	0.0218042	0.0501983		OG0006531	RaChr03G06360.4	RaChr15G28360.1	g50132.t1	RaChr03-RaChr15	0.0354944	0.0427869		OG0010121	RaChr04G16810.3	RaChr05G19230.7	g10084.t1	RaChr04-RaChr05	0.0939219	0.0399011		OG0006006	RaChr06G08120.1	RaChr07G07600.1	g37948.t1	RaChr06-RaChr07	0.078024	0.0212312		OG0005650	RaChr08G03410.1	RaChr09G02250.1	g9091.t1	RaChr08-RaChr09	0.0350775	0.0847793		OG0007063	RaChr10G04820.1	RaChr11G03600.1	g6255.t1	RaChr10-RaChr11	0.0528316	0.0712364		OG0007069	RaChr12G05280.3
OG0007654	RaChr01G31190.1	RaChr02G29930.1	g29859.t1	RaChr01-RaChr02	0.0989232	0.0875045		OG0008079	RaChr03G19460.1	RaChr15G10250.1	g48026.t1	RaChr03-RaChr15	0.0677031	0.0948693		OG0010122	RaChr04G15020.1	RaChr05G17120.1	g27603.t1	RaChr04-RaChr05	0.0315366	0.0253864		OG0006302	RaChr06G19780.1	RaChr07G20480.1	g5064.t1	RaChr06-RaChr07	0.226524	0.162974		OG0005651	RaChr08G06270.1	RaChr09G03940.1	g20519.t1	RaChr08-RaChr09	0.0476476	0.0816305		OG0007088	RaChr10G21490.7	RaChr11G18340.1	g1986.t1	RaChr10-RaChr11	0.0682586	0.057487		OG0007071	RaChr12G06850.3
OG0008087	RaChr01G16550.1	RaChr02G15990.1	g23125.t1	RaChr01-RaChr02	0.0464919	0.0747638		OG0008107	RaChr03G05790.1	RaChr15G27560.1	g11633.t1	RaChr03-RaChr15	0.0435462	0.0931418		OG0010123	RaChr04G24760.1	RaChr05G28180.1	g41577.t1	RaChr04-RaChr05	0.119474	0.112827		OG0006303	RaChr06G11390.1	RaChr07G11120.2	g28567.t1	RaChr06-RaChr07	0.15705	0.121514		OG0005652	RaChr08G13500.1	RaChr09G10180.1	g3002.t1	RaChr08-RaChr09	0.0347598	0.0985101		OG0007091	RaChr10G23140.1	RaChr11G19980.1	g3594.t1	RaChr10-RaChr11	0.0521271	0.0869099		OG0007073	RaChr12G06930.1
OG0008088	RaChr01G14590.1	RaChr02G14530.1	g17836.t1	RaChr01-RaChr02	0.0670778	0.078553		OG0008227	RaChr03G05120.2	RaChr15G27370.3	g61902.t1	RaChr03-RaChr15	0.120379	0.120202		OG0010124	RaChr04G23450.1	RaChr05G26550.1	g6268.t1	RaChr04-RaChr05	0.0606956	0		OG0006305	RaChr06G09630.1	RaChr07G09580.1	g33482.t1	RaChr06-RaChr07	0.148453	0.0882797		OG0005654	RaChr08G17200.1	RaChr09G12950.1	g26034.t1	RaChr08-RaChr09	0.0794849	0.125887		OG0007092	RaChr10G30870.3	RaChr11G27680.1	g4424.t1	RaChr10-RaChr11	0.0383507	0.0461141		OG0007074	RaChr12G05260.1
OG0008089	RaChr01G31130.2	RaChr02G29880.1	g16609.t1	RaChr01-RaChr02	0.0339789	0.119358		OG0008243	RaChr03G14940.1	RaChr15G21440.1	g16815.t1	RaChr03-RaChr15	0.0322438	0.0872435		OG0010125	RaChr04G16650.1	RaChr05G18990.1	g16154.t1	RaChr04-RaChr05	0.120259	0.0311453		OG0006306	RaChr06G22550.1	RaChr07G23400.1	g18348.t1	RaChr06-RaChr07	0.0776041	0.0439148		OG0005655	RaChr08G17410.1	RaChr09G13110.1	g3664.t1	RaChr08-RaChr09	0.0291751	0.111622		OG0007093	RaChr10G30300.1	RaChr11G27210.1	g3674.t1	RaChr10-RaChr11	0.0577805	0.11738		OG0007075	RaChr12G07150.2
OG0008090	RaChr01G22180.1	RaChr02G21240.1	g34857.t1	RaChr01-RaChr02	0.0434772	0		OG0008260	RaChr03G05100.1	RaChr15G27390.1	g22277.t1	RaChr03-RaChr15	0.0509845	0.0743967		OG0010127	RaChr04G02520.2	RaChr05G04170.2	g34170.t1	RaChr04-RaChr05	0.092249	0.0213892		OG0006309	RaChr06G21320.1	RaChr07G22140.1	g25487.t1	RaChr06-RaChr07	0.0863374	0.06086		OG0005658	RaChr08G11010.1	RaChr09G08150.1	g2862.t1	RaChr08-RaChr09	0.0495395	0.0671005		OG0007094	RaChr10G30260.1	RaChr11G27180.1	g29396.t1	RaChr10-RaChr11	0.0736454	0.0925902		OG0007077	RaChr12G06710.1
OG0008091	RaChr01G32160.1	RaChr02G30360.1	g22774.t1	RaChr01-RaChr02	0.0408861	0.0883268		OG0008266	RaChr03G06580.1	RaChr15G27980.1	g23999.t1	RaChr03-RaChr15	0.0585815	0.0671762		OG0010128	RaChr04G08850.6	RaChr05G10390.1	g30607.t1	RaChr04-RaChr05	0.106102	0.0366725		OG0006311	RaChr06G16720.1	RaChr07G17160.1	g27082.t1	RaChr06-RaChr07	0.0865846	0.0323266		OG0005659	RaChr08G08740.1	RaChr09G06200.1	g33232.t1	RaChr08-RaChr09	0.0534849	0.075086		OG0007096	RaChr10G23730.1	RaChr11G20530.1	g4831.t1	RaChr10-RaChr11	0.0673398	0.0789501		OG0007078	RaChr12G06840.1
OG0008093	RaChr01G35390.1	RaChr02G33450.1	g16142.t1	RaChr01-RaChr02	0.0570836	0.042412		OG0008268	RaChr03G05620.1	RaChr15G27920.1	g27446.t1	RaChr03-RaChr15	0.0569521	0.156021		OG0010129	RaChr04G10270.1	RaChr05G11930.1	g6655.t1	RaChr04-RaChr05	0.138747	0.0929408		OG0006312	RaChr06G07500.1	RaChr07G06490.1	g20230.t1	RaChr06-RaChr07	0.0292975	0.0700412		OG0005661	RaChr08G17430.1	RaChr09G13130.1	g34861.t1	RaChr08-RaChr09	0.033646	0.0474632		OG0007098	RaChr10G19090.1	RaChr11G16220.1	g24543.t1	RaChr10-RaChr11	0.0942497	0.112136		OG0007079	RaChr12G06720.1
OG0008094	RaChr01G18080.1	RaChr02G17390.1	g18181.t1	RaChr01-RaChr02	0.0901988	0.233588		OG0008292	RaChr03G05090.2	RaChr15G27400.1	g22276.t1	RaChr03-RaChr15	0.10458	0.17876		OG0010130	RaChr04G13400.1	RaChr05G15110.1	g12360.t1	RaChr04-RaChr05	0.0866262	0.057774		OG0006313	RaChr06G24090.1	RaChr07G24870.1	g7270.t1	RaChr06-RaChr07	0.0349521	0.0498101		OG0005662	RaChr08G14880.1	RaChr09G11220.1	g57385.t1	RaChr08-RaChr09	0.10323	0.0973866		OG0007105	RaChr10G27100.2	RaChr11G24220.1	g676.t1	RaChr10-RaChr11	0.0425108	0.0567496		OG0007080	RaChr12G05290.1
OG0008096	RaChr01G00640.1	RaChr02G00340.1	g42498.t1	RaChr01-RaChr02	0.0517555	0.0409454		OG0008445	RaChr03G06550.1	RaChr15G27960.1	g8855.t1	RaChr03-RaChr15	0.0461951	0.0504448		OG0010131	RaChr04G14550.1	RaChr05G16540.1	g7865.t1	RaChr04-RaChr05	0.112144	0.0354603		OG0006314	RaChr06G07370.1	RaChr07G06420.1	g27673.t1	RaChr06-RaChr07	0.0908604	0.0569727		OG0005663	RaChr08G13280.1	RaChr09G09990.1	g20611.t1	RaChr08-RaChr09	0.0418445	0.0961714		OG0007106	RaChr10G10710.1	RaChr11G08860.1	g26637.t1	RaChr10-RaChr11	0.0794576	0.122394		OG0007081	RaChr12G07200.6
OG0008097	RaChr01G13980.1	RaChr02G13970.1	g9860.t1	RaChr01-RaChr02	0.0687447	0.104913		OG0008487	RaChr03G05220.1	RaChr15G27290.1	g12124.t1	RaChr03-RaChr15	0.0644904	0.127427		OG0010132	RaChr04G07940.1	RaChr05G09450.1	g17468.t1	RaChr04-RaChr05	0.0485594	0.0237328		OG0006315	RaChr06G18690.1	RaChr07G19220.1	g8787.t1	RaChr06-RaChr07	0.128832	0.0223691		OG0005664	RaChr08G11290.1	RaChr09G08390.1	g10696.t1	RaChr08-RaChr09	0.117851	0.146528		OG0007107	RaChr10G21440.1	RaChr11G18280.1	g5374.t1	RaChr10-RaChr11	0.0363503	0.128246		OG0007082	RaChr12G06820.1
OG0008098	RaChr01G12280.3	RaChr02G12520.3	g530.t1	RaChr01-RaChr02	0.0174268	0.0358863		OG0008496	RaChr03G06510.1	RaChr15G28010.1	g37484.t1	RaChr03-RaChr15	0.0920909	0.0151236		OG0010133	RaChr04G07680.1	RaChr05G09130.1	g14467.t1	RaChr04-RaChr05	0.109731	0.0314486		OG0006316	RaChr06G18520.1	RaChr07G19040.1	g40695.t1	RaChr06-RaChr07	0.0644813	0.0257272		OG0005666	RaChr08G18350.1	RaChr09G14130.1	g2260.t1	RaChr08-RaChr09	0.0759567	0.0751946		OG0007109	RaChr10G10920.1	RaChr11G09080.1	g4399.t1	RaChr10-RaChr11	0.0734713	0.125498		OG0007084	RaChr12G06990.1
OG0008099	RaChr01G22080.1	RaChr02G21350.1	g28765.t1	RaChr01-RaChr02	0.0659548	0.082743		OG0008542	RaChr03G05480.1	RaChr15G28250.1	g2914.t1	RaChr03-RaChr15	0.0809451	0.118606		OG0010134	RaChr04G04640.1	RaChr05G06270.2	g23327.t1	RaChr04-RaChr05	0.0807313	0.0866144		OG0006318	RaChr06G14470.1	RaChr07G14960.1	g15231.t1	RaChr06-RaChr07	0.0810756	0.0441198		OG0005667	RaChr08G16080.2	RaChr09G12220.1	g47019.t1	RaChr08-RaChr09	0.0345439	0.0669921		OG0007111	RaChr10G30160.1	RaChr11G27110.1	g28552.t1	RaChr10-RaChr11	0.0556437	0.0924445		OG0007086	RaChr12G07190.2
OG0008100	RaChr01G34980.1	RaChr02G33030.1	g5163.t1	RaChr01-RaChr02	0.0442336	0.102086		OG0008578	RaChr03G06410.1	RaChr15G28050.1	g34174.t1	RaChr03-RaChr15	0.0579669	0.0522292		OG0010136	RaChr04G02870.1	RaChr05G04550.2	g17004.t1	RaChr04-RaChr05	0.141165	0.0811465		OG0006319	RaChr06G23820.1	RaChr07G24650.6	g28046.t1	RaChr06-RaChr07	0.113636	0.0641988		OG0005668	RaChr08G08540.1	RaChr09G06040.1	g42334.t1	RaChr08-RaChr09	0.00800913	0.0773531		OG0007113	RaChr10G13190.1	RaChr11G10860.1	g30966.t1	RaChr10-RaChr11	0.0661904	0.194861		OG0007314	RaChr12G09580.2
OG0008101	RaChr01G04080.1	RaChr02G03790.1	g1075.t1	RaChr01-RaChr02	0.0365537	0.0533239		OG0008725	RaChr03G06480.1	RaChr15G28040.1	g29190.t1	RaChr03-RaChr15	0.0620139	0.0673331		OG0010138	RaChr04G18690.1	RaChr05G21390.1	g36419.t1	RaChr04-RaChr05	0.11614	0.158825		OG0006320	RaChr06G23500.1	RaChr07G24080.2	g2039.t1	RaChr06-RaChr07	0.0444898	0.0452539		OG0005669	RaChr08G18860.1	RaChr09G14500.1	g5960.t1	RaChr08-RaChr09	0.0643616	0.10687		OG0007114	RaChr10G22540.1	RaChr11G19380.1	g22286.t1	RaChr10-RaChr11	0.0398465	0.0707817		OG0007903	RaChr12G15070.1
OG0008103	RaChr01G10130.2	RaChr02G10180.3	g38516.t1	RaChr01-RaChr02	0.153975	0.21259		OG0008743	RaChr03G06280.1	RaChr15G27770.1	g25723.t1	RaChr03-RaChr15	0.0884028	0.0977644		OG0010139	RaChr04G01620.1	RaChr05G03200.2	g17407.t1	RaChr04-RaChr05	0.113264	0.0561832		OG0006321	RaChr06G05270.3	RaChr07G04570.1	g42624.t1	RaChr06-RaChr07	0.121186	0.0496931		OG0005670	RaChr08G19460.1	RaChr09G15020.1	g48695.t1	RaChr08-RaChr09	0.0550248	0.0853285		OG0007116	RaChr10G28340.1	RaChr11G25370.1	g14477.t1	RaChr10-RaChr11	0.0710257	0.137358		OG0009217	RaChr12G26030.1
OG0008104	RaChr01G05230.1	RaChr02G04920.1	g38323.t1	RaChr01-RaChr02	0.0842122	0.0894049		OG0008762	RaChr03G05470.1	RaChr15G28240.2	g40868.t1	RaChr03-RaChr15	0.0441696	0.131089		OG0010140	RaChr04G04250.2	RaChr05G05900.1	g3830.t1	RaChr04-RaChr05	0.05725	0.0250452		OG0006322	RaChr06G22790.1	RaChr07G23680.1	g23528.t1	RaChr06-RaChr07	0.069047	0.114146		OG0005671	RaChr08G08160.1	RaChr09G05590.1	g32668.t1	RaChr08-RaChr09	0.0565376	0.0276647		OG0007117	RaChr10G12520.1	RaChr11G10370.1	g5210.t1	RaChr10-RaChr11	0.0780244	0.0792117		OG0009219	RaChr12G02540.1
OG0008105	RaChr01G14690.1	RaChr02G14650.1	g15121.t1	RaChr01-RaChr02	0.0552158	0.0692728		OG0008767	RaChr03G06230.2	RaChr15G27820.1	g24995.t1	RaChr03-RaChr15	0.0256112	0.0885012		OG0010142	RaChr04G19630.1	RaChr05G22850.1	g31420.t1	RaChr04-RaChr05	0.105129	0.0498352		OG0006324	RaChr06G12820.1	RaChr07G12670.1	g12289.t1	RaChr06-RaChr07	0.128538	0.113662		OG0005673	RaChr08G20410.1	RaChr09G16810.3	g48938.t1	RaChr08-RaChr09	0.0542034	0.142504		OG0007118	RaChr10G10060.1	RaChr11G08290.1	g2744.t1	RaChr10-RaChr11	0.0453359	0.0502983		OG0009220	RaChr12G25700.1
OG0008106	RaChr01G24490.1	RaChr02G23160.1	g2137.t1	RaChr01-RaChr02	0.0562311	0.0717789		OG0008871	RaChr03G05630.1	RaChr15G27930.1	g27445.t1	RaChr03-RaChr15	0.0307852	0.171016		OG0010143	RaChr04G11800.1	RaChr05G13510.1	g21230.t1	RaChr04-RaChr05	0.124855	0.0630101		OG0006325	RaChr06G17070.1	RaChr07G17500.1	g14019.t1	RaChr06-RaChr07	0.104517	0.0774769		OG0005675	RaChr08G11650.6	RaChr09G08710.1	g3384.t1	RaChr08-RaChr09	0.0596739	0.0765202		OG0007119	RaChr10G16230.1	RaChr11G13860.1	g8040.t1	RaChr10-RaChr11	0.0886485	0.113868		OG0009222	RaChr12G04580.1
OG0008108	RaChr01G18780.1	RaChr02G18060.1	g32321.t1	RaChr01-RaChr02	0.0218327	0.10666		OG0008886	RaChr03G05500.1	RaChr15G28270.1	g2912.t1	RaChr03-RaChr15	0.0405887	0.0794654		OG0010145	RaChr04G15650.2	RaChr05G17870.1	g19985.t1	RaChr04-RaChr05	0.090173	0.0685032		OG0006326	RaChr06G18450.1	RaChr07G18970.1	g29515.t1	RaChr06-RaChr07	0.118137	0.0653087		OG0005679	RaChr08G12080.4	RaChr09G09040.1	g26025.t1	RaChr08-RaChr09	0.0639797	0.0990549		OG0007120	RaChr10G29400.1	RaChr11G26350.1	g16290.t1	RaChr10-RaChr11	0.00838774	0.0431134		OG0009225	RaChr12G16320.1
OG0008109	RaChr01G29510.1	RaChr02G27930.1	g12670.t1	RaChr01-RaChr02	0.057143	0.0978208		OG0008908	RaChr03G06250.1	RaChr15G27790.1	g6999.t1	RaChr03-RaChr15	0.0170138	0.0902379		OG0010146	RaChr04G05020.1	RaChr05G06840.3	g48891.t1	RaChr04-RaChr05	0.0696172	0.0459193		OG0006327	RaChr06G21570.1	RaChr07G22480.1	g33332.t1	RaChr06-RaChr07	0.0548656	0.0339324		OG0005681	RaChr08G19640.1	RaChr09G15230.1	g18779.t1	RaChr08-RaChr09	0.0480257	0.0646141		OG0007121	RaChr10G10970.1	RaChr11G09140.1	g36924.t1	RaChr10-RaChr11	0.0688593	0.0911715		OG0009226	RaChr12G26560.1
OG0008110	RaChr01G11470.1	RaChr02G11550.2	g14874.t1	RaChr01-RaChr02	0.0908505	0.0870862		OG0008945	RaChr03G06310.1	RaChr15G27740.1	g11580.t1	RaChr03-RaChr15	0.0434577	0.103291		OG0010148	RaChr04G00900.1	RaChr05G02430.1	g6276.t1	RaChr04-RaChr05	0.0539572	0.074113		OG0006328	RaChr06G04890.1	RaChr07G04070.1	g11861.t1	RaChr06-RaChr07	0.0905204	0.0590287		OG0005682	RaChr08G17870.2	RaChr09G13580.4	g854.t1	RaChr08-RaChr09	0.0661793	0.0970083		OG0007122	RaChr10G17400.3	RaChr11G14980.1	g44135.t1	RaChr10-RaChr11	0.0286296	0.0798305		OG0009228	RaChr12G24300.1
OG0008111	RaChr01G23000.1	RaChr02G21850.5	g2562.t1	RaChr01-RaChr02	0.15607	0.15925		OG0008993	RaChr03G05530.1	RaChr15G28320.1	g39138.t1	RaChr03-RaChr15	0.0448197	0.0676284		OG0010150	RaChr04G06260.1	RaChr05G07580.1	g25334.t1	RaChr04-RaChr05	0.0598373	0.0294685		OG0006329	RaChr06G14350.1	RaChr07G14830.1	g37511.t1	RaChr06-RaChr07	0.116451	0.059667		OG0005683	RaChr08G00660.1	RaChr09G00240.1	g9361.t1	RaChr08-RaChr09	0.0461859	0.102039		OG0007124	RaChr10G31220.1	RaChr11G27920.1	g42879.t1	RaChr10-RaChr11	0.111561	0.084259		OG0009230	RaChr12G21650.1
OG0008112	RaChr01G22160.1	RaChr02G21270.1	g11498.t1	RaChr01-RaChr02	0.0179078	0.0364841		OG0009100	RaChr03G05950.1	RaChr15G27490.1	g41042.t1	RaChr03-RaChr15	0.0947468	0.0767324		OG0010151	RaChr04G23840.1	RaChr05G26840.1	g50332.t1	RaChr04-RaChr05	0.186463	0.0465999		OG0006330	RaChr06G10370.1	RaChr07G10140.1	g30035.t1	RaChr06-RaChr07	0.0489663	0.0889631		OG0005684	RaChr08G12280.1	RaChr09G09230.1	g32104.t1	RaChr08-RaChr09	0.0477701	0.0392527		OG0007126	RaChr10G28000.1	RaChr11G25080.1	g41338.t1	RaChr10-RaChr11	0.0430873	0.0754872		OG0009231	RaChr12G03120.1
OG0008113	RaChr01G04920.1	RaChr02G04690.1	g6050.t1	RaChr01-RaChr02	0.0779182	0.0926116		OG0009133	RaChr03G05800.1	RaChr15G27550.1	g11634.t1	RaChr03-RaChr15	0.107767	0.371034		OG0010152	RaChr04G10710.1	RaChr05G12580.1	g8766.t1	RaChr04-RaChr05	0.158385	0.0642452		OG0006331	RaChr06G17950.1	RaChr07G18400.1	g8838.t1	RaChr06-RaChr07	0.0773938	0.115725		OG0005685	RaChr08G04660.11	RaChr09G02670.1	g38413.t1	RaChr08-RaChr09	0.099362	0.0841432		OG0007128	RaChr10G15400.1	RaChr11G12990.1	g12647.t1	RaChr10-RaChr11	0.0416158	0.13204		OG0009232	RaChr12G22520.1
OG0008114	RaChr01G00600.1	RaChr02G00310.3	g40521.t1	RaChr01-RaChr02	0.0306034	0.0429956		OG0009154	RaChr03G06560.1	RaChr15G27970.1	g23872.t1	RaChr03-RaChr15	0.0612516	0.0675942		OG0010154	RaChr04G13080.1	RaChr05G14770.1	g10951.t1	RaChr04-RaChr05	0.161639	0.0728717		OG0006332	RaChr06G17630.1	RaChr07G18040.1	g21143.t1	RaChr06-RaChr07	0.0276779	0.0277042		OG0005688	RaChr08G11620.1	RaChr09G08680.1	g3387.t1	RaChr08-RaChr09	0.0931915	0.158686		OG0007129	RaChr10G27460.1	RaChr11G24520.1	g33670.t1	RaChr10-RaChr11	0.0540831	0.0870193		OG0009233	RaChr12G18310.3
OG0008115	RaChr01G24800.1	RaChr02G23470.1	g24954.t1	RaChr01-RaChr02	0.074712	0.122136		OG0009195	RaChr03G06660.1	RaChr15G28380.1	g38860.t1	RaChr03-RaChr15	0.0328166	0.06218		OG0010159	RaChr04G14760.1	RaChr05G16860.1	g3563.t1	RaChr04-RaChr05	0.10697	0.0378638		OG0006333	RaChr06G24710.2	RaChr07G25470.4	g10612.t1	RaChr06-RaChr07	0.0510908	0.0796823		OG0005689	RaChr08G05560.1	RaChr09G03340.1	g24761.t1	RaChr08-RaChr09	0.0849352	0.100598		OG0007130	RaChr10G19590.1	RaChr11G16680.1	g34706.t1	RaChr10-RaChr11	0.12456	0.0754308		OG0009234	RaChr12G10740.1
OG0008117	RaChr01G22800.1	RaChr02G21650.1	g33941.t1	RaChr01-RaChr02	0.0493542	0.0859835		OG0010993	RaChr03G12410.1	RaChr15G16690.2	g9050.t1	RaChr03-RaChr15	0.187166	0.214695		OG0010160	RaChr04G01250.1	RaChr05G02810.1	g44005.t1	RaChr04-RaChr05	0.0556515	0.0531312		OG0006335	RaChr06G13140.1	RaChr07G13030.1	g28481.t1	RaChr06-RaChr07	0.132671	0.119398		OG0005690	RaChr08G19440.1	RaChr09G14990.1	g23414.t1	RaChr08-RaChr09	0.0501426	0.0622904		OG0007131	RaChr10G12000.1	RaChr11G09990.1	g49560.t1	RaChr10-RaChr11	0.203032	0.0945459		OG0009235	RaChr12G20000.1
OG0008118	RaChr01G21420.1	RaChr02G20640.1	g22651.t1	RaChr01-RaChr02	0.0356054	0.034969		OG0010994	RaChr03G18750.2	RaChr15G09510.1	g14060.t1	RaChr03-RaChr15	0.0170363	0.089175		OG0010161	RaChr04G18350.1	RaChr05G20940.1	g23799.t1	RaChr04-RaChr05	0.151625	0.0315141		OG0006336	RaChr06G10730.1	RaChr07G10480.1	g4629.t1	RaChr06-RaChr07	0.126245	0.106348		OG0005693	RaChr08G09500.1	RaChr09G06970.1	g8589.t1	RaChr08-RaChr09	0.0501856	0.121866		OG0007134	RaChr10G15320.1	RaChr11G12890.1	g47207.t1	RaChr10-RaChr11	0.0808482	0.0708594		OG0009237	RaChr12G16640.1
OG0008119	RaChr01G01830.2	RaChr02G01730.1	g28375.t1	RaChr01-RaChr02	0.0170602	0.0521428		OG0010995	RaChr03G01800.1	RaChr15G24240.2	g35148.t1	RaChr03-RaChr15	0.122169	0.17289		OG0010162	RaChr04G07920.1	RaChr05G09430.1	g9311.t1	RaChr04-RaChr05	0.0870466	0.0252241		OG0006337	RaChr06G08190.1	RaChr07G07790.1	g839.t1	RaChr06-RaChr07	0.0547287	0.0881697		OG0005696	RaChr08G11760.1	RaChr09G08800.1	g46788.t1	RaChr08-RaChr09	0.099681	0.131219		OG0007136	RaChr10G29870.1	RaChr11G26810.1	g30677.t1	RaChr10-RaChr11	0.0682869	0.0645461		OG0009241	RaChr12G14440.1
OG0008120	RaChr01G28620.1	RaChr02G27260.1	g3488.t1	RaChr01-RaChr02	0.0214636	0.0433355		OG0010996	RaChr03G16350.1	RaChr15G19860.1	g587.t1	RaChr03-RaChr15	0.0678602	0.100294		OG0010163	RaChr04G17520.1	RaChr05G20030.1	g44747.t1	RaChr04-RaChr05	0.170006	0.0687699		OG0006338	RaChr06G17900.1	RaChr07G18350.1	g10008.t1	RaChr06-RaChr07	0.0529886	0.0141163		OG0005697	RaChr08G07770.1	RaChr09G05240.1	g50815.t1	RaChr08-RaChr09	0.0584185	0.0757273		OG0007138	RaChr10G19220.1	RaChr11G16350.1	g40744.t1	RaChr10-RaChr11	0.0498074	0.133092		OG0009242	RaChr12G02570.1
OG0008121	RaChr01G13990.1	RaChr02G13980.3	g9859.t1	RaChr01-RaChr02	0.0362176	0.0508261		OG0010997	RaChr03G20330.1	RaChr15G11290.2	g23486.t1	RaChr03-RaChr15	0.0380535	0.0723762		OG0010165	RaChr04G25130.1	RaChr05G28540.1	g44326.t1	RaChr04-RaChr05	0.074881	0.0438219		OG0006339	RaChr06G22280.1	RaChr07G23200.1	g40449.t1	RaChr06-RaChr07	0.0319689	0.0387553		OG0005700	RaChr08G13530.1	RaChr09G10210.1	g52416.t1	RaChr08-RaChr09	0.00527228	0.0813994		OG0007139	RaChr10G16280.1	RaChr11G13920.1	g9339.t1	RaChr10-RaChr11	0.0834079	0.0836716		OG0009243	RaChr12G16290.1
OG0008122	RaChr01G28100.1	RaChr02G26720.1	g12711.t1	RaChr01-RaChr02	0.0517576	0.15185		OG0010998	RaChr03G04620.1	RaChr15G26970.1	g36180.t1	RaChr03-RaChr15	0.0373066	0.113597		OG0010166	RaChr04G00070.1	RaChr05G01930.1	g13721.t1	RaChr04-RaChr05	0.119731	0.0490844		OG0006340	RaChr06G21950.1	RaChr07G22800.1	g25715.t1	RaChr06-RaChr07	0.103323	0.0597943		OG0005701	RaChr08G13320.1	RaChr09G10020.1	g35254.t1	RaChr08-RaChr09	0.0455286	0.121001		OG0007141	RaChr10G10320.1	RaChr11G08520.1	g15984.t1	RaChr10-RaChr11	0.0854286	0.102709		OG0009244	RaChr12G25130.1
OG0008123	RaChr01G31250.1	RaChr02G29970.1	g20723.t1	RaChr01-RaChr02	0.0553232	0.065465		OG0011002	RaChr03G16920.1	RaChr15G19290.1	g18934.t1	RaChr03-RaChr15	0.0528012	0.118278		OG0010167	RaChr04G09930.1	RaChr05G11520.1	g32194.t1	RaChr04-RaChr05	0.133355	0.0494065		OG0006342	RaChr06G23540.1	RaChr07G24400.1	g12011.t1	RaChr06-RaChr07	0.0855322	0.060093		OG0005702	RaChr08G18340.3	RaChr09G14110.1	g27902.t1	RaChr08-RaChr09	0.0357474	0.0529954		OG0007143	RaChr10G18840.1	RaChr11G16030.4	g24171.t1	RaChr10-RaChr11	0.0127946	0.119813		OG0009245	RaChr12G08410.1
OG0008124	RaChr01G27970.1	RaChr02G26560.1	g23557.t1	RaChr01-RaChr02	0.0544812	0.076314		OG0011003	RaChr03G20580.2	RaChr15G11610.1	g26781.t1	RaChr03-RaChr15	0.0556246	0.0595102		OG0010168	RaChr04G13180.1	RaChr05G14860.1	g3630.t1	RaChr04-RaChr05	0.124732	0.133126		OG0006345	RaChr06G18490.1	RaChr07G19010.1	g445.t1	RaChr06-RaChr07	0.133647	0.086193		OG0005703	RaChr08G16070.1	RaChr09G12210.1	g43021.t1	RaChr08-RaChr09	0.0522167	0.0800548		OG0007144	RaChr10G29340.1	RaChr11G26280.1	g2502.t1	RaChr10-RaChr11	0.032987	0.114502		OG0009246	RaChr12G14250.1
OG0008125	RaChr01G20780.1	RaChr02G20030.1	g7066.t1	RaChr01-RaChr02	0.0328217	0.0517178		OG0011004	RaChr03G10430.1	RaChr15G13990.1	g41655.t1	RaChr03-RaChr15	0.125472	0.102983		OG0010169	RaChr04G06560.1	RaChr05G07910.1	g19394.t1	RaChr04-RaChr05	0.0986484	0.0858094		OG0006346	RaChr06G20350.1	RaChr07G21100.1	g36553.t1	RaChr06-RaChr07	0.0860169	0.0468182		OG0005705	RaChr08G11530.1	RaChr09G08560.1	g37285.t1	RaChr08-RaChr09	0.0526872	0.0530546		OG0007147	RaChr10G22730.1	RaChr11G19600.1	g17854.t1	RaChr10-RaChr11	0.0441964	0.0518805		OG0009250	RaChr12G13800.1
OG0008129	RaChr01G32950.1	RaChr02G31100.1	g36394.t1	RaChr01-RaChr02	0.0817962	0.112625		OG0011005	RaChr03G02240.1	RaChr15G24810.1	g2573.t1	RaChr03-RaChr15	0.0745741	0.118555		OG0010170	RaChr04G09060.1	RaChr05G10590.1	g4205.t1	RaChr04-RaChr05	0.0746294	0.0644797		OG0006347	RaChr06G12970.1	RaChr07G12810.1	g498.t1	RaChr06-RaChr07	0.131328	0.0788905		OG0005706	RaChr08G01660.1	RaChr09G00790.1	g36267.t1	RaChr08-RaChr09	0.091977	0.110389		OG0007150	RaChr10G28540.2	RaChr11G25410.8	g44520.t1	RaChr10-RaChr11	0.0787567	0.0815839		OG0009253	RaChr12G12220.1
OG0008134	RaChr01G06200.1	RaChr02G05840.1	g11382.t1	RaChr01-RaChr02	0.0195512	0.0767378		OG0011006	RaChr03G01110.1	RaChr15G23480.1	g28489.t1	RaChr03-RaChr15	0.0900387	0.10311		OG0010172	RaChr04G24860.2	RaChr05G28310.2	g17350.t1	RaChr04-RaChr05	0.0407397	0.0234903		OG0006348	RaChr06G09530.1	RaChr07G09490.1	g1401.t1	RaChr06-RaChr07	0.0640719	0.0523663		OG0005707	RaChr08G13800.1	RaChr09G10470.1	g9317.t1	RaChr08-RaChr09	0.0320443	0.0531745		OG0007151	RaChr10G14480.2	RaChr11G12070.1	g47766.t1	RaChr10-RaChr11	0.190709	0.182573		OG0009254	RaChr12G28270.1
OG0008135	RaChr01G32500.1	RaChr02G30660.1	g559.t1	RaChr01-RaChr02	0.107636	0.145182		OG0011007	RaChr03G02480.1	RaChr15G25100.1	g16067.t1	RaChr03-RaChr15	0.121253	0.119711		OG0010174	RaChr04G11370.1	RaChr05G13070.1	g48009.t1	RaChr04-RaChr05	0.134385	0.0664416		OG0006350	RaChr06G16680.1	RaChr07G17110.1	g33412.t1	RaChr06-RaChr07	0.168249	0.0802511		OG0005708	RaChr08G08000.1	RaChr09G05450.1	g15497.t1	RaChr08-RaChr09	0.0403158	0.0940661		OG0007153	RaChr10G10030.1	RaChr11G08250.1	g4348.t1	RaChr10-RaChr11	0.0669331	0.11384		OG0009255	RaChr12G22740.1
OG0008136	RaChr01G16300.1	RaChr02G15770.1	g32520.t1	RaChr01-RaChr02	0.085941	0.0980729		OG0011008	RaChr03G12650.1	RaChr15G16930.1	g48689.t1	RaChr03-RaChr15	0.043808	0.132344		OG0010175	RaChr04G18360.1	RaChr05G20950.1	g5389.t1	RaChr04-RaChr05	0.114713	0.0550425		OG0006351	RaChr06G16020.1	RaChr07G16470.1	g32355.t1	RaChr06-RaChr07	0.103802	0.163291		OG0005710	RaChr08G19420.1	RaChr09G14970.1	g23416.t1	RaChr08-RaChr09	0.053521	0.0505723		OG0007155	RaChr10G30790.1	RaChr11G27770.1	g5469.t1	RaChr10-RaChr11	0.0240113	0.100688		OG0009256	RaChr12G08270.1
OG0008137	RaChr01G11350.1	RaChr02G11420.1	g17545.t1	RaChr01-RaChr02	0.0626042	0.0689542		OG0011009	RaChr03G19680.1	RaChr15G10550.1	g37271.t1	RaChr03-RaChr15	0.0451389	0.100796		OG0010176	RaChr04G12080.1	RaChr05G13770.1	g41474.t1	RaChr04-RaChr05	0.140896	0.0743166		OG0006352	RaChr06G15870.1	RaChr07G16300.1	g53012.t1	RaChr06-RaChr07	0.0628809	0.0438348		OG0005712	RaChr08G05650.1	RaChr09G03450.1	g29007.t1	RaChr08-RaChr09	0.118164	0.13975		OG0007156	RaChr10G11800.1	RaChr11G09760.1	g27487.t1	RaChr10-RaChr11	0.0286253	0.0838552		OG0009257	RaChr12G25680.1
OG0008138	RaChr01G23010.1	RaChr02G21870.3	g35360.t1	RaChr01-RaChr02	0.045176	0.116842		OG0011010	RaChr03G16930.1	RaChr15G19270.1	g18936.t1	RaChr03-RaChr15	0.0762648	0.0854825		OG0010178	RaChr04G14650.1	RaChr05G16650.1	g1348.t1	RaChr04-RaChr05	0.0417059	0.084744		OG0006355	RaChr06G04730.1	RaChr07G03800.1	g10620.t1	RaChr06-RaChr07	0.0936371	0.0910179		OG0005713	RaChr08G18710.1	RaChr09G14420.1	g51878.t1	RaChr08-RaChr09	0.0405534	0.0895517		OG0007158	RaChr10G16150.2	RaChr11G13770.4	g14981.t1	RaChr10-RaChr11	0.0805843	0.13189		OG0009259	RaChr12G19890.1
OG0008140	RaChr01G27340.1	RaChr02G26170.1	g21316.t1	RaChr01-RaChr02	0.0802623	0.0595233		OG0011011	RaChr03G04880.1	RaChr15G26650.1	g32437.t1	RaChr03-RaChr15	0.0286584	0.0681665		OG0010179	RaChr04G01290.1	RaChr05G02840.1	g23923.t1	RaChr04-RaChr05	0.065593	0.0271122		OG0006356	RaChr06G11980.1	RaChr07G11730.1	g27150.t1	RaChr06-RaChr07	0.117229	0.0892649		OG0005714	RaChr08G08340.1	RaChr09G05730.1	g41539.t1	RaChr08-RaChr09	0.0692825	0.0892005		OG0007160	RaChr10G21200.1	RaChr11G17990.1	g26454.t1	RaChr10-RaChr11	0	0.133935		OG0009260	RaChr12G04250.1
OG0008141	RaChr01G06390.1	RaChr02G06040.1	g644.t1	RaChr01-RaChr02	0.135161	0.0965924		OG0011012	RaChr03G03290.1	RaChr15G25800.1	g7886.t1	RaChr03-RaChr15	0.0245035	0.0793891		OG0010180	RaChr04G24780.1	RaChr05G28190.1	g13863.t1	RaChr04-RaChr05	0.0683545	0.0560514		OG0006357	RaChr06G14600.1	RaChr07G15090.1	g48068.t1	RaChr06-RaChr07	0.13832	0.0994397		OG0005716	RaChr08G13410.1	RaChr09G10100.1	g10735.t1	RaChr08-RaChr09	0.0886233	0.0753268		OG0007162	RaChr10G11150.1	RaChr11G09260.1	g9939.t1	RaChr10-RaChr11	0.116173	0.16571		OG0009261	RaChr12G22020.1
OG0008142	RaChr01G07430.1	RaChr02G07130.1	g10460.t1	RaChr01-RaChr02	0.06013	0.0604721		OG0011013	RaChr03G10500.1	RaChr15G14070.1	g7208.t1	RaChr03-RaChr15	0.0428748	0.132156		OG0010181	RaChr04G19320.1	RaChr05G22430.1	g12249.t1	RaChr04-RaChr05	0.118609	0.163971		OG0006359	RaChr06G15700.1	RaChr07G16140.1	g48949.t1	RaChr06-RaChr07	0.229654	0.0729106		OG0005718	RaChr08G09320.2	RaChr09G06900.1	g13692.t1	RaChr08-RaChr09	0.201346	0.228442		OG0007163	RaChr10G15150.1	RaChr11G12710.1	g22941.t1	RaChr10-RaChr11	0.0885976	0.150841		OG0009263	RaChr12G24270.1
OG0008143	RaChr01G34480.1	RaChr02G32420.1	g3484.t1	RaChr01-RaChr02	0.0801564	0.0841412		OG0011015	RaChr03G08870.1	RaChr15G07480.1	g16530.t1	RaChr03-RaChr15	0.0610346	0.122421		OG0010183	RaChr04G02350.1	RaChr05G04010.1	g27255.t1	RaChr04-RaChr05	0.0768709	0.0290531		OG0006360	RaChr06G05540.2	RaChr07G04930.3	g46378.t1	RaChr06-RaChr07	0.168469	0.180274		OG0005719	RaChr08G10490.1	RaChr09G07700.1	g19549.t1	RaChr08-RaChr09	0.021064	0.0429239		OG0007164	RaChr10G13590.1	RaChr11G11230.1	g4453.t1	RaChr10-RaChr11	0.0741541	0.068921		OG0009265	RaChr12G25150.1
OG0008144	RaChr01G16740.1	RaChr02G16190.1	g32235.t1	RaChr01-RaChr02	0.0491968	0.104662		OG0011016	RaChr03G21520.1	RaChr15G12670.1	g23864.t1	RaChr03-RaChr15	0.0647363	0.113503		OG0010184	RaChr04G17270.1	RaChr05G19770.1	g4773.t1	RaChr04-RaChr05	0.132121	0.0506843		OG0006361	RaChr06G05110.1	RaChr07G04410.1	g32797.t1	RaChr06-RaChr07	0.102527	0.0325831		OG0005720	RaChr08G19120.2	RaChr09G14710.1	g2962.t1	RaChr08-RaChr09	0.0103801	0.113194		OG0007165	RaChr10G16760.1	RaChr11G14370.1	g41593.t1	RaChr10-RaChr11	0.0551218	0.0880944		OG0009266	RaChr12G18530.1
OG0008145	RaChr01G25170.1	RaChr02G23910.1	g23215.t1	RaChr01-RaChr02	0.0536717	0.114147		OG0011017	RaChr03G02380.1	RaChr15G24960.1	g37682.t1	RaChr03-RaChr15	0.0142016	0.126267		OG0010185	RaChr04G03640.1	RaChr05G05400.3	g21362.t1	RaChr04-RaChr05	0.0746038	0.0335548		OG0006362	RaChr06G17650.1	RaChr07G18060.1	g22418.t1	RaChr06-RaChr07	0.314592	0.293663		OG0005721	RaChr08G08910.1	RaChr09G06380.1	g19206.t1	RaChr08-RaChr09	0.0798634	0.0582061		OG0007167	RaChr10G30510.1	RaChr11G27460.1	g33645.t1	RaChr10-RaChr11	0.0166563	0.0685024		OG0009267	RaChr12G08110.1
OG0008148	RaChr01G08600.2	RaChr02G08440.2	g24864.t1	RaChr01-RaChr02	0.0331351	0.0943374		OG0011018	RaChr03G02620.1	RaChr15G25240.2	g25377.t1	RaChr03-RaChr15	0.0651358	0.0907682		OG0010186	RaChr04G04850.1	RaChr05G06410.1	g15490.t1	RaChr04-RaChr05	0.110456	0.0528127		OG0006366	RaChr06G15170.1	RaChr07G15610.1	g7071.t1	RaChr06-RaChr07	0.0482037	0.0656455		OG0005725	RaChr08G08190.1	RaChr09G05620.1	g36782.t1	RaChr08-RaChr09	0.166372	0.162619		OG0007169	RaChr10G28850.3	RaChr11G25820.1	g13382.t1	RaChr10-RaChr11	0.030308	0.104557		OG0009268	RaChr12G16620.1
OG0008149	RaChr01G20320.1	RaChr02G19560.1	g3655.t1	RaChr01-RaChr02	0.0227719	0.0313085		OG0011019	RaChr03G18570.2	RaChr15G09320.2	g5315.t1	RaChr03-RaChr15	0.0470262	0.146289		OG0010187	RaChr04G19830.1	RaChr05G23110.1	g23342.t1	RaChr04-RaChr05	0.0755008	0.108651		OG0006367	RaChr06G19790.2	RaChr07G20490.2	g5065.t1	RaChr06-RaChr07	0.115419	0.0546042		OG0005727	RaChr08G14600.1	RaChr09G11010.1	g21878.t1	RaChr08-RaChr09	0.0284372	0.0283726		OG0007170	RaChr10G15200.8	RaChr11G12760.1	g11868.t1	RaChr10-RaChr11	0.0550894	0.0452829		OG0009269	RaChr12G20730.1
OG0008150	RaChr01G01150.1	RaChr02G00950.1	g12367.t1	RaChr01-RaChr02	0.045334	0.0425963		OG0011020	RaChr03G11290.1	RaChr15G15540.1	g15698.t1	RaChr03-RaChr15	0	0.0426885		OG0010189	RaChr04G16370.1	RaChr05G18720.1	g4868.t1	RaChr04-RaChr05	0.0700397	0.114061		OG0006368	RaChr06G10500.1	RaChr07G10240.1	g22497.t1	RaChr06-RaChr07	0.13029	0.0575986		OG0005729	RaChr08G18580.3	RaChr09G14330.1	g21498.t1	RaChr08-RaChr09	0.0874589	0.102553		OG0007171	RaChr10G25920.1	RaChr11G23040.1	g29749.t1	RaChr10-RaChr11	0.0641187	0.0991732		OG0009270	RaChr12G22720.1
OG0008153	RaChr01G00560.1	RaChr02G00260.1	g17101.t1	RaChr01-RaChr02	0.0927759	0.0991689		OG0011022	RaChr03G17920.1	RaChr15G08680.1	g27584.t1	RaChr03-RaChr15	0.0722037	0.089932		OG0010190	RaChr04G17380.1	RaChr05G19900.1	g19320.t1	RaChr04-RaChr05	0.0987495	0.0685842		OG0006370	RaChr06G22670.1	RaChr07G23540.1	g1012.t1	RaChr06-RaChr07	0.110669	0.0206885		OG0005730	RaChr08G10770.1	RaChr09G07930.2	g8398.t1	RaChr08-RaChr09	0.0259112	0.0947849		OG0007173	RaChr10G24270.1	RaChr11G21140.1	g8815.t1	RaChr10-RaChr11	0.066572	0.0519427		OG0009272	RaChr12G10080.1
OG0008155	RaChr01G24660.1	RaChr02G23270.1	g8241.t1	RaChr01-RaChr02	0.103278	0.145641		OG0011023	RaChr03G14290.1	RaChr15G18780.1	g28239.t1	RaChr03-RaChr15	0.0241117	0.238423		OG0010191	RaChr04G01030.1	RaChr05G02550.1	g35229.t1	RaChr04-RaChr05	0.0727129	0.104923		OG0006373	RaChr06G21580.1	RaChr07G22470.1	g36588.t1	RaChr06-RaChr07	0.169148	0.0655875		OG0005731	RaChr08G15630.2	RaChr09G11800.1	g19937.t1	RaChr08-RaChr09	0.124307	0.0652246		OG0007174	RaChr10G23390.1	RaChr11G20160.1	g11849.t1	RaChr10-RaChr11	0.0964477	0.0826988		OG0009273	RaChr12G15920.2
OG0008156	RaChr01G02920.1	RaChr02G02750.1	g27908.t1	RaChr01-RaChr02	0.111091	0.184962		OG0011024	RaChr03G08340.1	RaChr15G07140.1	g31476.t1	RaChr03-RaChr15	0.108603	0.160075		OG0010192	RaChr04G10490.1	RaChr05G12180.1	g12403.t1	RaChr04-RaChr05	0.114173	0.119066		OG0006374	RaChr06G09670.1	RaChr07G09630.1	g35539.t1	RaChr06-RaChr07	0.0925589	0.0589143		OG0005732	RaChr08G14340.1	RaChr09G10780.1	g850.t1	RaChr08-RaChr09	0.0558969	0.095797		OG0007177	RaChr10G15230.1	RaChr11G12780.1	g11866.t1	RaChr10-RaChr11	0.0869488	0.0340643		OG0009274	RaChr12G22280.1
OG0008157	RaChr01G19640.1	RaChr02G18890.1	g50755.t1	RaChr01-RaChr02	0.0661387	0.106905		OG0011025	RaChr03G01320.1	RaChr15G23650.3	g16427.t1	RaChr03-RaChr15	0.033342	0.0888908		OG0010193	RaChr04G12230.1	RaChr05G13940.1	g24097.t1	RaChr04-RaChr05	0.0594857	0.0193745		OG0006375	RaChr06G18060.1	RaChr07G18530.1	g12552.t1	RaChr06-RaChr07	0.130938	0.0377512		OG0005735	RaChr08G15640.3	RaChr09G11810.1	g19938.t1	RaChr08-RaChr09	0.022893	0.0461487		OG0007178	RaChr10G23750.1	RaChr11G20550.1	g4828.t1	RaChr10-RaChr11	0.0824069	0.101661		OG0009275	RaChr12G10480.1
OG0008160	RaChr01G29890.1	RaChr02G28380.1	g41730.t1	RaChr01-RaChr02	0.0267372	0.159266		OG0011026	RaChr03G11610.1	RaChr15G15880.1	g46171.t1	RaChr03-RaChr15	0.0269721	0.10694		OG0010194	RaChr04G08160.1	RaChr05G09710.1	g13880.t1	RaChr04-RaChr05	0.0659461	0.0344201		OG0006376	RaChr06G16980.1	RaChr07G17430.3	g5222.t1	RaChr06-RaChr07	0.0704184	0.0372337		OG0005736	RaChr08G13660.4	RaChr09G10330.1	g33694.t1	RaChr08-RaChr09	0.0582544	0.169789		OG0007179	RaChr10G15310.1	RaChr11G12870.1	g51069.t1	RaChr10-RaChr11	0.0838836	0.131194		OG0009277	RaChr12G25500.1
OG0008162	RaChr01G06300.1	RaChr02G05950.1	g35620.t1	RaChr01-RaChr02	0.0293716	0.0778449		OG0011027	RaChr03G14170.1	RaChr15G18650.1	g12140.t1	RaChr03-RaChr15	0.0621819	0.0627944		OG0010196	RaChr04G15830.1	RaChr05G18060.1	g4212.t1	RaChr04-RaChr05	0.0675241	0.0324557		OG0006377	RaChr06G05420.1	RaChr07G04790.1	g15185.t1	RaChr06-RaChr07	0.103225	0.108586		OG0005737	RaChr08G12620.1	RaChr09G09520.1	g40810.t1	RaChr08-RaChr09	0.0706321	0.0672785		OG0007180	RaChr10G18030.3	RaChr11G15470.1	g32446.t1	RaChr10-RaChr11	0.0412456	0.0725461		OG0009279	RaChr12G02000.1
OG0008163	RaChr01G20950.1	RaChr02G20190.1	g5616.t1	RaChr01-RaChr02	0.0917975	0.0857371		OG0011028	RaChr03G09710.1	RaChr15G13170.2	g19854.t1	RaChr03-RaChr15	0.0528369	0.203439		OG0010197	RaChr04G10380.1	RaChr05G12060.1	g17815.t1	RaChr04-RaChr05	0.057967	0.023778		OG0006378	RaChr06G12420.1	RaChr07G12250.1	g11951.t1	RaChr06-RaChr07	0.101787	0.0872207		OG0005739	RaChr08G19910.8	RaChr09G16370.1	g13769.t1	RaChr08-RaChr09	0.0176134	0.0779195		OG0007181	RaChr10G22530.1	RaChr11G19370.1	g22287.t1	RaChr10-RaChr11	0.0379635	0.0755085		OG0009280	RaChr12G15850.1
OG0008164	RaChr01G05600.1	RaChr02G05280.1	g29671.t1	RaChr01-RaChr02	0.0477572	0.0687985		OG0011029	RaChr03G14190.3	RaChr15G18670.1	g12142.t1	RaChr03-RaChr15	0.0497694	0.054016		OG0010199	RaChr04G10450.1	RaChr05G12130.1	g19996.t1	RaChr04-RaChr05	0.0612655	0.0467051		OG0006379	RaChr06G14050.1	RaChr07G14580.1	g20859.t1	RaChr06-RaChr07	0.0686236	0.0634288		OG0005740	RaChr08G10970.1	RaChr09G08120.1	g39922.t1	RaChr08-RaChr09	0.0146372	0.164887		OG0007182	RaChr10G17920.1	RaChr11G15380.1	g39918.t1	RaChr10-RaChr11	0.0156933	0.0889545		OG0009281	RaChr12G27430.1
OG0008166	RaChr01G08400.1	RaChr02G08240.1	g16999.t1	RaChr01-RaChr02	0.0314578	0.116112		OG0011030	RaChr03G13090.1	RaChr15G17490.2	g26476.t1	RaChr03-RaChr15	0.0933343	0.159266		OG0010200	RaChr04G06510.1	RaChr05G07860.1	g12376.t1	RaChr04-RaChr05	0.118383	0.0889288		OG0006380	RaChr06G21680.1	RaChr07G22390.1	g21979.t1	RaChr06-RaChr07	0.0627021	0.0716086		OG0005743	RaChr08G17100.1	RaChr09G12880.1	g12341.t1	RaChr08-RaChr09	0.0368159	0.0502252		OG0007183	RaChr10G17520.1	RaChr11G15050.2	g10904.t1	RaChr10-RaChr11	0.0253893	0.0664065		OG0009283	RaChr12G12740.19
OG0008167	RaChr01G35300.1	RaChr02G33330.1	g3661.t1	RaChr01-RaChr02	0.0389318	0.0626795		OG0011031	RaChr03G18940.1	RaChr15G09720.1	g104.t1	RaChr03-RaChr15	0.0524659	0.171698		OG0010201	RaChr04G02180.1	RaChr05G03820.1	g37424.t1	RaChr04-RaChr05	0.0251844	0.0470997		OG0006381	RaChr06G08960.1	RaChr07G08630.2	g44756.t1	RaChr06-RaChr07	0.129458	0.0896294		OG0005744	RaChr08G17540.1	RaChr09G13280.2	g32525.t1	RaChr08-RaChr09	0.0131649	0.0961567		OG0007185	RaChr10G21030.1	RaChr11G17820.1	g7235.t1	RaChr10-RaChr11	0.0844011	0.146682		OG0009284	RaChr12G23650.1
OG0008168	RaChr01G07800.1	RaChr02G07490.1	g23443.t1	RaChr01-RaChr02	0.0612671	0.0896681		OG0011032	RaChr03G18560.1	RaChr15G09290.1	g5319.t1	RaChr03-RaChr15	0.0514481	0.0789747		OG0010202	RaChr04G12650.1	RaChr05G14360.1	g3092.t1	RaChr04-RaChr05	0.0936267	0.0260083		OG0006382	RaChr06G05660.1	RaChr07G04990.1	g11754.t1	RaChr06-RaChr07	0.0643502	0.0468191		OG0005745	RaChr08G08170.1	RaChr09G05600.1	g28472.t1	RaChr08-RaChr09	0.0511916	0.116296		OG0007188	RaChr10G15370.1	RaChr11G12960.1	g14397.t1	RaChr10-RaChr11	0.0582633	0.0867088		OG0009285	RaChr12G26940.1
OG0008169	RaChr01G23610.1	RaChr02G22410.1	g16052.t1	RaChr01-RaChr02	0.081177	0.138329		OG0011035	RaChr03G04570.1	RaChr15G26890.1	g39269.t1	RaChr03-RaChr15	0.0907336	0.108599		OG0010203	RaChr04G10080.1	RaChr05G11710.1	g7764.t1	RaChr04-RaChr05	0.101492	0.0776097		OG0006383	RaChr06G04710.2	RaChr07G03770.1	g7794.t1	RaChr06-RaChr07	0.14408	0.0433823		OG0005747	RaChr08G14990.1	RaChr09G11320.1	g32582.t1	RaChr08-RaChr09	0.069311	0.0982636		OG0007189	RaChr10G21360.1	RaChr11G18180.1	g54283.t1	RaChr10-RaChr11	0.0771523	0.0858478		OG0009286	RaChr12G04820.1
OG0008170	RaChr01G13970.1	RaChr02G13960.1	g9861.t1	RaChr01-RaChr02	0.0441593	0.080341		OG0011037	RaChr03G12980.1	RaChr15G17390.1	g26533.t1	RaChr03-RaChr15	0.0356606	0.154844		OG0010204	RaChr04G01100.1	RaChr05G02640.1	g7472.t1	RaChr04-RaChr05	0.0719368	0.0687609		OG0006384	RaChr06G05560.1	RaChr07G04960.1	g38677.t1	RaChr06-RaChr07	0.111998	0.086247		OG0005752	RaChr08G11770.1	RaChr09G08810.1	g30125.t1	RaChr08-RaChr09	0.0851689	0.124313		OG0007190	RaChr10G15170.1	RaChr11G12730.1	g22939.t1	RaChr10-RaChr11	0.126493	0.120811		OG0009288	RaChr12G11810.1
OG0008171	RaChr01G19750.1	RaChr02G19020.1	g24489.t1	RaChr01-RaChr02	0.06938	0.14732		OG0011038	RaChr03G19630.1	RaChr15G10460.1	g8356.t1	RaChr03-RaChr15	0.0550852	0.138306		OG0010205	RaChr04G05890.2	RaChr05G07170.1	g25463.t1	RaChr04-RaChr05	0.0904613	0.0566994		OG0006385	RaChr06G16080.1	RaChr07G16520.1	g6097.t1	RaChr06-RaChr07	0.0962291	0.0399368		OG0005754	RaChr08G14930.1	RaChr09G11270.1	g25110.t1	RaChr08-RaChr09	0.0503468	0.325694		OG0007192	RaChr10G23640.1	RaChr11G20460.1	g8807.t1	RaChr10-RaChr11	0.00848015	0.121156		OG0009289	RaChr12G26890.1
OG0008172	RaChr01G21970.1	RaChr02G21430.1	g17695.t1	RaChr01-RaChr02	0.0345652	0.190209		OG0011039	RaChr03G18860.1	RaChr15G09640.1	g36289.t1	RaChr03-RaChr15	0.0574135	0.0681515		OG0010206	RaChr04G06020.1	RaChr05G07300.1	g28058.t1	RaChr04-RaChr05	0.0517249	0.0313157		OG0006387	RaChr06G05140.1	RaChr07G04430.1	g32465.t1	RaChr06-RaChr07	0.128245	0.0171416		OG0005755	RaChr08G20420.1	RaChr09G16830.1	g20973.t1	RaChr08-RaChr09	0.0813098	0.0810634		OG0007193	RaChr10G15640.1	RaChr11G13180.1	g23054.t1	RaChr10-RaChr11	0.0628918	0.0758117		OG0009290	RaChr12G04400.1
OG0008173	RaChr01G12150.3	RaChr02G12350.1	g43089.t1	RaChr01-RaChr02	0.0683261	0.0784755		OG0011040	RaChr03G09670.1	RaChr15G13070.1	g12817.t1	RaChr03-RaChr15	0.0122939	0.197843		OG0010207	RaChr04G08150.2	RaChr05G09700.1	g38118.t1	RaChr04-RaChr05	0.0832774	0.0624908		OG0006389	RaChr06G23580.1	RaChr07G24370.1	g31565.t1	RaChr06-RaChr07	0.0891033	0.0732777		OG0005757	RaChr08G05940.1	RaChr09G03720.1	g40177.t1	RaChr08-RaChr09	0.0197217	0.0807566		OG0007194	RaChr10G16220.1	RaChr11G13840.1	g8039.t1	RaChr10-RaChr11	0.0870507	0.121976		OG0009291	RaChr12G27270.1
OG0008174	RaChr01G10580.1	RaChr02G10700.1	g20632.t1	RaChr01-RaChr02	0.0554046	0.0551661		OG0011041	RaChr03G20190.11	RaChr15G11070.12	g9105.t1	RaChr03-RaChr15	0.03909	0.0979337		OG0010208	RaChr04G24170.1	RaChr05G27350.1	g3098.t1	RaChr04-RaChr05	0.11249	0.0115451		OG0006390	RaChr06G11250.1	RaChr07G10970.1	g28902.t1	RaChr06-RaChr07	0.0757354	0.0670151		OG0005758	RaChr08G20040.1	RaChr09G16490.1	g4919.t1	RaChr08-RaChr09	0.0160587	0.0821301		OG0007195	RaChr10G22990.1	RaChr11G19820.1	g29100.t1	RaChr10-RaChr11	0.0518809	0.0771249		OG0009295	RaChr12G22230.1
OG0008175	RaChr01G19680.1	RaChr02G18940.1	g3933.t1	RaChr01-RaChr02	0.0382898	0.0840708		OG0011042	RaChr03G09320.1	RaChr15G07830.1	g33892.t1	RaChr03-RaChr15	0.205491	0.177089		OG0010209	RaChr04G10440.1	RaChr05G12120.1	g19997.t1	RaChr04-RaChr05	0.0864425	0.0809157		OG0006391	RaChr06G23360.1	RaChr07G24280.1	g1055.t1	RaChr06-RaChr07	0.0654774	0.0547915		OG0005759	RaChr08G18280.1	RaChr09G14050.1	g32606.t1	RaChr08-RaChr09	0.0499517	0.106053		OG0007196	RaChr10G21580.1	RaChr11G18420.1	g25831.t1	RaChr10-RaChr11	0.0376525	0.15838		OG0009296	RaChr12G08850.1
OG0008176	RaChr01G24380.1	RaChr02G23030.1	g18776.t1	RaChr01-RaChr02	0.143543	0.743697		OG0011043	RaChr03G10700.1	RaChr15G14330.2	g10215.t1	RaChr03-RaChr15	0.138826	0.236865		OG0010210	RaChr04G07500.1	RaChr05G08930.1	g22308.t1	RaChr04-RaChr05	0.0863591	0.084975		OG0006395	RaChr06G24390.1	RaChr07G25170.1	g13775.t1	RaChr06-RaChr07	0.0849403	0.0696327		OG0005760	RaChr08G09330.1	RaChr09G06890.1	g13691.t1	RaChr08-RaChr09	0.0269367	0.0577789		OG0007197	RaChr10G11000.1	RaChr11G09170.1	g18554.t1	RaChr10-RaChr11	0.0514127	0.12539		OG0009297	RaChr12G13420.1
OG0008177	RaChr01G32220.1	RaChr02G30420.1	g3822.t1	RaChr01-RaChr02	0.0168531	0.0429619		OG0011044	RaChr03G11720.2	RaChr15G15950.1	g41201.t1	RaChr03-RaChr15	0.00960202	0.0821722		OG0010212	RaChr04G03300.1	RaChr05G05040.1	g16950.t1	RaChr04-RaChr05	0.0737623	0.0552504		OG0006396	RaChr06G11410.1	RaChr07G11130.1	g28569.t1	RaChr06-RaChr07	0.0909421	0.0402317		OG0005761	RaChr08G05460.1	RaChr09G03270.1	g2091.t1	RaChr08-RaChr09	0.0163016	0.0771789		OG0007199	RaChr10G21850.1	RaChr11G18670.1	g23337.t1	RaChr10-RaChr11	0.0411045	0.103434		OG0009299	RaChr12G18730.1
OG0008178	RaChr01G09900.1	RaChr02G09970.1	g48384.t1	RaChr01-RaChr02	0.0456246	0.0510677		OG0011045	RaChr03G10610.2	RaChr15G14190.2	g44845.t1	RaChr03-RaChr15	0.0392614	0.132363		OG0010213	RaChr04G03110.1	RaChr05G04810.1	g17607.t1	RaChr04-RaChr05	0.115527	0.0920005		OG0006397	RaChr06G19420.1	RaChr07G20090.1	g17483.t1	RaChr06-RaChr07	0.112894	0.102683		OG0005763	RaChr08G06730.2	RaChr09G04320.2	g17883.t1	RaChr08-RaChr09	0.0264178	0.128558		OG0007200	RaChr10G20840.1	RaChr11G17600.1	g40765.t1	RaChr10-RaChr11	0.0873674	0.118158		OG0009300	RaChr12G25090.1
OG0008179	RaChr01G03970.1	RaChr02G03700.1	g14573.t1	RaChr01-RaChr02	0.0524096	0.0587291		OG0011046	RaChr03G01150.1	RaChr15G23530.1	g12950.t1	RaChr03-RaChr15	0.0558814	0.122852		OG0010215	RaChr04G01380.1	RaChr05G02960.1	g52558.t1	RaChr04-RaChr05	0.0828781	0.10626		OG0006398	RaChr06G13670.1	RaChr07G14190.2	g23268.t1	RaChr06-RaChr07	0.0714596	0.0579568		OG0005764	RaChr08G09640.1	RaChr09G07070.1	g36081.t1	RaChr08-RaChr09	0.106757	0.115942		OG0007201	RaChr10G26580.1	RaChr11G23690.1	g6024.t1	RaChr10-RaChr11	0.0650368	0.131535		OG0009301	RaChr12G26290.1
OG0008180	RaChr01G17210.1	RaChr02G16680.1	g4093.t1	RaChr01-RaChr02	0.0900162	0.0767209		OG0011048	RaChr03G13520.3	RaChr15G17950.6	g6450.t1	RaChr03-RaChr15	0.0674631	0.113707		OG0010216	RaChr04G18370.1	RaChr05G20960.1	g1181.t1	RaChr04-RaChr05	0.0871078	0.0325879		OG0006399	RaChr06G05180.2	RaChr07G04470.1	g44257.t1	RaChr06-RaChr07	0.146223	0.0551592		OG0005765	RaChr08G10850.1	RaChr09G08080.1	g16448.t1	RaChr08-RaChr09	0.0508304	0.158148		OG0007204	RaChr10G09630.1	RaChr11G07970.1	g29141.t1	RaChr10-RaChr11	0.0778722	0.109383		OG0009302	RaChr12G23880.1
OG0008181	RaChr01G10090.1	RaChr02G10330.1	g26762.t1	RaChr01-RaChr02	0.0284521	0.0692371		OG0011049	RaChr03G20270.1	RaChr15G11200.1	g1932.t1	RaChr03-RaChr15	0.0295132	0.0562921		OG0010217	RaChr04G18720.1	RaChr05G21470.1	g27189.t1	RaChr04-RaChr05	0.102063	0.060698		OG0006401	RaChr06G15890.1	RaChr07G16320.1	g20180.t1	RaChr06-RaChr07	0.0339338	0.0437133		OG0005766	RaChr08G09780.1	RaChr09G07210.1	g11065.t1	RaChr08-RaChr09	0.0458388	0.0949961		OG0007208	RaChr10G22780.1	RaChr11G19640.1	g35117.t1	RaChr10-RaChr11	0.033975	0.0474729		OG0009304	RaChr12G20770.1
OG0008183	RaChr01G09660.1	RaChr02G09480.1	g15221.t1	RaChr01-RaChr02	0.0810341	0.138375		OG0011051	RaChr03G04050.1	RaChr15G26400.1	g27002.t1	RaChr03-RaChr15	0.100537	0.128464		OG0010218	RaChr04G14220.1	RaChr05G16190.1	g9397.t1	RaChr04-RaChr05	0.113891	0.0648691		OG0006403	RaChr06G21730.1	RaChr07G22340.1	g19701.t1	RaChr06-RaChr07	0.217974	0.170652		OG0005768	RaChr08G09490.1	RaChr09G06960.1	g8590.t1	RaChr08-RaChr09	0.0226792	0.0790043		OG0007209	RaChr10G13910.1	RaChr11G11520.1	g10538.t1	RaChr10-RaChr11	0.0702068	0.111008		OG0009306	RaChr12G11420.1
OG0008184	RaChr01G31290.1	RaChr02G30010.1	g22995.t1	RaChr01-RaChr02	0.0896502	0.121402		OG0011052	RaChr03G09760.1	RaChr15G13250.1	g33321.t1	RaChr03-RaChr15	0.107016	0.196515		OG0010219	RaChr04G19820.1	RaChr05G23120.1	g23343.t1	RaChr04-RaChr05	0.106589	0.0581801		OG0006404	RaChr06G05050.1	RaChr07G04200.1	g22951.t1	RaChr06-RaChr07	0.122826	0.0750801		OG0005769	RaChr08G11200.1	RaChr09G08330.1	g17117.t1	RaChr08-RaChr09	0.013003	0.12712		OG0007210	RaChr10G15660.1	RaChr11G13200.1	g34581.t1	RaChr10-RaChr11	0.100937	0.116857		OG0009307	RaChr12G23040.1
OG0008185	RaChr01G25140.1	RaChr02G23870.1	g732.t1	RaChr01-RaChr02	0.0689242	0.0994852		OG0011053	RaChr03G11920.1	RaChr15G16160.1	g15846.t1	RaChr03-RaChr15	0.0289059	0.0967858		OG0010220	RaChr04G19350.1	RaChr05G22450.1	g11198.t1	RaChr04-RaChr05	0.109938	0.0525781		OG0006405	RaChr06G19700.1	RaChr07G20400.1	g28055.t1	RaChr06-RaChr07	0.0844353	0.0708706		OG0005773	RaChr08G11550.1	RaChr09G08590.1	g614.t1	RaChr08-RaChr09	0.0423784	0.0618455		OG0007211	RaChr10G13960.1	RaChr11G11580.1	g8166.t1	RaChr10-RaChr11	0.0670142	0.0724478		OG0009308	RaChr12G13930.1
OG0008186	RaChr01G06820.1	RaChr02G06500.1	g37923.t1	RaChr01-RaChr02	0.105388	0.0905318		OG0011054	RaChr03G02390.1	RaChr15G24970.1	g37683.t1	RaChr03-RaChr15	0.0635036	0.078844		OG0010221	RaChr04G12440.1	RaChr05G14140.1	g6168.t1	RaChr04-RaChr05	0.0662768	0.0323009		OG0006406	RaChr06G09490.1	RaChr07G09410.1	g13030.t1	RaChr06-RaChr07	0.11573	0.0506785		OG0005774	RaChr08G19270.1	RaChr09G14850.1	g22152.t1	RaChr08-RaChr09	0.0781843	0.150657		OG0007216	RaChr10G28220.1	RaChr11G25270.1	g4948.t1	RaChr10-RaChr11	0	0.114558		OG0009309	RaChr12G21780.1
OG0008187	RaChr01G35010.1	RaChr02G33070.1	g13564.t1	RaChr01-RaChr02	0.0592442	0.136914		OG0011055	RaChr03G21090.1	RaChr15G12310.1	g18488.t1	RaChr03-RaChr15	0.032374	0.0667979		OG0010222	RaChr04G18760.1	RaChr05G21570.2	g5991.t1	RaChr04-RaChr05	0.0620573	0.0751562		OG0006408	RaChr06G14640.1	RaChr07G15130.1	g33466.t1	RaChr06-RaChr07	0.0356693	0.034965		OG0005775	RaChr08G17990.1	RaChr09G13700.1	g30983.t1	RaChr08-RaChr09	0.0743902	0.10455		OG0007217	RaChr10G14970.1	RaChr11G12500.1	g29510.t1	RaChr10-RaChr11	0.104164	0.147536		OG0009310	RaChr12G21770.1
OG0008190	RaChr01G31210.1	RaChr02G29950.1	g29861.t1	RaChr01-RaChr02	0.0404367	0.0501062		OG0011056	RaChr03G13360.1	RaChr15G17770.1	g19750.t1	RaChr03-RaChr15	0.0397666	0.121684		OG0010224	RaChr04G08140.1	RaChr05G09690.1	g4238.t1	RaChr04-RaChr05	0.103198	0.0448985		OG0006409	RaChr06G10330.1	RaChr07G10090.2	g24392.t1	RaChr06-RaChr07	0.156085	0.0321936		OG0005776	RaChr08G12130.1	RaChr09G09090.1	g14569.t1	RaChr08-RaChr09	0.0633175	0.0921357		OG0007218	RaChr10G29100.1	RaChr11G26090.1	g10796.t1	RaChr10-RaChr11	0.0843037	0.0787608		OG0009311	RaChr12G18750.1
OG0008191	RaChr01G02550.1	RaChr02G02450.1	g25919.t1	RaChr01-RaChr02	0.0542504	0.0700227		OG0011058	RaChr03G02530.1	RaChr15G25150.1	g18959.t1	RaChr03-RaChr15	0.0259005	0.0474973		OG0010225	RaChr04G05650.1	RaChr05G06910.1	g34095.t1	RaChr04-RaChr05	0.100356	0.0658486		OG0006410	RaChr06G09160.2	RaChr07G08870.1	g6917.t1	RaChr06-RaChr07	0.141445	0.10762		OG0005778	RaChr08G00980.1	RaChr09G00530.1	g46944.t1	RaChr08-RaChr09	0.109519	0.0709732		OG0007219	RaChr10G26230.1	RaChr11G23330.1	g20711.t1	RaChr10-RaChr11	0.11033	0.083918		OG0009312	RaChr12G19710.1
OG0008192	RaChr01G03220.1	RaChr02G02980.1	g15273.t1	RaChr01-RaChr02	0.0504487	0.242982		OG0011059	RaChr03G19190.1	RaChr15G09990.1	g15244.t1	RaChr03-RaChr15	0.0487372	0.123522		OG0010227	RaChr04G04470.1	RaChr05G06050.1	g14247.t1	RaChr04-RaChr05	0.108336	0.0321757		OG0006411	RaChr06G24060.2	RaChr07G24820.1	g17016.t1	RaChr06-RaChr07	0.066341	0.0697253		OG0005779	RaChr08G06930.1	RaChr09G04540.1	g26881.t1	RaChr08-RaChr09	0.144972	0.129702		OG0007220	RaChr10G25850.1	RaChr11G22970.1	g24570.t1	RaChr10-RaChr11	0.0664914	0.08754		OG0009314	RaChr12G17350.1
OG0008195	RaChr01G26020.1	RaChr02G24920.1	g864.t1	RaChr01-RaChr02	0.0547193	0.0950917		OG0011061	RaChr03G18130.1	RaChr15G08940.1	g30302.t1	RaChr03-RaChr15	0.0250436	0.0473017		OG0010229	RaChr04G23480.2	RaChr05G26610.2	g10244.t1	RaChr04-RaChr05	0.17032	0.0669787		OG0006412	RaChr06G22190.1	RaChr07G23080.1	g48041.t1	RaChr06-RaChr07	0.0798905	0.0235323		OG0005780	RaChr08G05280.1	RaChr09G03100.1	g8540.t1	RaChr08-RaChr09	0.0718747	0.122913		OG0007221	RaChr10G28330.2	RaChr11G25360.2	g26747.t1	RaChr10-RaChr11	0.0552945	0.127146		OG0009315	RaChr12G28990.1
OG0008196	RaChr01G29650.1	RaChr02G28050.1	g7977.t1	RaChr01-RaChr02	0.0388887	0.0884226		OG0011062	RaChr03G17650.1	RaChr15G08420.1	g29301.t1	RaChr03-RaChr15	0.016056	0.0995929		OG0010231	RaChr04G02080.2	RaChr05G03750.1	g27789.t1	RaChr04-RaChr05	0.0829244	0.0285868		OG0006413	RaChr06G12440.2	RaChr07G12270.1	g12078.t1	RaChr06-RaChr07	0.0955509	0.0629762		OG0005781	RaChr08G18370.1	RaChr09G14150.1	g18591.t1	RaChr08-RaChr09	0.0424696	0.0875302		OG0007224	RaChr10G29840.1	RaChr11G26790.1	g40945.t1	RaChr10-RaChr11	0.0440342	0.121839		OG0009316	RaChr12G01590.1
OG0008197	RaChr01G33700.8	RaChr02G31730.1	g1235.t1	RaChr01-RaChr02	0.061028	0.060651		OG0011065	RaChr03G02430.1	RaChr15G25030.1	g24152.t1	RaChr03-RaChr15	0.0843829	0.132421		OG0010232	RaChr04G04900.1	RaChr05G06370.2	g14993.t1	RaChr04-RaChr05	0.0931196	0.0498325		OG0006415	RaChr06G18980.1	RaChr07G19540.1	g34782.t1	RaChr06-RaChr07	0.113934	0.0744506		OG0005782	RaChr08G08730.1	RaChr09G06190.1	g34496.t1	RaChr08-RaChr09	0.197842	0.27811		OG0007225	RaChr10G26670.1	RaChr11G23790.1	g2902.t1	RaChr10-RaChr11	0.0546915	0.0683209		OG0009317	RaChr12G27380.1
OG0008198	RaChr01G19510.3	RaChr02G18730.1	g37574.t1	RaChr01-RaChr02	0.0648555	0.0693155		OG0011066	RaChr03G10070.1	RaChr15G13650.10	g24740.t1	RaChr03-RaChr15	0.0674457	0.0681995		OG0010233	RaChr04G23120.1	RaChr05G26230.1	g684.t1	RaChr04-RaChr05	0.149633	0.0794546		OG0006416	RaChr06G23440.1	RaChr07G24210.2	g50130.t1	RaChr06-RaChr07	0.105441	0.0458316		OG0005783	RaChr08G11090.1	RaChr09G08190.1	g8633.t1	RaChr08-RaChr09	0.0766302	0.190331		OG0007226	RaChr10G28460.1	RaChr11G25500.1	g25819.t1	RaChr10-RaChr11	0.0251676	0.0905734		OG0009318	RaChr12G22640.1
OG0008199	RaChr01G06480.3	RaChr02G06150.3	g28794.t1	RaChr01-RaChr02	0.0468569	0.112419		OG0011067	RaChr03G16950.1	RaChr15G19250.1	g18938.t1	RaChr03-RaChr15	0.0407302	0.0617252		OG0010234	RaChr04G13490.1	RaChr05G15220.1	g33550.t1	RaChr04-RaChr05	0.0655227	0.0307575		OG0006417	RaChr06G19400.1	RaChr07G20070.1	g39601.t1	RaChr06-RaChr07	0.0605685	0.019595		OG0005784	RaChr08G16090.1	RaChr09G12230.1	g19711.t1	RaChr08-RaChr09	0.0597154	0.0562509		OG0007227	RaChr10G30670.1	RaChr11G27580.1	g21972.t1	RaChr10-RaChr11	0.0907554	0.0903133		OG0009319	RaChr12G19140.1
OG0008200	RaChr01G30870.2	RaChr02G29650.1	g20896.t1	RaChr01-RaChr02	0.0301925	0.0599771		OG0011068	RaChr03G11140.1	RaChr15G15330.1	g27868.t1	RaChr03-RaChr15	0.0579796	0.0823235		OG0010236	RaChr04G14250.1	RaChr05G16230.1	g32724.t1	RaChr04-RaChr05	0.0985835	0.0654776		OG0006419	RaChr06G10110.1	RaChr07G09900.1	g2301.t1	RaChr06-RaChr07	0.143522	0.0713198		OG0005785	RaChr08G19140.1	RaChr09G14730.1	g2960.t1	RaChr08-RaChr09	0.0364278	0.0425344		OG0007229	RaChr10G21830.1	RaChr11G18650.1	g28165.t1	RaChr10-RaChr11	0.0603437	0.0835956		OG0009320	RaChr12G11890.1
OG0008201	RaChr01G13400.1	RaChr02G13460.1	g44684.t1	RaChr01-RaChr02	0.0559958	0.067861		OG0011070	RaChr03G18660.1	RaChr15G09410.1	g27021.t1	RaChr03-RaChr15	0.0506533	0.0778248		OG0010237	RaChr04G02950.1	RaChr05G04620.1	g25163.t1	RaChr04-RaChr05	0.0604437	0.0570545		OG0006420	RaChr06G18230.1	RaChr07G18740.1	g6821.t1	RaChr06-RaChr07	0.0685813	0.0591144		OG0005787	RaChr08G05020.2	RaChr09G02850.1	g3233.t1	RaChr08-RaChr09	0.083888	0.089942		OG0007231	RaChr10G17330.1	RaChr11G14910.1	g43180.t1	RaChr10-RaChr11	0.0621172	0.114745		OG0009321	RaChr12G16050.1
OG0008203	RaChr01G04650.1	RaChr02G04390.1	g38366.t1	RaChr01-RaChr02	0.0940294	0.118265		OG0011072	RaChr03G16620.1	RaChr15G19590.1	g2125.t1	RaChr03-RaChr15	0.0488864	0.0691329		OG0010239	RaChr04G25220.1	RaChr05G28630.2	g25122.t1	RaChr04-RaChr05	0.102367	0.0788656		OG0006421	RaChr06G15040.1	RaChr07G15490.1	g8468.t1	RaChr06-RaChr07	0.132015	0.0330064		OG0005788	RaChr08G13770.1	RaChr09G10440.1	g7374.t1	RaChr08-RaChr09	0.0330594	0.137049		OG0007232	RaChr10G09470.1	RaChr11G07850.1	g66400.t1	RaChr10-RaChr11	0.0529258	0.123754		OG0009324	RaChr12G01710.2
OG0008204	RaChr01G13370.1	RaChr02G13430.2	g22000.t1	RaChr01-RaChr02	0.0346814	0.0956716		OG0011073	RaChr03G18430.1	RaChr15G09170.1	g31266.t1	RaChr03-RaChr15	0.0639107	0.05435		OG0010240	RaChr04G05870.1	RaChr05G07070.1	g39490.t1	RaChr04-RaChr05	0.0503177	0.0356022		OG0006423	RaChr06G24220.1	RaChr07G25030.1	g43984.t1	RaChr06-RaChr07	0.113042	0.0237501		OG0005791	RaChr08G19950.1	RaChr09G16410.1	g36226.t1	RaChr08-RaChr09	0.0280023	0.101109		OG0007235	RaChr10G14410.1	RaChr11G11930.1	g13246.t1	RaChr10-RaChr11	0.0655823	0.121797		OG0009325	RaChr12G01890.1
OG0008205	RaChr01G03400.1	RaChr02G03140.1	g52227.t1	RaChr01-RaChr02	0.0579301	0.101247		OG0011076	RaChr03G19610.1	RaChr15G10440.1	g25007.t1	RaChr03-RaChr15	0.0631244	0.123824		OG0010241	RaChr04G01600.1	RaChr05G03180.1	g35869.t1	RaChr04-RaChr05	0.0744801	0.0415241		OG0006424	RaChr06G14170.2	RaChr07G14700.1	g45523.t1	RaChr06-RaChr07	0.152626	0.130476		OG0005792	RaChr08G19550.1	RaChr09G15110.1	g36090.t1	RaChr08-RaChr09	0.0728718	0.0722726		OG0007236	RaChr10G16210.1	RaChr11G13830.1	g8038.t1	RaChr10-RaChr11	0	0.0439084		OG0009326	RaChr12G16780.1
OG0008207	RaChr01G21630.3	RaChr02G20770.2	g15444.t1	RaChr01-RaChr02	0.0442295	0.0636145		OG0011077	RaChr03G18790.1	RaChr15G09560.2	g6030.t1	RaChr03-RaChr15	0.0270627	0.110106		OG0010242	RaChr04G07040.2	RaChr05G08400.1	g34376.t1	RaChr04-RaChr05	0.0580183	0.0286111		OG0006425	RaChr06G09310.1	RaChr07G09160.1	g38311.t1	RaChr06-RaChr07	0.119944	0.0616058		OG0005794	RaChr08G04380.3	RaChr09G02550.1	g16302.t1	RaChr08-RaChr09	0.0913878	0.0997411		OG0007237	RaChr10G10090.1	RaChr11G08320.1	g3967.t1	RaChr10-RaChr11	0.113688	0.124858		OG0009328	RaChr12G03730.1
OG0008209	RaChr01G03070.2	RaChr02G02870.1	g13962.t1	RaChr01-RaChr02	0.028676	0.0604464		OG0011079	RaChr03G12210.1	RaChr15G16510.1	g11251.t1	RaChr03-RaChr15	0.0584115	0.0680559		OG0010243	RaChr04G01170.1	RaChr05G02710.1	g21139.t1	RaChr04-RaChr05	0.0681985	0.0275334		OG0006427	RaChr06G18940.1	RaChr07G19480.1	g5556.t1	RaChr06-RaChr07	0.215487	0.0534551		OG0005795	RaChr08G08680.1	RaChr09G06160.1	g26758.t1	RaChr08-RaChr09	0.10507	0.0605385		OG0007239	RaChr10G19410.1	RaChr11G16550.1	g13813.t1	RaChr10-RaChr11	0.0514652	0.099099		OG0009329	RaChr12G03480.1
OG0008210	RaChr01G30380.1	RaChr02G29090.1	g11476.t1	RaChr01-RaChr02	0.0385014	0.108478		OG0011080	RaChr03G02780.1	RaChr15G25390.1	g2524.t1	RaChr03-RaChr15	0.054082	0.16115		OG0010244	RaChr04G08450.1	RaChr05G10010.1	g21835.t1	RaChr04-RaChr05	0.106959	0.0504945		OG0006428	RaChr06G16140.1	RaChr07G16590.1	g15553.t1	RaChr06-RaChr07	0.0782973	0.0743557		OG0005796	RaChr08G18600.1	RaChr09G14350.1	g36600.t1	RaChr08-RaChr09	0.0366501	0.0920132		OG0007240	RaChr10G28530.1	RaChr11G25420.1	g39348.t1	RaChr10-RaChr11	0.0331295	0.123877		OG0009330	RaChr12G26470.1
OG0008211	RaChr01G21820.1	RaChr02G20920.1	g16027.t1	RaChr01-RaChr02	0.0402257	0.0569412		OG0011081	RaChr03G17730.1	RaChr15G08500.1	g11882.t1	RaChr03-RaChr15	0.0692094	0.0934484		OG0010245	RaChr04G02810.1	RaChr05G04500.1	g25792.t1	RaChr04-RaChr05	0.0544369	0		OG0006429	RaChr06G17520.1	RaChr07G17940.4	g12159.t1	RaChr06-RaChr07	0.0677519	0.0491189		OG0005798	RaChr08G09100.1	RaChr09G06590.1	g18692.t1	RaChr08-RaChr09	0.0474575	0.102514		OG0007242	RaChr10G29410.1	RaChr11G26360.4	g16289.t1	RaChr10-RaChr11	0	0.174885		OG0009331	RaChr12G26310.1
OG0008212	RaChr01G16350.1	RaChr02G15820.1	g16059.t1	RaChr01-RaChr02	0.0264487	0.0863034		OG0011082	RaChr03G02210.1	RaChr15G24800.1	g43998.t1	RaChr03-RaChr15	0.0426694	0.150779		OG0010251	RaChr04G07490.3	RaChr05G08920.2	g7895.t1	RaChr04-RaChr05	0.1597	0.106949		OG0006430	RaChr06G21420.1	RaChr07G22590.3	g19702.t1	RaChr06-RaChr07	0.116217	0.0933913		OG0005800	RaChr08G15810.1	RaChr09G12020.1	g25135.t1	RaChr08-RaChr09	0.0339232	0.0548503		OG0007243	RaChr10G16780.1	RaChr11G14390.1	g9713.t1	RaChr10-RaChr11	0.074834	0.147422		OG0009332	RaChr12G02460.1
OG0008215	RaChr01G05580.1	RaChr02G05260.2	g22525.t1	RaChr01-RaChr02	0.218703	0.304259		OG0011084	RaChr03G17780.1	RaChr15G08550.1	g8383.t1	RaChr03-RaChr15	0.0256893	0.127695		OG0010252	RaChr04G04590.1	RaChr05G06160.3	g8161.t1	RaChr04-RaChr05	0.0850224	0.0412959		OG0006431	RaChr06G14880.1	RaChr07G15340.1	g36587.t1	RaChr06-RaChr07	0.103457	0.0295455		OG0005801	RaChr08G08310.1	RaChr09G05700.1	g2003.t1	RaChr08-RaChr09	0.0440116	0.0814397		OG0007244	RaChr10G09480.1	RaChr11G07860.1	g17616.t1	RaChr10-RaChr11	0.106545	0.15177		OG0009334	RaChr12G28590.1
OG0008216	RaChr01G09120.1	RaChr02G08950.1	g7755.t1	RaChr01-RaChr02	0.023204	0.0966943		OG0011085	RaChr03G17670.2	RaChr15G08440.2	g7312.t1	RaChr03-RaChr15	0.0236806	0.113446		OG0010253	RaChr04G02450.1	RaChr05G04100.1	g8349.t1	RaChr04-RaChr05	0.0501367	0.0338641		OG0006432	RaChr06G24360.1	RaChr07G25150.1	g13777.t1	RaChr06-RaChr07	0.05368	0.0475332		OG0005802	RaChr08G08180.1	RaChr09G05610.1	g43670.t1	RaChr08-RaChr09	0.0610147	0.113432		OG0007247	RaChr10G23760.1	RaChr11G20560.1	g4827.t1	RaChr10-RaChr11	0.0619972	0.0878011		OG0009335	RaChr12G26250.1
OG0008217	RaChr01G17340.1	RaChr02G16800.1	g7274.t1	RaChr01-RaChr02	0.0790732	0.0807345		OG0011086	RaChr03G20810.1	RaChr15G11950.1	g46914.t1	RaChr03-RaChr15	0.0266137	0.0767248		OG0010256	RaChr04G01150.1	RaChr05G02690.1	g1253.t1	RaChr04-RaChr05	0.0485408	0.0675885		OG0006434	RaChr06G08620.1	RaChr07G08230.4	g17715.t1	RaChr06-RaChr07	0.0601342	0.0386066		OG0005803	RaChr08G01800.2	RaChr09G00870.1	g7254.t1	RaChr08-RaChr09	0.0636561	0.06174		OG0007248	RaChr10G30690.1	RaChr11G27600.1	g37250.t1	RaChr10-RaChr11	0.0524471	0.0310981		OG0009336	RaChr12G11320.1
OG0008220	RaChr01G27240.1	RaChr02G26290.1	g30518.t1	RaChr01-RaChr02	0.029168	0.166404		OG0011088	RaChr03G18150.1	RaChr15G08970.1	g10535.t1	RaChr03-RaChr15	0.0864277	0.1333		OG0010258	RaChr04G08290.6	RaChr05G09880.1	g39620.t1	RaChr04-RaChr05	0.0828625	0.0340868		OG0006435	RaChr06G24610.1	RaChr07G25370.1	g22019.t1	RaChr06-RaChr07	0.0648923	0.0425178		OG0005804	RaChr08G12060.1	RaChr09G09030.2	g52738.t1	RaChr08-RaChr09	0.115812	0.137422		OG0007251	RaChr10G12280.4	RaChr11G10110.2	g7347.t1	RaChr10-RaChr11	0.0821301	0.0946982		OG0009337	RaChr12G22270.1
OG0008222	RaChr01G31820.1	RaChr02G30280.3	g837.t1	RaChr01-RaChr02	0.0549796	0.061198		OG0011089	RaChr03G21110.2	RaChr15G12330.1	g47417.t1	RaChr03-RaChr15	0.0658661	0.133127		OG0010260	RaChr04G02600.1	RaChr05G04240.1	g40991.t1	RaChr04-RaChr05	0.0491301	0.0241163		OG0006436	RaChr06G21940.1	RaChr07G22790.1	g25714.t1	RaChr06-RaChr07	0.0647118	0.0420742		OG0005805	RaChr08G11050.1	RaChr09G08170.1	g50633.t1	RaChr08-RaChr09	0.0425564	0.079755		OG0007252	RaChr10G28020.1	RaChr11G25100.1	g37111.t1	RaChr10-RaChr11	0.0779497	0.117093		OG0009338	RaChr12G16130.4
OG0008223	RaChr01G19610.1	RaChr02G18840.1	g19184.t1	RaChr01-RaChr02	0.0359662	0.0588297		OG0011090	RaChr03G19180.1	RaChr15G09980.1	g19284.t1	RaChr03-RaChr15	0.0472269	0.118421		OG0010261	RaChr04G01180.1	RaChr05G02720.1	g19966.t1	RaChr04-RaChr05	0.0929848	0.0321668		OG0006437	RaChr06G13830.1	RaChr07G14330.1	g20680.t1	RaChr06-RaChr07	0.0684744	0.0643058		OG0005806	RaChr08G08920.1	RaChr09G06390.1	g46936.t1	RaChr08-RaChr09	0.061869	0.0712073		OG0007254	RaChr10G24620.1	RaChr11G21460.1	g10563.t1	RaChr10-RaChr11	0.0149936	0.0655475		OG0009339	RaChr12G17680.1
OG0008224	RaChr01G26780.1	RaChr02G25740.1	g746.t1	RaChr01-RaChr02	0.0556473	0.0793413		OG0011093	RaChr03G19510.1	RaChr15G10330.1	g12228.t1	RaChr03-RaChr15	0.0545883	0.0808069		OG0010262	RaChr04G07080.1	RaChr05G08440.3	g161.t1	RaChr04-RaChr05	0.110092	0.0319271		OG0006438	RaChr06G19910.1	RaChr07G20610.1	g6436.t1	RaChr06-RaChr07	0.118196	0.0332137		OG0005807	RaChr08G18420.1	RaChr09G14200.1	g26427.t1	RaChr08-RaChr09	0.0193497	0.0825144		OG0007255	RaChr10G16610.2	RaChr11G14240.1	g6064.t1	RaChr10-RaChr11	0.112991	0.107822		OG0009341	RaChr12G10870.1
OG0008225	RaChr01G14030.1	RaChr02G14020.1	g22320.t1	RaChr01-RaChr02	0.0553624	0.0852113		OG0011094	RaChr03G01970.1	RaChr15G24440.1	g29924.t1	RaChr03-RaChr15	0.130549	0.129593		OG0010263	RaChr04G09990.1	RaChr05G11590.1	g6423.t1	RaChr04-RaChr05	0.137576	0.0426815		OG0006440	RaChr06G19410.1	RaChr07G20080.3	g17481.t1	RaChr06-RaChr07	0.0489582	0.0326689		OG0005808	RaChr08G20000.1	RaChr09G16450.1	g28370.t1	RaChr08-RaChr09	0.0303927	0.107404		OG0007256	RaChr10G22510.1	RaChr11G19350.2	g21312.t1	RaChr10-RaChr11	0.043016	0.0630363		OG0009342	RaChr12G24370.1
OG0008226	RaChr01G02760.1	RaChr02G02640.1	g39470.t1	RaChr01-RaChr02	0.0226261	0.073836		OG0011095	RaChr03G09330.1	RaChr15G07810.1	g33891.t1	RaChr03-RaChr15	0.0950371	0.165159		OG0010264	RaChr04G12400.3	RaChr05G14110.2	g18080.t1	RaChr04-RaChr05	0.157678	0.0830442		OG0006442	RaChr06G24850.1	RaChr07G25690.1	g6060.t1	RaChr06-RaChr07	0.182488	0		OG0005809	RaChr08G06710.1	RaChr09G04300.1	g17881.t1	RaChr08-RaChr09	0.0829354	0.0901681		OG0007258	RaChr10G13020.1	RaChr11G10690.1	g8797.t1	RaChr10-RaChr11	0.0907066	0.124286		OG0009343	RaChr12G20320.1
OG0008228	RaChr01G32920.1	RaChr02G31110.1	g3878.t1	RaChr01-RaChr02	0.157886	0.194269		OG0011096	RaChr03G18140.2	RaChr15G08960.1	g36299.t1	RaChr03-RaChr15	0.0654352	0.147299		OG0010265	RaChr04G03210.1	RaChr05G04950.1	g2653.t1	RaChr04-RaChr05	0.0875197	0.017443		OG0006443	RaChr06G21440.1	RaChr07G22570.1	g10732.t1	RaChr06-RaChr07	0.0843376	0.0220401		OG0005810	RaChr08G07470.1	RaChr09G04880.2	g4942.t1	RaChr08-RaChr09	0.0136547	0.0490969		OG0007260	RaChr10G22060.1	RaChr11G18860.1	g42273.t1	RaChr10-RaChr11	0.038775	0.0680913		OG0009348	RaChr12G25030.1
OG0008229	RaChr01G26260.1	RaChr02G25090.1	g47738.t1	RaChr01-RaChr02	0.0475771	0.11179		OG0011097	RaChr03G11150.1	RaChr15G15370.1	g27870.t1	RaChr03-RaChr15	0.0997158	0.103518		OG0010266	RaChr04G13830.1	RaChr05G15830.1	g11612.t1	RaChr04-RaChr05	0.107135	0.0370742		OG0006444	RaChr06G16560.1	RaChr07G16980.1	g26954.t1	RaChr06-RaChr07	0.147184	0.131513		OG0005811	RaChr08G19920.1	RaChr09G16380.2	g13768.t1	RaChr08-RaChr09	0.0398272	0.101384		OG0007261	RaChr10G18440.2	RaChr11G15820.1	g41303.t1	RaChr10-RaChr11	0.101899	0.103828		OG0009349	RaChr12G05140.1
OG0008230	RaChr01G10890.1	RaChr02G11010.1	g8272.t1	RaChr01-RaChr02	0.071406	0.077216		OG0011098	RaChr03G03760.1	RaChr15G26130.1	g21970.t1	RaChr03-RaChr15	0.220905	0.201694		OG0010267	RaChr04G12950.1	RaChr05G14610.1	g14895.t1	RaChr04-RaChr05	0.194047	0.0712485		OG0006445	RaChr06G13820.1	RaChr07G14320.1	g23394.t1	RaChr06-RaChr07	0.0706971	0.0488868		OG0005814	RaChr08G12160.1	RaChr09G09120.1	g8913.t1	RaChr08-RaChr09	0.0476403	0.0731767		OG0007263	RaChr10G14250.1	RaChr11G11810.1	g4157.t1	RaChr10-RaChr11	0.101267	0.160699		OG0009350	RaChr12G11370.1
OG0008231	RaChr01G21640.1	RaChr02G20790.1	g27812.t1	RaChr01-RaChr02	0.0452893	0.131725		OG0011100	RaChr03G19810.6	RaChr15G10670.1	g25637.t1	RaChr03-RaChr15	0.283282	0.101606		OG0010269	RaChr04G12630.1	RaChr05G14330.1	g15050.t1	RaChr04-RaChr05	0.0789276	0.0957999		OG0006446	RaChr06G13350.1	RaChr07G13220.1	g44594.t1	RaChr06-RaChr07	0.11554	0.0484783		OG0005815	RaChr08G05380.1	RaChr09G03200.1	g22172.t1	RaChr08-RaChr09	0.0449948	0.141617		OG0007264	RaChr10G28650.2	RaChr11G25620.1	g1016.t1	RaChr10-RaChr11	0.0267027	0.0521781		OG0009351	RaChr12G24060.1
OG0008232	RaChr01G11080.1	RaChr02G11180.1	g27067.t1	RaChr01-RaChr02	0.049853	0.042233		OG0011101	RaChr03G17130.1	RaChr15G19100.1	g13039.t1	RaChr03-RaChr15	0.0245952	0.135259		OG0010270	RaChr04G00400.1	RaChr05G02260.1	g4607.t1	RaChr04-RaChr05	0.0953512	0.0679033		OG0006447	RaChr06G16130.2	RaChr07G16570.1	g15554.t1	RaChr06-RaChr07	0.11039	0.0693139		OG0005817	RaChr08G11120.1	RaChr09G08220.1	g11096.t1	RaChr08-RaChr09	0.070347	0.0874278		OG0007265	RaChr10G18830.2	RaChr11G16020.3	g25279.t1	RaChr10-RaChr11	0.0107635	0.0419399		OG0009352	RaChr12G17310.1
OG0008233	RaChr01G26040.1	RaChr02G24930.1	g32740.t1	RaChr01-RaChr02	0.0617966	0.164463		OG0011102	RaChr03G09620.1	RaChr15G13040.1	g52602.t1	RaChr03-RaChr15	0.0873053	0.131209		OG0010271	RaChr04G10240.1	RaChr05G11900.1	g20261.t1	RaChr04-RaChr05	0.0781671	0.0278473		OG0006449	RaChr06G16000.1	RaChr07G16460.1	g8510.t1	RaChr06-RaChr07	0.10849	0.0939602		OG0005818	RaChr08G09250.1	RaChr09G06740.1	g10977.t1	RaChr08-RaChr09	0.0321	0.0971542		OG0007267	RaChr10G13240.1	RaChr11G10910.1	g16126.t1	RaChr10-RaChr11	0.0791389	0.0846643		OG0009353	RaChr12G16510.1
OG0008234	RaChr01G10680.1	RaChr02G10810.1	g3996.t1	RaChr01-RaChr02	0.0304665	0.05508		OG0011104	RaChr03G14500.1	RaChr15G18960.1	g30837.t1	RaChr03-RaChr15	0.0209643	0.116266		OG0010272	RaChr04G25610.1	RaChr05G29050.1	g15167.t1	RaChr04-RaChr05	0.0816841	0.0112712		OG0006450	RaChr06G07540.1	RaChr07G06170.1	g44903.t1	RaChr06-RaChr07	0.0804736	0.0533471		OG0005819	RaChr08G08840.1	RaChr09G06300.1	g20044.t1	RaChr08-RaChr09	0.0653027	0.103334		OG0007268	RaChr10G14000.1	RaChr11G11620.1	g45471.t1	RaChr10-RaChr11	0.0521566	0.0833059		OG0009354	RaChr12G16380.6
OG0008235	RaChr01G33890.8	RaChr02G31890.6	g45943.t1	RaChr01-RaChr02	0.0753806	0.0645972		OG0011105	RaChr03G20040.1	RaChr15G10930.1	g5500.t1	RaChr03-RaChr15	0.0416002	0.168128		OG0010274	RaChr04G01360.1	RaChr05G02930.1	g23691.t1	RaChr04-RaChr05	0.141856	0.0246425		OG0006451	RaChr06G21690.1	RaChr07G22370.1	g40288.t1	RaChr06-RaChr07	0.0433841	0.0521677		OG0005820	RaChr08G13570.1	RaChr09G10240.1	g10629.t1	RaChr08-RaChr09	0.0191388	0.0330252		OG0007269	RaChr10G16510.1	RaChr11G14140.1	g40933.t1	RaChr10-RaChr11	0.00755495	0.0466542		OG0009356	RaChr12G24490.1
OG0008236	RaChr01G23090.1	RaChr02G21930.1	g21514.t1	RaChr01-RaChr02	0.0659635	0.0915432		OG0011106	RaChr03G10530.1	RaChr15G14100.1	g33950.t1	RaChr03-RaChr15	0.0444819	0.0610227		OG0010276	RaChr04G18210.1	RaChr05G20740.1	g5295.t1	RaChr04-RaChr05	0.0647502	0.064062		OG0006452	RaChr06G15490.1	RaChr07G15940.1	g21924.t1	RaChr06-RaChr07	0.083186	0.053736		OG0005821	RaChr08G09940.1	RaChr09G07320.1	g6365.t1	RaChr08-RaChr09	0.0490447	0.0592614		OG0007270	RaChr10G23620.1	RaChr11G20430.2	g29287.t1	RaChr10-RaChr11	0.0218474	0.057732		OG0009357	RaChr12G19640.1
OG0008237	RaChr01G25520.1	RaChr02G24210.1	g14371.t1	RaChr01-RaChr02	0.0429152	0.07032		OG0011107	RaChr03G11210.1	RaChr15G15460.1	g32961.t1	RaChr03-RaChr15	0.0541179	0.0495462		OG0010277	RaChr04G13090.1	RaChr05G14780.1	g10952.t1	RaChr04-RaChr05	0.1022	0.0212925		OG0006453	RaChr06G10200.1	RaChr07G09980.1	g11874.t1	RaChr06-RaChr07	0.105938	0.075058		OG0005822	RaChr08G16920.1	RaChr09G12700.1	g9570.t1	RaChr08-RaChr09	0.0296361	0.11287		OG0007271	RaChr10G20880.1	RaChr11G17640.1	g20370.t1	RaChr10-RaChr11	0.0537617	0.0808709		OG0009358	RaChr12G14360.1
OG0008238	RaChr01G22830.1	RaChr02G21670.1	g39229.t1	RaChr01-RaChr02	0.0924663	0.106704		OG0011110	RaChr03G19830.1	RaChr15G10710.1	g25639.t1	RaChr03-RaChr15	0.0408461	0.082092		OG0010278	RaChr04G02770.1	RaChr05G04440.1	g43030.t1	RaChr04-RaChr05	0.0865297	0.036057		OG0006454	RaChr06G08040.1	RaChr07G07350.1	g11975.t1	RaChr06-RaChr07	0.123435	0.069232		OG0005823	RaChr08G19410.1	RaChr09G14960.4	g39925.t1	RaChr08-RaChr09	0.0472809	0.0543243		OG0007272	RaChr10G12250.1	RaChr11G10090.1	g2900.t1	RaChr10-RaChr11	0.0972421	0.18566		OG0009360	RaChr12G17110.1
OG0008239	RaChr01G27560.1	RaChr02G26040.1	g29338.t1	RaChr01-RaChr02	0.0503452	0.103544		OG0011111	RaChr03G18670.1	RaChr15G09420.1	g2918.t1	RaChr03-RaChr15	0.0342214	0.0891436		OG0010280	RaChr04G11550.1	RaChr05G13250.2	g29995.t1	RaChr04-RaChr05	0.0824351	0.175385		OG0006455	RaChr06G18430.1	RaChr07G18950.1	g25593.t1	RaChr06-RaChr07	0.0837735	0.0477131		OG0005824	RaChr08G12630.2	RaChr09G09530.1	g40811.t1	RaChr08-RaChr09	0.0507521	0.063028		OG0007274	RaChr10G10770.1	RaChr11G08930.1	g19595.t1	RaChr10-RaChr11	0.0559538	0.0913595		OG0009364	RaChr12G12450.1
OG0008240	RaChr01G07840.1	RaChr02G05450.1	g21724.t1	RaChr01-RaChr02	0.0378502	0.131819		OG0011112	RaChr03G19170.1	RaChr15G09970.1	g18601.t1	RaChr03-RaChr15	0.0501497	0.0356683		OG0010281	RaChr04G09400.2	RaChr05G10950.1	g3278.t1	RaChr04-RaChr05	0.0493275	0.0493275		OG0006462	RaChr06G15560.1	RaChr07G16000.1	g12496.t1	RaChr06-RaChr07	0.0373915	0.0407095		OG0005825	RaChr08G10120.1	RaChr09G07410.1	g23306.t1	RaChr08-RaChr09	0.0259876	0.125057		OG0007275	RaChr10G23960.1	RaChr11G20770.1	g52449.t1	RaChr10-RaChr11	0.0592443	0.161927		OG0009365	RaChr12G04100.1
OG0008241	RaChr01G14210.1	RaChr02G14200.1	g10705.t1	RaChr01-RaChr02	0.0853409	0.133021		OG0011113	RaChr03G15830.1	RaChr15G20410.1	g15040.t1	RaChr03-RaChr15	0.13863	0.208844		OG0010285	RaChr04G10890.1	RaChr05G12420.1	g24287.t1	RaChr04-RaChr05	0.11583	0.129944		OG0006463	RaChr06G06250.1	RaChr07G05500.1	g8288.t1	RaChr06-RaChr07	0.14909	0.027055		OG0005826	RaChr08G17070.1	RaChr09G12850.1	g10504.t1	RaChr08-RaChr09	0.0120692	0.0763389		OG0007276	RaChr10G13230.3	RaChr11G10900.1	g16125.t1	RaChr10-RaChr11	0.0549719	0.0761767		OG0009366	RaChr12G25660.1
OG0008242	RaChr01G21870.1	RaChr02G21490.1	g9741.t1	RaChr01-RaChr02	0.0229278	0.111416		OG0011114	RaChr03G00010.1	RaChr15G12690.1	g13455.t1	RaChr03-RaChr15	0.0448941	0.0476716		OG0010286	RaChr04G16170.1	RaChr05G18510.1	g6890.t1	RaChr04-RaChr05	0.237553	0.109294		OG0006464	RaChr06G12290.1	RaChr07G12070.1	g54560.t1	RaChr06-RaChr07	0.110194	0.041498		OG0005827	RaChr08G20300.1	RaChr09G16700.1	g13433.t1	RaChr08-RaChr09	0.0352456	0.0768847		OG0007278	RaChr10G11900.1	RaChr11G09880.1	g30936.t1	RaChr10-RaChr11	0.0901619	0.0801		OG0009367	RaChr12G24160.1
OG0008244	RaChr01G26070.1	RaChr02G24970.1	g17149.t1	RaChr01-RaChr02	0.0890414	0.0883839		OG0011115	RaChr03G07580.1	RaChr15G06680.1	g25853.t1	RaChr03-RaChr15	0.0286135	0.0608498		OG0010287	RaChr04G05610.1	RaChr05G06870.1	g39529.t1	RaChr04-RaChr05	0.204701	0.144176		OG0006465	RaChr06G09020.1	RaChr07G08710.2	g3610.t1	RaChr06-RaChr07	0.0842037	0.0666677		OG0005828	RaChr08G10270.1	RaChr09G07550.1	g44.t1	RaChr08-RaChr09	0.0993617	0.131363		OG0007279	RaChr10G21060.1	RaChr11G17860.3	g16804.t1	RaChr10-RaChr11	0.0381204	0.0717144		OG0009370	RaChr12G24540.1
OG0008245	RaChr01G08260.1	RaChr02G08040.1	g2427.t1	RaChr01-RaChr02	0.0715423	0.104497		OG0011116	RaChr03G15140.1	RaChr15G21240.1	g49217.t1	RaChr03-RaChr15	0.108147	0.106051		OG0010288	RaChr04G09940.5	RaChr05G11530.1	g14253.t1	RaChr04-RaChr05	0.132402	0.138905		OG0006467	RaChr06G11540.1	RaChr07G11270.1	g33655.t1	RaChr06-RaChr07	0.0951954	0.0327149		OG0005830	RaChr08G10700.1	RaChr09G07860.1	g10713.t1	RaChr08-RaChr09	0.0700036	0.0918664		OG0007281	RaChr10G18510.1	RaChr11G15880.1	g2954.t1	RaChr10-RaChr11	0.0644771	0.0920509		OG0009372	RaChr12G16450.1
OG0008246	RaChr01G05350.1	RaChr02G05010.1	g15831.t1	RaChr01-RaChr02	0.020843	0.0540236		OG0011117	RaChr03G01230.1	RaChr15G23590.1	g19336.t1	RaChr03-RaChr15	0.0268526	0.088516		OG0010289	RaChr04G20760.1	RaChr05G23450.1	g41984.t1	RaChr04-RaChr05	0.0499395	0.0371586		OG0006468	RaChr06G09090.1	RaChr07G08810.1	g29898.t1	RaChr06-RaChr07	0.0786114	0.0333531		OG0005831	RaChr08G08150.1	RaChr09G05580.1	g32667.t1	RaChr08-RaChr09	0.061291	0.073239		OG0007282	RaChr10G16170.1	RaChr11G13790.1	g12718.t1	RaChr10-RaChr11	0.0464857	0.0610328		OG0009373	RaChr12G19180.1
OG0008247	RaChr01G29770.1	RaChr02G28230.1	g25057.t1	RaChr01-RaChr02	0.12607	0.128776		OG0011118	RaChr03G20690.1	RaChr15G11800.1	g31014.t1	RaChr03-RaChr15	0.0247581	0.0781201		OG0010290	RaChr04G07530.1	RaChr05G08960.1	g21308.t1	RaChr04-RaChr05	0.10084	0.0573074		OG0006469	RaChr06G21550.1	RaChr07G22500.1	g24902.t1	RaChr06-RaChr07	0.0750408	0.0282428		OG0005832	RaChr08G19280.1	RaChr09G14860.1	g41059.t1	RaChr08-RaChr09	0	0.135388		OG0007283	RaChr10G11050.1	RaChr11G09190.1	g8416.t1	RaChr10-RaChr11	0.0539672	0.0835101		OG0009374	RaChr12G20110.1
OG0008248	RaChr01G21310.1	RaChr02G20540.1	g1534.t1	RaChr01-RaChr02	0.0475007	0.161414		OG0011121	RaChr03G10680.1	RaChr15G14290.1	g10405.t1	RaChr03-RaChr15	0.0653172	0.100599		OG0010291	RaChr04G25070.1	RaChr05G28500.1	g5592.t1	RaChr04-RaChr05	0.0992423	0.044345		OG0006470	RaChr06G09120.1	RaChr07G08840.1	g16521.t1	RaChr06-RaChr07	0.141232	0.0690458		OG0005833	RaChr08G10720.1	RaChr09G07880.1	g15110.t1	RaChr08-RaChr09	0.0450177	0.108586		OG0007284	RaChr10G27630.1	RaChr11G24710.1	g40299.t1	RaChr10-RaChr11	0.0366567	0.0726824		OG0009375	RaChr12G17000.1
OG0008250	RaChr01G22230.1	RaChr02G21190.1	g12238.t1	RaChr01-RaChr02	0.066355	0.129114		OG0011122	RaChr03G04660.1	RaChr15G27020.1	g1201.t1	RaChr03-RaChr15	0.0852032	0.0755291		OG0010292	RaChr04G12580.1	RaChr05G14270.1	g41389.t1	RaChr04-RaChr05	0.0928659	0.0733133		OG0006471	RaChr06G19080.1	RaChr07G19650.1	g33745.t1	RaChr06-RaChr07	0.0692332	0.0503612		OG0005834	RaChr08G12260.3	RaChr09G09210.2	g4876.t1	RaChr08-RaChr09	0.0590445	0.0829064		OG0007285	RaChr10G23470.1	RaChr11G20250.1	g15884.t1	RaChr10-RaChr11	0.02592	0.0741484		OG0009376	RaChr12G17010.1
OG0008251	RaChr01G31010.1	RaChr02G29760.1	g27163.t1	RaChr01-RaChr02	0.0552954	0.103237		OG0011123	RaChr03G15540.1	RaChr15G20700.1	g37749.t1	RaChr03-RaChr15	0.0556117	0.116994		OG0010293	RaChr04G23410.1	RaChr05G26500.1	g2788.t1	RaChr04-RaChr05	0.149672	0.0795319		OG0006472	RaChr06G19900.1	RaChr07G20580.1	g27721.t1	RaChr06-RaChr07	0.113326	0.0584414		OG0005835	RaChr08G12790.1	RaChr09G09680.1	g31005.t1	RaChr08-RaChr09	0.027352	0.124658		OG0007287	RaChr10G17380.1	RaChr11G14960.1	g49263.t1	RaChr10-RaChr11	0.0678364	0.114988		OG0009378	RaChr12G18280.1
OG0008252	RaChr01G03320.1	RaChr02G03060.1	g11164.t1	RaChr01-RaChr02	0.0650096	0.143779		OG0011124	RaChr03G20610.1	RaChr15G11660.1	g27108.t1	RaChr03-RaChr15	0.0674312	0.0438289		OG0010294	RaChr04G14570.1	RaChr05G16560.1	g17030.t1	RaChr04-RaChr05	0.144284	0.0586716		OG0006473	RaChr06G21900.1	RaChr07G22750.1	g34108.t1	RaChr06-RaChr07	0.0546634	0.0800812		OG0005837	RaChr08G12960.1	RaChr09G09860.1	g35058.t1	RaChr08-RaChr09	0.0157756	0.0374931		OG0007288	RaChr10G29980.1	RaChr11G26900.1	g28358.t1	RaChr10-RaChr11	0.0750396	0.0957853		OG0009379	RaChr12G27500.1
OG0008253	RaChr01G05770.2	RaChr02G05430.1	g19653.t1	RaChr01-RaChr02	0.0302212	0.064639		OG0011125	RaChr03G14520.1	RaChr15G18980.1	g30835.t1	RaChr03-RaChr15	0.0475021	0.0904878		OG0010295	RaChr04G06060.1	RaChr05G07340.1	g48623.t1	RaChr04-RaChr05	0.14201	0.0354105		OG0006474	RaChr06G15940.1	RaChr07G16400.1	g11010.t1	RaChr06-RaChr07	0.0714814	0		OG0005842	RaChr08G10670.1	RaChr09G07830.1	g20436.t1	RaChr08-RaChr09	0.0257209	0.0870691		OG0007289	RaChr10G15900.1	RaChr11G13490.1	g43945.t1	RaChr10-RaChr11	0.0702311	0.143761		OG0009380	RaChr12G17070.1
OG0008254	RaChr01G19720.1	RaChr02G18990.1	g25365.t1	RaChr01-RaChr02	0.03459	0.131637		OG0011126	RaChr03G08570.1	RaChr15G07290.1	g37093.t1	RaChr03-RaChr15	0.0248775	0.0852376		OG0010296	RaChr04G14510.1	RaChr05G16490.1	g31144.t1	RaChr04-RaChr05	0.121091	0.079102		OG0006475	RaChr06G19460.4	RaChr07G20130.3	g49998.t1	RaChr06-RaChr07	0.149278	0.145836		OG0005843	RaChr08G15800.1	RaChr09G12010.1	g25134.t1	RaChr08-RaChr09	0.0174467	0.0584151		OG0007291	RaChr10G22230.1	RaChr11G19090.2	g20866.t1	RaChr10-RaChr11	0.0255136	0.110765		OG0009381	RaChr12G28770.1
OG0008256	RaChr01G22950.3	RaChr02G21800.1	g33423.t1	RaChr01-RaChr02	0.0433181	0.0725381		OG0011127	RaChr03G19150.1	RaChr15G09940.1	g30662.t1	RaChr03-RaChr15	0.0571481	0.117551		OG0010297	RaChr04G05210.1	RaChr05G06650.1	g23012.t1	RaChr04-RaChr05	0.111309	0.0659777		OG0006476	RaChr06G09880.1	RaChr07G09840.1	g25403.t1	RaChr06-RaChr07	0.0981302	0.0257848		OG0005844	RaChr08G14680.10	RaChr09G11040.1	g27483.t1	RaChr08-RaChr09	0.0593287	0.0826119		OG0007292	RaChr10G11890.1	RaChr11G09870.1	g30937.t1	RaChr10-RaChr11	0.0766269	0.141332		OG0009382	RaChr12G19430.1
OG0008258	RaChr01G09270.1	RaChr02G09090.1	g30328.t1	RaChr01-RaChr02	0.0686226	0.0571863		OG0011128	RaChr03G19080.1	RaChr15G09870.1	g5072.t1	RaChr03-RaChr15	0.112306	0.104152		OG0010298	RaChr04G03900.1	RaChr05G05680.4	g11827.t1	RaChr04-RaChr05	0.0863259	0.0450274		OG0006477	RaChr06G18780.1	RaChr07G19310.1	g3100.t1	RaChr06-RaChr07	0.11287	0.0672263		OG0005846	RaChr08G19630.1	RaChr09G15220.1	g18778.t1	RaChr08-RaChr09	0.119561	0		OG0007293	RaChr10G23690.1	RaChr11G20510.1	g22442.t1	RaChr10-RaChr11	0.0231018	0.115338		OG0009383	RaChr12G25180.1
OG0008263	RaChr01G29100.1	RaChr02G27610.1	g21350.t1	RaChr01-RaChr02	0.0560768	0.0774618		OG0011129	RaChr03G01570.1	RaChr15G23860.1	g15969.t1	RaChr03-RaChr15	0.0169691	0.0882336		OG0010300	RaChr04G11910.1	RaChr05G13640.1	g39208.t1	RaChr04-RaChr05	0.104841	0.0368533		OG0006479	RaChr06G10560.1	RaChr07G10310.1	g42736.t1	RaChr06-RaChr07	0.0953919	0.0636702		OG0005847	RaChr08G09800.1	RaChr09G07230.1	g11063.t1	RaChr08-RaChr09	0.0862616	0.110918		OG0007298	RaChr10G29270.1	RaChr11G26230.1	g3651.t1	RaChr10-RaChr11	0.0274726	0.0984495		OG0009384	RaChr12G04350.1
OG0008264	RaChr01G18940.1	RaChr02G18200.1	g14676.t1	RaChr01-RaChr02	0.0371736	0.146491		OG0011130	RaChr03G13580.1	RaChr15G17970.1	g6660.t1	RaChr03-RaChr15	0.0252677	0.10391		OG0010301	RaChr04G18340.3	RaChr05G20920.1	g13635.t1	RaChr04-RaChr05	0.139364	0.0679135		OG0006482	RaChr06G14890.1	RaChr07G15350.1	g21154.t1	RaChr06-RaChr07	0.0776261	0.0470445		OG0005848	RaChr08G03760.1	RaChr09G02130.1	g52730.t1	RaChr08-RaChr09	0.0640799	0.126274		OG0007299	RaChr10G16450.1	RaChr11G14090.1	g27216.t1	RaChr10-RaChr11	0.0896539	0.0669215		OG0009385	RaChr12G08130.1
OG0008265	RaChr01G31200.1	RaChr02G29940.1	g29860.t1	RaChr01-RaChr02	0.0804559	0.0682182		OG0011131	RaChr03G21080.1	RaChr15G12300.1	g7831.t1	RaChr03-RaChr15	0.0318381	0.0430234		OG0010304	RaChr04G24300.1	RaChr05G27520.1	g11913.t1	RaChr04-RaChr05	0.128727	0.0279722		OG0006483	RaChr06G18960.1	RaChr07G19520.2	g36327.t1	RaChr06-RaChr07	0.148224	0.0558229		OG0005850	RaChr08G15110.1	RaChr09G11410.4	g24670.t1	RaChr08-RaChr09	0.126624	0.172364		OG0007301	RaChr10G31110.1	RaChr11G27830.1	g41678.t1	RaChr10-RaChr11	0.0627646	0.122426		OG0009386	RaChr12G27510.1
OG0008267	RaChr01G23700.1	RaChr02G22480.1	g32461.t1	RaChr01-RaChr02	0.103524	0.0932966		OG0011132	RaChr03G16610.1	RaChr15G19600.1	g2123.t1	RaChr03-RaChr15	0.093382	0.111896		OG0010306	RaChr04G24360.1	RaChr05G27580.1	g12388.t1	RaChr04-RaChr05	0.103837	0.0589005		OG0006484	RaChr06G13420.1	RaChr07G13290.1	g6561.t1	RaChr06-RaChr07	0.132395	0.0671911		OG0005851	RaChr08G11480.1	RaChr09G08520.1	g23231.t1	RaChr08-RaChr09	0.0158188	0.135959		OG0007303	RaChr10G17760.1	RaChr11G15250.1	g12807.t1	RaChr10-RaChr11	0.0570028	0.0619879		OG0009387	RaChr12G12240.1
OG0008269	RaChr01G25130.1	RaChr02G23850.1	g9043.t1	RaChr01-RaChr02	0.0548252	0.0922115		OG0011133	RaChr03G13370.1	RaChr15G17780.1	g19751.t1	RaChr03-RaChr15	0.0090107	0.207963		OG0010307	RaChr04G22630.1	RaChr05G24680.1	g3739.t1	RaChr04-RaChr05	0.122917	0.0404224		OG0006485	RaChr06G12660.1	RaChr07G12510.1	g4624.t1	RaChr06-RaChr07	0.0448309	0.00874029		OG0005854	RaChr08G14720.1	RaChr09G11090.1	g11124.t1	RaChr08-RaChr09	0.0847491	0.0815278		OG0007306	RaChr10G15550.1	RaChr11G13100.1	g24750.t1	RaChr10-RaChr11	0.0530922	0.050828		OG0009390	RaChr12G14790.1
OG0008273	RaChr01G05720.4	RaChr02G05380.1	g14388.t1	RaChr01-RaChr02	0.0330133	0.0670591		OG0011135	RaChr03G20780.1	RaChr15G11910.1	g8032.t1	RaChr03-RaChr15	0.0354077	0.0991046		OG0010308	RaChr04G17110.1	RaChr05G19570.1	g23440.t1	RaChr04-RaChr05	0.169173	0.0697687		OG0006487	RaChr06G23800.1	RaChr07G24630.2	g5484.t1	RaChr06-RaChr07	0.0566678	0.05412		OG0005856	RaChr08G05850.1	RaChr09G03650.1	g19264.t1	RaChr08-RaChr09	0.0876037	0.122784		OG0007307	RaChr10G30060.1	RaChr11G27000.1	g469.t1	RaChr10-RaChr11	0.0394888	0.0694378		OG0009392	RaChr12G11110.1
OG0008274	RaChr01G06350.1	RaChr02G06000.1	g5141.t1	RaChr01-RaChr02	0.0565166	0.111842		OG0011137	RaChr03G21290.4	RaChr15G12470.1	g13409.t1	RaChr03-RaChr15	0.0845065	0.0931894		OG0010309	RaChr04G07890.2	RaChr05G09400.1	g9308.t1	RaChr04-RaChr05	0.0262349	0.0333789		OG0006488	RaChr06G16330.1	RaChr07G16780.1	g5437.t1	RaChr06-RaChr07	0.186678	0.126709		OG0005857	RaChr08G06250.1	RaChr09G03930.1	g935.t1	RaChr08-RaChr09	0.0980524	0.10234		OG0007309	RaChr10G22480.1	RaChr11G19320.1	g30291.t1	RaChr10-RaChr11	0.0349281	0.0430358		OG0009393	RaChr12G19230.1
OG0008275	RaChr01G31020.1	RaChr02G29770.1	g21750.t1	RaChr01-RaChr02	0.0485668	0.0705019		OG0011138	RaChr03G19710.5	RaChr15G10580.1	g42982.t1	RaChr03-RaChr15	0.0627627	0.0726079		OG0010310	RaChr04G25640.1	RaChr05G29110.1	g46334.t1	RaChr04-RaChr05	0.114823	0.0930092		OG0006491	RaChr06G08780.1	RaChr07G08400.1	g45205.t1	RaChr06-RaChr07	0.250374	0.134952		OG0005859	RaChr08G11140.1	RaChr09G08250.1	g11098.t1	RaChr08-RaChr09	0.0630437	0.0993733		OG0007312	RaChr10G26630.1	RaChr11G23730.1	g42842.t1	RaChr10-RaChr11	0.023728	0.088219		OG0009395	RaChr12G13720.1
OG0008276	RaChr01G25040.1	RaChr02G23720.2	g5073.t1	RaChr01-RaChr02	0.0464371	0.0982607		OG0011140	RaChr03G03430.3	RaChr15G25860.1	g17050.t1	RaChr03-RaChr15	0.0832202	0.069522		OG0010311	RaChr04G24280.1	RaChr05G27480.1	g18346.t1	RaChr04-RaChr05	0.116673	0.0448746		OG0006492	RaChr06G21400.1	RaChr07G22610.1	g4102.t1	RaChr06-RaChr07	0.0493457	0.0671264		OG0005860	RaChr08G08260.1	RaChr09G05670.1	g60807.t1	RaChr08-RaChr09	0.0137894	0.152997		OG0007313	RaChr10G30680.1	RaChr11G27590.1	g29891.t1	RaChr10-RaChr11	0.0320624	0.0737238		OG0009397	RaChr12G11220.1
OG0008277	RaChr01G03290.1	RaChr02G03030.1	g37072.t1	RaChr01-RaChr02	0.0735346	0.102115		OG0011142	RaChr03G16040.1	RaChr15G20200.1	g1853.t1	RaChr03-RaChr15	0.0349779	0.113204		OG0010312	RaChr04G04540.1	RaChr05G06110.1	g34934.t1	RaChr04-RaChr05	0.0740921	0.0296356		OG0006496	RaChr06G21100.1	RaChr07G21910.1	g20076.t1	RaChr06-RaChr07	0.0557276	0.0859405		OG0005861	RaChr08G17000.1	RaChr09G12780.1	g44679.t1	RaChr08-RaChr09	0.0796881	0.0924774		OG0007317	RaChr10G22760.1	RaChr11G19620.6	g35119.t1	RaChr10-RaChr11	0.0428873	0.0691885		OG0009398	RaChr12G16610.3
OG0008278	RaChr01G03610.1	RaChr02G03310.1	g34276.t1	RaChr01-RaChr02	0.0305659	0.111346		OG0011143	RaChr03G14990.1	RaChr15G21400.1	g47078.t1	RaChr03-RaChr15	0.0575926	0.12071		OG0010314	RaChr04G14330.1	RaChr05G16330.2	g22310.t1	RaChr04-RaChr05	0.113717	0.0688758		OG0006499	RaChr06G24650.1	RaChr07G25410.1	g45749.t1	RaChr06-RaChr07	0.0655427	0.0459338		OG0005862	RaChr08G16100.4	RaChr09G12240.1	g13125.t1	RaChr08-RaChr09	0.0644777	0.0580742		OG0007320	RaChr10G19030.1	RaChr11G16180.1	g20831.t1	RaChr10-RaChr11	0.0486184	0.144902		OG0009399	RaChr12G09940.1
OG0008279	RaChr01G02030.1	RaChr02G01980.1	g46037.t1	RaChr01-RaChr02	0.0594924	0.107102		OG0011146	RaChr03G15430.1	RaChr15G20830.1	g3632.t1	RaChr03-RaChr15	0.0798792	0.0887384		OG0010315	RaChr04G23440.1	RaChr05G26540.1	g6269.t1	RaChr04-RaChr05	0.109156	0.073094		OG0006500	RaChr06G19010.1	RaChr07G19570.1	g10649.t1	RaChr06-RaChr07	0.150116	0.04694		OG0005863	RaChr08G10280.1	RaChr09G07560.1	g43.t1	RaChr08-RaChr09	0.0554975	0.110387		OG0007321	RaChr10G15620.1	RaChr11G13160.1	g23056.t1	RaChr10-RaChr11	0.0484913	0.109994		OG0009400	RaChr12G04180.1
OG0008280	RaChr01G12950.1	RaChr02G13060.1	g53887.t1	RaChr01-RaChr02	0.0291706	0.0482702		OG0011147	RaChr03G16850.1	RaChr15G19350.1	g26367.t1	RaChr03-RaChr15	0.128376	0.17673		OG0010316	RaChr04G06990.1	RaChr05G08360.1	g24974.t1	RaChr04-RaChr05	0.102649	0.047475		OG0006501	RaChr06G20000.1	RaChr07G20720.1	g36022.t1	RaChr06-RaChr07	0.0966821	0.126632		OG0005864	RaChr08G19670.1	RaChr09G15280.2	g44728.t1	RaChr08-RaChr09	0.0390529	0.0393646		OG0007325	RaChr10G28300.1	RaChr11G25330.1	g23932.t1	RaChr10-RaChr11	0.0738749	0.111341		OG0009401	RaChr12G27450.1
OG0008281	RaChr01G34550.1	RaChr02G32490.1	g43111.t1	RaChr01-RaChr02	0.0548498	0.0761123		OG0011148	RaChr03G20960.1	RaChr15G12140.1	g11365.t1	RaChr03-RaChr15	0.106847	0.123644		OG0010317	RaChr04G18800.1	RaChr05G21660.1	g45964.t1	RaChr04-RaChr05	0.14977	0.0868429		OG0006503	RaChr06G24150.1	RaChr07G24960.1	g1642.t1	RaChr06-RaChr07	0.113446	0.11355		OG0005865	RaChr08G08130.1	RaChr09G05560.1	g14778.t1	RaChr08-RaChr09	0.0205452	0.0812645		OG0007326	RaChr10G17200.1	RaChr11G14780.1	g10278.t1	RaChr10-RaChr11	0.0459541	0.124742		OG0009402	RaChr12G27040.1
OG0008282	RaChr01G06110.1	RaChr02G05740.1	g40089.t1	RaChr01-RaChr02	0.0175623	0.0939542		OG0011150	RaChr03G09210.1	RaChr15G07710.1	g49281.t1	RaChr03-RaChr15	0.143129	0.183153		OG0010318	RaChr04G17130.1	RaChr05G19590.1	g19245.t1	RaChr04-RaChr05	0.064287	0.0387555		OG0006504	RaChr06G10940.1	RaChr07G10700.1	g23355.t1	RaChr06-RaChr07	0.0884536	0.0798009		OG0005866	RaChr08G13340.1	RaChr09G10040.1	g5100.t1	RaChr08-RaChr09	0.00974883	0.111003		OG0007328	RaChr10G15190.1	RaChr11G12750.1	g11869.t1	RaChr10-RaChr11	0.0366474	0.0658268		OG0009403	RaChr12G16070.1
OG0008283	RaChr01G20330.1	RaChr02G19580.1	g51925.t1	RaChr01-RaChr02	0.0581643	0.174594		OG0011151	RaChr03G14300.1	RaChr15G18790.1	g15616.t1	RaChr03-RaChr15	0.0784847	0.108185		OG0010319	RaChr04G12290.1	RaChr05G13980.1	g16111.t1	RaChr04-RaChr05	0.115948	0.05089		OG0006505	RaChr06G14040.1	RaChr07G14570.1	g20583.t1	RaChr06-RaChr07	0.0779364	0.0852617		OG0005867	RaChr08G20030.1	RaChr09G16480.1	g4918.t1	RaChr08-RaChr09	0.00928446	0.146316		OG0007331	RaChr10G24040.1	RaChr11G20870.1	g3800.t1	RaChr10-RaChr11	0.0214811	0.104211		OG0009404	RaChr12G08470.2
OG0008284	RaChr01G13750.1	RaChr02G13750.1	g28300.t1	RaChr01-RaChr02	0.0226309	0.0881471		OG0011155	RaChr03G18030.1	RaChr15G08820.1	g24013.t1	RaChr03-RaChr15	0.0587432	0.116741		OG0010321	RaChr04G17060.2	RaChr05G19510.1	g27474.t1	RaChr04-RaChr05	0.0907438	0.043559		OG0006506	RaChr06G15680.1	RaChr07G16130.1	g38650.t1	RaChr06-RaChr07	0.0192527	0.0736297		OG0005868	RaChr08G05030.1	RaChr09G02870.1	g3235.t1	RaChr08-RaChr09	0.0700305	0.187473		OG0007332	RaChr10G31120.1	RaChr11G27840.3	g39772.t1	RaChr10-RaChr11	0.052325	0.181028		OG0009405	RaChr12G25330.1
OG0008285	RaChr01G01820.1	RaChr02G01720.1	g28376.t1	RaChr01-RaChr02	0.0387085	0.0475707		OG0011156	RaChr03G11180.1	RaChr15G15400.1	g16971.t1	RaChr03-RaChr15	0.0311731	0.0592477		OG0010323	RaChr04G19030.1	RaChr05G21950.1	g18366.t1	RaChr04-RaChr05	0.0790906	0.0574615		OG0006508	RaChr06G08530.1	RaChr07G08110.1	g13379.t1	RaChr06-RaChr07	0.147611	0.0911181		OG0005870	RaChr08G05780.1	RaChr09G03590.1	g109.t1	RaChr08-RaChr09	0.0535149	0.0455565		OG0007333	RaChr10G17500.1	RaChr11G15040.1	g8594.t1	RaChr10-RaChr11	0.108448	0.26827		OG0009406	RaChr12G22510.1
OG0008286	RaChr01G30640.6	RaChr02G29400.1	g22059.t1	RaChr01-RaChr02	0.0693968	0.0602093		OG0011159	RaChr03G16370.1	RaChr15G19830.1	g19684.t1	RaChr03-RaChr15	0.0652686	0.0996083		OG0010324	RaChr04G25670.1	RaChr05G29130.1	g31738.t1	RaChr04-RaChr05	0.0958506	0.0406456		OG0006510	RaChr06G06130.1	RaChr07G05560.1	g22456.t1	RaChr06-RaChr07	0.0338553	0.0223933		OG0005871	RaChr08G17740.1	RaChr09G13460.1	g15795.t1	RaChr08-RaChr09	0.0580467	0.101626		OG0007334	RaChr10G11910.1	RaChr11G09890.1	g30935.t1	RaChr10-RaChr11	0.012835	0.0396382		OG0009407	RaChr12G18090.1
OG0008287	RaChr01G18180.2	RaChr02G17520.4	g59470.t1	RaChr01-RaChr02	0.0460221	0.0772086		OG0011160	RaChr03G02720.1	RaChr15G25310.1	g50573.t1	RaChr03-RaChr15	0.0211193	0.0420051		OG0010325	RaChr04G08200.1	RaChr05G09750.1	g14621.t1	RaChr04-RaChr05	0.199262	0.0630463		OG0006511	RaChr06G19300.1	RaChr07G19920.1	g11387.t1	RaChr06-RaChr07	0.167631	0.0922378		OG0005872	RaChr08G12250.1	RaChr09G09200.1	g4874.t1	RaChr08-RaChr09	0.0986404	0.201218		OG0007337	RaChr10G16810.1	RaChr11G14420.1	g6707.t1	RaChr10-RaChr11	0.113863	0.108422		OG0009408	RaChr12G12230.1
OG0008288	RaChr01G00680.1	RaChr02G00380.1	g26867.t1	RaChr01-RaChr02	0.0702265	0.0703627		OG0011161	RaChr03G10930.1	RaChr15G14950.1	g58401.t1	RaChr03-RaChr15	0.0239023	0.208423		OG0010327	RaChr04G17240.1	RaChr05G19740.1	g32228.t1	RaChr04-RaChr05	0.0924533	0.0486503		OG0006512	RaChr06G18760.1	RaChr07G19290.1	g36922.t1	RaChr06-RaChr07	0.0703142	0.0384376		OG0005873	RaChr08G10240.1	RaChr09G07530.1	g26226.t1	RaChr08-RaChr09	0.0368888	0.167624		OG0007338	RaChr10G27060.1	RaChr11G24190.3	g3293.t1	RaChr10-RaChr11	0.0751926	0.0723471		OG0009411	RaChr12G23220.1
OG0008289	RaChr01G01940.1	RaChr02G01900.1	g39263.t1	RaChr01-RaChr02	0.0303542	0.070625		OG0011162	RaChr03G16460.1	RaChr15G19770.1	g46925.t1	RaChr03-RaChr15	0.0884969	0.11124		OG0010328	RaChr04G15270.1	RaChr05G17430.1	g18407.t1	RaChr04-RaChr05	0.0805727	0.0165888		OG0006515	RaChr06G23710.1	RaChr07G24540.1	g26282.t1	RaChr06-RaChr07	0.0409974	0.02377		OG0005874	RaChr08G11110.1	RaChr09G08210.1	g34186.t1	RaChr08-RaChr09	0.0549989	0.0773959		OG0007339	RaChr10G28030.1	RaChr11G25110.1	g22638.t1	RaChr10-RaChr11	0.0477395	0.0393828		OG0009412	RaChr12G18670.1
OG0008290	RaChr01G33130.1	RaChr02G31170.1	g22746.t1	RaChr01-RaChr02	0.0450077	0.0931986		OG0011163	RaChr03G02060.2	RaChr15G24650.1	g33755.t1	RaChr03-RaChr15	0.11215	0.144451		OG0010329	RaChr04G17410.1	RaChr05G19950.1	g432.t1	RaChr04-RaChr05	0.100259	0.0448986		OG0006516	RaChr06G19280.1	RaChr07G19910.1	g13341.t1	RaChr06-RaChr07	0.0119564	0.00592905		OG0005878	RaChr08G17390.1	RaChr09G13100.1	g21776.t1	RaChr08-RaChr09	0.021872	0.0490157		OG0007340	RaChr10G18990.1	RaChr11G16150.1	g19362.t1	RaChr10-RaChr11	0.038032	0.1501		OG0009414	RaChr12G10020.1
OG0008291	RaChr01G00620.1	RaChr02G00330.1	g12778.t1	RaChr01-RaChr02	0.043258	0.0617688		OG0011164	RaChr03G11780.1	RaChr15G16050.1	g33088.t1	RaChr03-RaChr15	0.0413045	0.0847396		OG0010330	RaChr04G01340.1	RaChr05G02910.1	g23689.t1	RaChr04-RaChr05	0.0655009	0.0351227		OG0006517	RaChr06G21330.1	RaChr07G22150.1	g46663.t1	RaChr06-RaChr07	0.0699191	0.0341269		OG0005881	RaChr08G08900.1	RaChr09G06370.1	g19205.t1	RaChr08-RaChr09	0.0628963	0.0408183		OG0007341	RaChr10G23800.1	RaChr11G20600.2	g35189.t1	RaChr10-RaChr11	0.0282604	0.0507429		OG0009415	RaChr12G24140.1
OG0008294	RaChr01G30120.1	RaChr02G28600.1	g33633.t1	RaChr01-RaChr02	0.0635929	0.100005		OG0011165	RaChr03G14060.1	RaChr15G18500.1	g35851.t1	RaChr03-RaChr15	0.0428849	0.0315032		OG0010331	RaChr04G03690.1	RaChr05G05450.1	g30783.t1	RaChr04-RaChr05	0.0832396	0.0223089		OG0006518	RaChr06G10470.1	RaChr07G10220.1	g17383.t1	RaChr06-RaChr07	0.102632	0.0873739		OG0005882	RaChr08G11880.1	RaChr09G08920.1	g22194.t1	RaChr08-RaChr09	0.0602342	0.0657468		OG0007342	RaChr10G16320.1	RaChr11G13960.1	g38539.t1	RaChr10-RaChr11	0.0500728	0.0717402		OG0009416	RaChr12G28490.1
OG0008295	RaChr01G31160.1	RaChr02G29910.1	g7545.t1	RaChr01-RaChr02	0.147593	0.121532		OG0011166	RaChr03G03650.1	RaChr15G26030.1	g16577.t1	RaChr03-RaChr15	0.0580678	0.0823318		OG0010332	RaChr04G15010.1	RaChr05G17100.1	g27605.t1	RaChr04-RaChr05	0.0648512	0.0451707		OG0006519	RaChr06G17660.1	RaChr07G18070.2	g24433.t1	RaChr06-RaChr07	0.0869122	0.0727752		OG0005883	RaChr08G01720.1	RaChr09G17530.2	g9169.t1	RaChr08-RaChr09	0.0811825	0.263274		OG0007344	RaChr10G17050.1	RaChr11G14670.1	g14818.t1	RaChr10-RaChr11	0.038798	0.0545081		OG0009417	RaChr12G05100.1
OG0008296	RaChr01G20740.1	RaChr02G19990.5	g6528.t1	RaChr01-RaChr02	0.0647961	0.101704		OG0011167	RaChr03G00060.2	RaChr15G12730.1	g42226.t1	RaChr03-RaChr15	0.0629184	0.0860572		OG0010334	RaChr04G04750.3	RaChr05G06480.1	g8794.t1	RaChr04-RaChr05	0.0816184	0.0579509		OG0006520	RaChr06G22320.1	RaChr07G23250.1	g3220.t1	RaChr06-RaChr07	0.0825414	0.0977446		OG0005886	RaChr08G03310.1	RaChr09G02290.1	g17270.t1	RaChr08-RaChr09	0.0400587	0.0684311		OG0007345	RaChr10G26080.1	RaChr11G23170.1	g26254.t1	RaChr10-RaChr11	0.0174451	0.0721628		OG0009418	RaChr12G02060.1
OG0008299	RaChr01G12160.1	RaChr02G12360.1	g43090.t1	RaChr01-RaChr02	0.0843596	0.0665437		OG0011168	RaChr03G08080.1	RaChr15G06880.1	g9601.t1	RaChr03-RaChr15	0.0836833	0.12144		OG0010336	RaChr04G12760.1	RaChr05G14490.1	g20509.t1	RaChr04-RaChr05	0.104917	0.06197		OG0006521	RaChr06G23770.1	RaChr07G24600.1	g124.t1	RaChr06-RaChr07	0.127697	0.026371		OG0005887	RaChr08G11640.1	RaChr09G08700.1	g3385.t1	RaChr08-RaChr09	0.0220419	0.0684143		OG0007348	RaChr10G23920.1	RaChr11G20730.1	g18986.t1	RaChr10-RaChr11	0.210766	0.174213		OG0009420	RaChr12G14590.1
OG0008302	RaChr01G16400.1	RaChr02G15860.1	g53837.t1	RaChr01-RaChr02	0.0673018	0.0609865		OG0011170	RaChr03G12460.1	RaChr15G16730.1	g5114.t1	RaChr03-RaChr15	0.0491745	0.113773		OG0010338	RaChr04G18120.1	RaChr05G20620.1	g7410.t1	RaChr04-RaChr05	0.0541184	0.0271652		OG0006522	RaChr06G07030.1	RaChr07G07240.1	g17303.t1	RaChr06-RaChr07	0.184549	0.117991		OG0005888	RaChr08G11370.1	RaChr09G08430.1	g32705.t1	RaChr08-RaChr09	0.0789493	0.121032		OG0007349	RaChr10G17030.2	RaChr11G14650.2	g14820.t1	RaChr10-RaChr11	0.0641051	0.120696		OG0009421	RaChr12G14290.1
OG0008303	RaChr01G02190.1	RaChr02G02130.1	g2590.t1	RaChr01-RaChr02	0.100814	0.114632		OG0011171	RaChr03G09770.1	RaChr15G13230.1	g37874.t1	RaChr03-RaChr15	0.0765289	0.0874497		OG0010340	RaChr04G07290.1	RaChr05G08680.1	g18051.t1	RaChr04-RaChr05	0.0268662	0.0751774		OG0006525	RaChr06G21700.1	RaChr07G22360.2	g12842.t1	RaChr06-RaChr07	0.113034	0.110585		OG0005889	RaChr08G08830.1	RaChr09G06290.1	g42466.t1	RaChr08-RaChr09	0.046544	0.138158		OG0007350	RaChr10G16240.1	RaChr11G13870.1	g37268.t1	RaChr10-RaChr11	0.0655159	0.166764		OG0009422	RaChr12G08070.1
OG0008304	RaChr01G23070.1	RaChr02G21910.1	g6682.t1	RaChr01-RaChr02	0.0545833	0.0778634		OG0011172	RaChr03G07260.1	RaChr15G06640.1	g22892.t1	RaChr03-RaChr15	0.0280366	0.0931045		OG0010341	RaChr04G17870.1	RaChr05G20390.1	g5671.t1	RaChr04-RaChr05	0.158997	0.0369627		OG0006526	RaChr06G12690.1	RaChr07G12540.1	g25472.t1	RaChr06-RaChr07	0.107233	0.0934321		OG0005890	RaChr08G05260.1	RaChr09G03090.1	g8539.t1	RaChr08-RaChr09	0.0645271	0.126182		OG0007351	RaChr10G17890.1	RaChr11G15350.1	g20004.t1	RaChr10-RaChr11	0.0532106	0.121515		OG0009423	RaChr12G01530.1
OG0008305	RaChr01G17200.4	RaChr02G16660.1	g15029.t1	RaChr01-RaChr02	0.037054	0.102662		OG0011173	RaChr03G01620.1	RaChr15G23930.1	g150.t1	RaChr03-RaChr15	0.0691907	0.10884		OG0010342	RaChr04G04870.2	RaChr05G06390.1	g14991.t1	RaChr04-RaChr05	0.062932	0.0460885		OG0006527	RaChr06G18830.1	RaChr07G19350.1	g3869.t1	RaChr06-RaChr07	0.105219	0.0627609		OG0005891	RaChr08G16960.1	RaChr09G12740.1	g33382.t1	RaChr08-RaChr09	0.0336835	0.0644003		OG0007353	RaChr10G26220.1	RaChr11G23320.1	g20712.t1	RaChr10-RaChr11	0.0591512	0.120048		OG0009424	RaChr12G19670.1
OG0008306	RaChr01G11260.1	RaChr02G11330.1	g30536.t1	RaChr01-RaChr02	0.121273	0.185308		OG0011174	RaChr03G03090.1	RaChr15G25630.1	g20133.t1	RaChr03-RaChr15	0.037155	0.151885		OG0010344	RaChr04G23830.1	RaChr05G26830.1	g5245.t1	RaChr04-RaChr05	0.124313	0.00953443		OG0006528	RaChr06G17270.1	RaChr07G17690.1	g25253.t1	RaChr06-RaChr07	0.144289	0.126634		OG0005892	RaChr08G11630.1	RaChr09G08690.1	g3386.t1	RaChr08-RaChr09	0.0530067	0.0890759		OG0007354	RaChr10G21900.1	RaChr11G18710.1	g22796.t1	RaChr10-RaChr11	0.0294659	0.0710641		OG0009425	RaChr12G27860.1
OG0008307	RaChr01G23870.1	RaChr02G22640.3	g13906.t1	RaChr01-RaChr02	0.0684148	0.0824067		OG0011175	RaChr03G07990.1	RaChr15G06820.1	g18072.t1	RaChr03-RaChr15	0.283427	0.348673		OG0010345	RaChr04G25080.1	RaChr05G28510.1	g5596.t1	RaChr04-RaChr05	0.115826	0.0125373		OG0006529	RaChr06G24750.1	RaChr07G25520.1	g46414.t1	RaChr06-RaChr07	0.102611	0.0627061		OG0005894	RaChr08G07330.1	RaChr09G04780.1	g3011.t1	RaChr08-RaChr09	0.0970471	0.0867612		OG0007358	RaChr10G13040.1	RaChr11G10700.1	g7819.t1	RaChr10-RaChr11	0.0673013	0.0496408		OG0009426	RaChr12G22630.1
OG0008308	RaChr01G08700.1	RaChr02G08560.1	g1228.t1	RaChr01-RaChr02	0.0204702	0.109479		OG0011176	RaChr03G19940.1	RaChr15G10820.1	g37937.t1	RaChr03-RaChr15	0.047351	0.0544446		OG0010346	RaChr04G06570.1	RaChr05G07920.1	g19393.t1	RaChr04-RaChr05	0.0936402	0.0403952		OG0006532	RaChr06G22240.1	RaChr07G23120.10	g31548.t1	RaChr06-RaChr07	0.10208	0.0505544		OG0005900	RaChr08G14820.1	RaChr09G11160.1	g11781.t1	RaChr08-RaChr09	0.00659012	0.0846261		OG0007361	RaChr10G18040.2	RaChr11G15480.1	g27061.t1	RaChr10-RaChr11	0.0442603	0.0736801		OG0009427	RaChr12G29000.1
OG0008310	RaChr01G25300.3	RaChr02G24040.5	g23313.t1	RaChr01-RaChr02	0.0469241	0.144543		OG0011177	RaChr03G11120.1	RaChr15G15310.2	g31470.t1	RaChr03-RaChr15	0.0357844	0.0662898		OG0010347	RaChr04G14130.1	RaChr05G16100.1	g19650.t1	RaChr04-RaChr05	0.0974513	0.0713064		OG0006533	RaChr06G13480.1	RaChr07G13340.1	g32681.t1	RaChr06-RaChr07	0.0758272	0.0427382		OG0005901	RaChr08G18950.1	RaChr09G14580.1	g27435.t1	RaChr08-RaChr09	0.0283769	0.0579754		OG0007362	RaChr10G23520.1	RaChr11G20290.1	g14300.t1	RaChr10-RaChr11	0.0632446	0.0773801		OG0009428	RaChr12G07940.1
OG0008311	RaChr01G02580.1	RaChr02G02490.2	g20026.t1	RaChr01-RaChr02	0.107247	0.084391		OG0011178	RaChr03G16380.1	RaChr15G19820.1	g19682.t1	RaChr03-RaChr15	0.0590281	0.114899		OG0010348	RaChr04G25010.1	RaChr05G28430.2	g35487.t1	RaChr04-RaChr05	0.0612773	0.0353147		OG0006535	RaChr06G14180.1	RaChr07G14710.3	g31287.t1	RaChr06-RaChr07	0.049903	0.0420468		OG0005904	RaChr08G08240.1	RaChr09G05650.1	g50263.t1	RaChr08-RaChr09	0.10788	0.098836		OG0007363	RaChr10G14890.1	RaChr11G12430.1	g44067.t1	RaChr10-RaChr11	0.0293898	0.0723525		OG0009429	RaChr12G17930.1
OG0008312	RaChr01G20170.1	RaChr02G19450.1	g39168.t1	RaChr01-RaChr02	0	0.0364645		OG0011179	RaChr03G11500.1	RaChr15G15740.1	g8707.t1	RaChr03-RaChr15	0.0423292	0.135952		OG0010349	RaChr04G08660.1	RaChr05G10240.2	g16489.t1	RaChr04-RaChr05	0.064181	0.0454475		OG0006538	RaChr06G17540.1	RaChr07G17960.1	g51931.t1	RaChr06-RaChr07	0.113406	0.0640825		OG0005906	RaChr08G08600.5	RaChr09G06080.1	g18735.t1	RaChr08-RaChr09	0.096861	0.0948648		OG0007364	RaChr10G16010.1	RaChr11G13610.1	g24527.t1	RaChr10-RaChr11	0.0356254	0.0821248		OG0009430	RaChr12G12710.5
OG0008313	RaChr01G05820.1	RaChr02G05480.1	g18438.t1	RaChr01-RaChr02	0.0468731	0.0849474		OG0011180	RaChr03G20550.1	RaChr15G11590.1	g54731.t1	RaChr03-RaChr15	0.0509917	0.0514883		OG0010351	RaChr04G07550.2	RaChr05G08980.1	g21310.t1	RaChr04-RaChr05	0.143522	0.0407177		OG0006540	RaChr06G20990.6	RaChr07G21770.1	g22600.t1	RaChr06-RaChr07	0.0898135	0.0559138		OG0005907	RaChr08G06650.1	RaChr09G04260.1	g17384.t1	RaChr08-RaChr09	0.0699382	0.134971		OG0007365	RaChr10G17770.1	RaChr11G15260.1	g39086.t1	RaChr10-RaChr11	0.0643428	0.0914642		OG0009431	RaChr12G13240.1
OG0008314	RaChr01G33690.1	RaChr02G31720.1	g1234.t1	RaChr01-RaChr02	0.0198256	0.0279947		OG0011181	RaChr03G10480.1	RaChr15G14030.1	g35164.t1	RaChr03-RaChr15	0.0962797	0.097545		OG0010352	RaChr04G06290.1	RaChr05G07630.1	g6669.t1	RaChr04-RaChr05	0.0504587	0.0395242		OG0006541	RaChr06G14120.1	RaChr07G14660.2	g12980.t1	RaChr06-RaChr07	0.101332	0.0834691		OG0005908	RaChr08G14100.1	RaChr09G10610.1	g15923.t1	RaChr08-RaChr09	0.126595	0.140527		OG0007366	RaChr10G16250.1	RaChr11G13880.1	g37267.t1	RaChr10-RaChr11	0.061962	0.0991749		OG0009432	RaChr12G29090.2
OG0008315	RaChr01G06050.1	RaChr02G05680.1	g3357.t1	RaChr01-RaChr02	0.0288733	0.0606307		OG0011182	RaChr03G10770.1	RaChr15G14770.1	g12085.t1	RaChr03-RaChr15	0	0.0602619		OG0010353	RaChr04G15310.4	RaChr05G17480.3	g51393.t1	RaChr04-RaChr05	0.159278	0.0399475		OG0006544	RaChr06G11370.1	RaChr07G11090.1	g13451.t1	RaChr06-RaChr07	0.0408173	0.024735		OG0005910	RaChr08G18610.1	RaChr09G14360.1	g36598.t1	RaChr08-RaChr09	0.013759	0.0914873		OG0007368	RaChr10G21800.13	RaChr11G18610.3	g30640.t1	RaChr10-RaChr11	0.0474934	0.120592		OG0009433	RaChr12G02600.1
OG0008317	RaChr01G16840.3	RaChr02G16350.9	g3762.t1	RaChr01-RaChr02	0.0192015	0.0703655		OG0011183	RaChr03G17010.1	RaChr15G19200.1	g20970.t1	RaChr03-RaChr15	0.0586338	0.0920384		OG0010355	RaChr04G12890.1	RaChr05G14590.1	g37241.t1	RaChr04-RaChr05	0.0690841	0.0485528		OG0006545	RaChr06G21920.1	RaChr07G22770.1	g14084.t1	RaChr06-RaChr07	0.0833667	0.0767568		OG0005912	RaChr08G10330.1	RaChr09G07620.1	g34872.t1	RaChr08-RaChr09	0.0557486	0.0591384		OG0007369	RaChr10G09440.1	RaChr11G07810.2	g7882.t1	RaChr10-RaChr11	0.0697473	0.143706		OG0009434	RaChr12G21530.1
OG0008318	RaChr01G28160.1	RaChr02G26740.1	g23817.t1	RaChr01-RaChr02	0.17724	0.218192		OG0011184	RaChr03G16740.1	RaChr15G19470.1	g783.t1	RaChr03-RaChr15	0.0602182	0.0840756		OG0010356	RaChr04G02580.2	RaChr05G04220.1	g47451.t1	RaChr04-RaChr05	0.0918415	0.0657393		OG0006546	RaChr06G05790.3	RaChr07G05140.1	g21919.t1	RaChr06-RaChr07	0.166966	0.128828		OG0005913	RaChr08G19430.1	RaChr09G14980.1	g23415.t1	RaChr08-RaChr09	0.0643454	0.11968		OG0007371	RaChr10G21260.1	RaChr11G18060.1	g97.t1	RaChr10-RaChr11	0.0213449	0.0784373		OG0009435	RaChr12G14020.1
OG0008319	RaChr01G25910.1	RaChr02G24710.1	g40269.t1	RaChr01-RaChr02	0.0670857	0.130031		OG0011185	RaChr03G10990.1	RaChr15G15010.5	g16694.t1	RaChr03-RaChr15	0.0628515	0.124433		OG0010359	RaChr04G02700.1	RaChr05G04360.1	g29118.t1	RaChr04-RaChr05	0.058029	0.0250426		OG0006548	RaChr06G13840.1	RaChr07G14350.1	g14816.t1	RaChr06-RaChr07	0.0580985	0.0283108		OG0005914	RaChr08G17110.1	RaChr09G12890.1	g4243.t1	RaChr08-RaChr09	0.0401402	0.0715483		OG0007372	RaChr10G21280.1	RaChr11G18090.1	g95.t1	RaChr10-RaChr11	0.0493994	0.0677934		OG0009439	RaChr12G24510.1
OG0008320	RaChr01G33290.1	RaChr02G31350.1	g34976.t1	RaChr01-RaChr02	0.0426641	0.102874		OG0011188	RaChr03G17190.3	RaChr15G07940.1	g1243.t1	RaChr03-RaChr15	0.0913382	0.0811584		OG0010360	RaChr04G11050.1	RaChr05G12750.1	g25493.t1	RaChr04-RaChr05	0.078868	0.0513598		OG0006549	RaChr06G08900.4	RaChr07G08570.3	g18971.t1	RaChr06-RaChr07	0.125621	0.0776933		OG0005915	RaChr08G19470.4	RaChr09G15030.3	g4703.t1	RaChr08-RaChr09	0.111654	0.153631		OG0007377	RaChr10G30270.1	RaChr11G27190.1	g26647.t1	RaChr10-RaChr11	0.0890194	0.112229		OG0009440	RaChr12G23290.1
OG0008321	RaChr01G31140.1	RaChr02G29890.1	g32547.t1	RaChr01-RaChr02	0.0411213	0.0806794		OG0011189	RaChr03G02150.1	RaChr15G24740.1	g2096.t1	RaChr03-RaChr15	0.0645311	0.0682209		OG0010361	RaChr04G16560.1	RaChr05G18910.1	g30946.t1	RaChr04-RaChr05	0.0652927	0.0320159		OG0006550	RaChr06G20070.1	RaChr07G20790.2	g37037.t1	RaChr06-RaChr07	0.100743	0.072745		OG0005916	RaChr08G19320.1	RaChr09G14890.1	g1475.t1	RaChr08-RaChr09	0.0848566	0.129573		OG0007378	RaChr10G15470.2	RaChr11G13020.2	g48518.t1	RaChr10-RaChr11	0.0379348	0.0839154		OG0009441	RaChr12G16560.2
OG0008322	RaChr01G18990.1	RaChr02G18240.1	g8751.t1	RaChr01-RaChr02	0.11578	0.134992		OG0011190	RaChr03G19840.1	RaChr15G10720.1	g25640.t1	RaChr03-RaChr15	0.0582954	0.100363		OG0010362	RaChr04G02760.1	RaChr05G04430.1	g25002.t1	RaChr04-RaChr05	0.125499	0.0365175		OG0006551	RaChr06G21290.1	RaChr07G22120.1	g25486.t1	RaChr06-RaChr07	0.100003	0.0652192		OG0005917	RaChr08G15400.1	RaChr09G11550.2	g24837.t1	RaChr08-RaChr09	0.0173858	0.0895382		OG0007379	RaChr10G22030.1	RaChr11G18830.1	g34725.t1	RaChr10-RaChr11	0.0438775	0.076561		OG0009442	RaChr12G11770.1
OG0008323	RaChr01G34910.10	RaChr02G32980.1	g14764.t1	RaChr01-RaChr02	0.0124964	0.0790427		OG0011191	RaChr03G21490.1	RaChr15G12640.1	g4324.t1	RaChr03-RaChr15	0.0529385	0.0564642		OG0010363	RaChr04G08210.1	RaChr05G09760.1	g43349.t1	RaChr04-RaChr05	0.0839447	0.0601472		OG0006552	RaChr06G16690.1	RaChr07G17120.1	g16727.t1	RaChr06-RaChr07	0.0932949	0.0849436		OG0005918	RaChr08G10200.1	RaChr09G07480.1	g26222.t1	RaChr08-RaChr09	0.0411585	0.103499		OG0007380	RaChr10G24280.1	RaChr11G21150.1	g8816.t1	RaChr10-RaChr11	0.0479951	0.0774096		OG0009443	RaChr12G18950.1
OG0008325	RaChr01G14970.4	RaChr02G14920.1	g18499.t1	RaChr01-RaChr02	0.0738522	0.107486		OG0011192	RaChr03G04560.1	RaChr15G26880.1	g39268.t1	RaChr03-RaChr15	0.02994	0.0618298		OG0010364	RaChr04G04060.1	RaChr05G05850.1	g3225.t1	RaChr04-RaChr05	0.0527561	0.0208064		OG0006553	RaChr06G17480.2	RaChr07G17900.1	g26614.t1	RaChr06-RaChr07	0.0895742	0.0417174		OG0005922	RaChr08G08930.1	RaChr09G06400.3	g8535.t1	RaChr08-RaChr09	0.0536959	0.0872495		OG0007383	RaChr10G16740.1	RaChr11G14350.1	g23436.t1	RaChr10-RaChr11	0.0984981	0.146498		OG0009444	RaChr12G20020.1
OG0008326	RaChr01G01510.1	RaChr02G01350.1	g1656.t1	RaChr01-RaChr02	0.0394082	0.0271933		OG0011193	RaChr03G16110.1	RaChr15G20110.1	g27746.t1	RaChr03-RaChr15	0.114255	0.159607		OG0010365	RaChr04G08580.1	RaChr05G10150.1	g10146.t1	RaChr04-RaChr05	0.100712	0.0535057		OG0006554	RaChr06G15290.1	RaChr07G15730.1	g42098.t1	RaChr06-RaChr07	0.0824362	0.045228		OG0005926	RaChr08G15570.1	RaChr09G11750.1	g11842.t1	RaChr08-RaChr09	0.0531313	0.0746291		OG0007388	RaChr10G15260.1	RaChr11G12820.3	g23095.t1	RaChr10-RaChr11	0.0770245	0.137305		OG0009445	RaChr12G17920.1
OG0008327	RaChr01G22790.1	RaChr02G21640.1	g6575.t1	RaChr01-RaChr02	0.0650539	0.155905		OG0011194	RaChr03G17500.1	RaChr15G08260.1	g7732.t1	RaChr03-RaChr15	0.0236106	0.0646582		OG0010366	RaChr04G09820.1	RaChr05G11360.1	g317.t1	RaChr04-RaChr05	0.0707598	0.0216875		OG0006555	RaChr06G10700.1	RaChr07G10430.8	g13792.t1	RaChr06-RaChr07	0.121435	0.0751192		OG0005927	RaChr08G18890.1	RaChr09G14530.1	g5963.t1	RaChr08-RaChr09	0.0880328	0.124705		OG0007390	RaChr10G17410.1	RaChr11G14990.1	g39659.t1	RaChr10-RaChr11	0.0503614	0.24298		OG0009446	RaChr12G27790.1
OG0008328	RaChr01G10100.1	RaChr02G10150.1	g26761.t1	RaChr01-RaChr02	0.0559345	0.102096		OG0011195	RaChr03G04530.1	RaChr15G26860.1	g3529.t1	RaChr03-RaChr15	0.0608674	0.0579716		OG0010367	RaChr04G18750.1	RaChr05G21540.1	g27251.t1	RaChr04-RaChr05	0.20619	0.12876		OG0006556	RaChr06G12730.1	RaChr07G12590.1	g24792.t1	RaChr06-RaChr07	0.143015	0.0869379		OG0005928	RaChr08G19540.5	RaChr09G15100.3	g40009.t1	RaChr08-RaChr09	0.0938598	0.096825		OG0007392	RaChr10G11160.1	RaChr11G09270.1	g9938.t1	RaChr10-RaChr11	0.0579204	0.102288		OG0009447	RaChr12G15080.1
OG0008329	RaChr01G32660.1	RaChr02G30800.1	g31229.t1	RaChr01-RaChr02	0.100933	0.101657		OG0011196	RaChr03G12550.1	RaChr15G16830.4	g27558.t1	RaChr03-RaChr15	0.0375441	0.18312		OG0010368	RaChr04G11380.2	RaChr05G13090.1	g39033.t1	RaChr04-RaChr05	0.0563145	0.0314605		OG0006558	RaChr06G12940.4	RaChr07G12770.1	g29639.t1	RaChr06-RaChr07	0.0700196	0.0620766		OG0005929	RaChr08G13610.1	RaChr09G10280.1	g27171.t1	RaChr08-RaChr09	0.0517649	0.0945732		OG0007393	RaChr10G15630.1	RaChr11G13170.1	g23055.t1	RaChr10-RaChr11	0.0654865	0.074073		OG0009448	RaChr12G20900.1
OG0008330	RaChr01G23940.1	RaChr02G22690.1	g8029.t1	RaChr01-RaChr02	0.0629549	0.0872422		OG0011197	RaChr03G14360.3	RaChr15G18860.1	g44900.t1	RaChr03-RaChr15	0.0306059	0.0418703		OG0010369	RaChr04G19120.1	RaChr05G22170.1	g7014.t1	RaChr04-RaChr05	0.203116	0.0950067		OG0006559	RaChr06G17720.1	RaChr07G18130.1	g24710.t1	RaChr06-RaChr07	0.0825571	0.0160781		OG0005930	RaChr08G10840.1	RaChr09G08090.1	g16447.t1	RaChr08-RaChr09	0.0333973	0.0684408		OG0007394	RaChr10G15290.1	RaChr11G12850.1	g40407.t1	RaChr10-RaChr11	0.138508	0.196889		OG0009449	RaChr12G08730.2
OG0008331	RaChr01G25560.1	RaChr02G24250.1	g24877.t1	RaChr01-RaChr02	0.119501	0.0810933		OG0011201	RaChr03G08950.1	RaChr15G07550.1	g20962.t1	RaChr03-RaChr15	0.1014	0.217297		OG0010370	RaChr04G00200.1	RaChr05G02060.2	g724.t1	RaChr04-RaChr05	0.105572	0.0332758		OG0006560	RaChr06G05340.3	RaChr07G04680.1	g31730.t1	RaChr06-RaChr07	0.0964935	0.0619565		OG0005931	RaChr08G08070.1	RaChr09G05500.1	g2477.t1	RaChr08-RaChr09	0.0205179	0.0626331		OG0007397	RaChr10G11100.1	RaChr11G09230.1	g39585.t1	RaChr10-RaChr11	0.0501955	0.0869589		OG0009450	RaChr12G06480.1
OG0008332	RaChr01G26220.1	RaChr02G25050.1	g36247.t1	RaChr01-RaChr02	0.0898336	0.107508		OG0011202	RaChr03G10980.1	RaChr15G15000.1	g16695.t1	RaChr03-RaChr15	0.050043	0.0773625		OG0010371	RaChr04G16590.1	RaChr05G18930.1	g4787.t1	RaChr04-RaChr05	0.139565	0.0789737		OG0006561	RaChr06G21890.1	RaChr07G22740.1	g34109.t1	RaChr06-RaChr07	0.0953235	0.0401417		OG0005932	RaChr08G15440.1	RaChr09G11620.1	g24833.t1	RaChr08-RaChr09	0.0529911	0.093631		OG0007399	RaChr10G19040.1	RaChr11G16190.1	g24548.t1	RaChr10-RaChr11	0.0764758	0.0827986		OG0009451	RaChr12G20670.1
OG0008333	RaChr01G22750.1	RaChr02G21600.2	g48473.t1	RaChr01-RaChr02	0.147179	0.192776		OG0011203	RaChr03G11300.1	RaChr15G15550.2	g15697.t1	RaChr03-RaChr15	0.044621	0.0447792		OG0010372	RaChr04G05850.1	RaChr05G07030.1	g31395.t1	RaChr04-RaChr05	0.375532	0.131044		OG0006562	RaChr06G07880.1	RaChr07G05990.1	g32689.t1	RaChr06-RaChr07	0.0987624	0.0579894		OG0005934	RaChr08G18020.1	RaChr09G13670.1	g39491.t1	RaChr08-RaChr09	0.0615769	0.0795521		OG0007401	RaChr10G21050.1	RaChr11G17850.1	g16803.t1	RaChr10-RaChr11	0.112014	0.108202		OG0009452	RaChr12G26510.1
OG0008334	RaChr01G33770.1	RaChr02G31790.1	g28833.t1	RaChr01-RaChr02	0.0404473	0.0782444		OG0011205	RaChr03G15840.2	RaChr15G20400.1	g15039.t1	RaChr03-RaChr15	0.0378814	0.0469588		OG0010373	RaChr04G10190.1	RaChr05G11820.1	g13454.t1	RaChr04-RaChr05	0.0918174	0.0379013		OG0006563	RaChr06G15300.1	RaChr07G15750.1	g42099.t1	RaChr06-RaChr07	0.126009	0		OG0005935	RaChr08G17860.1	RaChr09G13570.1	g12223.t1	RaChr08-RaChr09	0.0308955	0.097843		OG0007403	RaChr10G10300.1	RaChr11G08500.1	g15982.t1	RaChr10-RaChr11	0.0872588	0.107935		OG0009454	RaChr12G19830.1
OG0008335	RaChr01G34770.1	RaChr02G32740.1	g1956.t1	RaChr01-RaChr02	0.0135274	0.0296519		OG0011206	RaChr03G15210.1	RaChr15G21140.1	g23745.t1	RaChr03-RaChr15	0.060962	0.0956784		OG0010374	RaChr04G23050.1	RaChr05G26180.1	g3972.t1	RaChr04-RaChr05	0.133356	0.0675882		OG0006564	RaChr06G24860.1	RaChr07G25700.1	g6059.t1	RaChr06-RaChr07	0.137249	0.0526598		OG0005936	RaChr08G15450.1	RaChr09G11630.1	g24832.t1	RaChr08-RaChr09	0.0841742	0.112075		OG0007406	RaChr10G15460.1	RaChr11G13010.1	g46495.t1	RaChr10-RaChr11	0.0389614	0.0306822		OG0009455	RaChr12G12860.1
OG0008336	RaChr01G29260.1	RaChr02G27720.2	g25351.t1	RaChr01-RaChr02	0.0281224	0.0742763		OG0011208	RaChr03G02690.1	RaChr15G25290.1	g41441.t1	RaChr03-RaChr15	0.0711794	0.0788939		OG0010375	RaChr04G00940.1	RaChr05G02470.1	g42443.t1	RaChr04-RaChr05	0.188227	0.0620964		OG0006565	RaChr06G10340.1	RaChr07G10100.1	g24391.t1	RaChr06-RaChr07	0.149476	0.0382594		OG0005937	RaChr08G09110.1	RaChr09G06600.2	g19210.t1	RaChr08-RaChr09	0.063244	0.0915893		OG0007407	RaChr10G16960.1	RaChr11G14560.2	g5129.t1	RaChr10-RaChr11	0.014149	0.0517241		OG0009457	RaChr12G26350.1
OG0008337	RaChr01G01930.1	RaChr02G01890.1	g17155.t1	RaChr01-RaChr02	0.067628	0.0781071		OG0011209	RaChr03G11000.1	RaChr15G15020.1	g16693.t1	RaChr03-RaChr15	0.0224151	0.0969446		OG0010376	RaChr04G04090.1	RaChr05G05830.1	g3222.t1	RaChr04-RaChr05	0.0714143	0.0635968		OG0006566	RaChr06G19760.1	RaChr07G20460.1	g7115.t1	RaChr06-RaChr07	0.118843	0.112534		OG0005938	RaChr08G18870.1	RaChr09G14510.1	g5961.t1	RaChr08-RaChr09	0.0921341	0.0851952		OG0007411	RaChr10G14540.1	RaChr11G12150.1	g12063.t1	RaChr10-RaChr11	0.127297	0.163512		OG0009459	RaChr12G06550.2
OG0008338	RaChr01G11690.1	RaChr02G11770.1	g24348.t1	RaChr01-RaChr02	0.0799979	0.0864993		OG0011211	RaChr03G13210.1	RaChr15G17630.1	g5292.t1	RaChr03-RaChr15	0.0241327	0.0658311		OG0010377	RaChr04G16950.1	RaChr05G19400.1	g11321.t1	RaChr04-RaChr05	0.128366	0.0577614		OG0006568	RaChr06G22970.1	RaChr07G23780.1	g8905.t1	RaChr06-RaChr07	0.10741	0.0463078		OG0005939	RaChr08G18520.1	RaChr09G14270.1	g692.t1	RaChr08-RaChr09	0.0206696	0.123735		OG0007412	RaChr10G17910.1	RaChr11G15370.1	g16116.t1	RaChr10-RaChr11	0.04666	0.0403553		OG0009460	RaChr12G26160.1
OG0008340	RaChr01G34040.1	RaChr02G32060.1	g23050.t1	RaChr01-RaChr02	0.0762408	0.13518		OG0011212	RaChr03G16820.2	RaChr15G19390.1	g5109.t1	RaChr03-RaChr15	0.0391569	0.0896239		OG0010378	RaChr04G07870.1	RaChr05G09380.1	g9306.t1	RaChr04-RaChr05	0.094308	0.0756736		OG0006569	RaChr06G20560.2	RaChr07G21290.1	g34410.t1	RaChr06-RaChr07	0.120491	0.0870311		OG0005940	RaChr08G10140.1	RaChr09G07420.1	g5514.t1	RaChr08-RaChr09	0.0219338	0.0531256		OG0007413	RaChr10G29060.1	RaChr11G26050.1	g18471.t1	RaChr10-RaChr11	0.0450455	0.0941079		OG0009462	RaChr12G19910.1
OG0008343	RaChr01G17410.1	RaChr02G16870.1	g24803.t1	RaChr01-RaChr02	0.0714588	0.0934297		OG0011213	RaChr03G03140.1	RaChr15G25670.1	g6215.t1	RaChr03-RaChr15	0.0762701	0.145311		OG0010380	RaChr04G13510.1	RaChr05G15250.1	g12179.t1	RaChr04-RaChr05	0.181084	0.160512		OG0006570	RaChr06G20250.1	RaChr07G21000.1	g31919.t1	RaChr06-RaChr07	0.111622	0.100049		OG0005943	RaChr08G01750.1	RaChr09G00850.1	g24254.t1	RaChr08-RaChr09	0.0740492	0.0712822		OG0007414	RaChr10G16200.1	RaChr11G13820.1	g12714.t1	RaChr10-RaChr11	0.0894621	0.146838		OG0009463	RaChr12G09830.1
OG0008345	RaChr01G17150.1	RaChr02G16600.1	g35763.t1	RaChr01-RaChr02	0.0588941	0.0744334		OG0011215	RaChr03G17260.1	RaChr15G08010.1	g19110.t1	RaChr03-RaChr15	0.096092	0.134362		OG0010381	RaChr04G00850.1	RaChr05G02380.1	g22706.t1	RaChr04-RaChr05	0.101864	0.0780988		OG0006572	RaChr06G15800.1	RaChr07G16280.1	g12385.t1	RaChr06-RaChr07	0.0309423	0.0301421		OG0005944	RaChr08G11380.1	RaChr09G08440.1	g34285.t1	RaChr08-RaChr09	0.106392	0.120118		OG0007416	RaChr10G27820.1	RaChr11G24920.1	g19030.t1	RaChr10-RaChr11	0.0512963	0.0729954		OG0009464	RaChr12G27970.1
OG0008346	RaChr01G18220.1	RaChr02G17570.1	g23605.t1	RaChr01-RaChr02	0.0651472	0.0876489		OG0011216	RaChr03G19220.1	RaChr15G10020.1	g15240.t1	RaChr03-RaChr15	0.0544142	0.12087		OG0010382	RaChr04G03120.1	RaChr05G04860.1	g13135.t1	RaChr04-RaChr05	0.14224	0.133912		OG0006573	RaChr06G17970.1	RaChr07G18420.1	g8837.t1	RaChr06-RaChr07	0.0640846	0.046234		OG0005945	RaChr08G05580.1	RaChr09G03360.1	g23837.t1	RaChr08-RaChr09	0.0607318	0.0766914		OG0007417	RaChr10G12270.1	RaChr11G10100.1	g18123.t1	RaChr10-RaChr11	0.0395673	0.114729		OG0009465	RaChr12G23720.3
OG0008347	RaChr01G02610.2	RaChr02G02520.1	g36204.t1	RaChr01-RaChr02	0.0380059	0.0781198		OG0011217	RaChr03G02680.1	RaChr15G25280.1	g10440.t1	RaChr03-RaChr15	0.0932831	0.141431		OG0010383	RaChr04G01120.1	RaChr05G02660.1	g478.t1	RaChr04-RaChr05	0.0433389	0.043301		OG0006575	RaChr06G15400.1	RaChr07G15830.1	g14760.t1	RaChr06-RaChr07	0.110028	0.0296442		OG0005948	RaChr08G09070.1	RaChr09G06560.1	g49389.t1	RaChr08-RaChr09	0.0414986	0.127474		OG0007419	RaChr10G15800.1	RaChr11G13350.1	g47536.t1	RaChr10-RaChr11	0.0738425	0.0483114		OG0009466	RaChr12G27870.1
OG0008349	RaChr01G34530.1	RaChr02G32470.1	g17832.t1	RaChr01-RaChr02	0.0292987	0.0481248		OG0011218	RaChr03G02520.1	RaChr15G25140.1	g18960.t1	RaChr03-RaChr15	0.0502307	0.100409		OG0010384	RaChr04G13260.1	RaChr05G14950.1	g31760.t1	RaChr04-RaChr05	0.0714155	0.0915502		OG0006576	RaChr06G18730.4	RaChr07G19260.6	g9664.t1	RaChr06-RaChr07	0.0809988	0.0967588		OG0005953	RaChr08G18240.2	RaChr09G13990.3	g15787.t1	RaChr08-RaChr09	0.0557914	0.0657302		OG0007420	RaChr10G29330.2	RaChr11G26270.1	g20882.t1	RaChr10-RaChr11	0.0246536	0.0168469		OG0009467	RaChr12G12020.1
OG0008350	RaChr01G11800.1	RaChr02G11890.1	g1978.t1	RaChr01-RaChr02	0.218622	0.295935		OG0011219	RaChr03G17690.1	RaChr15G08460.1	g26768.t1	RaChr03-RaChr15	0.100729	0.119561		OG0010388	RaChr04G03040.1	RaChr05G04730.1	g27200.t1	RaChr04-RaChr05	0.017937	0.0555643		OG0006577	RaChr06G19600.1	RaChr07G20310.1	g13194.t1	RaChr06-RaChr07	0.166083	0.0644853		OG0005954	RaChr08G19450.1	RaChr09G15010.1	g48694.t1	RaChr08-RaChr09	0.0377019	0.0426682		OG0007425	RaChr10G28950.1	RaChr11G25920.1	g12651.t1	RaChr10-RaChr11	0.0360618	0.0248888		OG0009468	RaChr12G19810.1
OG0008351	RaChr01G18340.1	RaChr02G17650.1	g23505.t1	RaChr01-RaChr02	0.10571	0.0915143		OG0011220	RaChr03G06930.1	RaChr15G15260.1	g8933.t1	RaChr03-RaChr15	0.0252368	0.0499282		OG0010390	RaChr04G15530.1	RaChr05G17720.1	g38764.t1	RaChr04-RaChr05	0.0802547	0.0390493		OG0006578	RaChr06G13210.1	RaChr07G13080.3	g2180.t1	RaChr06-RaChr07	0.333716	0.18848		OG0005957	RaChr08G01010.1	RaChr09G00510.1	g52064.t1	RaChr08-RaChr09	0.0206117	0.076619		OG0007426	RaChr10G26780.1	RaChr11G23850.1	g507.t1	RaChr10-RaChr11	0.0510281	0.0446656		OG0009469	RaChr12G10690.1
OG0008352	RaChr01G02020.1	RaChr02G01970.1	g20381.t1	RaChr01-RaChr02	0.0316741	0.036154		OG0011221	RaChr03G16730.1	RaChr15G19480.2	g24572.t1	RaChr03-RaChr15	0.0553122	0.0667		OG0010391	RaChr04G04520.1	RaChr05G06090.2	g18782.t1	RaChr04-RaChr05	0.0869548	0.0754744		OG0006579	RaChr06G20380.1	RaChr07G21130.1	g22744.t1	RaChr06-RaChr07	0.198907	0.124829		OG0005959	RaChr08G16350.1	RaChr09G12410.1	g2944.t1	RaChr08-RaChr09	0.0730225	0.145401		OG0007430	RaChr10G14270.1	RaChr11G11820.1	g4159.t1	RaChr10-RaChr11	0.0545827	0.0869607		OG0009470	RaChr12G19310.1
OG0008353	RaChr01G34740.3	RaChr02G32790.1	g37494.t1	RaChr01-RaChr02	0.0348375	0.0303812		OG0011222	RaChr03G15420.1	RaChr15G20840.1	g3631.t1	RaChr03-RaChr15	0.0875961	0.121207		OG0010393	RaChr04G24460.1	RaChr05G27710.1	g6504.t1	RaChr04-RaChr05	0.134981	0.0772128		OG0006580	RaChr06G07040.3	RaChr07G07220.1	g38420.t1	RaChr06-RaChr07	0.178058	0.118376		OG0005960	RaChr08G12230.1	RaChr09G09190.1	g4873.t1	RaChr08-RaChr09	0.0581926	0.0784338		OG0007431	RaChr10G30830.1	RaChr11G27720.1	g9872.t1	RaChr10-RaChr11	0.0981487	0.104823		OG0009471	RaChr12G26360.1
OG0008354	RaChr01G25760.4	RaChr02G24580.2	g45264.t1	RaChr01-RaChr02	0.107596	0.187751		OG0011223	RaChr03G16840.2	RaChr15G19360.1	g30887.t1	RaChr03-RaChr15	0.139044	0.279274		OG0010394	RaChr04G06000.1	RaChr05G07280.1	g21897.t1	RaChr04-RaChr05	0.0614227	0.0731258		OG0006581	RaChr06G21820.1	RaChr07G22200.1	g23670.t1	RaChr06-RaChr07	0.10296	0.0876288		OG0005961	RaChr08G12050.1	RaChr09G09020.1	g43137.t1	RaChr08-RaChr09	0.0457332	0.045693		OG0007432	RaChr10G26170.1	RaChr11G23280.1	g18268.t1	RaChr10-RaChr11	0.0999127	0.08812		OG0009473	RaChr12G24550.1
OG0008355	RaChr01G27420.1	RaChr02G26230.1	g26205.t1	RaChr01-RaChr02	0.0222785	0.129832		OG0011224	RaChr03G15480.1	RaChr15G20760.10	g3638.t1	RaChr03-RaChr15	0.0555833	0.0954193		OG0010395	RaChr04G17180.1	RaChr05G19630.1	g49062.t1	RaChr04-RaChr05	0.125952	0.0925219		OG0006582	RaChr06G04930.1	RaChr07G04110.1	g4700.t1	RaChr06-RaChr07	0.138044	0.129173		OG0005962	RaChr08G19500.1	RaChr09G15060.1	g42561.t1	RaChr08-RaChr09	0.0680385	0.103911		OG0007433	RaChr10G13770.1	RaChr11G11380.4	g24169.t1	RaChr10-RaChr11	0.0621293	0.104988		OG0009474	RaChr12G18020.4
OG0008356	RaChr01G28980.1	RaChr02G27540.1	g42254.t1	RaChr01-RaChr02	0.0476739	0.060716		OG0011226	RaChr03G01080.1	RaChr15G23450.1	g12292.t1	RaChr03-RaChr15	0.0360436	0.122086		OG0010396	RaChr04G00360.1	RaChr05G02220.3	g41098.t1	RaChr04-RaChr05	0.081129	0.048816		OG0006583	RaChr06G16850.1	RaChr07G17290.1	g52632.t1	RaChr06-RaChr07	0.0625369	0.0243871		OG0005963	RaChr08G19030.1	RaChr09G14640.1	g32458.t1	RaChr08-RaChr09	0.0625999	0.0764889		OG0007434	RaChr10G15360.1	RaChr11G12940.1	g14395.t1	RaChr10-RaChr11	0.0350187	0.0412042		OG0009476	RaChr12G24430.1
OG0008358	RaChr01G12320.1	RaChr02G12570.1	g15263.t1	RaChr01-RaChr02	0.0718538	0.0926698		OG0011227	RaChr03G11990.1	RaChr15G16240.1	g43459.t1	RaChr03-RaChr15	0.0728405	0.104805		OG0010397	RaChr04G00890.1	RaChr05G02420.1	g6275.t1	RaChr04-RaChr05	0.0840507	0.0662938		OG0006584	RaChr06G05170.1	RaChr07G04460.1	g44256.t1	RaChr06-RaChr07	0.12006	0.0802425		OG0005965	RaChr08G03560.1	RaChr09G02190.1	g15660.t1	RaChr08-RaChr09	0.0687597	0.202924		OG0007435	RaChr10G24090.1	RaChr11G20920.1	g29355.t1	RaChr10-RaChr11	0.0392337	0.0625494		OG0009477	RaChr12G23850.1
OG0008359	RaChr01G08590.1	RaChr02G08430.1	g24863.t1	RaChr01-RaChr02	0.0388756	0.119904		OG0011228	RaChr03G12350.1	RaChr15G16660.1	g1830.t1	RaChr03-RaChr15	0.119406	0.168977		OG0010398	RaChr04G05700.1	RaChr05G06950.1	g20799.t1	RaChr04-RaChr05	0.0461855	0.0630979		OG0006585	RaChr06G24590.1	RaChr07G25360.1	g39250.t1	RaChr06-RaChr07	0.046714	0.0550145		OG0005967	RaChr08G20340.1	RaChr09G16740.2	g13429.t1	RaChr08-RaChr09	0.0285418	0.172303		OG0007436	RaChr10G16690.1	RaChr11G14300.1	g63051.t1	RaChr10-RaChr11	0.132776	0.109278		OG0009479	RaChr12G04950.1
OG0008360	RaChr01G13420.3	RaChr02G13490.1	g24370.t1	RaChr01-RaChr02	0.0153437	0.0563204		OG0011229	RaChr03G12820.1	RaChr15G17210.1	g5601.t1	RaChr03-RaChr15	0	0.129732		OG0010399	RaChr04G08090.1	RaChr05G09640.1	g34244.t1	RaChr04-RaChr05	0.0351266	0.0422613		OG0006586	RaChr06G09110.1	RaChr07G08830.2	g39016.t1	RaChr06-RaChr07	0.0713849	0.0294971		OG0005968	RaChr08G14800.1	RaChr09G11140.1	g11783.t1	RaChr08-RaChr09	0.0603631	0.137848		OG0007437	RaChr10G27130.1	RaChr11G24230.1	g680.t1	RaChr10-RaChr11	0.0827255	0.094923		OG0009480	RaChr12G28840.1
OG0008362	RaChr01G33360.1	RaChr02G31470.1	g11483.t1	RaChr01-RaChr02	0.054843	0.120112		OG0011230	RaChr03G10540.1	RaChr15G14110.1	g33951.t1	RaChr03-RaChr15	0.0301514	0.101152		OG0010400	RaChr04G21480.1	RaChr05G24110.1	g11630.t1	RaChr04-RaChr05	0.120959	0.0142176		OG0006587	RaChr06G22600.1	RaChr07G23460.1	g20539.t1	RaChr06-RaChr07	0.181649	0.0592588		OG0005969	RaChr08G16060.1	RaChr09G12190.1	g43019.t1	RaChr08-RaChr09	0.0343264	0.107811		OG0007438	RaChr10G17250.1	RaChr11G14850.1	g26826.t1	RaChr10-RaChr11	0.0900516	0.0990979		OG0009481	RaChr12G21010.1
OG0008363	RaChr01G19710.1	RaChr02G18970.1	g25383.t1	RaChr01-RaChr02	0.0784852	0.151271		OG0011231	RaChr03G16900.1	RaChr15G19320.1	g55951.t1	RaChr03-RaChr15	0.0298276	0.072404		OG0010402	RaChr04G03610.1	RaChr05G05380.1	g46882.t1	RaChr04-RaChr05	0.0658764	0.0591313		OG0006588	RaChr06G06000.1	RaChr07G05410.1	g57781.t1	RaChr06-RaChr07	0.0841102	0.0841505		OG0005970	RaChr08G09480.1	RaChr09G06950.1	g26377.t1	RaChr08-RaChr09	0.0482159	0.104316		OG0007440	RaChr10G17730.1	RaChr11G15220.1	g30193.t1	RaChr10-RaChr11	0.0870277	0.125932		OG0009485	RaChr12G16750.1
OG0008364	RaChr01G20870.1	RaChr02G20090.1	g10681.t1	RaChr01-RaChr02	0.0627189	0.152509		OG0011232	RaChr03G09850.1	RaChr15G13370.1	g5220.t1	RaChr03-RaChr15	0.0906835	0.101387		OG0010403	RaChr04G04580.1	RaChr05G06150.2	g8160.t1	RaChr04-RaChr05	0.115301	0.0837266		OG0006589	RaChr06G10760.1	RaChr07G10500.2	g4631.t1	RaChr06-RaChr07	0.171902	0.147308		OG0005971	RaChr08G15510.1	RaChr09G11690.1	g9125.t1	RaChr08-RaChr09	0.0406075	0.0573114		OG0007443	RaChr10G17780.1	RaChr11G15270.1	g38799.t1	RaChr10-RaChr11	0.0850433	0.107329		OG0009486	RaChr12G28040.1
OG0008365	RaChr01G15080.14	RaChr02G15010.1	g18241.t1	RaChr01-RaChr02	0.0508905	0.139547		OG0011233	RaChr03G17440.1	RaChr15G08190.1	g22555.t1	RaChr03-RaChr15	0.0437818	0.188942		OG0010408	RaChr04G20890.1	RaChr05G23660.1	g31894.t1	RaChr04-RaChr05	0.109313	0.109981		OG0006592	RaChr06G06930.1	RaChr07G06830.1	g16044.t1	RaChr06-RaChr07	0.0611651	0.0415762		OG0005974	RaChr08G20400.1	RaChr09G16800.1	g13726.t1	RaChr08-RaChr09	0.0553641	0.085695		OG0007444	RaChr10G15240.1	RaChr11G12790.1	g26487.t1	RaChr10-RaChr11	0.0284489	0.0570285		OG0009487	RaChr12G24150.1
OG0008366	RaChr01G24850.1	RaChr02G23530.1	g12693.t1	RaChr01-RaChr02	0.0481421	0.0770588		OG0011234	RaChr03G21310.1	RaChr15G12490.1	g13412.t1	RaChr03-RaChr15	0.0317882	0.0620402		OG0010409	RaChr04G10800.1	RaChr05G12490.1	g25897.t1	RaChr04-RaChr05	0.141556	0.0377695		OG0006594	RaChr06G16460.1	RaChr07G16880.1	g15154.t1	RaChr06-RaChr07	0.0920889	0.0166679		OG0005975	RaChr08G01420.1	RaChr09G00420.1	g23110.t1	RaChr08-RaChr09	0.0414002	0.0565759		OG0007445	RaChr10G23900.1	RaChr11G20710.2	g18987.t1	RaChr10-RaChr11	0.0435778	0.114249		OG0009488	RaChr12G04940.1
OG0008367	RaChr01G14700.1	RaChr02G14660.1	g44626.t1	RaChr01-RaChr02	0.0715676	0.0923999		OG0011236	RaChr03G15530.1	RaChr15G20710.1	g62283.t1	RaChr03-RaChr15	0	0.0502916		OG0010410	RaChr04G16800.1	RaChr05G19220.1	g10085.t1	RaChr04-RaChr05	0.154924	0.0787561		OG0006595	RaChr06G17150.1	RaChr07G17580.1	g19990.t1	RaChr06-RaChr07	0.0559636	0.0409088		OG0005978	RaChr08G08320.4	RaChr09G05720.1	g20351.t1	RaChr08-RaChr09	0.0780933	0.155013		OG0007447	RaChr10G13170.1	RaChr11G10840.1	g30979.t1	RaChr10-RaChr11	0.0588254	0.0647909		OG0009489	RaChr12G18740.1
OG0008368	RaChr01G27590.1	RaChr02G26010.1	g16623.t1	RaChr01-RaChr02	0.0541203	0.138191		OG0011237	RaChr03G15990.3	RaChr15G20250.1	g19587.t1	RaChr03-RaChr15	0.0900239	0.0898331		OG0010412	RaChr04G06150.1	RaChr05G07430.2	g6950.t1	RaChr04-RaChr05	0.0842775	0.0364742		OG0006596	RaChr06G20500.1	RaChr07G21220.1	g929.t1	RaChr06-RaChr07	0.093884	0.0451696		OG0005979	RaChr08G05390.1	RaChr09G03220.1	g9933.t1	RaChr08-RaChr09	0.126907	0.208827		OG0007448	RaChr10G15560.14	RaChr11G13110.1	g24751.t1	RaChr10-RaChr11	0.0581376	0.0827445		OG0009490	RaChr12G09080.1
OG0008369	RaChr01G28260.2	RaChr02G26810.1	g44912.t1	RaChr01-RaChr02	0.0817741	0.145139		OG0011238	RaChr03G21300.1	RaChr15G12480.1	g13411.t1	RaChr03-RaChr15	0.0458833	0.0786469		OG0010413	RaChr04G00370.1	RaChr05G02230.1	g4605.t1	RaChr04-RaChr05	0.139419	0.0382163		OG0006597	RaChr06G20320.1	RaChr07G21050.1	g17391.t1	RaChr06-RaChr07	0.0657971	0.0134674		OG0005980	RaChr08G08440.1	RaChr09G05950.1	g21456.t1	RaChr08-RaChr09	0.0412924	0.0989301		OG0007450	RaChr10G25180.1	RaChr11G17260.1	g8433.t1	RaChr10-RaChr11	0.088051	0.0969456		OG0009492	RaChr12G13880.1
OG0008370	RaChr01G00650.1	RaChr02G00350.1	g32062.t1	RaChr01-RaChr02	0.183258	0.17818		OG0011239	RaChr03G03690.1	RaChr15G26070.1	g12630.t1	RaChr03-RaChr15	0.10486	0.154058		OG0010414	RaChr04G10720.2	RaChr05G12570.1	g8765.t1	RaChr04-RaChr05	0.210824	0.18038		OG0006599	RaChr06G14410.1	RaChr07G14900.1	g20106.t1	RaChr06-RaChr07	0.139392	0.0238843		OG0005983	RaChr08G16160.1	RaChr09G12280.1	g17007.t1	RaChr08-RaChr09	0.0323123	0.0661338		OG0007451	RaChr10G22560.1	RaChr11G19410.7	g44991.t1	RaChr10-RaChr11	0.045378	0.068413		OG0009493	RaChr12G19190.1
OG0008371	RaChr01G12840.1	RaChr02G12960.1	g17553.t1	RaChr01-RaChr02	0	0.0647741		OG0011240	RaChr03G08910.10	RaChr15G07510.3	g4777.t1	RaChr03-RaChr15	0.0919139	0.14951		OG0010415	RaChr04G03770.1	RaChr05G05530.1	g38915.t1	RaChr04-RaChr05	0.0959468	0.037227		OG0006600	RaChr06G09570.1	RaChr07G09530.1	g20152.t1	RaChr06-RaChr07	0.0714045	0.0297649		OG0005984	RaChr08G14060.1	RaChr09G10560.1	g29681.t1	RaChr08-RaChr09	0.0158464	0.178197		OG0007452	RaChr10G14980.3	RaChr11G12510.1	g27985.t1	RaChr10-RaChr11	0.0779452	0.120103		OG0009494	RaChr12G24010.1
OG0008373	RaChr01G30180.1	RaChr02G28820.1	g5250.t1	RaChr01-RaChr02	0	0.0608597		OG0011241	RaChr03G11430.1	RaChr15G15660.1	g9819.t1	RaChr03-RaChr15	0.0781581	0.0954689		OG0010416	RaChr04G00170.1	RaChr05G02020.1	g720.t1	RaChr04-RaChr05	0.0792391	0.0760867		OG0006601	RaChr06G24470.1	RaChr07G25260.1	g47307.t1	RaChr06-RaChr07	0.0476884	0.0477914		OG0005986	RaChr08G09610.1	RaChr09G07050.1	g29147.t1	RaChr08-RaChr09	0.0719716	0.160642		OG0007453	RaChr10G16050.2	RaChr11G13670.1	g31945.t1	RaChr10-RaChr11	0.0740911	0.0844518		OG0009495	RaChr12G26150.1
OG0008374	RaChr01G30980.1	RaChr02G29720.1	g46562.t1	RaChr01-RaChr02	0.0378218	0.0804403		OG0011242	RaChr03G09360.1	RaChr15G07740.1	g33596.t1	RaChr03-RaChr15	0.092613	0.163125		OG0010419	RaChr04G08980.1	RaChr05G10500.1	g14722.t1	RaChr04-RaChr05	0.0718214	0.0179924		OG0006602	RaChr06G14930.1	RaChr07G15380.1	g7468.t1	RaChr06-RaChr07	0.00555516	0.0340335		OG0005988	RaChr08G12690.1	RaChr09G09620.4	g37479.t1	RaChr08-RaChr09	0.0369194	0.0898855		OG0007454	RaChr10G22080.4	RaChr11G18880.1	g35261.t1	RaChr10-RaChr11	0.0524758	0.0588669		OG0009496	RaChr12G23780.2
OG0008375	RaChr01G00820.1	RaChr02G00520.1	g19391.t1	RaChr01-RaChr02	0.0650375	0.0628566		OG0011243	RaChr03G03100.1	RaChr15G25640.1	g20134.t1	RaChr03-RaChr15	0.0516143	0.0926452		OG0010422	RaChr04G25000.1	RaChr05G28420.1	g35771.t1	RaChr04-RaChr05	0.110652	0.0370459		OG0006604	RaChr06G08560.1	RaChr07G08140.1	g17506.t1	RaChr06-RaChr07	0.0812573	0.0352203		OG0005989	RaChr08G16550.1	RaChr09G12540.1	g36549.t1	RaChr08-RaChr09	0.0467398	0.0750331		OG0007455	RaChr10G06750.1	RaChr11G05410.1	g13902.t1	RaChr10-RaChr11	0.0713694	0.210087		OG0009497	RaChr12G01510.1
OG0008376	RaChr01G03300.1	RaChr02G03040.2	g890.t1	RaChr01-RaChr02	0.0634028	0.123914		OG0011244	RaChr03G10050.2	RaChr15G13630.1	g48204.t1	RaChr03-RaChr15	0.11752	0.148144		OG0010423	RaChr04G14950.5	RaChr05G17070.1	g11274.t1	RaChr04-RaChr05	0.0897856	0.018367		OG0006605	RaChr06G21350.1	RaChr07G22170.1	g23672.t1	RaChr06-RaChr07	0.0749662	0.048427		OG0005991	RaChr08G09230.1	RaChr09G06720.1	g10974.t1	RaChr08-RaChr09	0.0384485	0.12334		OG0007457	RaChr10G27840.2	RaChr11G24940.1	g23424.t1	RaChr10-RaChr11	0.137881	0.083063		OG0009498	RaChr12G12690.6
OG0008377	RaChr01G08370.1	RaChr02G08200.1	g27707.t1	RaChr01-RaChr02	0.0747686	0.0978161		OG0011245	RaChr03G17000.1	RaChr15G19220.1	g20969.t1	RaChr03-RaChr15	0.054807	0.0617082		OG0010424	RaChr04G19010.1	RaChr05G21930.1	g23088.t1	RaChr04-RaChr05	0.155421	0.0391787		OG0006606	RaChr06G16960.2	RaChr07G17410.1	g5224.t1	RaChr06-RaChr07	0.0527427	0.0261298		OG0005992	RaChr08G05370.1	RaChr09G03190.1	g23650.t1	RaChr08-RaChr09	0.09627	0.173129		OG0007458	RaChr10G30460.1	RaChr11G27380.1	g169.t1	RaChr10-RaChr11	0.0509503	0.0975843		OG0009501	RaChr12G26430.1
OG0008378	RaChr01G09490.1	RaChr02G09320.1	g31783.t1	RaChr01-RaChr02	0.0523477	0.058215		OG0011246	RaChr03G12840.2	RaChr15G17230.1	g13318.t1	RaChr03-RaChr15	0.0969308	0.0864801		OG0010425	RaChr04G15840.1	RaChr05G18080.1	g43873.t1	RaChr04-RaChr05	0.125878	0.030489		OG0006607	RaChr06G05390.1	RaChr07G04740.1	g28701.t1	RaChr06-RaChr07	0.201525	0.119043		OG0005993	RaChr08G14070.1	RaChr09G10570.1	g15913.t1	RaChr08-RaChr09	0.0280135	0.078418		OG0007459	RaChr10G16670.1	RaChr11G14280.2	g22430.t1	RaChr10-RaChr11	0.0460509	0.0757285		OG0009503	RaChr12G12340.1
OG0008379	RaChr01G20370.2	RaChr02G19640.1	g26524.t1	RaChr01-RaChr02	0.0327348	0.130934		OG0011247	RaChr03G11910.1	RaChr15G16150.1	g15847.t1	RaChr03-RaChr15	0.0835505	0.137611		OG0010426	RaChr04G08100.1	RaChr05G09650.1	g19338.t1	RaChr04-RaChr05	0.0986289	0.0381048		OG0006608	RaChr06G13680.1	RaChr07G14200.1	g23269.t1	RaChr06-RaChr07	0.17978	0.0534891		OG0005995	RaChr08G17240.1	RaChr09G12980.1	g33599.t1	RaChr08-RaChr09	0.0549865	0.091853		OG0007460	RaChr10G19830.1	RaChr11G16830.1	g16096.t1	RaChr10-RaChr11	0.0868564	0.128003		OG0009504	RaChr12G25120.1
OG0008380	RaChr01G17290.1	RaChr02G16760.1	g28751.t1	RaChr01-RaChr02	0.06082	0.0985074		OG0011248	RaChr03G15700.1	RaChr15G20580.1	g17033.t1	RaChr03-RaChr15	0.0708899	0.212425		OG0010427	RaChr04G11020.5	RaChr05G12240.6	g61051.t1	RaChr04-RaChr05	0.248876	0.184146		OG0006609	RaChr06G20710.1	RaChr07G21440.1	g6081.t1	RaChr06-RaChr07	0.134393	0.0151043		OG0005996	RaChr08G18140.1	RaChr09G13870.2	g11474.t1	RaChr08-RaChr09	0.0501958	0.0567106		OG0007461	RaChr10G15990.1	RaChr11G13590.2	g50288.t1	RaChr10-RaChr11	0.0752412	0.0879285		OG0009506	RaChr12G07110.1
OG0008381	RaChr01G19650.2	RaChr02G18910.1	g50753.t1	RaChr01-RaChr02	0.0683723	0.120948		OG0011249	RaChr03G18890.1	RaChr15G09670.1	g27211.t1	RaChr03-RaChr15	0.12735	0.10507		OG0010429	RaChr04G08550.1	RaChr05G10120.1	g10143.t1	RaChr04-RaChr05	0.0418393	0.0584511		OG0006610	RaChr06G12640.2	RaChr07G12490.1	g4622.t1	RaChr06-RaChr07	0.0726434	0.0463859		OG0005998	RaChr08G20060.1	RaChr09G16510.1	g4920.t1	RaChr08-RaChr09	0.0323995	0.100792		OG0007462	RaChr10G27190.1	RaChr11G24280.1	g3708.t1	RaChr10-RaChr11	0.0652251	0.0930868		OG0009507	RaChr12G01480.1
OG0008382	RaChr01G14680.2	RaChr02G14640.2	g15122.t1	RaChr01-RaChr02	0.0369084	0.0614942		OG0011250	RaChr03G18170.1	RaChr15G08990.1	g10537.t1	RaChr03-RaChr15	0.0294905	0.0649451		OG0010430	RaChr04G11820.1	RaChr05G13530.1	g38416.t1	RaChr04-RaChr05	0.112983	0.0905326		OG0006611	RaChr06G16380.1	RaChr07G16820.1	g42192.t1	RaChr06-RaChr07	0.0657117	0.0731702		OG0005999	RaChr08G17490.1	RaChr09G13200.1	g874.t1	RaChr08-RaChr09	0.063004	0.0736525		OG0007463	RaChr10G17680.1	RaChr11G15170.1	g7633.t1	RaChr10-RaChr11	0.041111	0.141748		OG0009508	RaChr12G21200.1
OG0008384	RaChr01G26230.1	RaChr02G25060.7	g19217.t1	RaChr01-RaChr02	0.0360976	0.0691215		OG0011251	RaChr03G10360.4	RaChr15G13940.4	g21885.t1	RaChr03-RaChr15	0.0176088	0.0786117		OG0010431	RaChr04G07480.2	RaChr05G08890.1	g7898.t1	RaChr04-RaChr05	0.101567	0.054692		OG0006612	RaChr06G11290.1	RaChr07G11030.10	g36364.t1	RaChr06-RaChr07	0.0605541	0.0558835		OG0006000	RaChr08G10960.1	RaChr09G07980.1	g35787.t1	RaChr08-RaChr09	0.0220819	0.0628196		OG0007464	RaChr10G23280.1	RaChr11G20110.1	g34392.t1	RaChr10-RaChr11	0.0367956	0.0781514		OG0009509	RaChr12G20660.1
OG0008385	RaChr01G24440.1	RaChr02G23110.2	g14700.t1	RaChr01-RaChr02	0.0844019	0.17054		OG0011252	RaChr03G13870.1	RaChr15G18330.1	g8285.t1	RaChr03-RaChr15	0.169285	0.158003		OG0010432	RaChr04G09010.1	RaChr05G10560.1	g32921.t1	RaChr04-RaChr05	0.109753	0.0938084		OG0006613	RaChr06G16950.1	RaChr07G17380.1	g41129.t1	RaChr06-RaChr07	0.0526085	0.0716546		OG0006001	RaChr08G08960.2	RaChr09G06430.1	g43050.t1	RaChr08-RaChr09	0.0846282	0.0959515		OG0007465	RaChr10G27490.1	RaChr11G24560.1	g3533.t1	RaChr10-RaChr11	0.115094	0.133587		OG0009510	RaChr12G26580.1
OG0008386	RaChr01G20960.3	RaChr02G20200.1	g5615.t1	RaChr01-RaChr02	0.0431065	0.0520784		OG0011254	RaChr03G12220.1	RaChr15G16520.1	g13436.t1	RaChr03-RaChr15	0.0592643	0.0622574		OG0010433	RaChr04G25630.1	RaChr05G29080.1	g9500.t1	RaChr04-RaChr05	0.172278	0.0838678		OG0006614	RaChr06G13880.1	RaChr07G14400.1	g27016.t1	RaChr06-RaChr07	0.10007	0.048709		OG0006004	RaChr08G18000.1	RaChr09G13690.1	g30984.t1	RaChr08-RaChr09	0.0684644	0.12074		OG0007466	RaChr10G23650.1	RaChr11G20470.3	g8808.t1	RaChr10-RaChr11	0.0407757	0.0810312		OG0009512	RaChr12G20160.1
OG0008388	RaChr01G26700.1	RaChr02G25610.1	g267.t1	RaChr01-RaChr02	0.0473999	0.0571388		OG0011255	RaChr03G17840.1	RaChr15G08610.1	g8042.t1	RaChr03-RaChr15	0.0704747	0.116363		OG0010435	RaChr04G15410.1	RaChr05G17580.1	g6445.t1	RaChr04-RaChr05	0.13066	0.0664394		OG0006616	RaChr06G09350.1	RaChr07G09210.1	g16670.t1	RaChr06-RaChr07	0.0569642	0.0564916		OG0006008	RaChr08G14120.1	RaChr09G10630.1	g15921.t1	RaChr08-RaChr09	0.0250684	0.0622583		OG0007467	RaChr10G23550.1	RaChr11G20340.1	g26473.t1	RaChr10-RaChr11	0.0340409	0.0811592		OG0009513	RaChr12G27600.1
OG0008389	RaChr01G06960.1	RaChr02G06640.1	g6328.t1	RaChr01-RaChr02	0.0785376	0.113841		OG0011256	RaChr03G13510.1	RaChr15G17940.2	g6451.t1	RaChr03-RaChr15	0.0380024	0.0689346		OG0010439	RaChr04G02430.1	RaChr05G04080.4	g2061.t1	RaChr04-RaChr05	0.0955059	0.0241538		OG0006617	RaChr06G18080.1	RaChr07G18550.1	g5453.t1	RaChr06-RaChr07	0.0770756	0.0176042		OG0006009	RaChr08G19490.1	RaChr09G15050.1	g4701.t1	RaChr08-RaChr09	0.113977	0.150612		OG0007469	RaChr10G17280.1	RaChr11G14880.1	g7706.t1	RaChr10-RaChr11	0.0563403	0.0826824		OG0009515	RaChr12G26860.1
OG0008390	RaChr01G30130.1	RaChr02G28590.1	g33632.t1	RaChr01-RaChr02	0.049154	0.169662		OG0011257	RaChr03G21330.1	RaChr15G12510.1	g9777.t1	RaChr03-RaChr15	0.054905	0.0847832		OG0010441	RaChr04G03420.1	RaChr05G05160.1	g15267.t1	RaChr04-RaChr05	0.0916108	0.0535449		OG0006619	RaChr06G17380.1	RaChr07G17810.1	g6606.t1	RaChr06-RaChr07	0.0678783	0.0364348		OG0006011	RaChr08G01270.1	RaChr09G00030.1	g41661.t1	RaChr08-RaChr09	0.0436716	0.10765		OG0007470	RaChr10G29940.1	RaChr11G26880.1	g8693.t1	RaChr10-RaChr11	0.116199	0.0987326		OG0009516	RaChr12G13290.1
OG0008392	RaChr01G33990.1	RaChr02G32010.2	g51190.t1	RaChr01-RaChr02	0.0569869	0.0825187		OG0011259	RaChr03G11380.1	RaChr15G15620.4	g26450.t1	RaChr03-RaChr15	0.0558707	0.071353		OG0010443	RaChr04G02890.1	RaChr05G04570.1	g45818.t1	RaChr04-RaChr05	0.081532	0.0619774		OG0006621	RaChr06G15090.1	RaChr07G15530.1	g4258.t1	RaChr06-RaChr07	0.0565168	0.018202		OG0006012	RaChr08G15720.1	RaChr09G11920.1	g8688.t1	RaChr08-RaChr09	0.110888	0.114501		OG0007471	RaChr10G15740.1	RaChr11G13270.2	g51714.t1	RaChr10-RaChr11	0.00834394	0.172105		OG0009517	RaChr12G03070.1
OG0008393	RaChr01G33720.2	RaChr02G31750.8	g26343.t1	RaChr01-RaChr02	0.0541602	0.090897		OG0011260	RaChr03G15120.1	RaChr15G21260.1	g11558.t1	RaChr03-RaChr15	0.0791471	0.0936526		OG0010444	RaChr04G16110.1	RaChr05G18420.1	g42051.t1	RaChr04-RaChr05	0.131394	0.0727303		OG0006622	RaChr06G18890.1	RaChr07G19410.1	g28188.t1	RaChr06-RaChr07	0.0462516	0.04149		OG0006013	RaChr08G07140.1	RaChr09G04660.1	g28470.t1	RaChr08-RaChr09	0.0550018	0.0651776		OG0007472	RaChr10G24490.1	RaChr11G21590.1	g14005.t1	RaChr10-RaChr11	0.0287847	0.0642153		OG0009518	RaChr12G13180.1
OG0008394	RaChr01G10700.1	RaChr02G10820.1	g47680.t1	RaChr01-RaChr02	0.0406138	0.0627463		OG0011261	RaChr03G09580.1	RaChr15G13000.1	g33068.t1	RaChr03-RaChr15	0.018297	0.049203		OG0010445	RaChr04G12150.2	RaChr05G13860.2	g11664.t1	RaChr04-RaChr05	0.144394	0.0748271		OG0006623	RaChr06G08870.1	RaChr07G08550.1	g18969.t1	RaChr06-RaChr07	0.0606548	0.0425989		OG0006014	RaChr08G08720.1	RaChr09G06180.1	g34495.t1	RaChr08-RaChr09	0.0877049	0.0568803		OG0007474	RaChr10G25910.1	RaChr11G23030.1	g36722.t1	RaChr10-RaChr11	0.0754605	0.0946663		OG0009519	RaChr12G25450.1
OG0008395	RaChr01G08660.1	RaChr02G08520.1	g28030.t1	RaChr01-RaChr02	0.0688939	0.0854773		OG0011262	RaChr03G19160.1	RaChr15G09960.1	g50698.t1	RaChr03-RaChr15	0.0935642	0.134129		OG0010447	RaChr04G02070.1	RaChr05G03740.2	g27415.t1	RaChr04-RaChr05	0.0396609	0.0310203		OG0006624	RaChr06G22210.1	RaChr07G23100.1	g48039.t1	RaChr06-RaChr07	0.120432	0.0443848		OG0006017	RaChr08G09050.1	RaChr09G06540.1	g12105.t1	RaChr08-RaChr09	0.054849	0.123752		OG0007475	RaChr10G23670.1	RaChr11G20490.1	g14880.t1	RaChr10-RaChr11	0.0508627	0.120564		OG0009520	RaChr12G18430.1
OG0008396	RaChr01G00740.1	RaChr02G00450.1	g3719.t1	RaChr01-RaChr02	0.0807156	0.0641549		OG0011263	RaChr03G15890.1	RaChr15G20340.1	g23237.t1	RaChr03-RaChr15	0.0339818	0.138937		OG0010449	RaChr04G08130.1	RaChr05G09680.1	g4236.t1	RaChr04-RaChr05	0.0577861	0.0361084		OG0006626	RaChr06G22680.1	RaChr07G23550.1	g1013.t1	RaChr06-RaChr07	0.128	0.0303427		OG0006018	RaChr08G13480.1	RaChr09G10160.1	g3000.t1	RaChr08-RaChr09	0.0297184	0.0920151		OG0007476	RaChr10G23230.1	RaChr11G20060.1	g36423.t1	RaChr10-RaChr11	0.0655254	0.11573		OG0009521	RaChr12G25870.1
OG0008398	RaChr01G03720.1	RaChr02G03430.1	g10483.t1	RaChr01-RaChr02	0.0379247	0.059595		OG0011264	RaChr03G20700.1	RaChr15G11810.1	g20192.t1	RaChr03-RaChr15	0.0281697	0.0413629		OG0010453	RaChr04G05240.1	RaChr05G06620.1	g7699.t1	RaChr04-RaChr05	0.109196	0.0998883		OG0006628	RaChr06G11210.1	RaChr07G10900.4	g37012.t1	RaChr06-RaChr07	0.0868014	0.0681153		OG0006019	RaChr08G09910.1	RaChr09G07300.1	g54378.t1	RaChr08-RaChr09	0.0219414	0.155292		OG0007477	RaChr10G13480.1	RaChr11G11120.1	g52629.t1	RaChr10-RaChr11	0.0360931	0.1077		OG0009522	RaChr12G04790.1
OG0008400	RaChr01G00370.1	RaChr02G00050.1	g28457.t1	RaChr01-RaChr02	0.10927	0.109631		OG0011266	RaChr03G11310.1	RaChr15G15560.1	g15696.t1	RaChr03-RaChr15	0.030444	0.0583391		OG0010455	RaChr04G09500.1	RaChr05G11050.3	g9766.t1	RaChr04-RaChr05	0.071764	0.0789433		OG0006629	RaChr06G09410.1	RaChr07G09310.1	g17019.t1	RaChr06-RaChr07	0.158986	0.0501738		OG0006020	RaChr08G18100.1	RaChr09G13830.1	g24539.t1	RaChr08-RaChr09	0.0330797	0.059282		OG0007478	RaChr10G13380.1	RaChr11G11050.1	g8543.t1	RaChr10-RaChr11	0.037013	0.121306		OG0009525	RaChr12G27140.1
OG0008401	RaChr01G05220.1	RaChr02G04910.1	g20950.t1	RaChr01-RaChr02	0.0218634	0.159092		OG0011267	RaChr03G09680.1	RaChr15G13080.1	g12846.t1	RaChr03-RaChr15	0.0232773	0.120327		OG0010457	RaChr04G03050.2	RaChr05G04740.2	g27201.t1	RaChr04-RaChr05	0.0520063	0.0488867		OG0006630	RaChr06G23510.1	RaChr07G24090.1	g2040.t1	RaChr06-RaChr07	0.0634773	0.0697444		OG0006022	RaChr08G13590.1	RaChr09G10260.1	g10627.t1	RaChr08-RaChr09	0.0284636	0.0747705		OG0007479	RaChr10G28840.1	RaChr11G25810.1	g13383.t1	RaChr10-RaChr11	0.0766049	0.109806		OG0009526	RaChr12G09570.1
OG0008402	RaChr01G09920.1	RaChr02G10100.1	g20236.t1	RaChr01-RaChr02	0.0435241	0.0401102		OG0011268	RaChr03G10470.1	RaChr15G14020.1	g50363.t1	RaChr03-RaChr15	0.141064	0.168733		OG0010458	RaChr04G02820.1	RaChr05G04510.1	g2034.t1	RaChr04-RaChr05	0.147414	0.0769881		OG0006631	RaChr06G15210.1	RaChr07G15660.1	g18608.t1	RaChr06-RaChr07	0.210362	0.0965372		OG0006023	RaChr08G14450.1	RaChr09G10890.1	g37.t1	RaChr08-RaChr09	0.0652544	0.0756311		OG0007482	RaChr10G11770.1	RaChr11G09740.1	g13184.t1	RaChr10-RaChr11	0.0761029	0.169441		OG0009527	RaChr12G14120.3
OG0008403	RaChr01G11240.1	RaChr02G11310.1	g34931.t1	RaChr01-RaChr02	0.045769	0.0295336		OG0011269	RaChr03G10890.3	RaChr15G14910.1	g35052.t1	RaChr03-RaChr15	0.0481561	0.0836424		OG0010459	RaChr04G24900.1	RaChr05G28360.1	g35125.t1	RaChr04-RaChr05	0.0977556	0.0325181		OG0006633	RaChr06G13770.1	RaChr07G14270.1	g28269.t1	RaChr06-RaChr07	0.135994	0.0983863		OG0006027	RaChr08G09210.2	RaChr09G06690.1	g11418.t1	RaChr08-RaChr09	0.0189275	0.186288		OG0007483	RaChr10G22000.1	RaChr11G18810.1	g30521.t1	RaChr10-RaChr11	0.0217041	0.0671582		OG0009528	RaChr12G27490.1
OG0008404	RaChr01G01090.1	RaChr02G00870.1	g15418.t1	RaChr01-RaChr02	0.0215977	0.0173108		OG0011270	RaChr03G20070.1	RaChr15G10960.1	g18501.t1	RaChr03-RaChr15	0.0536747	0.0471646		OG0010460	RaChr04G24210.2	RaChr05G27400.2	g51655.t1	RaChr04-RaChr05	0.0943127	0.0772623		OG0006635	RaChr06G13990.1	RaChr07G14530.1	g42451.t1	RaChr06-RaChr07	0.229628	0.284525		OG0006029	RaChr08G15130.1	RaChr09G11420.1	g24668.t1	RaChr08-RaChr09	0.0458989	0.0557127		OG0007484	RaChr10G16710.1	RaChr11G14320.1	g43117.t1	RaChr10-RaChr11	0.0319177	0.0923541		OG0009529	RaChr12G24980.1
OG0008405	RaChr01G20430.1	RaChr02G19680.1	g7047.t1	RaChr01-RaChr02	0.0348522	0.0767305		OG0011271	RaChr03G12860.1	RaChr15G17250.1	g13316.t1	RaChr03-RaChr15	0.0725783	0.185902		OG0010462	RaChr04G12530.1	RaChr05G14230.1	g18573.t1	RaChr04-RaChr05	0.118779	0.0891589		OG0006637	RaChr06G06540.1	RaChr07G07040.1	g8781.t1	RaChr06-RaChr07	0.132221	0.0840987		OG0006030	RaChr08G17560.1	RaChr09G13300.1	g37710.t1	RaChr08-RaChr09	0.0455826	0.0697926		OG0007488	RaChr10G21860.1	RaChr11G18680.1	g23336.t1	RaChr10-RaChr11	0.0660658	0.136671		OG0009531	RaChr12G13690.1
OG0008406	RaChr01G32700.1	RaChr02G30850.1	g21336.t1	RaChr01-RaChr02	0.0386074	0.0673241		OG0011272	RaChr03G12290.1	RaChr15G16590.1	g16112.t1	RaChr03-RaChr15	0.113873	0.127302		OG0010463	RaChr04G11010.1	RaChr05G12230.1	g26411.t1	RaChr04-RaChr05	0.157751	0.0937552		OG0006639	RaChr06G25040.1	RaChr07G25830.1	g39894.t1	RaChr06-RaChr07	0.0289683	0.0258998		OG0006031	RaChr08G15610.1	RaChr09G11780.1	g48146.t1	RaChr08-RaChr09	0.0702505	0.162309		OG0007489	RaChr10G24070.1	RaChr11G20900.2	g37633.t1	RaChr10-RaChr11	0.0865052	0.189135		OG0009532	RaChr12G26710.1
OG0008407	RaChr01G04580.1	RaChr02G04310.1	g37824.t1	RaChr01-RaChr02	0.0518425	0.0960528		OG0011275	RaChr03G17450.1	RaChr15G08210.1	g22557.t1	RaChr03-RaChr15	0.0754536	0.0976628		OG0010464	RaChr04G05150.4	RaChr05G06720.3	g15536.t1	RaChr04-RaChr05	0.0514108	0.0443241		OG0006640	RaChr06G07560.2	RaChr07G06210.1	g19737.t1	RaChr06-RaChr07	0.130157	0.067756		OG0006032	RaChr08G02270.1	RaChr09G01190.1	g5088.t1	RaChr08-RaChr09	0.0862297	0.100223		OG0007491	RaChr10G22920.1	RaChr11G19750.1	g134.t1	RaChr10-RaChr11	0.0438999	0.134965		OG0009534	RaChr12G12200.1
OG0008408	RaChr01G29740.1	RaChr02G28190.1	g46488.t1	RaChr01-RaChr02	0.0505937	0.120286		OG0011276	RaChr03G19300.2	RaChr15G10120.1	g5133.t1	RaChr03-RaChr15	0.107229	0.148187		OG0010465	RaChr04G22320.1	RaChr05G24880.1	g402.t1	RaChr04-RaChr05	0.0860704	0.075497		OG0006642	RaChr06G18720.1	RaChr07G19250.1	g9663.t1	RaChr06-RaChr07	0.112406	0.0356766		OG0006034	RaChr08G07400.4	RaChr09G04820.1	g4935.t1	RaChr08-RaChr09	0.0424702	0.094222		OG0007494	RaChr10G23680.1	RaChr11G20500.1	g48142.t1	RaChr10-RaChr11	0.0463552	0.0456718		OG0009535	RaChr12G26050.1
OG0008412	RaChr01G14450.1	RaChr02G14400.1	g2149.t1	RaChr01-RaChr02	0.0502677	0.0551922		OG0011277	RaChr03G10170.1	RaChr15G13750.1	g22702.t1	RaChr03-RaChr15	0.0958426	0.176222		OG0010466	RaChr04G02840.1	RaChr05G04520.1	g2033.t1	RaChr04-RaChr05	0.0690335	0.0652964		OG0006647	RaChr06G13160.1	RaChr07G13050.1	g25937.t1	RaChr06-RaChr07	0.0532019	0.0696964		OG0006035	RaChr08G20370.1	RaChr09G16770.1	g13426.t1	RaChr08-RaChr09	0.0658173	0.133017		OG0007495	RaChr10G12930.1	RaChr11G10600.1	g24842.t1	RaChr10-RaChr11	0.0792762	0.115165		OG0009536	RaChr12G24530.1
OG0008413	RaChr01G03050.4	RaChr02G02850.1	g13961.t1	RaChr01-RaChr02	0.0477449	0.0706672		OG0011278	RaChr03G01330.1	RaChr15G23670.1	g956.t1	RaChr03-RaChr15	0.0509913	0.0599786		OG0010469	RaChr04G24640.1	RaChr05G28010.1	g1833.t1	RaChr04-RaChr05	0.0965665	0.0510227		OG0006648	RaChr06G15750.1	RaChr07G16180.1	g25100.t1	RaChr06-RaChr07	0.0305827	0.0216581		OG0006037	RaChr08G11560.1	RaChr09G08600.1	g615.t1	RaChr08-RaChr09	0.0768399	0.116346		OG0007497	RaChr10G17660.1	RaChr11G15150.1	g44740.t1	RaChr10-RaChr11	0.101913	0.136303		OG0009537	RaChr12G20850.1
OG0008414	RaChr01G00570.1	RaChr02G00270.1	g17100.t1	RaChr01-RaChr02	0.0625485	0.0649374		OG0011279	RaChr03G14130.1	RaChr15G18610.1	g46642.t1	RaChr03-RaChr15	0.0123427	0.0374567		OG0010470	RaChr04G07700.2	RaChr05G09150.1	g14465.t1	RaChr04-RaChr05	0.0764341	0.0147175		OG0006649	RaChr06G10950.1	RaChr07G10690.1	g9594.t1	RaChr06-RaChr07	0.0732759	0.0544671		OG0006038	RaChr08G10550.1	RaChr09G07750.1	g18974.t1	RaChr08-RaChr09	0.116378	0.100237		OG0007498	RaChr10G22270.2	RaChr11G19140.1	g37904.t1	RaChr10-RaChr11	0.0130417	0.0448638		OG0009539	RaChr12G16430.1
OG0008416	RaChr01G30920.1	RaChr02G29690.1	g11.t1	RaChr01-RaChr02	0.0619906	0.0834172		OG0011280	RaChr03G13280.1	RaChr15G17700.1	g9033.t1	RaChr03-RaChr15	0.0344498	0.125838		OG0010471	RaChr04G03710.1	RaChr05G05490.1	g30788.t1	RaChr04-RaChr05	0.100301	0.0424765		OG0006650	RaChr06G20650.1	RaChr07G21360.1	g32527.t1	RaChr06-RaChr07	0.0806604	0.0771607		OG0006044	RaChr08G08620.1	RaChr09G06110.1	g7514.t1	RaChr08-RaChr09	0.0885379	0.11247		OG0007500	RaChr10G28890.1	RaChr11G25860.1	g36202.t1	RaChr10-RaChr11	0.0566154	0.0917488		OG0009540	RaChr12G12530.1
OG0008417	RaChr01G27470.1	RaChr02G26080.1	g60804.t1	RaChr01-RaChr02	0.030991	0.0419081		OG0011281	RaChr03G01890.1	RaChr15G24380.1	g2882.t1	RaChr03-RaChr15	0.0621449	0.144671		OG0010473	RaChr04G16990.1	RaChr05G19440.1	g11938.t1	RaChr04-RaChr05	0.0976044	0.0669437		OG0006651	RaChr06G10710.1	RaChr07G10460.1	g47136.t1	RaChr06-RaChr07	0.0825879	0.0407468		OG0006047	RaChr08G12660.1	RaChr09G09580.1	g34078.t1	RaChr08-RaChr09	0.0662859	0.064956		OG0007501	RaChr10G23780.1	RaChr11G20580.1	g16275.t1	RaChr10-RaChr11	0.035305	0.116379		OG0009541	RaChr12G20130.2
OG0008418	RaChr01G25180.1	RaChr02G23930.1	g19951.t1	RaChr01-RaChr02	0.012751	0.11115		OG0011283	RaChr03G00050.1	RaChr15G12720.1	g21221.t1	RaChr03-RaChr15	0.0942248	0.148857		OG0010474	RaChr04G02650.1	RaChr05G04310.1	g45369.t1	RaChr04-RaChr05	0.113904	0.0739172		OG0006653	RaChr06G07180.2	RaChr07G06400.2	g56774.t1	RaChr06-RaChr07	0.0520622	0.0417543		OG0006048	RaChr08G06780.1	RaChr09G04380.1	g14837.t1	RaChr08-RaChr09	0.0652392	0.0760699		OG0007503	RaChr10G09710.1	RaChr11G08050.1	g42930.t1	RaChr10-RaChr11	0.0440473	0.151205		OG0009542	RaChr12G10970.1
OG0008419	RaChr01G23590.1	RaChr02G22390.1	g33295.t1	RaChr01-RaChr02	0.0546504	0.12626		OG0011284	RaChr03G13110.1	RaChr15G17510.1	g30221.t1	RaChr03-RaChr15	0.0530814	0.0646143		OG0010477	RaChr04G16680.1	RaChr05G19070.1	g26998.t1	RaChr04-RaChr05	0.0969644	0.0620656		OG0006654	RaChr06G22590.1	RaChr07G23450.1	g20538.t1	RaChr06-RaChr07	0.122666	0.0106645		OG0006049	RaChr08G13460.1	RaChr09G10150.1	g2998.t1	RaChr08-RaChr09	0.0144686	0.0813736		OG0007504	RaChr10G27940.1	RaChr11G25050.1	g51820.t1	RaChr10-RaChr11	0.035485	0.035593		OG0009543	RaChr12G13550.2
OG0008420	RaChr01G28240.1	RaChr02G26790.1	g20758.t1	RaChr01-RaChr02	0.101803	0.140193		OG0011285	RaChr03G16270.1	RaChr15G19960.1	g26095.t1	RaChr03-RaChr15	0.0540524	0.054302		OG0010478	RaChr04G23780.1	RaChr05G26790.1	g13665.t1	RaChr04-RaChr05	0.0999805	0.0134468		OG0006655	RaChr06G09360.1	RaChr07G09230.1	g16667.t1	RaChr06-RaChr07	0.141178	0.0375817		OG0006050	RaChr08G19230.1	RaChr09G14820.1	g24870.t1	RaChr08-RaChr09	0.0284013	0.13841		OG0007506	RaChr10G16090.1	RaChr11G13710.1	g14348.t1	RaChr10-RaChr11	0.0417299	0.0965861		OG0009545	RaChr12G26670.1
OG0008421	RaChr01G14170.1	RaChr02G14160.1	g6552.t1	RaChr01-RaChr02	0.036068	0.125006		OG0011286	RaChr03G20880.1	RaChr15G12020.1	g12161.t1	RaChr03-RaChr15	0.0372002	0.0527977		OG0010479	RaChr04G15070.1	RaChr05G17180.2	g6240.t1	RaChr04-RaChr05	0.0852532	0.0599472		OG0006656	RaChr06G12350.1	RaChr07G12130.2	g8266.t1	RaChr06-RaChr07	0.0449406	0		OG0006051	RaChr08G07120.4	RaChr09G04650.1	g23421.t1	RaChr08-RaChr09	0.0159242	0.107143		OG0007507	RaChr10G25960.1	RaChr11G23090.1	g14847.t1	RaChr10-RaChr11	0.0743512	0.114068		OG0009546	RaChr12G16730.1
OG0008422	RaChr01G01320.1	RaChr02G01170.1	g10452.t1	RaChr01-RaChr02	0.0195918	0.0167388		OG0011287	RaChr03G10650.1	RaChr15G14260.1	g10402.t1	RaChr03-RaChr15	0.0273237	0.0979191		OG0010480	RaChr04G09370.1	RaChr05G10920.1	g37723.t1	RaChr04-RaChr05	0.107312	0.0737288		OG0006657	RaChr06G15730.1	RaChr07G16160.7	g41274.t1	RaChr06-RaChr07	0.0839635	0.0160424		OG0006052	RaChr08G18390.1	RaChr09G14170.1	g26424.t1	RaChr08-RaChr09	0.0858468	0.0974121		OG0007508	RaChr10G16060.1	RaChr11G13680.1	g10.t1	RaChr10-RaChr11	0.0811172	0.0773453		OG0009548	RaChr12G04490.1
OG0008423	RaChr01G01200.1	RaChr02G01020.1	g796.t1	RaChr01-RaChr02	0.0518205	0.0557665		OG0011288	RaChr03G21060.1	RaChr15G12280.1	g17733.t1	RaChr03-RaChr15	0.0584093	0.121951		OG0010481	RaChr04G06960.1	RaChr05G08330.2	g22102.t1	RaChr04-RaChr05	0.085084	0.0526497		OG0006661	RaChr06G17240.1	RaChr07G17660.1	g21351.t1	RaChr06-RaChr07	0.0786207	0.0593315		OG0006053	RaChr08G19590.1	RaChr09G15150.1	g47521.t1	RaChr08-RaChr09	0.0555069	0.0997117		OG0007509	RaChr10G27250.1	RaChr11G24350.1	g3703.t1	RaChr10-RaChr11	0.0969309	0.118351		OG0009549	RaChr12G14940.1
OG0008424	RaChr01G23880.1	RaChr02G22650.1	g39733.t1	RaChr01-RaChr02	0.0736178	0.184448		OG0011289	RaChr03G15860.1	RaChr15G20380.1	g15037.t1	RaChr03-RaChr15	0.0810431	0.0909941		OG0010482	RaChr04G05130.1	RaChr05G06740.1	g15537.t1	RaChr04-RaChr05	0.100859	0.0370909		OG0006663	RaChr06G25130.1	RaChr07G26020.1	g33095.t1	RaChr06-RaChr07	0.0467817	0.0556916		OG0006054	RaChr08G11820.1	RaChr09G08870.1	g30747.t1	RaChr08-RaChr09	0.0284029	0.120108		OG0007510	RaChr10G29640.1	RaChr11G26550.1	g21754.t1	RaChr10-RaChr11	0.0495854	0.0660392		OG0009551	RaChr12G07880.1
OG0008425	RaChr01G05750.1	RaChr02G05410.1	g1364.t1	RaChr01-RaChr02	0.0133182	0.077507		OG0011290	RaChr03G20490.1	RaChr15G11550.1	g27833.t1	RaChr03-RaChr15	0.0332964	0.0555959		OG0010483	RaChr04G02280.1	RaChr05G03930.1	g39938.t1	RaChr04-RaChr05	0.0392446	0.0419351		OG0006665	RaChr06G18150.1	RaChr07G18660.1	g28491.t1	RaChr06-RaChr07	0.175575	0.0377341		OG0006057	RaChr08G03960.1	RaChr09G01960.1	g49092.t1	RaChr08-RaChr09	0.0518636	0.101284		OG0007511	RaChr10G21180.1	RaChr11G17970.2	g40250.t1	RaChr10-RaChr11	0.0637339	0.0724245		OG0009552	RaChr12G13320.1
OG0008426	RaChr01G05430.1	RaChr02G05100.1	g18145.t1	RaChr01-RaChr02	0.0310229	0.0864128		OG0011291	RaChr03G10870.1	RaChr15G14890.1	g2978.t1	RaChr03-RaChr15	0.0488468	0.0329471		OG0010485	RaChr04G07620.1	RaChr05G09060.1	g15940.t1	RaChr04-RaChr05	0.0824216	0.0400575		OG0006666	RaChr06G05500.1	RaChr07G04880.1	g17421.t1	RaChr06-RaChr07	0.179041	0.0996679		OG0006058	RaChr08G19600.1	RaChr09G15160.1	g28822.t1	RaChr08-RaChr09	0.0228429	0.0657613		OG0007512	RaChr10G24530.1	RaChr11G21390.1	g56693.t1	RaChr10-RaChr11	0.0516545	0.0463236		OG0009554	RaChr12G10210.1
OG0008427	RaChr01G14000.1	RaChr02G13990.1	g25762.t1	RaChr01-RaChr02	0.0373379	0.0722621		OG0011292	RaChr03G16590.1	RaChr15G19620.1	g37642.t1	RaChr03-RaChr15	0.0427984	0.0875218		OG0010486	RaChr04G19750.1	RaChr05G22900.1	g28875.t1	RaChr04-RaChr05	0.12313	0.0205206		OG0006667	RaChr06G19730.1	RaChr07G20430.1	g44289.t1	RaChr06-RaChr07	0.093411	0.0594522		OG0006060	RaChr08G17890.1	RaChr09G13600.1	g31472.t1	RaChr08-RaChr09	0.0488915	0.0665609		OG0007513	RaChr10G31250.1	RaChr11G27950.1	g2081.t1	RaChr10-RaChr11	0.0510952	0.176386		OG0009557	RaChr12G12520.1
OG0008428	RaChr01G30590.1	RaChr02G29340.1	g48170.t1	RaChr01-RaChr02	0.0368839	0.103413		OG0011293	RaChr03G14490.1	RaChr15G18950.1	g43086.t1	RaChr03-RaChr15	0.0616976	0.0794693		OG0010487	RaChr04G09260.1	RaChr05G10770.1	g23062.t1	RaChr04-RaChr05	0.115242	0.0915057		OG0006668	RaChr06G07850.1	RaChr07G06000.1	g4534.t1	RaChr06-RaChr07	0.10309	0.092163		OG0006061	RaChr08G05010.1	RaChr09G02840.1	g7993.t1	RaChr08-RaChr09	0.0447763	0.079344		OG0007514	RaChr10G20850.1	RaChr11G17610.1	g43276.t1	RaChr10-RaChr11	0.0634431	0.0689783		OG0009558	RaChr12G08610.1
OG0008430	RaChr01G33200.1	RaChr02G31250.1	g17361.t1	RaChr01-RaChr02	0.0271794	0.041472		OG0011294	RaChr03G16760.1	RaChr15G18070.1	g20560.t1	RaChr03-RaChr15	0.103148	0.0844406		OG0010490	RaChr04G21890.1	RaChr05G25380.1	g8673.t1	RaChr04-RaChr05	0.113846	0.0361573		OG0006669	RaChr06G24420.1	RaChr07G25200.1	g16184.t1	RaChr06-RaChr07	0.124531	0.0419627		OG0006063	RaChr08G00990.1	RaChr09G00540.1	g21809.t1	RaChr08-RaChr09	0.0497521	0.0483784		OG0007515	RaChr10G10430.1	RaChr11G08610.1	g2063.t1	RaChr10-RaChr11	0.0332339	0.0761537		OG0009559	RaChr12G21870.1
OG0008431	RaChr01G21040.1	RaChr02G20280.1	g9294.t1	RaChr01-RaChr02	0.0558455	0.102702		OG0011295	RaChr03G16830.5	RaChr15G19370.1	g30888.t1	RaChr03-RaChr15	0.0343111	0.112279		OG0010491	RaChr04G14440.1	RaChr05G16410.2	g13008.t1	RaChr04-RaChr05	0.0928192	0.0743121		OG0006670	RaChr06G14840.1	RaChr07G15310.1	g24055.t1	RaChr06-RaChr07	0.0641158	0.0296917		OG0006064	RaChr08G20350.1	RaChr09G16750.4	g13428.t1	RaChr08-RaChr09	0.0280987	0.166993		OG0007517	RaChr10G17970.3	RaChr11G15420.5	g13207.t1	RaChr10-RaChr11	0.0349349	0.0991173		OG0009561	RaChr12G22480.1
OG0008433	RaChr01G14600.4	RaChr02G14540.1	g34874.t1	RaChr01-RaChr02	0.0461324	0.074006		OG0011296	RaChr03G15740.1	RaChr15G20530.1	g3676.t1	RaChr03-RaChr15	0.0212759	0.0469553		OG0010492	RaChr04G08230.1	RaChr05G09780.1	g16464.t1	RaChr04-RaChr05	0.0521688	0.0287675		OG0006672	RaChr06G15950.2	RaChr07G16410.2	g20578.t1	RaChr06-RaChr07	0.0958407	0.066735		OG0006065	RaChr08G08650.1	RaChr09G06140.1	g37132.t1	RaChr08-RaChr09	0.0221313	0.0668591		OG0007521	RaChr10G28260.4	RaChr11G25280.2	g412.t1	RaChr10-RaChr11	0.0465839	0.0500705		OG0009562	RaChr12G13630.1
OG0008434	RaChr01G00590.1	RaChr02G00300.1	g40522.t1	RaChr01-RaChr02	0.0795689	0.0733691		OG0011297	RaChr03G16600.1	RaChr15G19610.1	g2122.t1	RaChr03-RaChr15	0.0898468	0.122075		OG0010493	RaChr04G01630.1	RaChr05G03210.1	g12295.t1	RaChr04-RaChr05	0.10393	0.0877059		OG0006674	RaChr06G07410.2	RaChr07G06450.1	g9924.t1	RaChr06-RaChr07	0.0937178	0.0518935		OG0006066	RaChr08G15620.1	RaChr09G11790.1	g19936.t1	RaChr08-RaChr09	0.0295659	0.0396458		OG0007522	RaChr10G30430.1	RaChr11G27350.1	g12255.t1	RaChr10-RaChr11	0.0289362	0.118687		OG0009563	RaChr12G17060.1
OG0008435	RaChr01G15280.1	RaChr02G15200.1	g11137.t1	RaChr01-RaChr02	0.0804838	0.0491163		OG0011299	RaChr03G10440.1	RaChr15G14000.1	g41656.t1	RaChr03-RaChr15	0.10558	0.134498		OG0010494	RaChr04G17190.1	RaChr05G19640.1	g11413.t1	RaChr04-RaChr05	0.110424	0.0291662		OG0006675	RaChr06G14310.3	RaChr07G14800.5	g43721.t1	RaChr06-RaChr07	0.121451	0.0188159		OG0006067	RaChr08G12910.1	RaChr09G09790.1	g33924.t1	RaChr08-RaChr09	0.062028	0.110108		OG0007523	RaChr10G29900.1	RaChr11G26840.1	g41316.t1	RaChr10-RaChr11	0.0193509	0.123136		OG0009564	RaChr12G16530.1
OG0008437	RaChr01G14460.1	RaChr02G14410.1	g36933.t1	RaChr01-RaChr02	0.0551263	0.0786343		OG0011300	RaChr03G11390.1	RaChr15G15630.1	g26449.t1	RaChr03-RaChr15	0.026054	0.031366		OG0010497	RaChr04G18380.1	RaChr05G20970.1	g3815.t1	RaChr04-RaChr05	0.137926	0.0917902		OG0006676	RaChr06G23100.1	RaChr07G23890.1	g36681.t1	RaChr06-RaChr07	0	0		OG0006068	RaChr08G17820.1	RaChr09G13530.1	g28147.t1	RaChr08-RaChr09	0.056562	0.0618874		OG0007524	RaChr10G16080.1	RaChr11G13700.1	g14349.t1	RaChr10-RaChr11	0.0503628	0.0526824		OG0009565	RaChr12G11380.2
OG0008438	RaChr01G04480.1	RaChr02G04170.1	g14954.t1	RaChr01-RaChr02	0.0847095	0.117607		OG0011301	RaChr03G02270.1	RaChr15G24860.1	g5825.t1	RaChr03-RaChr15	0.0453878	0.157839		OG0010498	RaChr04G06950.1	RaChr05G08320.2	g22101.t1	RaChr04-RaChr05	0.0654288	0.0610021		OG0006678	RaChr06G19490.2	RaChr07G20190.1	g46805.t1	RaChr06-RaChr07	0.047658	0.0428807		OG0006069	RaChr08G18330.1	RaChr09G14100.1	g27901.t1	RaChr08-RaChr09	0.0952404	0.123633		OG0007526	RaChr10G23340.1	RaChr11G20150.2	g11848.t1	RaChr10-RaChr11	0.0641561	0.0914251		OG0009566	RaChr12G19990.1
OG0008439	RaChr01G07600.1	RaChr02G07280.1	g897.t1	RaChr01-RaChr02	0.0527443	0.0692656		OG0011304	RaChr03G01600.1	RaChr15G23900.1	g1132.t1	RaChr03-RaChr15	0.0684982	0.13535		OG0010499	RaChr04G24180.1	RaChr05G27370.1	g3097.t1	RaChr04-RaChr05	0.132066	0.0349139		OG0006681	RaChr06G07120.1	RaChr07G05750.4	g51274.t1	RaChr06-RaChr07	0.138782	0.0483905		OG0006070	RaChr08G09200.1	RaChr09G06670.1	g17750.t1	RaChr08-RaChr09	0.0416645	0.0870865		OG0007528	RaChr10G13310.1	RaChr11G10960.5	g32046.t1	RaChr10-RaChr11	0.0377965	0.066861		OG0009567	RaChr12G18650.1
OG0008440	RaChr01G07810.1	RaChr02G07500.1	g23444.t1	RaChr01-RaChr02	0.051251	0.126849		OG0011306	RaChr03G17070.1	RaChr15G19130.1	g29535.t1	RaChr03-RaChr15	0.0229636	0.153736		OG0010501	RaChr04G09670.1	RaChr05G11260.1	g51811.t1	RaChr04-RaChr05	0.0156847	0.0479414		OG0006682	RaChr06G23450.1	RaChr07G24200.1	g18356.t1	RaChr06-RaChr07	0.114763	0.0474837		OG0006071	RaChr08G14950.1	RaChr09G11290.1	g16214.t1	RaChr08-RaChr09	0.0535864	0.101466		OG0007529	RaChr10G18650.1	RaChr11G15970.1	g7131.t1	RaChr10-RaChr11	0.0883719	0.114561		OG0009570	RaChr12G24460.1
OG0008441	RaChr01G03700.2	RaChr02G03410.1	g10486.t1	RaChr01-RaChr02	0.0234467	0.0360912		OG0011307	RaChr03G18050.1	RaChr15G08850.1	g24011.t1	RaChr03-RaChr15	0.193272	0.176757		OG0010502	RaChr04G04240.1	RaChr05G05910.1	g3829.t1	RaChr04-RaChr05	0.0750473	0.0847768		OG0006683	RaChr06G15980.1	RaChr07G16440.1	g34074.t1	RaChr06-RaChr07	0.0287331	0.0434637		OG0006072	RaChr08G12860.1	RaChr09G09740.1	g42152.t1	RaChr08-RaChr09	0.0555679	0.153302		OG0007530	RaChr10G30410.2	RaChr11G27330.1	g6379.t1	RaChr10-RaChr11	0.0884462	0.125335		OG0009571	RaChr12G11660.1
OG0008443	RaChr01G33960.1	RaChr02G31990.1	g26341.t1	RaChr01-RaChr02	0.160006	0.247174		OG0011308	RaChr03G17050.1	RaChr15G19150.1	g11766.t1	RaChr03-RaChr15	0.0189131	0.0749061		OG0010503	RaChr04G03410.1	RaChr05G05150.1	g51182.t1	RaChr04-RaChr05	0.0739574	0.0554171		OG0006685	RaChr06G07900.1	RaChr07G05970.1	g7860.t1	RaChr06-RaChr07	0.146593	0.0829014		OG0006073	RaChr08G02320.1	RaChr09G01270.1	g23332.t1	RaChr08-RaChr09	0.0347143	0.0891991		OG0007531	RaChr10G11670.1	RaChr11G09650.1	g2131.t1	RaChr10-RaChr11	0.0199424	0.122168		OG0009572	RaChr12G25880.1
OG0008444	RaChr01G07410.1	RaChr02G07110.1	g14214.t1	RaChr01-RaChr02	0.0284502	0.0580645		OG0011309	RaChr03G08070.1	RaChr15G06870.1	g9600.t1	RaChr03-RaChr15	0.123609	0.112471		OG0010506	RaChr04G07640.1	RaChr05G09080.1	g15939.t1	RaChr04-RaChr05	0.0866448	0.0384558		OG0006687	RaChr06G22530.1	RaChr07G23380.1	g40074.t1	RaChr06-RaChr07	0.0907569	0.0289338		OG0006075	RaChr08G04700.1	RaChr09G02710.1	g41219.t1	RaChr08-RaChr09	0.0603062	0.139899		OG0007534	RaChr10G13520.1	RaChr11G11170.1	g4199.t1	RaChr10-RaChr11	0.0320371	0.0997177		OG0009573	RaChr12G17970.1
OG0008446	RaChr01G30510.6	RaChr02G29250.1	g22218.t1	RaChr01-RaChr02	0.070505	0.0922562		OG0011310	RaChr03G15610.1	RaChr15G20680.2	g17219.t1	RaChr03-RaChr15	0.11662	0.138508		OG0010507	RaChr04G16390.1	RaChr05G18710.1	g31356.t1	RaChr04-RaChr05	0.167869	0.112317		OG0006691	RaChr06G06140.7	RaChr07G05550.7	g26549.t1	RaChr06-RaChr07	0.0600055	0.0807398		OG0006076	RaChr08G11840.1	RaChr09G08890.3	g30749.t1	RaChr08-RaChr09	0.0161554	0.142258		OG0007535	RaChr10G10390.1	RaChr11G08570.1	g17588.t1	RaChr10-RaChr11	0.110059	0.135603		OG0009574	RaChr12G16920.1
OG0008447	RaChr01G07940.1	RaChr02G07620.1	g14918.t1	RaChr01-RaChr02	0.0402035	0.120594		OG0011311	RaChr03G12690.1	RaChr15G16980.1	g4669.t1	RaChr03-RaChr15	0.0502541	0.126593		OG0010508	RaChr04G02460.4	RaChr05G04110.2	g4365.t1	RaChr04-RaChr05	0.0853584	0.0422137		OG0006693	RaChr06G06160.1	RaChr07G05530.2	g26551.t1	RaChr06-RaChr07	0.0614908	0.0775054		OG0006077	RaChr08G09760.1	RaChr09G07190.1	g20036.t1	RaChr08-RaChr09	0.0661809	0.10715		OG0007536	RaChr10G16970.1	RaChr11G14570.2	g24794.t1	RaChr10-RaChr11	0.0510009	0.0922982		OG0009575	RaChr12G23120.1
OG0008449	RaChr01G06790.1	RaChr02G06460.1	g14316.t1	RaChr01-RaChr02	0.0594302	0.108843		OG0011312	RaChr03G17220.1	RaChr15G07980.1	g12825.t1	RaChr03-RaChr15	0.0545074	0.0702456		OG0010509	RaChr04G22800.1	RaChr05G25960.1	g32264.t1	RaChr04-RaChr05	0.297623	0.250421		OG0006694	RaChr06G19250.1	RaChr07G19880.1	g19558.t1	RaChr06-RaChr07	0.103911	0.0721226		OG0006079	RaChr08G13540.1	RaChr09G10220.6	g42282.t1	RaChr08-RaChr09	0.0381597	0.0545006		OG0007537	RaChr10G13920.1	RaChr11G11540.1	g22709.t1	RaChr10-RaChr11	0.0459239	0.0755619		OG0009576	RaChr12G09100.1
OG0008452	RaChr01G07490.1	RaChr02G07200.1	g14595.t1	RaChr01-RaChr02	0.0544231	0.080066		OG0011313	RaChr03G17990.1	RaChr15G08780.3	g30460.t1	RaChr03-RaChr15	0.0493507	0.0792696		OG0010510	RaChr04G07170.1	RaChr05G08570.1	g33275.t1	RaChr04-RaChr05	0.041666	0.00542142		OG0006699	RaChr06G12520.1	RaChr07G12340.1	g32157.t1	RaChr06-RaChr07	0.102763	0.0180569		OG0006080	RaChr08G06770.2	RaChr09G04370.1	g14836.t1	RaChr08-RaChr09	0.0586336	0.108963		OG0007541	RaChr10G29610.1	RaChr11G26510.1	g17341.t1	RaChr10-RaChr11	0.0950652	0.114258		OG0009577	RaChr12G27880.1
OG0008453	RaChr01G02850.2	RaChr02G02700.2	g22590.t1	RaChr01-RaChr02	0.0760281	0.0690347		OG0011314	RaChr03G11250.1	RaChr15G15490.1	g25444.t1	RaChr03-RaChr15	0.136654	0.0786345		OG0010512	RaChr04G10760.1	RaChr05G12550.2	g4181.t1	RaChr04-RaChr05	0.0880515	0.0292794		OG0006703	RaChr06G20970.1	RaChr07G21700.1	g6698.t1	RaChr06-RaChr07	0.120694	0.0227201		OG0006081	RaChr08G16320.1	RaChr09G12380.1	g19296.t1	RaChr08-RaChr09	0.0649975	0.0855183		OG0007544	RaChr10G17300.1	RaChr11G14890.1	g7709.t1	RaChr10-RaChr11	0.0912699	0.287771		OG0009578	RaChr12G25140.1
OG0008454	RaChr01G29110.1	RaChr02G27620.1	g37078.t1	RaChr01-RaChr02	0.046673	0.0822056		OG0011315	RaChr03G18880.1	RaChr15G09660.1	g36287.t1	RaChr03-RaChr15	0.0882784	0.0952807		OG0010514	RaChr04G04620.1	RaChr05G06240.1	g16492.t1	RaChr04-RaChr05	0.0693772	0.110248		OG0006704	RaChr06G04820.1	RaChr07G04000.1	g4393.t1	RaChr06-RaChr07	0.0937543	0.0470965		OG0006082	RaChr08G12100.1	RaChr09G09070.2	g26028.t1	RaChr08-RaChr09	0.0612295	0.107074		OG0007545	RaChr10G20780.1	RaChr11G17540.6	g51216.t1	RaChr10-RaChr11	0.0408251	0.08651		OG0009579	RaChr12G20800.1
OG0008455	RaChr01G10710.1	RaChr02G10830.1	g23926.t1	RaChr01-RaChr02	0.0152855	0.00762538		OG0011316	RaChr03G01120.1	RaChr15G23490.1	g28490.t1	RaChr03-RaChr15	0.0180125	0.0810058		OG0010515	RaChr04G16740.1	RaChr05G19150.3	g3568.t1	RaChr04-RaChr05	0.112165	0.0692067		OG0006705	RaChr06G21050.1	RaChr07G21830.1	g32762.t1	RaChr06-RaChr07	0.0908611	0.021734		OG0006083	RaChr08G09600.1	RaChr09G07040.1	g29146.t1	RaChr08-RaChr09	0.0430308	0.0919284		OG0007549	RaChr10G29030.1	RaChr11G26020.1	g804.t1	RaChr10-RaChr11	0.052423	0.0405282		OG0009580	RaChr12G09390.1
OG0008456	RaChr01G08580.1	RaChr02G08400.1	g24862.t1	RaChr01-RaChr02	0.072809	0.0596116		OG0011317	RaChr03G14230.1	RaChr15G18710.1	g8071.t1	RaChr03-RaChr15	0.00975235	0.050317		OG0010516	RaChr04G07420.1	RaChr05G08830.1	g26113.t1	RaChr04-RaChr05	0.0524545	0.0329585		OG0006706	RaChr06G22030.3	RaChr07G22890.1	g17825.t1	RaChr06-RaChr07	0.0989297	0.156483		OG0006084	RaChr08G17790.1	RaChr09G13510.4	g12512.t1	RaChr08-RaChr09	0.0345715	0.147957		OG0007552	RaChr10G10230.1	RaChr11G08470.1	g22924.t1	RaChr10-RaChr11	0.0523705	0.0810428		OG0009581	RaChr12G24810.1
OG0008457	RaChr01G02340.1	RaChr02G02250.1	g10693.t1	RaChr01-RaChr02	0.0620415	0.122863		OG0011318	RaChr03G14370.1	RaChr15G18870.1	g22929.t1	RaChr03-RaChr15	0.0214178	0.0388494		OG0010517	RaChr04G07590.2	RaChr05G09010.2	g15944.t1	RaChr04-RaChr05	0.0941975	0.0352518		OG0006707	RaChr06G15630.1	RaChr07G16080.1	g27431.t1	RaChr06-RaChr07	0.0673768	0.0969751		OG0006086	RaChr08G02610.1	RaChr09G01390.1	g34764.t1	RaChr08-RaChr09	0.0402661	0.0748728		OG0007553	RaChr10G14800.1	RaChr11G12350.2	g29655.t1	RaChr10-RaChr11	0.0434763	0.0992291		OG0009582	RaChr12G26400.1
OG0008459	RaChr01G03960.1	RaChr02G03690.2	g6148.t1	RaChr01-RaChr02	0.0168008	0.0585464		OG0011319	RaChr03G14390.1	RaChr15G18880.1	g22931.t1	RaChr03-RaChr15	0.0227771	0.0342384		OG0010518	RaChr04G09490.2	RaChr05G11040.1	g59325.t1	RaChr04-RaChr05	0.116564	0.0267886		OG0006708	RaChr06G25000.2	RaChr07G25810.2	g16040.t1	RaChr06-RaChr07	0.0703641	0.0371979		OG0006087	RaChr08G19400.1	RaChr09G14950.1	g39924.t1	RaChr08-RaChr09	0.0320089	0.0787965		OG0007554	RaChr10G30610.1	RaChr11G27530.1	g303.t1	RaChr10-RaChr11	0.0782049	0.0900779		OG0009583	RaChr12G20380.2
OG0008460	RaChr01G27780.1	RaChr02G25900.1	g43682.t1	RaChr01-RaChr02	0.0273944	0.0770166		OG0011320	RaChr03G00150.1	RaChr15G12840.1	g21051.t1	RaChr03-RaChr15	0.0404715	0.0989654		OG0010519	RaChr04G18160.1	RaChr05G20670.1	g3376.t1	RaChr04-RaChr05	0.122538	0.0742519		OG0006709	RaChr06G23480.1	RaChr07G24180.1	g18357.t1	RaChr06-RaChr07	0.0890231	0.0135306		OG0006088	RaChr08G10300.1	RaChr09G07580.1	g41055.t1	RaChr08-RaChr09	0.0591786	0.162556		OG0007555	RaChr10G23430.1	RaChr11G20210.1	g11854.t1	RaChr10-RaChr11	0.0400598	0.0986824		OG0009586	RaChr12G29080.1
OG0008461	RaChr01G20970.1	RaChr02G20210.2	g5614.t1	RaChr01-RaChr02	0.0429195	0.118171		OG0011321	RaChr03G11270.1	RaChr15G15510.1	g49431.t1	RaChr03-RaChr15	0.121445	0.180216		OG0010521	RaChr04G25230.1	RaChr05G28640.2	g2449.t1	RaChr04-RaChr05	0.0866795	0.0892172		OG0006710	RaChr06G20750.1	RaChr07G21470.1	g33751.t1	RaChr06-RaChr07	0.0645004	0.0511571		OG0006090	RaChr08G10760.1	RaChr09G07920.1	g8399.t1	RaChr08-RaChr09	0.0214051	0.171414		OG0007558	RaChr10G10130.1	RaChr11G08370.1	g8360.t1	RaChr10-RaChr11	0.0579668	0.130275		OG0009587	RaChr12G01610.1
OG0008462	RaChr01G25530.1	RaChr02G24220.1	g38784.t1	RaChr01-RaChr02	0.0556447	0.161047		OG0011322	RaChr03G17680.1	RaChr15G08450.1	g7309.t1	RaChr03-RaChr15	0.0471456	0.147399		OG0010523	RaChr04G11640.1	RaChr05G13390.1	g6485.t1	RaChr04-RaChr05	0.111652	0.059434		OG0006712	RaChr06G20670.1	RaChr07G21380.1	g48076.t1	RaChr06-RaChr07	0.0986764	0.0765105		OG0006091	RaChr08G14710.1	RaChr09G11080.1	g11123.t1	RaChr08-RaChr09	0.0727144	0.137263		OG0007559	RaChr10G15390.3	RaChr11G12980.2	g12646.t1	RaChr10-RaChr11	0.0392807	0.080851		OG0009589	RaChr12G19680.1
OG0008464	RaChr01G14160.1	RaChr02G14150.1	g25360.t1	RaChr01-RaChr02	0.0174255	0.0822355		OG0011324	RaChr03G10180.1	RaChr15G13760.1	g1409.t1	RaChr03-RaChr15	0.0429256	0.0860737		OG0010524	RaChr04G07320.2	RaChr05G08710.2	g50804.t1	RaChr04-RaChr05	0.129134	0.0775386		OG0006713	RaChr06G15530.1	RaChr07G15970.1	g12492.t1	RaChr06-RaChr07	0.148175	0.0682615		OG0006092	RaChr08G08750.1	RaChr09G06210.1	g12021.t1	RaChr08-RaChr09	0.0142292	0.0414063		OG0007561	RaChr10G10660.1	RaChr11G08780.4	g34826.t1	RaChr10-RaChr11	0.0558765	0.0818323		OG0009591	RaChr12G16300.1
OG0008466	RaChr01G06470.1	RaChr02G06140.1	g10636.t1	RaChr01-RaChr02	0.0211078	0.0522295		OG0011325	RaChr03G15490.1	RaChr15G20750.1	g16839.t1	RaChr03-RaChr15	0.0259807	0.0855114		OG0010525	RaChr04G04440.6	RaChr05G06020.1	g33767.t1	RaChr04-RaChr05	0.078988	0.072222		OG0006714	RaChr06G12370.1	RaChr07G12170.1	g3469.t1	RaChr06-RaChr07	0.147204	0.081866		OG0006093	RaChr08G05640.1	RaChr09G03440.1	g29008.t1	RaChr08-RaChr09	0.0750709	0.0997577		OG0007562	RaChr10G16310.1	RaChr11G13950.1	g38540.t1	RaChr10-RaChr11	0.0972696	0.112457		OG0009592	RaChr12G09290.1
OG0008468	RaChr01G17980.1	RaChr02G17330.2	g757.t1	RaChr01-RaChr02	0.0761634	0.0491338		OG0011326	RaChr03G17020.1	RaChr15G19190.1	g2921.t1	RaChr03-RaChr15	0.0248564	0.0774013		OG0010526	RaChr04G10230.12	RaChr05G11890.2	g30090.t1	RaChr04-RaChr05	0.0542184	0.0184725		OG0006715	RaChr06G08970.1	RaChr07G08650.1	g2549.t1	RaChr06-RaChr07	0.10058	0.0770382		OG0006094	RaChr08G08460.1	RaChr09G05940.1	g46394.t1	RaChr08-RaChr09	0.0525571	0.0741585		OG0007565	RaChr10G12350.1	RaChr11G10180.1	g46979.t1	RaChr10-RaChr11	0.0288739	0.14967		OG0009593	RaChr12G15990.1
OG0008469	RaChr01G19420.2	RaChr02G18640.1	g1792.t1	RaChr01-RaChr02	0.0461275	0.129781		OG0011327	RaChr03G11480.1	RaChr15G15700.1	g36642.t1	RaChr03-RaChr15	0.0430956	0.0622409		OG0010527	RaChr04G07340.1	RaChr05G08740.1	g38128.t1	RaChr04-RaChr05	0.0537773	0.0535536		OG0006716	RaChr06G14590.1	RaChr07G15080.1	g9709.t1	RaChr06-RaChr07	0.127696	0.108005		OG0006096	RaChr08G01710.1	RaChr09G00820.1	g45874.t1	RaChr08-RaChr09	0.0690352	0.0871766		OG0007566	RaChr10G30760.1	RaChr11G27810.1	g22281.t1	RaChr10-RaChr11	0.0182281	0.0611872		OG0009594	RaChr12G25390.1
OG0008470	RaChr01G11070.2	RaChr02G11170.1	g21663.t1	RaChr01-RaChr02	0.0601466	0.0908498		OG0011328	RaChr03G18220.1	RaChr15G09010.1	g10123.t1	RaChr03-RaChr15	0.0833925	0.113201		OG0010528	RaChr04G18600.1	RaChr05G16010.1	g6803.t1	RaChr04-RaChr05	0.10307	0.0505238		OG0006717	RaChr06G15900.1	RaChr07G16330.1	g43995.t1	RaChr06-RaChr07	0.0239976	0.0402104		OG0006097	RaChr08G15490.1	RaChr09G11660.1	g36421.t1	RaChr08-RaChr09	0.091664	0.131083		OG0007568	RaChr10G29120.1	RaChr11G26110.1	g10798.t1	RaChr10-RaChr11	0.0693987	0.0833708		OG0009595	RaChr12G28530.1
OG0008471	RaChr01G21220.1	RaChr02G20420.1	g25177.t1	RaChr01-RaChr02	0.0639203	0.111597		OG0011330	RaChr03G00090.1	RaChr15G12760.1	g16346.t1	RaChr03-RaChr15	0.0462739	0.103975		OG0010529	RaChr04G15540.1	RaChr05G17730.1	g13933.t1	RaChr04-RaChr05	0.0284925	0.0120754		OG0006719	RaChr06G07520.1	RaChr07G06340.1	g23834.t1	RaChr06-RaChr07	0.0746621	0.0460344		OG0006098	RaChr08G10570.1	RaChr09G07780.1	g4464.t1	RaChr08-RaChr09	0.0832536	0.121671		OG0007569	RaChr10G11980.1	RaChr11G09970.1	g10497.t1	RaChr10-RaChr11	0.105477	0.133592		OG0009596	RaChr12G13510.1
OG0008472	RaChr01G32300.1	RaChr02G30520.1	g20526.t1	RaChr01-RaChr02	0.0316698	0.0701994		OG0011331	RaChr03G08550.1	RaChr15G07270.1	g53757.t1	RaChr03-RaChr15	0.0339095	0.0807968		OG0010530	RaChr04G13720.1	RaChr05G15690.1	g2996.t1	RaChr04-RaChr05	0.139604	0.0748427		OG0006720	RaChr06G19480.1	RaChr07G20180.1	g11504.t1	RaChr06-RaChr07	0.078411	0.0421631		OG0006101	RaChr08G19510.1	RaChr09G15070.1	g55663.t1	RaChr08-RaChr09	0.0678306	0.0617994		OG0007571	RaChr10G14230.6	RaChr11G11780.1	g45927.t1	RaChr10-RaChr11	0.0379967	0.0422908		OG0009597	RaChr12G24000.1
OG0008474	RaChr01G08860.1	RaChr02G08680.1	g3550.t1	RaChr01-RaChr02	0.0268046	0.0989062		OG0011333	RaChr03G19000.1	RaChr15G09770.1	g52748.t1	RaChr03-RaChr15	0.027165	0.0848074		OG0010532	RaChr04G00330.1	RaChr05G02190.2	g7264.t1	RaChr04-RaChr05	0.0987444	0.0693635		OG0006722	RaChr06G06940.1	RaChr07G06790.1	g42590.t1	RaChr06-RaChr07	0.0957727	0.0398484		OG0006102	RaChr08G20520.1	RaChr09G16920.1	g354.t1	RaChr08-RaChr09	0.0884844	0.136574		OG0007572	RaChr10G15070.1	RaChr11G12580.1	g6136.t1	RaChr10-RaChr11	0.0460913	0.0459871		OG0009598	RaChr12G14910.1
OG0008475	RaChr01G22760.1	RaChr02G21610.1	g41080.t1	RaChr01-RaChr02	0.0669897	0.140673		OG0011334	RaChr03G10350.1	RaChr15G13930.1	g5932.t1	RaChr03-RaChr15	0.0428513	0.13751		OG0010533	RaChr04G07720.1	RaChr05G09170.1	g14463.t1	RaChr04-RaChr05	0.210899	0.152641		OG0006723	RaChr06G07190.1	RaChr07G06510.1	g29512.t1	RaChr06-RaChr07	0.0769205	0.0286458		OG0006103	RaChr08G18770.1	RaChr09G14470.1	g3912.t1	RaChr08-RaChr09	0.0648177	0.0376338		OG0007574	RaChr10G21290.1	RaChr11G18100.1	g15838.t1	RaChr10-RaChr11	0.0561273	0.0893194		OG0009600	RaChr12G10880.1
OG0008476	RaChr01G19900.1	RaChr02G19180.1	g52353.t1	RaChr01-RaChr02	0.0360573	0.0947645		OG0011335	RaChr03G02650.1	RaChr15G25260.1	g14384.t1	RaChr03-RaChr15	0.105244	0.221923		OG0010534	RaChr04G14350.1	RaChr05G16350.1	g40851.t1	RaChr04-RaChr05	0.156179	0.144844		OG0006724	RaChr06G24110.1	RaChr07G24900.1	g51094.t1	RaChr06-RaChr07	0.0966064	0.0299134		OG0006104	RaChr08G19520.1	RaChr09G15080.1	g11275.t1	RaChr08-RaChr09	0.0436533	0.0772357		OG0007575	RaChr10G19380.1	RaChr11G16510.2	g26418.t1	RaChr10-RaChr11	0.073898	0.111648		OG0009601	RaChr12G07800.1
OG0008477	RaChr01G12450.1	RaChr02G12680.1	g47092.t1	RaChr01-RaChr02	0.0113095	0.0581462		OG0011336	RaChr03G19580.2	RaChr15G10410.1	g10048.t1	RaChr03-RaChr15	0.0503119	0.0833809		OG0010536	RaChr04G15880.1	RaChr05G18150.2	g15280.t1	RaChr04-RaChr05	0.137	0.0122929		OG0006727	RaChr06G21760.2	RaChr07G22300.1	g12966.t1	RaChr06-RaChr07	0.0839573	0.0131774		OG0006105	RaChr08G01240.1	RaChr09G00120.1	g30033.t1	RaChr08-RaChr09	0.0566994	0.0874387		OG0007576	RaChr10G17750.10	RaChr11G15240.5	g12808.t1	RaChr10-RaChr11	0.0757737	0.0894447		OG0009602	RaChr12G16270.1
OG0008480	RaChr01G03020.3	RaChr02G02820.1	g4417.t1	RaChr01-RaChr02	0.104068	0.0533849		OG0011337	RaChr03G16260.1	RaChr15G19970.3	g26096.t1	RaChr03-RaChr15	0.0475947	0.0760821		OG0010537	RaChr04G14320.1	RaChr05G16320.1	g22311.t1	RaChr04-RaChr05	0.0748888	0.0837315		OG0006728	RaChr06G11440.1	RaChr07G11160.1	g39959.t1	RaChr06-RaChr07	0.0656556	0.0549643		OG0006106	RaChr08G18940.1	RaChr09G14570.1	g28784.t1	RaChr08-RaChr09	0.0119948	0.179437		OG0007578	RaChr10G19080.1	RaChr11G16210.2	g24544.t1	RaChr10-RaChr11	0.0864028	0.12674		OG0009603	RaChr12G26100.1
OG0008481	RaChr01G21010.1	RaChr02G20250.1	g13201.t1	RaChr01-RaChr02	0.0478371	0.0865995		OG0011338	RaChr03G19040.1	RaChr15G09810.1	g6013.t1	RaChr03-RaChr15	0.0192941	0		OG0010538	RaChr04G18780.1	RaChr05G21590.1	g14055.t1	RaChr04-RaChr05	0.0987343	0.0655764		OG0006729	RaChr06G24310.2	RaChr07G25100.1	g16409.t1	RaChr06-RaChr07	0.0236812	0.0455857		OG0006107	RaChr08G05870.1	RaChr09G03670.1	g19266.t1	RaChr08-RaChr09	0.0758013	0.329168		OG0007579	RaChr10G24210.1	RaChr11G21100.1	g37463.t1	RaChr10-RaChr11	0.0582632	0.113132		OG0009606	RaChr12G21880.1
OG0008482	RaChr01G05560.1	RaChr02G05240.1	g40724.t1	RaChr01-RaChr02	0.0610054	0.142857		OG0011339	RaChr03G20620.1	RaChr15G11670.2	g12424.t1	RaChr03-RaChr15	0.0456719	0.0953004		OG0010539	RaChr04G13770.1	RaChr05G15740.1	g36192.t1	RaChr04-RaChr05	0.0848489	0.0451343		OG0006730	RaChr06G19980.3	RaChr07G20690.1	g27909.t1	RaChr06-RaChr07	0.079211	0.0176231		OG0006108	RaChr08G15150.1	RaChr09G11440.1	g24666.t1	RaChr08-RaChr09	0.126681	0.0751517		OG0007581	RaChr10G21820.1	RaChr11G18630.1	g45496.t1	RaChr10-RaChr11	0.101606	0.174698		OG0009607	RaChr12G19650.1
OG0008483	RaChr01G23710.1	RaChr02G22490.1	g17432.t1	RaChr01-RaChr02	0.0601369	0.052869		OG0011340	RaChr03G13500.3	RaChr15G17930.1	g19974.t1	RaChr03-RaChr15	0.0371015	0.092323		OG0010541	RaChr04G21380.1	RaChr05G23710.1	g13118.t1	RaChr04-RaChr05	0.064203	0.0711073		OG0006731	RaChr06G18500.1	RaChr07G19020.1	g444.t1	RaChr06-RaChr07	0.0997403	0.03627		OG0006109	RaChr08G15590.1	RaChr09G11770.1	g45151.t1	RaChr08-RaChr09	0.0413228	0.052895		OG0007582	RaChr10G22940.1	RaChr11G19770.1	g132.t1	RaChr10-RaChr11	0.0516694	0.0564995		OG0009611	RaChr12G08820.1
OG0008484	RaChr01G23340.1	RaChr02G22180.1	g31489.t1	RaChr01-RaChr02	0.0489435	0.105475		OG0011341	RaChr03G20640.1	RaChr15G11720.1	g41785.t1	RaChr03-RaChr15	0.0354414	0.115862		OG0010543	RaChr04G22130.1	RaChr05G25130.1	g16871.t1	RaChr04-RaChr05	0.15507	0.0710076		OG0006732	RaChr06G18350.1	RaChr07G18880.1	g144.t1	RaChr06-RaChr07	0.110437	0.0417384		OG0006111	RaChr08G19190.1	RaChr09G14770.1	g36512.t1	RaChr08-RaChr09	0	0.17905		OG0007583	RaChr10G15920.1	RaChr11G13510.1	g43944.t1	RaChr10-RaChr11	0.0839115	0.151992		OG0009612	RaChr12G12180.1
OG0008485	RaChr01G28310.1	RaChr02G26830.2	g13733.t1	RaChr01-RaChr02	0.0131863	0.153296		OG0011343	RaChr03G12890.1	RaChr15G17270.1	g13315.t1	RaChr03-RaChr15	0.100618	0.127368		OG0010544	RaChr04G25050.1	RaChr05G28470.1	g5590.t1	RaChr04-RaChr05	0.0989578	0.0399658		OG0006734	RaChr06G11920.1	RaChr07G11580.1	g28229.t1	RaChr06-RaChr07	0.0976231	0.0657995		OG0006115	RaChr08G09550.2	RaChr09G07010.2	g21653.t1	RaChr08-RaChr09	0.0997794	0.138064		OG0007585	RaChr10G17370.1	RaChr11G14950.1	g20657.t1	RaChr10-RaChr11	0.129581	0.128385		OG0009613	RaChr12G17080.2
OG0008486	RaChr01G13080.1	RaChr02G13190.2	g13239.t1	RaChr01-RaChr02	0.125593	0.153158		OG0011345	RaChr03G07030.1	RaChr15G07170.1	g47718.t1	RaChr03-RaChr15	0.208535	0.15926		OG0010545	RaChr04G17370.1	RaChr05G19890.1	g19319.t1	RaChr04-RaChr05	0.112512	0.0729281		OG0006736	RaChr06G11420.1	RaChr07G11140.1	g28570.t1	RaChr06-RaChr07	0.0468193	0.0305908		OG0006116	RaChr08G12590.1	RaChr09G09490.1	g25731.t1	RaChr08-RaChr09	0.0635426	0.0890678		OG0007586	RaChr10G12410.1	RaChr11G10240.1	g11208.t1	RaChr10-RaChr11	0.0553287	0.0630294		OG0009614	RaChr12G14640.1
OG0008488	RaChr01G04790.1	RaChr02G04530.1	g39095.t1	RaChr01-RaChr02	0.072143	0.104633		OG0011346	RaChr03G11040.3	RaChr15G15090.1	g41190.t1	RaChr03-RaChr15	0.0527754	0.132806		OG0010546	RaChr04G13920.1	RaChr05G15920.1	g7201.t1	RaChr04-RaChr05	0.0551288	0.0243118		OG0006737	RaChr06G18680.1	RaChr07G19210.1	g8788.t1	RaChr06-RaChr07	0.178843	0.0611681		OG0006118	RaChr08G11540.2	RaChr09G08570.1	g612.t1	RaChr08-RaChr09	0.0595442	0.0943695		OG0007587	RaChr10G14960.1	RaChr11G12490.1	g29509.t1	RaChr10-RaChr11	0.0627806	0.142655		OG0009616	RaChr12G23750.1
OG0008489	RaChr01G14060.1	RaChr02G14080.1	g49479.t1	RaChr01-RaChr02	0.0259754	0.0535993		OG0011347	RaChr03G14960.1	RaChr15G21420.1	g21789.t1	RaChr03-RaChr15	0.0420092	0.0675586		OG0010547	RaChr04G12670.1	RaChr05G14380.1	g35380.t1	RaChr04-RaChr05	0.10948	0.0537269		OG0006738	RaChr06G21740.1	RaChr07G22330.1	g19700.t1	RaChr06-RaChr07	0.0596587	0.0290585		OG0006119	RaChr08G06940.2	RaChr09G04550.1	g54227.t1	RaChr08-RaChr09	0.615541	0.736774		OG0007591	RaChr10G18870.1	RaChr11G16060.1	g17576.t1	RaChr10-RaChr11	0.0200208	0.0839254		OG0009618	RaChr12G16360.1
OG0008490	RaChr01G15370.1	RaChr02G15290.1	g23083.t1	RaChr01-RaChr02	0.0457683	0.130033		OG0011348	RaChr03G16710.9	RaChr15G19500.6	g40943.t1	RaChr03-RaChr15	0.0640714	0.0459112		OG0010548	RaChr04G01720.1	RaChr05G03380.1	g15068.t1	RaChr04-RaChr05	0.133958	0.0434428		OG0006739	RaChr06G23140.1	RaChr07G23950.1	g29054.t1	RaChr06-RaChr07	0.0505969	0.089707		OG0006120	RaChr08G06110.1	RaChr09G03890.1	g48659.t1	RaChr08-RaChr09	0.133299	0.111353		OG0007593	RaChr10G17900.1	RaChr11G15360.1	g16117.t1	RaChr10-RaChr11	0.0525866	0.0686434		OG0009620	RaChr12G27620.1
OG0008491	RaChr01G24020.1	RaChr02G22770.1	g7599.t1	RaChr01-RaChr02	0.085834	0.0867947		OG0011350	RaChr03G17700.1	RaChr15G08470.1	g7165.t1	RaChr03-RaChr15	0.0542159	0.0720243		OG0010549	RaChr04G12110.1	RaChr05G13830.1	g17025.t1	RaChr04-RaChr05	0.0583813	0.0326454		OG0006740	RaChr06G17340.1	RaChr07G17760.1	g18421.t1	RaChr06-RaChr07	0.185486	0.102223		OG0006121	RaChr08G12920.1	RaChr09G09800.1	g32144.t1	RaChr08-RaChr09	0.0333039	0.101017		OG0007594	RaChr10G21510.1	RaChr11G18360.1	g37125.t1	RaChr10-RaChr11	0.0725629	0.0304107		OG0009621	RaChr12G02490.1
OG0008492	RaChr01G09750.1	RaChr02G09580.1	g12014.t1	RaChr01-RaChr02	0.0632207	0.0312749		OG0011351	RaChr03G14930.1	RaChr15G21450.2	g26479.t1	RaChr03-RaChr15	0.0653195	0.12266		OG0010551	RaChr04G07740.1	RaChr05G09190.1	g14461.t1	RaChr04-RaChr05	0.0729718	0.0833432		OG0006742	RaChr06G10740.1	RaChr07G10490.1	g4630.t1	RaChr06-RaChr07	0.104741	0.0970044		OG0006122	RaChr08G09030.1	RaChr09G06520.1	g12103.t1	RaChr08-RaChr09	0.0808856	0.136097		OG0007595	RaChr10G23090.1	RaChr11G19920.1	g3473.t1	RaChr10-RaChr11	0.0275282	0.0457205		OG0009622	RaChr12G25720.1
OG0008493	RaChr01G12650.2	RaChr02G12840.1	g17741.t1	RaChr01-RaChr02	0.103316	0.113493		OG0011353	RaChr03G08330.1	RaChr15G07130.1	g51088.t1	RaChr03-RaChr15	0.033904	0.0459187		OG0010552	RaChr04G02530.1	RaChr05G04180.1	g34171.t1	RaChr04-RaChr05	0.0942866	0.032146		OG0006743	RaChr06G23150.1	RaChr07G23960.1	g48538.t1	RaChr06-RaChr07	0.0729003	0.0448759		OG0006123	RaChr08G09060.1	RaChr09G06550.1	g49388.t1	RaChr08-RaChr09	0.0273459	0.0435593		OG0007596	RaChr10G13140.1	RaChr11G10800.1	g46293.t1	RaChr10-RaChr11	0.079885	0.0797038		OG0009623	RaChr12G11100.7
OG0008494	RaChr01G02000.1	RaChr02G01940.1	g8649.t1	RaChr01-RaChr02	0.036172	0.0593973		OG0011354	RaChr03G11650.1	RaChr15G15910.1	g12765.t1	RaChr03-RaChr15	0.0138821	0.110649		OG0010553	RaChr04G02250.1	RaChr05G03910.1	g8132.t1	RaChr04-RaChr05	0.0363189	0.0322525		OG0006744	RaChr06G24210.2	RaChr07G25020.2	g42816.t1	RaChr06-RaChr07	0.099732	0.0803639		OG0006124	RaChr08G14160.1	RaChr09G10670.1	g15917.t1	RaChr08-RaChr09	0.0694927	0.10092		OG0007599	RaChr10G15670.1	RaChr11G13210.1	g25155.t1	RaChr10-RaChr11	0.0447466	0.219143		OG0009624	RaChr12G23950.1
OG0008495	RaChr01G01160.1	RaChr02G00970.1	g12366.t1	RaChr01-RaChr02	0.0417784	0.0569195		OG0011355	RaChr03G14560.1	RaChr15G19030.1	g22438.t1	RaChr03-RaChr15	0.024422	0.133442		OG0010554	RaChr04G09450.4	RaChr05G11000.1	g8387.t1	RaChr04-RaChr05	0.0855367	0.0601888		OG0006746	RaChr06G13470.1	RaChr07G13330.1	g32682.t1	RaChr06-RaChr07	0.0921342	0.100822		OG0006125	RaChr08G02510.1	RaChr09G01290.1	g56427.t1	RaChr08-RaChr09	0.0857181	0.0892193		OG0007600	RaChr10G24520.1	RaChr11G21370.2	g11526.t1	RaChr10-RaChr11	0.095608	0.120782		OG0009625	RaChr12G11760.1
OG0008497	RaChr01G34650.1	RaChr02G32590.1	g27301.t1	RaChr01-RaChr02	0.043593	0.140662		OG0011356	RaChr03G07270.1	RaChr15G06650.1	g36262.t1	RaChr03-RaChr15	0.0165496	0.0779435		OG0010555	RaChr04G10250.1	RaChr05G11910.1	g21145.t1	RaChr04-RaChr05	0.0761049	0.0183222		OG0006747	RaChr06G17730.4	RaChr07G18140.1	g31454.t1	RaChr06-RaChr07	0.105911	0.025733		OG0006126	RaChr08G06460.1	RaChr09G04110.1	g2675.t1	RaChr08-RaChr09	0.0796633	0.0997472		OG0007602	RaChr10G18400.1	RaChr11G15780.1	g27053.t1	RaChr10-RaChr11	0.0286173	0.067094		OG0009626	RaChr12G26660.1
OG0008499	RaChr01G20690.1	RaChr02G19930.2	g23248.t1	RaChr01-RaChr02	0.0804191	0.179423		OG0011357	RaChr03G15980.1	RaChr15G20260.1	g40642.t1	RaChr03-RaChr15	0.101729	0.109376		OG0010556	RaChr04G09650.1	RaChr05G11220.1	g23727.t1	RaChr04-RaChr05	0.109184	0.0704517		OG0006748	RaChr06G05030.1	RaChr07G04180.1	g24059.t1	RaChr06-RaChr07	0.117105	0.0367907		OG0006127	RaChr08G09220.1	RaChr09G06710.1	g10973.t1	RaChr08-RaChr09	0.0670456	0.10454		OG0007603	RaChr10G22610.1	RaChr11G19470.1	g17492.t1	RaChr10-RaChr11	0.0836716	0.0989806		OG0009627	RaChr12G11410.1
OG0008500	RaChr01G03640.1	RaChr02G03340.1	g35197.t1	RaChr01-RaChr02	0.052986	0.107761		OG0011358	RaChr03G18870.1	RaChr15G09650.1	g36288.t1	RaChr03-RaChr15	0.0127352	0.0802657		OG0010557	RaChr04G11860.1	RaChr05G13570.1	g23205.t1	RaChr04-RaChr05	0.0549743	0.0536921		OG0006750	RaChr06G16320.3	RaChr07G16770.2	g5440.t1	RaChr06-RaChr07	0.128167	0.0363872		OG0006128	RaChr08G15690.10	RaChr09G11880.1	g42947.t1	RaChr08-RaChr09	0.0430168	0.126918		OG0007604	RaChr10G13390.1	RaChr11G11060.1	g20809.t1	RaChr10-RaChr11	0.0836284	0.146294		OG0009628	RaChr12G13050.2
OG0008501	RaChr01G19410.1	RaChr02G18630.1	g1791.t1	RaChr01-RaChr02	0.0374242	0.126774		OG0011359	RaChr03G03450.1	RaChr15G25890.4	g6554.t1	RaChr03-RaChr15	0.0853616	0.116372		OG0010559	RaChr04G08280.1	RaChr05G09870.1	g9161.t1	RaChr04-RaChr05	0.0656173	0.0478531		OG0006752	RaChr06G10230.1	RaChr07G10020.1	g10315.t1	RaChr06-RaChr07	0.0663941	0.0512402		OG0006129	RaChr08G01440.1	RaChr09G00590.1	g49175.t1	RaChr08-RaChr09	0.0395158	0.0739854		OG0007605	RaChr10G15330.1	RaChr11G12910.1	g4857.t1	RaChr10-RaChr11	0.0492937	0.090808		OG0009629	RaChr12G20280.1
OG0008502	RaChr01G01650.1	RaChr02G01500.1	g3847.t1	RaChr01-RaChr02	0.0430386	0.0398333		OG0011360	RaChr03G17980.1	RaChr15G08770.1	g30459.t1	RaChr03-RaChr15	0.0445397	0.146604		OG0010562	RaChr04G22520.1	RaChr05G24800.1	g7930.t1	RaChr04-RaChr05	0.0820557	0.112089		OG0006753	RaChr06G24640.1	RaChr07G25400.1	g22016.t1	RaChr06-RaChr07	0.0865544	0.0394306		OG0006130	RaChr08G07560.1	RaChr09G04970.1	g26335.t1	RaChr08-RaChr09	0.0347181	0.0927393		OG0007606	RaChr10G12290.2	RaChr11G10120.1	g7348.t1	RaChr10-RaChr11	0.107824	0.0659886		OG0009630	RaChr12G26780.1
OG0008503	RaChr01G01330.1	RaChr02G01180.1	g10451.t1	RaChr01-RaChr02	0.0336435	0.0280869		OG0011361	RaChr03G11800.2	RaChr15G16070.1	g15896.t1	RaChr03-RaChr15	0.0247782	0.0669147		OG0010563	RaChr04G21830.1	RaChr05G25460.1	g43074.t1	RaChr04-RaChr05	0.0990488	0.0399547		OG0006756	RaChr06G23400.1	RaChr07G24250.1	g26329.t1	RaChr06-RaChr07	0.0387293	0.0492373		OG0006131	RaChr08G11260.1	RaChr09G08380.1	g10698.t1	RaChr08-RaChr09	0.020429	0.188722		OG0007607	RaChr10G28320.1	RaChr11G25340.1	g33494.t1	RaChr10-RaChr11	0.0615348	0.0877916		OG0009631	RaChr12G22450.1
OG0008505	RaChr01G14510.1	RaChr02G14450.1	g1147.t1	RaChr01-RaChr02	0.0434194	0.0949376		OG0011362	RaChr03G17430.1	RaChr15G08180.1	g22554.t1	RaChr03-RaChr15	0.0806731	0.102638		OG0010564	RaChr04G25940.1	RaChr05G29310.1	g29572.t1	RaChr04-RaChr05	0.0861465	0.025954		OG0006757	RaChr06G05250.1	RaChr07G04550.1	g11601.t1	RaChr06-RaChr07	0.178293	0.0586863		OG0006132	RaChr08G12140.1	RaChr09G09100.1	g14570.t1	RaChr08-RaChr09	0.0326212	0.07695		OG0007608	RaChr10G21100.1	RaChr11G17890.1	g8020.t1	RaChr10-RaChr11	0.0501998	0.105225		OG0009632	RaChr12G28900.2
OG0008506	RaChr01G01220.1	RaChr02G01040.1	g54770.t1	RaChr01-RaChr02	0.0927556	0.0614552		OG0011363	RaChr03G09590.1	RaChr15G13010.1	g46118.t1	RaChr03-RaChr15	0.0643882	0.0925501		OG0010567	RaChr04G07260.1	RaChr05G08650.1	g18054.t1	RaChr04-RaChr05	0.108874	0.0610822		OG0006758	RaChr06G12880.2	RaChr07G12720.1	g6959.t1	RaChr06-RaChr07	0.105334	0.0501964		OG0006133	RaChr08G19900.2	RaChr09G16360.1	g13770.t1	RaChr08-RaChr09	0.101542	0.0756375		OG0007610	RaChr10G22370.1	RaChr11G19230.1	g34917.t1	RaChr10-RaChr11	0.08404	0.0838264		OG0009633	RaChr12G14900.1
OG0008507	RaChr01G24470.1	RaChr02G23140.1	g32185.t1	RaChr01-RaChr02	0.0330205	0.127765		OG0011364	RaChr03G16230.1	RaChr15G19990.1	g55374.t1	RaChr03-RaChr15	0.0659014	0.0658517		OG0010569	RaChr04G10050.1	RaChr05G11690.1	g28136.t1	RaChr04-RaChr05	0.053068	0.0417761		OG0006760	RaChr06G21780.1	RaChr07G22280.1	g31708.t1	RaChr06-RaChr07	0.0767838	0.0464552		OG0006134	RaChr08G15520.2	RaChr09G11700.1	g46266.t1	RaChr08-RaChr09	0.108141	0.108067		OG0007612	RaChr10G18430.1	RaChr11G15810.1	g39432.t1	RaChr10-RaChr11	0.0268967	0.0269494		OG0009636	RaChr12G18030.1
OG0008508	RaChr01G03910.2	RaChr02G03630.1	g16938.t1	RaChr01-RaChr02	0.0691489	0.0775767		OG0011365	RaChr03G10310.1	RaChr15G13870.1	g25306.t1	RaChr03-RaChr15	0.0449286	0.0767183		OG0010570	RaChr04G07730.1	RaChr05G09180.1	g14462.t1	RaChr04-RaChr05	0.0777996	0.0686511		OG0006761	RaChr06G14480.1	RaChr07G14970.1	g15232.t1	RaChr06-RaChr07	0.125916	0.0447874		OG0006135	RaChr08G20180.2	RaChr09G16650.1	g35238.t1	RaChr08-RaChr09	0.0286082	0.132736		OG0007614	RaChr10G29930.1	RaChr11G26870.1	g8692.t1	RaChr10-RaChr11	0.0480386	0.0402416		OG0009638	RaChr12G12110.1
OG0008509	RaChr01G03440.3	RaChr02G03190.6	g1117.t1	RaChr01-RaChr02	0.0674153	0.09636		OG0011366	RaChr03G09220.1	RaChr15G07720.1	g10987.t1	RaChr03-RaChr15	0.0943019	0.139047		OG0010571	RaChr04G19110.1	RaChr05G22130.1	g49628.t1	RaChr04-RaChr05	0.100365	0.116601		OG0006762	RaChr06G22480.1	RaChr07G23340.1	g43996.t1	RaChr06-RaChr07	0.0610889	0.0576605		OG0006137	RaChr08G01410.1	RaChr09G00410.1	g44287.t1	RaChr08-RaChr09	0.033266	0.0618846		OG0007616	RaChr10G30350.1	RaChr11G27270.1	g21404.t1	RaChr10-RaChr11	0.0130433	0.05668		OG0009639	RaChr12G26630.1
OG0008510	RaChr01G09800.1	RaChr02G09630.1	g25497.t1	RaChr01-RaChr02	0.0680729	0.102915		OG0011367	RaChr03G11130.1	RaChr15G15320.1	g17805.t1	RaChr03-RaChr15	0.0964337	0.0940464		OG0010572	RaChr04G07830.1	RaChr05G09330.1	g28013.t1	RaChr04-RaChr05	0.111779	0.0844983		OG0006764	RaChr06G18480.1	RaChr07G19000.1	g28394.t1	RaChr06-RaChr07	0.156693	0.103311		OG0006138	RaChr08G11390.1	RaChr09G08450.1	g26990.t1	RaChr08-RaChr09	0.0665825	0.0751542		OG0007617	RaChr10G21920.1	RaChr11G18750.1	g16943.t1	RaChr10-RaChr11	0.0609798	0.101152		OG0009641	RaChr12G14340.2
OG0008512	RaChr01G18300.1	RaChr02G17620.2	g17097.t1	RaChr01-RaChr02	0.0735622	0.143283		OG0011368	RaChr03G16290.1	RaChr15G19930.1	g24284.t1	RaChr03-RaChr15	0.0677492	0.108972		OG0010573	RaChr04G04400.2	RaChr05G05970.1	g32895.t1	RaChr04-RaChr05	0.0965827	0.0390788		OG0006767	RaChr06G16890.1	RaChr07G17330.2	g17293.t1	RaChr06-RaChr07	0.119579	0.104924		OG0006140	RaChr08G14590.1	RaChr09G11000.1	g18305.t1	RaChr08-RaChr09	0.0753698	0.081425		OG0007618	RaChr10G30700.1	RaChr11G27610.1	g2830.t1	RaChr10-RaChr11	0.0702153	0.0700473		OG0009643	RaChr12G20120.1
OG0008513	RaChr01G35220.1	RaChr02G33280.1	g22262.t1	RaChr01-RaChr02	0.0877889	0.1362		OG0011369	RaChr03G01420.1	RaChr15G23780.1	g53890.t1	RaChr03-RaChr15	0.0515414	0.110457		OG0010574	RaChr04G07470.1	RaChr05G08880.1	g7899.t1	RaChr04-RaChr05	0.0722773	0.0293476		OG0006769	RaChr06G22850.5	RaChr07G23710.1	g23519.t1	RaChr06-RaChr07	0.06855	0.0653462		OG0006142	RaChr08G18880.1	RaChr09G14520.1	g5962.t1	RaChr08-RaChr09	0.065465	0.0808214		OG0007619	RaChr10G19320.1	RaChr11G16460.1	g7959.t1	RaChr10-RaChr11	0.0562199	0.047065		OG0009645	RaChr12G19580.1
OG0008514	RaChr01G30230.6	RaChr02G28860.1	g26566.t1	RaChr01-RaChr02	0.0350697	0.13416		OG0011370	RaChr03G19310.2	RaChr15G10130.10	g27791.t1	RaChr03-RaChr15	0.0554618	0.0819804		OG0010575	RaChr04G17950.1	RaChr05G20500.1	g9690.t1	RaChr04-RaChr05	0.115104	0.0662807		OG0006770	RaChr06G19750.1	RaChr07G20450.1	g7114.t1	RaChr06-RaChr07	0.270615	0.180185		OG0006143	RaChr08G05510.1	RaChr09G03300.1	g17641.t1	RaChr08-RaChr09	0.0783392	0.106891		OG0007621	RaChr10G23020.1	RaChr11G19850.1	g63271.t1	RaChr10-RaChr11	0.0275193	0.100843		OG0009646	RaChr12G22470.1
OG0008515	RaChr01G16560.1	RaChr02G16000.1	g47188.t1	RaChr01-RaChr02	0.048114	0.116969		OG0011371	RaChr03G14260.1	RaChr15G18750.1	g16311.t1	RaChr03-RaChr15	0.0490721	0.127723		OG0010576	RaChr04G10400.1	RaChr05G12080.1	g17817.t1	RaChr04-RaChr05	0.086699	0.0620478		OG0006771	RaChr06G05240.1	RaChr07G04530.1	g11600.t1	RaChr06-RaChr07	0.0846095	0.0437355		OG0006146	RaChr08G15870.1	RaChr09G12080.1	g16253.t1	RaChr08-RaChr09	0.0349536	0.111143		OG0007624	RaChr10G25870.1	RaChr11G23000.1	g24568.t1	RaChr10-RaChr11	0.068552	0.0923085		OG0009648	RaChr12G01870.1
OG0008516	RaChr01G11430.1	RaChr02G11510.1	g32481.t1	RaChr01-RaChr02	0.0869729	0.112118		OG0011372	RaChr03G16490.1	RaChr15G19750.1	g12327.t1	RaChr03-RaChr15	0.0472574	0.098726		OG0010577	RaChr04G09320.1	RaChr05G10840.1	g23716.t1	RaChr04-RaChr05	0.0560726	0.0291875		OG0006772	RaChr06G13410.3	RaChr07G13280.1	g6562.t1	RaChr06-RaChr07	0.093925	0.0804384		OG0006147	RaChr08G18090.1	RaChr09G13820.1	g1548.t1	RaChr08-RaChr09	0.0404034	0.0773975		OG0007625	RaChr10G25740.1	RaChr11G22910.1	g24617.t1	RaChr10-RaChr11	0.0647713	0.0750916		OG0009649	RaChr12G26950.1
OG0008517	RaChr01G18050.1	RaChr02G17370.1	g39222.t1	RaChr01-RaChr02	0.0874334	0.11063		OG0011374	RaChr03G20020.1	RaChr15G10900.1	g3948.t1	RaChr03-RaChr15	0.0460761	0.0936361		OG0010578	RaChr04G02610.1	RaChr05G04260.1	g27241.t1	RaChr04-RaChr05	0.0390395	0.0532163		OG0006773	RaChr06G25110.2	RaChr07G25970.1	g23821.t1	RaChr06-RaChr07	0.059494	0.028955		OG0006148	RaChr08G15530.1	RaChr09G11710.1	g17666.t1	RaChr08-RaChr09	0.024177	0.0644434		OG0007628	RaChr10G19300.2	RaChr11G16440.1	g7961.t1	RaChr10-RaChr11	0.0519112	0.111706		OG0009650	RaChr12G13080.1
OG0008518	RaChr01G17190.1	RaChr02G16650.2	g15028.t1	RaChr01-RaChr02	0.0328889	0.116632		OG0011376	RaChr03G08310.1	RaChr15G07110.1	g35533.t1	RaChr03-RaChr15	0	0.176949		OG0010580	RaChr04G07930.1	RaChr05G09440.1	g9312.t1	RaChr04-RaChr05	0.0776264	0.0594294		OG0006779	RaChr06G14580.1	RaChr07G15070.1	g9708.t1	RaChr06-RaChr07	0.0741402	0.0748223		OG0006149	RaChr08G18170.1	RaChr09G13900.1	g10960.t1	RaChr08-RaChr09	0.0190352	0.0749179		OG0007629	RaChr10G13060.1	RaChr11G10720.1	g5187.t1	RaChr10-RaChr11	0.0458027	0.120814		OG0009651	RaChr12G16580.1
OG0008519	RaChr01G01260.1	RaChr02G01090.1	g7887.t1	RaChr01-RaChr02	0.0410047	0.0549815		OG0011377	RaChr03G19600.1	RaChr15G10430.1	g19775.t1	RaChr03-RaChr15	0.0422221	0.127839		OG0010582	RaChr04G18680.1	RaChr05G21380.1	g32052.t1	RaChr04-RaChr05	0.0737158	0.0548333		OG0006780	RaChr06G24810.1	RaChr07G25570.1	g3329.t1	RaChr06-RaChr07	0.0591565	0.0872818		OG0006150	RaChr08G20020.1	RaChr09G16470.1	g4917.t1	RaChr08-RaChr09	0	0.21399		OG0007634	RaChr10G23810.1	RaChr11G20610.2	g35188.t1	RaChr10-RaChr11	0.0217584	0.0838196		OG0009652	RaChr12G18300.1
OG0008520	RaChr01G33090.1	RaChr02G31130.1	g53313.t1	RaChr01-RaChr02	0.049085	0.0616964		OG0011378	RaChr03G12340.1	RaChr15G16650.1	g31113.t1	RaChr03-RaChr15	0.0370265	0.112007		OG0010584	RaChr04G06810.1	RaChr05G08150.1	g16918.t1	RaChr04-RaChr05	0.154132	0.107717		OG0006781	RaChr06G18910.1	RaChr07G19440.1	g29589.t1	RaChr06-RaChr07	0.133786	0.11674		OG0006151	RaChr08G07980.2	RaChr09G05440.1	g15499.t1	RaChr08-RaChr09	0.0699643	0.10052		OG0007635	RaChr10G11490.1	RaChr11G09400.1	g40101.t1	RaChr10-RaChr11	0.0457583	0.0577483		OG0009653	RaChr12G18320.1
OG0008521	RaChr01G23950.1	RaChr02G22710.1	g17308.t1	RaChr01-RaChr02	0.0324046	0.12323		OG0011379	RaChr03G01670.2	RaChr15G24050.1	g25656.t1	RaChr03-RaChr15	0.0490064	0.0747713		OG0010587	RaChr04G24820.1	RaChr05G28250.1	g18651.t1	RaChr04-RaChr05	0.0921477	0.101586		OG0006783	RaChr06G18630.1	RaChr07G19170.1	g6357.t1	RaChr06-RaChr07	0.0541866	0.0467527		OG0006152	RaChr08G17370.1	RaChr09G13080.1	g21778.t1	RaChr08-RaChr09	0.0172635	0.080717		OG0007637	RaChr10G12470.1	RaChr11G10290.1	g51061.t1	RaChr10-RaChr11	0.0362289	0.120138		OG0009654	RaChr12G21700.1
OG0008523	RaChr01G01700.1	RaChr02G01590.1	g22395.t1	RaChr01-RaChr02	0.0335763	0.0335342		OG0011380	RaChr03G19500.1	RaChr15G10320.1	g12229.t1	RaChr03-RaChr15	0.10466	0.127953		OG0010588	RaChr04G19650.1	RaChr05G22840.1	g26539.t1	RaChr04-RaChr05	0.161062	0.0899829		OG0006786	RaChr06G16090.1	RaChr07G16530.3	g6096.t1	RaChr06-RaChr07	0.104237	0.0215208		OG0006154	RaChr08G13360.1	RaChr09G10060.1	g8545.t1	RaChr08-RaChr09	0.0246696	0.0548109		OG0007638	RaChr10G17100.1	RaChr11G14700.1	g43335.t1	RaChr10-RaChr11	0.0677881	0.0770897		OG0009655	RaChr12G03620.1
OG0008524	RaChr01G08490.1	RaChr02G08310.1	g36174.t1	RaChr01-RaChr02	0.058861	0.122692		OG0011381	RaChr03G10880.1	RaChr15G14900.1	g42157.t1	RaChr03-RaChr15	0.0321984	0.0660865		OG0010590	RaChr04G13750.1	RaChr05G15720.1	g47962.t1	RaChr04-RaChr05	0.122886	0.101784		OG0006787	RaChr06G06910.1	RaChr07G06660.1	g19763.t1	RaChr06-RaChr07	0.07428	0.0407674		OG0006156	RaChr08G16660.1	RaChr09G12640.1	g35382.t1	RaChr08-RaChr09	0.0609235	0.082736		OG0007639	RaChr10G16680.1	RaChr11G14290.1	g22431.t1	RaChr10-RaChr11	0.07316	0.101274		OG0009656	RaChr12G27310.2
OG0008525	RaChr01G19890.1	RaChr02G19170.1	g33605.t1	RaChr01-RaChr02	0.0251869	0.0595862		OG0011382	RaChr03G19850.1	RaChr15G10730.1	g17954.t1	RaChr03-RaChr15	0.137531	0.20312		OG0010591	RaChr04G21850.1	RaChr05G25440.1	g17656.t1	RaChr04-RaChr05	0.0843257	0.0405305		OG0006789	RaChr06G19310.1	RaChr07G19930.1	g11386.t1	RaChr06-RaChr07	0.0917233	0.0755007		OG0006157	RaChr08G12180.1	RaChr09G09140.1	g8914.t1	RaChr08-RaChr09	0.0436113	0.0721285		OG0007641	RaChr10G12890.1	RaChr11G10570.1	g10335.t1	RaChr10-RaChr11	0.0959871	0.121424		OG0009657	RaChr12G23870.1
OG0008526	RaChr01G31400.3	RaChr02G30080.1	g3296.t1	RaChr01-RaChr02	0.0570293	0.0847923		OG0011383	RaChr03G15450.1	RaChr15G20780.1	g3634.t1	RaChr03-RaChr15	0.0855401	0.107806		OG0010592	RaChr04G08880.1	RaChr05G10420.2	g1893.t1	RaChr04-RaChr05	0.120496	0.0633302		OG0006790	RaChr06G05330.1	RaChr07G04660.1	g12731.t1	RaChr06-RaChr07	0.076834	0.0203662		OG0006158	RaChr08G12510.3	RaChr09G09430.1	g39785.t1	RaChr08-RaChr09	0.0593542	0.0216981		OG0007642	RaChr10G20970.1	RaChr11G17760.1	g48239.t1	RaChr10-RaChr11	0.0613545	0.0606415		OG0009658	RaChr12G15420.1
OG0008528	RaChr01G21350.1	RaChr02G20580.1	g41552.t1	RaChr01-RaChr02	0.0228313	0.083218		OG0011384	RaChr03G08560.1	RaChr15G07280.1	g34564.t1	RaChr03-RaChr15	0.0555183	0.0501145		OG0010593	RaChr04G07090.1	RaChr05G08450.1	g17463.t1	RaChr04-RaChr05	0.11737	0.0572319		OG0006791	RaChr06G20040.1	RaChr07G20770.1	g37040.t1	RaChr06-RaChr07	0.0980808	0.0341454		OG0006159	RaChr08G06870.1	RaChr09G04470.1	g32603.t1	RaChr08-RaChr09	0.0488436	0.0902342		OG0007644	RaChr10G26950.1	RaChr11G24110.1	g19982.t1	RaChr10-RaChr11	0.0335383	0.0251168		OG0009659	RaChr12G20750.4
OG0008529	RaChr01G11060.1	RaChr02G11150.1	g21665.t1	RaChr01-RaChr02	0.0499117	0.085649		OG0011385	RaChr03G10330.1	RaChr15G13880.1	g40034.t1	RaChr03-RaChr15	0.0893467	0.212131		OG0010594	RaChr04G00930.1	RaChr05G02460.1	g42442.t1	RaChr04-RaChr05	0.116478	0.0823983		OG0006792	RaChr06G19440.1	RaChr07G20110.1	g9937.t1	RaChr06-RaChr07	0.0793941	0.0400698		OG0006160	RaChr08G14330.1	RaChr09G10770.1	g851.t1	RaChr08-RaChr09	0.0446561	0.084838		OG0007646	RaChr10G22740.4	RaChr11G19610.1	g17855.t1	RaChr10-RaChr11	0.0471801	0.0546222		OG0009660	RaChr12G22930.4
OG0008532	RaChr01G01720.1	RaChr02G01610.1	g25116.t1	RaChr01-RaChr02	0.245982	0.310882		OG0011386	RaChr03G10410.2	RaChr15G13970.5	g30296.t1	RaChr03-RaChr15	0.0229189	0.138382		OG0010595	RaChr04G12560.1	RaChr05G14260.3	g10196.t1	RaChr04-RaChr05	0.110584	0.0934027		OG0006793	RaChr06G06490.1	RaChr07G06940.2	g37700.t1	RaChr06-RaChr07	0.0895228	0.0626659		OG0006164	RaChr08G15090.1	RaChr09G11390.1	g13751.t1	RaChr08-RaChr09	0.0671511	0.0822111		OG0007647	RaChr10G21790.1	RaChr11G18600.2	g56284.t1	RaChr10-RaChr11	0.0491599	0.0618255		OG0009663	RaChr12G21510.4
OG0008533	RaChr01G14580.1	RaChr02G14520.1	g1139.t1	RaChr01-RaChr02	0.0555839	0.0936707		OG0011387	RaChr03G11560.1	RaChr15G15830.2	g24317.t1	RaChr03-RaChr15	0.0530973	0.133689		OG0010596	RaChr04G04510.1	RaChr05G06080.1	g18783.t1	RaChr04-RaChr05	0.0940012	0.0327225		OG0006794	RaChr06G06670.1	RaChr07G06910.1	g4731.t1	RaChr06-RaChr07	0.0615036	0.0408346		OG0006166	RaChr08G20390.1	RaChr09G16790.1	g17038.t1	RaChr08-RaChr09	0.0736308	0.0709197		OG0007648	RaChr10G30800.1	RaChr11G27760.1	g5468.t1	RaChr10-RaChr11	0.0207432	0.0876724		OG0009664	RaChr12G15260.1
OG0008535	RaChr01G26250.1	RaChr02G25080.1	g47737.t1	RaChr01-RaChr02	0.0479155	0.046893		OG0011388	RaChr03G18650.2	RaChr15G09400.1	g27020.t1	RaChr03-RaChr15	0.0543696	0.061751		OG0010597	RaChr04G16490.1	RaChr05G18600.1	g27160.t1	RaChr04-RaChr05	0.151593	0.0425029		OG0006795	RaChr06G24620.1	RaChr07G25380.1	g22018.t1	RaChr06-RaChr07	0.0646211	0.0331933		OG0006167	RaChr08G02590.1	RaChr09G01370.1	g23500.t1	RaChr08-RaChr09	0.0334209	0.0697632		OG0007651	RaChr10G14440.1	RaChr11G11980.1	g6108.t1	RaChr10-RaChr11	0.0673991	0.0957252		OG0009665	RaChr12G21540.1
OG0008537	RaChr01G32330.1	RaChr02G30550.1	g20529.t1	RaChr01-RaChr02	0.0195588	0.0904477		OG0011389	RaChr03G12520.1	RaChr15G16800.2	g15730.t1	RaChr03-RaChr15	0.0634367	0.135622		OG0010598	RaChr04G01080.1	RaChr05G02610.1	g12548.t1	RaChr04-RaChr05	0.119994	0.111093		OG0006797	RaChr06G15010.1	RaChr07G15460.1	g32188.t1	RaChr06-RaChr07	0.00276535	0.0760717		OG0006168	RaChr08G15730.1	RaChr09G11930.1	g8687.t1	RaChr08-RaChr09	0.0652522	0.0913252		OG0007653	RaChr10G25390.1	RaChr11G17480.1	g25660.t1	RaChr10-RaChr11	0.04264	0.0695406		OG0009666	RaChr12G26110.1
OG0008538	RaChr01G07350.1	RaChr02G07060.1	g1988.t1	RaChr01-RaChr02	0.0898133	0.0873028		OG0011390	RaChr03G12500.5	RaChr15G16780.1	g7618.t1	RaChr03-RaChr15	0.0379954	0.113619		OG0010599	RaChr04G06320.1	RaChr05G07670.1	g9514.t1	RaChr04-RaChr05	0.0786017	0.0524617		OG0006798	RaChr06G11170.1	RaChr07G10860.1	g30071.t1	RaChr06-RaChr07	0.0284249	0.0582497		OG0006169	RaChr08G11020.6	RaChr09G08160.1	g2863.t1	RaChr08-RaChr09	0.0363855	0.0654191		OG0007659	RaChr10G10750.2	RaChr11G08910.1	g19593.t1	RaChr10-RaChr11	0.0686832	0.0610974		OG0009667	RaChr12G09960.1
OG0008539	RaChr01G18230.1	RaChr02G17580.2	g23606.t1	RaChr01-RaChr02	0.0603084	0.0862227		OG0011391	RaChr03G01030.1	RaChr15G23380.1	g11007.t1	RaChr03-RaChr15	0.0544659	0.126616		OG0010600	RaChr04G11990.1	RaChr05G13720.1	g6418.t1	RaChr04-RaChr05	0.128436	0.0826739		OG0006799	RaChr06G18010.1	RaChr07G18450.1	g40347.t1	RaChr06-RaChr07	0.149234	0.04626		OG0006170	RaChr08G11870.1	RaChr09G08910.1	g19100.t1	RaChr08-RaChr09	0.059513	0.0835037		OG0007661	RaChr10G19100.1	RaChr11G16230.4	g24542.t1	RaChr10-RaChr11	0.0922645	0.0833217		OG0009668	RaChr12G14040.1
OG0008541	RaChr01G28600.1	RaChr02G27240.1	g6118.t1	RaChr01-RaChr02	0.0297657	0.208972		OG0011393	RaChr03G11200.1	RaChr15G15440.1	g6543.t1	RaChr03-RaChr15	0.0440632	0.0699087		OG0010601	RaChr04G02740.1	RaChr05G04410.1	g25000.t1	RaChr04-RaChr05	0.0663422	0.0287809		OG0006801	RaChr06G08460.1	RaChr07G08050.2	g7432.t1	RaChr06-RaChr07	0.161368	0.15296		OG0006171	RaChr08G05970.1	RaChr09G03750.1	g28914.t1	RaChr08-RaChr09	0.0273911	0.109416		OG0007662	RaChr10G25830.1	RaChr11G22960.2	g15624.t1	RaChr10-RaChr11	0.0579355	0.0594964		OG0009669	RaChr12G22980.1
OG0008543	RaChr01G12200.1	RaChr02G12400.1	g8845.t1	RaChr01-RaChr02	0.0257211	0.0496796		OG0011394	RaChr03G17310.1	RaChr15G08060.1	g4131.t1	RaChr03-RaChr15	0.13615	0.21004		OG0010602	RaChr04G19840.1	RaChr05G23140.1	g8582.t1	RaChr04-RaChr05	0.100207	0.0339035		OG0006802	RaChr06G09280.3	RaChr07G09000.1	g27918.t1	RaChr06-RaChr07	0.10927	0.0380605		OG0006172	RaChr08G07910.1	RaChr09G05390.1	g1047.t1	RaChr08-RaChr09	0.0252058	0.110459		OG0007663	RaChr10G15780.1	RaChr11G13310.2	g14120.t1	RaChr10-RaChr11	0.0242767	0.105379		OG0009670	RaChr12G25040.1
OG0008544	RaChr01G09280.1	RaChr02G09100.1	g30330.t1	RaChr01-RaChr02	0.103515	0.09533		OG0011395	RaChr03G10670.1	RaChr15G14280.1	g10404.t1	RaChr03-RaChr15	0.0505915	0.130382		OG0010603	RaChr04G03160.5	RaChr05G04920.1	g13139.t1	RaChr04-RaChr05	0.0789944	0.105159		OG0006803	RaChr06G18510.1	RaChr07G19030.1	g40696.t1	RaChr06-RaChr07	0.242176	0.143226		OG0006173	RaChr08G03150.3	RaChr09G02470.1	g13491.t1	RaChr08-RaChr09	0.0341254	0.161636		OG0007664	RaChr10G22160.1	RaChr11G19010.1	g43355.t1	RaChr10-RaChr11	0.0582804	0.0789728		OG0009671	RaChr12G25100.1
OG0008545	RaChr01G06570.10	RaChr02G06220.9	g27772.t1	RaChr01-RaChr02	0.0717558	0.0692063		OG0011396	RaChr03G18180.1	RaChr15G09000.1	g36919.t1	RaChr03-RaChr15	0.0579371	0.0924379		OG0010605	RaChr04G17000.1	RaChr05G19450.1	g24581.t1	RaChr04-RaChr05	0.0910968	0.0475727		OG0006804	RaChr06G08950.1	RaChr07G08620.1	g38053.t1	RaChr06-RaChr07	0.122676	0.0763201		OG0006174	RaChr08G15560.1	RaChr09G11730.1	g17661.t1	RaChr08-RaChr09	0.0379047	0.0775165		OG0007666	RaChr10G23570.1	RaChr11G20380.1	g9520.t1	RaChr10-RaChr11	0.0367258	0.0899447		OG0009672	RaChr12G21830.1
OG0008546	RaChr01G11410.1	RaChr02G11490.1	g31883.t1	RaChr01-RaChr02	0.0845252	0.0908336		OG0011397	RaChr03G09920.1	RaChr15G13410.1	g18681.t1	RaChr03-RaChr15	0.0863631	0.15976		OG0010607	RaChr04G22780.1	RaChr05G25950.1	g30157.t1	RaChr04-RaChr05	0.0815089	0.0601265		OG0006807	RaChr06G17090.1	RaChr07G17530.1	g14239.t1	RaChr06-RaChr07	0.0544851	0.0359653		OG0006175	RaChr08G20460.3	RaChr09G16870.1	g50191.t1	RaChr08-RaChr09	0.0902347	0.12191		OG0007669	RaChr10G17260.1	RaChr11G14860.1	g27773.t1	RaChr10-RaChr11	0.0664301	0.106091		OG0009673	RaChr12G11030.1
OG0008548	RaChr01G03250.1	RaChr02G03000.1	g21176.t1	RaChr01-RaChr02	0.0395315	0.0822211		OG0011398	RaChr03G17620.1	RaChr15G08390.1	g37886.t1	RaChr03-RaChr15	0.058099	0.100992		OG0010608	RaChr04G12610.1	RaChr05G14300.9	g15047.t1	RaChr04-RaChr05	0.101102	0.0755737		OG0006809	RaChr06G08540.1	RaChr07G08090.1	g20176.t1	RaChr06-RaChr07	0.148377	0.0370028		OG0006177	RaChr08G18720.1	RaChr09G14430.1	g1065.t1	RaChr08-RaChr09	0.0526064	0.0727314		OG0007670	RaChr10G30520.1	RaChr11G27470.1	g33643.t1	RaChr10-RaChr11	0.0123252	0.0125342		OG0009674	RaChr12G23710.1
OG0008549	RaChr01G17730.1	RaChr02G17140.1	g57173.t1	RaChr01-RaChr02	0.038378	0.12102		OG0011400	RaChr03G16390.1	RaChr15G19810.1	g19681.t1	RaChr03-RaChr15	0.0392512	0.0858246		OG0010609	RaChr04G07610.1	RaChr05G09050.1	g15941.t1	RaChr04-RaChr05	0.0725173	0.0449789		OG0006810	RaChr06G06530.1	RaChr07G07030.1	g8782.t1	RaChr06-RaChr07	0.104776	0.0536386		OG0006178	RaChr08G19690.1	RaChr09G15300.1	g39951.t1	RaChr08-RaChr09	0.066788	0.156669		OG0007672	RaChr10G29010.1	RaChr11G26000.1	g53272.t1	RaChr10-RaChr11	0.0464629	0.041315		OG0009675	RaChr12G04160.1
OG0008550	RaChr01G20790.1	RaChr02G20040.1	g7067.t1	RaChr01-RaChr02	0.049382	0.0397815		OG0011401	RaChr03G16510.1	RaChr15G19730.1	g19348.t1	RaChr03-RaChr15	0.0772106	0.139189		OG0010610	RaChr04G01330.1	RaChr05G02900.1	g23688.t1	RaChr04-RaChr05	0.0530115	0.0201518		OG0006812	RaChr06G25060.1	RaChr07G25850.1	g2292.t1	RaChr06-RaChr07	0.0886348	0.0345238		OG0006179	RaChr08G06500.1	RaChr09G04140.1	g3791.t1	RaChr08-RaChr09	0.116104	0.147828		OG0007673	RaChr10G22010.1	RaChr11G18820.1	g22443.t1	RaChr10-RaChr11	0.0519525	0.0639313		OG0009676	RaChr12G09120.1
OG0008552	RaChr01G34380.1	RaChr02G32280.1	g38138.t1	RaChr01-RaChr02	0.0586478	0.0801179		OG0011403	RaChr03G18690.1	RaChr15G09440.1	g46713.t1	RaChr03-RaChr15	0.0162042	0.0881365		OG0010611	RaChr04G16480.1	RaChr05G18620.1	g13367.t1	RaChr04-RaChr05	0.119101	0.0736236		OG0006813	RaChr06G15250.1	RaChr07G15690.1	g17691.t1	RaChr06-RaChr07	0.0358459	0.0730958		OG0006181	RaChr08G01000.1	RaChr09G00490.1	g1371.t1	RaChr08-RaChr09	0.0180373	0.0328327		OG0007674	RaChr10G14120.1	RaChr11G11700.1	g10906.t1	RaChr10-RaChr11	0.0824879	0.102395		OG0009677	RaChr12G03720.1
OG0008553	RaChr01G33530.1	RaChr02G31560.1	g1331.t1	RaChr01-RaChr02	0.0894434	0.108043		OG0011404	RaChr03G15010.1	RaChr15G21380.1	g26190.t1	RaChr03-RaChr15	0.0500238	0.100594		OG0010612	RaChr04G08800.1	RaChr05G10330.1	g41952.t1	RaChr04-RaChr05	0.0754205	0.0497368		OG0006814	RaChr06G05370.1	RaChr07G04720.2	g19261.t1	RaChr06-RaChr07	0.113166	0		OG0006182	RaChr08G20480.1	RaChr09G16890.2	g42943.t1	RaChr08-RaChr09	0.0769307	0.138828		OG0007675	RaChr10G23510.1	RaChr11G20280.1	g14302.t1	RaChr10-RaChr11	0.0949712	0.0493138		OG0009682	RaChr12G28610.1
OG0008555	RaChr01G23560.1	RaChr02G22360.1	g24992.t1	RaChr01-RaChr02	0.0578517	0.10832		OG0011405	RaChr03G02810.1	RaChr15G25420.1	g45828.t1	RaChr03-RaChr15	0.0258705	0.114601		OG0010613	RaChr04G09310.1	RaChr05G10830.1	g8431.t1	RaChr04-RaChr05	0.101974	0.037992		OG0006816	RaChr06G09170.1	RaChr07G08910.1	g27876.t1	RaChr06-RaChr07	0.188122	0.0694206		OG0006183	RaChr08G00220.1	RaChr09G20570.1	g26082.t1	RaChr08-RaChr09	0.0341629	0.0494443		OG0007676	RaChr10G28290.1	RaChr11G25320.1	g415.t1	RaChr10-RaChr11	0.063829	0.0635952		OG0009683	RaChr12G16330.1
OG0008557	RaChr01G00770.1	RaChr02G00480.1	g3717.t1	RaChr01-RaChr02	0.0634975	0.0488417		OG0011406	RaChr03G14340.1	RaChr15G18840.1	g39045.t1	RaChr03-RaChr15	0.0677059	0.126532		OG0010614	RaChr04G13330.3	RaChr05G15030.1	g18698.t1	RaChr04-RaChr05	0.0767679	0.0325126		OG0006817	RaChr06G24330.1	RaChr07G25120.1	g16407.t1	RaChr06-RaChr07	0.0752597	0.0534802		OG0006184	RaChr08G18200.1	RaChr09G13940.1	g15533.t1	RaChr08-RaChr09	0.0368775	0.0807232		OG0007677	RaChr10G27780.1	RaChr11G24880.3	g16753.t1	RaChr10-RaChr11	0.021207	0.127122		OG0009686	RaChr12G01840.1
OG0008558	RaChr01G01280.1	RaChr02G01110.1	g9835.t1	RaChr01-RaChr02	0.0314993	0.023429		OG0011407	RaChr03G14090.1	RaChr15G18540.1	g16538.t1	RaChr03-RaChr15	0.100432	0.212096		OG0010615	RaChr04G16330.1	RaChr05G18760.3	g29224.t1	RaChr04-RaChr05	0.119138	0.1042		OG0006818	RaChr06G19920.1	RaChr07G20620.1	g6437.t1	RaChr06-RaChr07	0.0874051	0.0584846		OG0006185	RaChr08G14960.1	RaChr09G11300.1	g16215.t1	RaChr08-RaChr09	0.0202116	0.0624477		OG0007678	RaChr10G22430.1	RaChr11G19280.1	g29803.t1	RaChr10-RaChr11	0.0521302	0.0779869		OG0009687	RaChr12G28260.1
OG0008559	RaChr01G07730.1	RaChr02G07420.1	g1085.t1	RaChr01-RaChr02	0.0435439	0.0671065		OG0011408	RaChr03G15690.1	RaChr15G20590.1	g17032.t1	RaChr03-RaChr15	0.088439	0.0784364		OG0010616	RaChr04G14990.1	RaChr05G17090.1	g9678.t1	RaChr04-RaChr05	0.0413538	0.0713132		OG0006819	RaChr06G09050.1	RaChr07G08760.1	g9457.t1	RaChr06-RaChr07	0.135544	0.0580489		OG0006186	RaChr08G09510.1	RaChr09G06980.1	g2336.t1	RaChr08-RaChr09	0.0374437	0.0469072		OG0007681	RaChr10G17110.1	RaChr11G14710.1	g39216.t1	RaChr10-RaChr11	0.162967	0.111723		OG0009689	RaChr12G26330.1
OG0008561	RaChr01G19880.1	RaChr02G19160.1	g22676.t1	RaChr01-RaChr02	0.0435152	0.0967115		OG0011409	RaChr03G03890.1	RaChr15G26220.1	g58236.t1	RaChr03-RaChr15	0.0996478	0.210065		OG0010617	RaChr04G24160.2	RaChr05G27340.2	g3099.t1	RaChr04-RaChr05	0.207566	0.083538		OG0006820	RaChr06G14670.1	RaChr07G15160.1	g11422.t1	RaChr06-RaChr07	0.102371	0.0521846		OG0006188	RaChr08G02570.1	RaChr09G01340.1	g16933.t1	RaChr08-RaChr09	0.106109	0.203057		OG0007684	RaChr10G27610.1	RaChr11G24690.1	g36720.t1	RaChr10-RaChr11	0.0146298	0.0550717		OG0009690	RaChr12G04050.1
OG0008562	RaChr01G12960.4	RaChr02G13070.1	g12006.t1	RaChr01-RaChr02	0.0199154	0.0458593		OG0011410	RaChr03G18760.1	RaChr15G09530.2	g14061.t1	RaChr03-RaChr15	0.0277571	0.102538		OG0010618	RaChr04G01850.1	RaChr05G03540.1	g55727.t1	RaChr04-RaChr05	0.0951171	0.0463484		OG0006821	RaChr06G19140.1	RaChr07G19780.1	g45710.t1	RaChr06-RaChr07	0.0994159	0.0369138		OG0006189	RaChr08G08410.1	RaChr09G05810.1	g2382.t1	RaChr08-RaChr09	0.104655	0.0943121		OG0007685	RaChr10G19480.2	RaChr11G16580.2	g4747.t1	RaChr10-RaChr11	0.0558549	0.0589067		OG0009691	RaChr12G14630.1
OG0008563	RaChr01G31280.1	RaChr02G30000.1	g20726.t1	RaChr01-RaChr02	0.129703	0.138834		OG0011411	RaChr03G02360.1	RaChr15G24940.1	g7339.t1	RaChr03-RaChr15	0.0588654	0.0833952		OG0010621	RaChr04G00120.1	RaChr05G01980.3	g4198.t1	RaChr04-RaChr05	0.087184	0.110386		OG0006823	RaChr06G17670.1	RaChr07G18080.1	g15967.t1	RaChr06-RaChr07	0.0502677	0.0496148		OG0006190	RaChr08G16200.1	RaChr09G12310.1	g39316.t1	RaChr08-RaChr09	0.0773484	0.0796864		OG0007687	RaChr10G21810.1	RaChr11G18620.1	g30641.t1	RaChr10-RaChr11	0.0915299	0.0288395		OG0009692	RaChr12G21940.1
OG0008564	RaChr01G18950.1	RaChr02G18210.1	g17963.t1	RaChr01-RaChr02	0.0245395	0.0595987		OG0011413	RaChr03G10040.1	RaChr15G13610.1	g7291.t1	RaChr03-RaChr15	0.0560482	0.0644937		OG0010622	RaChr04G16600.1	RaChr05G18940.1	g4788.t1	RaChr04-RaChr05	0.126146	0.0630617		OG0006826	RaChr06G17600.1	RaChr07G18020.1	g34441.t1	RaChr06-RaChr07	0.096645	0.0411422		OG0006191	RaChr08G09560.1	RaChr09G07020.2	g21654.t1	RaChr08-RaChr09	0.109953	0.096945		OG0007689	RaChr10G21930.1	RaChr11G18760.1	g16942.t1	RaChr10-RaChr11	0.0849963	0.108679		OG0009693	RaChr12G22730.1
OG0008565	RaChr01G32170.1	RaChr02G30370.1	g22775.t1	RaChr01-RaChr02	0.0213286	0.0833807		OG0011414	RaChr03G13190.1	RaChr15G17600.1	g9466.t1	RaChr03-RaChr15	0	0.0665305		OG0010623	RaChr04G18450.5	RaChr05G21040.1	g30746.t1	RaChr04-RaChr05	0.112097	0.0746789		OG0006827	RaChr06G10800.1	RaChr07G10550.1	g13212.t1	RaChr06-RaChr07	0.045169	0.0512639		OG0006192	RaChr08G09470.1	RaChr09G06940.1	g26376.t1	RaChr08-RaChr09	0.0651577	0.166044		OG0007691	RaChr10G30820.1	RaChr11G27740.1	g8927.t1	RaChr10-RaChr11	0.045163	0.0863053		OG0009695	RaChr12G16170.1
OG0008566	RaChr01G34920.7	RaChr02G32990.1	g14765.t1	RaChr01-RaChr02	0.047348	0.0492167		OG0011415	RaChr03G10840.1	RaChr15G14850.1	g4333.t1	RaChr03-RaChr15	0.0557149	0.104447		OG0010626	RaChr04G13020.2	RaChr05G14710.1	g37794.t1	RaChr04-RaChr05	0.0646344	0.0414778		OG0006829	RaChr06G24770.2	RaChr07G25540.1	g1844.t1	RaChr06-RaChr07	0.0766672	0.0609867		OG0006193	RaChr08G17030.1	RaChr09G12810.1	g34937.t1	RaChr08-RaChr09	0.0301336	0.0823689		OG0007692	RaChr10G18890.1	RaChr11G16070.1	g17578.t1	RaChr10-RaChr11	0.0888813	0.0593185		OG0009696	RaChr12G02520.1
OG0008567	RaChr01G35110.1	RaChr02G33190.1	g30299.t1	RaChr01-RaChr02	0.0264376	0.0680715		OG0011416	RaChr03G01680.3	RaChr15G24060.2	g39826.t1	RaChr03-RaChr15	0.100649	0.112452		OG0010627	RaChr04G01830.1	RaChr05G03520.1	g32021.t1	RaChr04-RaChr05	0.197374	0.0853235		OG0006830	RaChr06G16910.1	RaChr07G17340.1	g17294.t1	RaChr06-RaChr07	0.171221	0.0996117		OG0006194	RaChr08G00320.1	RaChr09G20640.1	g51112.t1	RaChr08-RaChr09	0.0656412	0.0956349		OG0007694	RaChr10G14300.1	RaChr11G11850.1	g1290.t1	RaChr10-RaChr11	0.0425092	0.0800117		OG0009697	RaChr12G24930.1
OG0008569	RaChr01G17020.1	RaChr02G16450.3	g48617.t1	RaChr01-RaChr02	0.057247	0.0447391		OG0011418	RaChr03G10630.1	RaChr15G14220.1	g920.t1	RaChr03-RaChr15	0.0928912	0.0838882		OG0010628	RaChr04G17160.1	RaChr05G19610.1	g14358.t1	RaChr04-RaChr05	0.0541024	0.0540337		OG0006831	RaChr06G20640.1	RaChr07G21350.1	g32528.t1	RaChr06-RaChr07	0.136942	0.0472461		OG0006195	RaChr08G09370.1	RaChr09G06840.1	g38597.t1	RaChr08-RaChr09	0.0277853	0.0465602		OG0007695	RaChr10G21460.1	RaChr11G18310.1	g5376.t1	RaChr10-RaChr11	0.0994642	0.154873		OG0009698	RaChr12G26500.1
OG0008570	RaChr01G28480.1	RaChr02G27080.1	g47423.t1	RaChr01-RaChr02	0.0756067	0.17583		OG0011419	RaChr03G13350.1	RaChr15G17760.1	g19749.t1	RaChr03-RaChr15	0.0423319	0.159991		OG0010629	RaChr04G01520.1	RaChr05G03110.1	g15926.t1	RaChr04-RaChr05	0.0770185	0.0587814		OG0006832	RaChr06G11650.1	RaChr07G11380.1	g2713.t1	RaChr06-RaChr07	0.115227	0.0599924		OG0006196	RaChr08G09460.1	RaChr09G06930.1	g44418.t1	RaChr08-RaChr09	0.0824383	0.120581		OG0007697	RaChr10G16180.1	RaChr11G13800.2	g12716.t1	RaChr10-RaChr11	0.123271	0.0717989		OG0009699	RaChr12G23940.1
OG0008571	RaChr01G33110.1	RaChr02G31150.1	g41864.t1	RaChr01-RaChr02	0.087693	0.175587		OG0011420	RaChr03G19230.1	RaChr15G10030.1	g15239.t1	RaChr03-RaChr15	0.0393287	0.0495678		OG0010630	RaChr04G15740.1	RaChr05G17950.1	g12088.t1	RaChr04-RaChr05	0.152307	0.109654		OG0006833	RaChr06G23790.1	RaChr07G24620.1	g5485.t1	RaChr06-RaChr07	0.0344619	0.0418357		OG0006197	RaChr08G08880.1	RaChr09G06350.2	g16129.t1	RaChr08-RaChr09	0.137949	0.11721		OG0007698	RaChr10G20740.1	RaChr11G17510.1	g32267.t1	RaChr10-RaChr11	0.0172986	0.0886076		OG0009700	RaChr12G07770.1
OG0008572	RaChr01G06160.3	RaChr02G05790.1	g5260.t1	RaChr01-RaChr02	0.028268	0.053404		OG0011421	RaChr03G18550.2	RaChr15G09280.1	g52976.t1	RaChr03-RaChr15	0.0318515	0.0529579		OG0010631	RaChr04G09410.1	RaChr05G10960.1	g3279.t1	RaChr04-RaChr05	0.0836626	0.0650706		OG0006834	RaChr06G10380.6	RaChr07G10150.1	g30036.t1	RaChr06-RaChr07	0.111292	0.0851648		OG0006198	RaChr08G12560.3	RaChr09G09460.3	g43587.t1	RaChr08-RaChr09	0.0458411	0.0350227		OG0007700	RaChr10G30490.1	RaChr11G27430.1	g19162.t1	RaChr10-RaChr11	0.0456861	0.0780161		OG0009701	RaChr12G11170.1
OG0008573	RaChr01G19150.1	RaChr02G18420.1	g10679.t1	RaChr01-RaChr02	0.0415232	0.110353		OG0011422	RaChr03G11050.1	RaChr15G15120.1	g12080.t1	RaChr03-RaChr15	0	0.104849		OG0010632	RaChr04G10350.2	RaChr05G12030.1	g17812.t1	RaChr04-RaChr05	0.0905451	0.0707145		OG0006838	RaChr06G24450.1	RaChr07G25230.4	g16187.t1	RaChr06-RaChr07	0.0771914	0.0541748		OG0006199	RaChr08G17230.1	RaChr09G12970.1	g30554.t1	RaChr08-RaChr09	0.0603586	0.0890351		OG0007701	RaChr10G26830.1	RaChr11G23920.1	g11179.t1	RaChr10-RaChr11	0.069367	0.0733581		OG0009702	RaChr12G24790.1
OG0008575	RaChr01G35550.1	RaChr02G33580.1	g15308.t1	RaChr01-RaChr02	0.0616176	0.131449		OG0011424	RaChr03G11940.1	RaChr15G16180.3	g56933.t1	RaChr03-RaChr15	0.0983111	0.154368		OG0010633	RaChr04G00100.1	RaChr05G01960.1	g19897.t1	RaChr04-RaChr05	0.146015	0.100601		OG0006839	RaChr06G13970.1	RaChr07G14500.1	g24492.t1	RaChr06-RaChr07	0.0986305	0.0758507		OG0006200	RaChr08G11250.1	RaChr09G08370.1	g10699.t1	RaChr08-RaChr09	0.030231	0.096244		OG0007703	RaChr10G19000.2	RaChr11G16160.1	g19361.t1	RaChr10-RaChr11	0.0550418	0.11302		OG0009703	RaChr12G22050.1
OG0008576	RaChr01G14830.1	RaChr02G14810.1	g4222.t1	RaChr01-RaChr02	0.036934	0.0706789		OG0011425	RaChr03G18250.1	RaChr15G09050.1	g5085.t1	RaChr03-RaChr15	0.0723421	0.121919		OG0010634	RaChr04G01820.1	RaChr05G03510.2	g14315.t1	RaChr04-RaChr05	0.0745943	0.0627061		OG0006840	RaChr06G20540.1	RaChr07G21260.1	g24331.t1	RaChr06-RaChr07	0.0375788	0.0542494		OG0006205	RaChr08G05290.1	RaChr09G03110.2	g25767.t1	RaChr08-RaChr09	0.0352161	0.0972309		OG0007704	RaChr10G14130.1	RaChr11G11710.1	g10907.t1	RaChr10-RaChr11	0.0405266	0.0562946		OG0009704	RaChr12G19110.1
OG0008577	RaChr01G08530.2	RaChr02G08350.8	g29644.t1	RaChr01-RaChr02	0.0618055	0.156251		OG0011426	RaChr03G15900.1	RaChr15G20330.1	g23238.t1	RaChr03-RaChr15	0.124797	0.102369		OG0010636	RaChr04G13500.1	RaChr05G15240.1	g12178.t1	RaChr04-RaChr05	0.0820081	0.0746692		OG0006841	RaChr06G14740.1	RaChr07G15230.1	g40226.t1	RaChr06-RaChr07	0.0614078	0.030634		OG0006206	RaChr08G08350.1	RaChr09G05740.1	g12084.t1	RaChr08-RaChr09	0.0170995	0.14141		OG0007706	RaChr10G30480.1	RaChr11G27420.1	g45641.t1	RaChr10-RaChr11	0.0199309	0.123353		OG0009705	RaChr12G21340.1
OG0008579	RaChr01G17440.1	RaChr02G16900.1	g953.t1	RaChr01-RaChr02	0.0299065	0.130385		OG0011428	RaChr03G17750.1	RaChr15G08520.1	g11880.t1	RaChr03-RaChr15	0.0459354	0.10094		OG0010637	RaChr04G07240.1	RaChr05G08630.1	g9751.t1	RaChr04-RaChr05	0.0656187	0.0258873		OG0006842	RaChr06G23180.1	RaChr07G23980.1	g8421.t1	RaChr06-RaChr07	0.0244384	0.0181582		OG0006207	RaChr08G20220.1	RaChr09G16670.1	g6811.t1	RaChr08-RaChr09	0.0393652	0.0734346		OG0007707	RaChr10G14530.1	RaChr11G12140.1	g12062.t1	RaChr10-RaChr11	0.071237	0.0670101		OG0009706	RaChr12G24970.1
OG0008580	RaChr01G01190.1	RaChr02G01010.1	g46000.t1	RaChr01-RaChr02	0.0259554	0.0133656		OG0011429	RaChr03G13100.1	RaChr15G17500.1	g26477.t1	RaChr03-RaChr15	0.0602254	0.131199		OG0010638	RaChr04G12240.1	RaChr05G13950.1	g24096.t1	RaChr04-RaChr05	0.0565428	0.0525548		OG0006843	RaChr06G20240.1	RaChr07G20990.1	g4125.t1	RaChr06-RaChr07	0.0719256	0.0918678		OG0006208	RaChr08G01820.1	RaChr09G00890.1	g4987.t1	RaChr08-RaChr09	0.0567931	0.056298		OG0007708	RaChr10G13940.1	RaChr11G11560.1	g5351.t1	RaChr10-RaChr11	0.066601	0.134579		OG0009707	RaChr12G23930.2
OG0008582	RaChr01G18930.1	RaChr02G18190.1	g14675.t1	RaChr01-RaChr02	0.0372963	0.139554		OG0011430	RaChr03G16520.1	RaChr15G19700.1	g19350.t1	RaChr03-RaChr15	0.0558912	0.0999992		OG0010639	RaChr04G11470.2	RaChr05G13180.3	g11791.t1	RaChr04-RaChr05	0.11128	0.0427972		OG0006844	RaChr06G13340.2	RaChr07G13210.1	g37014.t1	RaChr06-RaChr07	0.09463	0.0524589		OG0006209	RaChr08G08580.1	RaChr09G06070.1	g33938.t1	RaChr08-RaChr09	0.0955748	0.112608		OG0007710	RaChr10G20890.2	RaChr11G17650.2	g20371.t1	RaChr10-RaChr11	0.042728	0.110873		OG0009708	RaChr12G10540.1
OG0008583	RaChr01G28070.1	RaChr02G26700.1	g18371.t1	RaChr01-RaChr02	0.0604307	0.120666		OG0011432	RaChr03G15950.1	RaChr15G20280.1	g52772.t1	RaChr03-RaChr15	0.0506221	0.116789		OG0010641	RaChr04G09910.1	RaChr05G11500.1	g15077.t1	RaChr04-RaChr05	0.0710484	0.0598226		OG0006845	RaChr06G16550.1	RaChr07G16970.1	g26953.t1	RaChr06-RaChr07	0.10535	0.10846		OG0006212	RaChr08G09520.1	RaChr09G06990.1	g10267.t1	RaChr08-RaChr09	0.360426	0.278715		OG0007711	RaChr10G21370.1	RaChr11G18190.1	g1937.t1	RaChr10-RaChr11	0.101236	0.0450798		OG0009710	RaChr12G20990.1
OG0008584	RaChr01G09430.1	RaChr02G09260.1	g63575.t1	RaChr01-RaChr02	0.0841619	0.139709		OG0011433	RaChr03G11790.1	RaChr15G16060.1	g21661.t1	RaChr03-RaChr15	0.0455864	0.0677866		OG0010642	RaChr04G12780.1	RaChr05G14500.1	g20508.t1	RaChr04-RaChr05	0.107978	0.0737981		OG0006846	RaChr06G05470.1	RaChr07G04840.1	g27626.t1	RaChr06-RaChr07	0.155132	0.0765076		OG0006214	RaChr08G12040.1	RaChr09G09010.1	g9153.t1	RaChr08-RaChr09	0.0828209	0.0829067		OG0007712	RaChr10G16640.1	RaChr11G14260.1	g38248.t1	RaChr10-RaChr11	0.0539899	0.0744374		OG0009711	RaChr12G10390.1
OG0008585	RaChr01G01470.1	RaChr02G01300.1	g19999.t1	RaChr01-RaChr02	0.0247605	0.0202253		OG0011434	RaChr03G08960.1	RaChr15G07570.1	g12333.t1	RaChr03-RaChr15	0.0828466	0.117197		OG0010643	RaChr04G11120.1	RaChr05G12830.1	g16061.t1	RaChr04-RaChr05	0.13098	0.0804942		OG0006848	RaChr06G10520.2	RaChr07G10270.1	g45549.t1	RaChr06-RaChr07	0.124527	0.111845		OG0006216	RaChr08G11750.1	RaChr09G08790.1	g49227.t1	RaChr08-RaChr09	0.0190567	0.153657		OG0007716	RaChr10G30450.1	RaChr11G27370.1	g12992.t1	RaChr10-RaChr11	0.0472952	0.0930109		OG0009712	RaChr12G19420.1
OG0008586	RaChr01G06730.1	RaChr02G06430.1	g25071.t1	RaChr01-RaChr02	0.0389488	0.0585388		OG0011435	RaChr03G21040.3	RaChr15G12260.3	g17731.t1	RaChr03-RaChr15	0.044319	0.0579077		OG0010644	RaChr04G11730.1	RaChr05G13470.1	g53250.t1	RaChr04-RaChr05	0.0941587	0.0590049		OG0006849	RaChr06G14700.1	RaChr07G15190.1	g18103.t1	RaChr06-RaChr07	0.0621972	0.0589072		OG0006217	RaChr08G18380.1	RaChr09G14160.1	g26423.t1	RaChr08-RaChr09	0.0628356	0.146477		OG0007717	RaChr10G13050.1	RaChr11G10710.1	g7818.t1	RaChr10-RaChr11	0.0497269	0.122067		OG0009714	RaChr12G10100.1
OG0008587	RaChr01G11400.1	RaChr02G11480.2	g22974.t1	RaChr01-RaChr02	0.0664102	0.0843267		OG0011436	RaChr03G09970.1	RaChr15G13470.1	g18687.t1	RaChr03-RaChr15	0.105099	0.116254		OG0010645	RaChr04G19430.1	RaChr05G22600.1	g55227.t1	RaChr04-RaChr05	0.0534771	0.0298135		OG0006850	RaChr06G07470.2	RaChr07G06480.2	g11094.t1	RaChr06-RaChr07	0.0980799	0.0754767		OG0006218	RaChr08G00300.1	RaChr09G20600.1	g54737.t1	RaChr08-RaChr09	0.0393385	0.0489101		OG0007719	RaChr10G11970.1	RaChr11G09960.1	g10496.t1	RaChr10-RaChr11	0.0538063	0.149355		OG0009715	RaChr12G28800.1
OG0008589	RaChr01G26800.1	RaChr02G25750.1	g30347.t1	RaChr01-RaChr02	0.0953408	0.179279		OG0011438	RaChr03G19990.1	RaChr15G10880.1	g2466.t1	RaChr03-RaChr15	0.0271802	0.133362		OG0010646	RaChr04G25620.1	RaChr05G29060.2	g10991.t1	RaChr04-RaChr05	0.11097	0.0811584		OG0006852	RaChr06G09380.1	RaChr07G09270.1	g14000.t1	RaChr06-RaChr07	0.0232925	0.0391727		OG0006219	RaChr08G13440.1	RaChr09G10130.1	g10738.t1	RaChr08-RaChr09	0.105536	0.0492394		OG0007721	RaChr10G26400.1	RaChr11G23480.1	g27309.t1	RaChr10-RaChr11	0.0491125	0.0686602		OG0009716	RaChr12G24120.1
OG0008590	RaChr01G17650.1	RaChr02G17050.1	g13265.t1	RaChr01-RaChr02	0.0441193	0.109981		OG0011439	RaChr03G18530.2	RaChr15G09250.3	g4272.t1	RaChr03-RaChr15	0.0124633	0.0642116		OG0010647	RaChr04G13380.1	RaChr05G15100.1	g18214.t1	RaChr04-RaChr05	0.0854962	0.0674552		OG0006854	RaChr06G14610.1	RaChr07G15100.4	g48067.t1	RaChr06-RaChr07	0.184716	0.0630712		OG0006220	RaChr08G13750.1	RaChr09G10420.1	g7376.t1	RaChr08-RaChr09	0.116201	0.0633601		OG0007722	RaChr10G22240.1	RaChr11G19100.1	g20867.t1	RaChr10-RaChr11	0.0783583	0.0891444		OG0009717	RaChr12G18450.1
OG0008592	RaChr01G33820.1	RaChr02G31830.1	g24484.t1	RaChr01-RaChr02	0.0886015	0.0824008		OG0011440	RaChr03G02850.1	RaChr15G25450.1	g49410.t1	RaChr03-RaChr15	0.0319863	0.0961581		OG0010648	RaChr04G11930.1	RaChr05G13660.1	g40599.t1	RaChr04-RaChr05	0.112282	0.0352666		OG0006856	RaChr06G08210.1	RaChr07G07820.1	g26002.t1	RaChr06-RaChr07	0.111673	0.0662884		OG0006221	RaChr08G18050.1	RaChr09G13640.1	g13586.t1	RaChr08-RaChr09	0.04869	0.0748515		OG0007723	RaChr10G28620.1	RaChr11G25600.1	g1018.t1	RaChr10-RaChr11	0.0409091	0.121913		OG0009719	RaChr12G10250.1
OG0008593	RaChr01G04830.1	RaChr02G04570.1	g20795.t1	RaChr01-RaChr02	0.113526	0.140022		OG0011441	RaChr03G16910.2	RaChr15G19300.1	g18966.t1	RaChr03-RaChr15	0.0690672	0.0765363		OG0010649	RaChr04G22040.1	RaChr05G23840.1	g7285.t1	RaChr04-RaChr05	0.0771135	0.0967733		OG0006857	RaChr06G17220.1	RaChr07G17640.1	g26987.t1	RaChr06-RaChr07	0.0886791	0.0620776		OG0006222	RaChr08G06750.1	RaChr09G04350.1	g13306.t1	RaChr08-RaChr09	0.0724105	0.0887617		OG0007724	RaChr10G22410.1	RaChr11G19260.1	g1480.t1	RaChr10-RaChr11	0.0697397	0.104851		OG0009720	RaChr12G01690.1
OG0008595	RaChr01G16500.1	RaChr02G15880.1	g25930.t1	RaChr01-RaChr02	0.0515844	0.0680282		OG0011442	RaChr03G13300.1	RaChr15G17720.1	g9035.t1	RaChr03-RaChr15	0.0687007	0.0988079		OG0010650	RaChr04G18110.1	RaChr05G20610.1	g34079.t1	RaChr04-RaChr05	0.112303	0.0662326		OG0006859	RaChr06G24880.1	RaChr07G25720.1	g6058.t1	RaChr06-RaChr07	0.116457	0.0994594		OG0006223	RaChr08G03010.1	RaChr09G02540.1	g61065.t1	RaChr08-RaChr09	0.0225325	0.167501		OG0007725	RaChr10G13180.5	RaChr11G10850.1	g30978.t1	RaChr10-RaChr11	0.0655036	0.131922		OG0009721	RaChr12G12730.1
OG0008596	RaChr01G35030.1	RaChr02G33090.1	g49461.t1	RaChr01-RaChr02	0.0514346	0.058136		OG0011443	RaChr03G15750.1	RaChr15G20520.1	g3677.t1	RaChr03-RaChr15	0.0237809	0.104428		OG0010652	RaChr04G22730.1	RaChr05G25810.1	g6408.t1	RaChr04-RaChr05	0.179989	0.0224574		OG0006860	RaChr06G09340.1	RaChr07G09180.1	g1252.t1	RaChr06-RaChr07	0.142602	0.0862681		OG0006224	RaChr08G11590.1	RaChr09G08640.1	g617.t1	RaChr08-RaChr09	0.0506368	0.146125		OG0007728	RaChr10G14110.1	RaChr11G11690.1	g48003.t1	RaChr10-RaChr11	0.0539031	0.125435		OG0009723	RaChr12G28580.1
OG0008597	RaChr01G10110.2	RaChr02G10160.1	g26760.t1	RaChr01-RaChr02	0.0565438	0.155139		OG0011444	RaChr03G01270.1	RaChr15G23610.1	g32234.t1	RaChr03-RaChr15	0.0203106	0.081485		OG0010653	RaChr04G13130.2	RaChr05G14820.3	g10956.t1	RaChr04-RaChr05	0.11755	0.101646		OG0006863	RaChr06G24410.1	RaChr07G25190.1	g16183.t1	RaChr06-RaChr07	0.140676	0.0905253		OG0006225	RaChr08G17500.1	RaChr09G13210.1	g17890.t1	RaChr08-RaChr09	0.037379	0.109496		OG0007733	RaChr10G15250.3	RaChr11G12800.1	g3453.t1	RaChr10-RaChr11	0.0851634	0.0855732		OG0009724	RaChr12G25000.1
OG0008598	RaChr01G07560.1	RaChr02G07250.1	g11976.t1	RaChr01-RaChr02	0.129986	0.213947		OG0011445	RaChr03G20820.1	RaChr15G11960.1	g46141.t1	RaChr03-RaChr15	0.020769	0.0399506		OG0010654	RaChr04G03810.1	RaChr05G05570.1	g39510.t1	RaChr04-RaChr05	0.101953	0.0735676		OG0006864	RaChr06G14210.1	RaChr07G14750.1	g22106.t1	RaChr06-RaChr07	0.0767009	0.0665753		OG0006226	RaChr08G14460.1	RaChr09G10900.1	g36552.t1	RaChr08-RaChr09	0.0253299	0.0506174		OG0007734	RaChr10G11920.1	RaChr11G09900.1	g30934.t1	RaChr10-RaChr11	0.0581031	0.0690226		OG0009726	RaChr12G09950.1
OG0008600	RaChr01G12170.1	RaChr02G12370.1	g43091.t1	RaChr01-RaChr02	0.12291	0.140654		OG0011446	RaChr03G10600.2	RaChr15G14180.1	g22630.t1	RaChr03-RaChr15	0.03325	0.143772		OG0010655	RaChr04G08420.1	RaChr05G09990.1	g21837.t1	RaChr04-RaChr05	0.1069	0.0613055		OG0006866	RaChr06G20510.1	RaChr07G21230.1	g928.t1	RaChr06-RaChr07	0.0503576	0.0409648		OG0006228	RaChr08G06640.2	RaChr09G04250.1	g6463.t1	RaChr08-RaChr09	0.0257579	0.0766232		OG0007735	RaChr10G17150.1	RaChr11G14740.1	g39219.t1	RaChr10-RaChr11	0.127213	0.224842		OG0009729	RaChr12G21970.1
OG0008602	RaChr01G03040.1	RaChr02G02840.1	g35878.t1	RaChr01-RaChr02	0.0417186	0.0732706		OG0011447	RaChr03G10790.1	RaChr15G14810.1	g8006.t1	RaChr03-RaChr15	0.0486171	0.0735309		OG0010657	RaChr04G07990.1	RaChr05G09510.1	g18860.t1	RaChr04-RaChr05	0.128232	0.0464954		OG0006867	RaChr06G19810.1	RaChr07G20500.1	g5067.t1	RaChr06-RaChr07	0.0901326	0.0496641		OG0006229	RaChr08G11780.1	RaChr09G08820.1	g30126.t1	RaChr08-RaChr09	0.023902	0.0958453		OG0007736	RaChr10G27730.1	RaChr11G24790.1	g13547.t1	RaChr10-RaChr11	0.0721849	0.0977271		OG0009730	RaChr12G24760.1
OG0008603	RaChr01G10660.1	RaChr02G10800.3	g28308.t1	RaChr01-RaChr02	0.0494325	0.0763127		OG0011448	RaChr03G21450.1	RaChr15G12600.1	g17532.t1	RaChr03-RaChr15	0.097358	0.143806		OG0010658	RaChr04G25400.1	RaChr05G28840.1	g664.t1	RaChr04-RaChr05	0.153841	0.037618		OG0006868	RaChr06G18540.1	RaChr07G19060.1	g33681.t1	RaChr06-RaChr07	0.0740895	0.0668562		OG0006230	RaChr08G13200.1	RaChr09G09940.1	g22728.t1	RaChr08-RaChr09	0.0407988	0.136346		OG0007737	RaChr10G16130.1	RaChr11G13750.1	g14979.t1	RaChr10-RaChr11	0.0750585	0.107516		OG0009731	RaChr12G19240.1
OG0008604	RaChr01G09570.2	RaChr02G09390.1	g32570.t1	RaChr01-RaChr02	0.0364348	0.0679484		OG0011449	RaChr03G19010.1	RaChr15G09780.1	g18625.t1	RaChr03-RaChr15	0.0670312	0.137955		OG0010659	RaChr04G21770.1	RaChr05G25620.1	g36136.t1	RaChr04-RaChr05	0.187393	0.105671		OG0006870	RaChr06G18120.1	RaChr07G18610.1	g22679.t1	RaChr06-RaChr07	0.102951	0.0257259		OG0006234	RaChr08G12750.1	RaChr09G09650.1	g11810.t1	RaChr08-RaChr09	0.0599752	0.108278		OG0007738	RaChr10G29600.1	RaChr11G26500.1	g46846.t1	RaChr10-RaChr11	0.0188156	0.0719079		OG0009733	RaChr12G04200.1
OG0008605	RaChr01G08320.1	RaChr02G08110.1	g19037.t1	RaChr01-RaChr02	0	0.0154958		OG0011450	RaChr03G20890.1	RaChr15G12040.1	g12160.t1	RaChr03-RaChr15	0.0185895	0.0572481		OG0010660	RaChr04G14160.1	RaChr05G16130.1	g35096.t1	RaChr04-RaChr05	0.0946593	0.063808		OG0006871	RaChr06G11790.1	RaChr07G11470.1	g9054.t1	RaChr06-RaChr07	0.0554466	0.0495091		OG0006235	RaChr08G14870.1	RaChr09G11210.1	g36851.t1	RaChr08-RaChr09	0.0962455	0.124949		OG0007740	RaChr10G23940.1	RaChr11G20750.1	g18985.t1	RaChr10-RaChr11	0.0594345	0.0465955		OG0009734	RaChr12G13040.1
OG0008606	RaChr01G22170.1	RaChr02G21250.1	g2870.t1	RaChr01-RaChr02	0.0357184	0.110869		OG0011451	RaChr03G01880.1	RaChr15G24370.1	g2880.t1	RaChr03-RaChr15	0.0135973	0.0938524		OG0010662	RaChr04G07750.1	RaChr05G09200.1	g14460.t1	RaChr04-RaChr05	0.0490949	0.0549901		OG0006872	RaChr06G11510.1	RaChr07G11240.1	g28303.t1	RaChr06-RaChr07	0.174329	0.0453858		OG0006236	RaChr08G20490.1	RaChr09G16900.1	g42942.t1	RaChr08-RaChr09	0.0356329	0.0315579		OG0007741	RaChr10G14740.1	RaChr11G12300.1	g18473.t1	RaChr10-RaChr11	0.118632	0.140959		OG0009735	RaChr12G28690.1
OG0008607	RaChr01G31260.2	RaChr02G29980.1	g20724.t1	RaChr01-RaChr02	0.05545	0.119668		OG0011452	RaChr03G19200.1	RaChr15G10000.1	g15243.t1	RaChr03-RaChr15	0.0747516	0.095517		OG0010663	RaChr04G12740.1	RaChr05G14470.1	g35369.t1	RaChr04-RaChr05	0.0941986	0.043299		OG0006873	RaChr06G14520.1	RaChr07G15000.1	g26850.t1	RaChr06-RaChr07	0.114687	0.014259		OG0006237	RaChr08G04990.1	RaChr09G02820.1	g7990.t1	RaChr08-RaChr09	0.0655817	0.15795		OG0007743	RaChr10G16580.1	RaChr11G14200.2	g21273.t1	RaChr10-RaChr11	0.0495606	0.104181		OG0009736	RaChr12G10710.1
OG0008609	RaChr01G05990.1	RaChr02G05620.1	g34143.t1	RaChr01-RaChr02	0.0405919	0.0510605		OG0011453	RaChr03G01160.1	RaChr15G23550.1	g8938.t1	RaChr03-RaChr15	0.0355919	0.166124		OG0010664	RaChr04G09350.1	RaChr05G10890.1	g43993.t1	RaChr04-RaChr05	0.145262	0.0950262		OG0006874	RaChr06G21120.1	RaChr07G21960.1	g8000.t1	RaChr06-RaChr07	0.0706636	0.0284185		OG0006240	RaChr08G09950.4	RaChr09G07330.1	g26692.t1	RaChr08-RaChr09	0.0252681	0.162907		OG0007744	RaChr10G11680.1	RaChr11G09660.1	g2132.t1	RaChr10-RaChr11	0.0695857	0.094697		OG0009737	RaChr12G11440.1
OG0008610	RaChr01G08540.1	RaChr02G08360.1	g41606.t1	RaChr01-RaChr02	0	0.118416		OG0011454	RaChr03G16480.1	RaChr15G19760.1	g12326.t1	RaChr03-RaChr15	0.0184105	0.0372248		OG0010665	RaChr04G01730.2	RaChr05G03440.1	g15459.t1	RaChr04-RaChr05	0.0981317	0.0754494		OG0006875	RaChr06G11700.1	RaChr07G11430.1	g40618.t1	RaChr06-RaChr07	0.094056	0.0909361		OG0006241	RaChr08G05790.1	RaChr09G03600.1	g21085.t1	RaChr08-RaChr09	0.0866714	0.168084		OG0007745	RaChr10G15830.2	RaChr11G13400.1	g44439.t1	RaChr10-RaChr11	0.0695009	0.0808914		OG0009738	RaChr12G01460.1
OG0008611	RaChr01G12940.1	RaChr02G13050.1	g24357.t1	RaChr01-RaChr02	0.0691823	0.0762594		OG0011455	RaChr03G02570.1	RaChr15G25190.1	g23386.t1	RaChr03-RaChr15	0.0651758	0.0938067		OG0010666	RaChr04G24660.1	RaChr05G28060.1	g1402.t1	RaChr04-RaChr05	0.104983	0.0508809		OG0006877	RaChr06G17300.1	RaChr07G17730.1	g18418.t1	RaChr06-RaChr07	0.0849483	0.0496489		OG0006242	RaChr08G03220.2	RaChr09G02370.2	g4316.t1	RaChr08-RaChr09	0.0694047	0.096557		OG0007746	RaChr10G13400.1	RaChr11G11070.1	g20810.t1	RaChr10-RaChr11	0.0544242	0.0808891		OG0009739	RaChr12G25470.1
OG0008612	RaChr01G11700.1	RaChr02G11780.1	g15285.t1	RaChr01-RaChr02	0.0903488	0.115639		OG0011456	RaChr03G20540.2	RaChr15G11580.1	g34460.t1	RaChr03-RaChr15	0.0737584	0.0783991		OG0010667	RaChr04G18740.1	RaChr05G21520.1	g27252.t1	RaChr04-RaChr05	0.151273	0.116704		OG0006878	RaChr06G16860.1	RaChr07G17300.2	g2176.t1	RaChr06-RaChr07	0.102252	0.0364143		OG0006243	RaChr08G10540.1	RaChr09G07740.1	g18975.t1	RaChr08-RaChr09	0.0322061	0.0740305		OG0007747	RaChr10G21230.1	RaChr11G18030.2	g29401.t1	RaChr10-RaChr11	0.0383314	0.127627		OG0009741	RaChr12G17020.1
OG0008614	RaChr01G16480.1	RaChr02G15900.1	g25928.t1	RaChr01-RaChr02	0.0414599	0.136563		OG0011457	RaChr03G01090.1	RaChr15G23460.1	g33389.t1	RaChr03-RaChr15	0.0630514	0.0910616		OG0010668	RaChr04G15380.1	RaChr05G17560.1	g28142.t1	RaChr04-RaChr05	0.0683193	0.083063		OG0006881	RaChr06G13270.1	RaChr07G13140.1	g27493.t1	RaChr06-RaChr07	0.112869	0.0737285		OG0006244	RaChr08G18730.1	RaChr09G14440.1	g1066.t1	RaChr08-RaChr09	0.0287817	0.0363887		OG0007751	RaChr10G13880.1	RaChr11G11490.1	g10541.t1	RaChr10-RaChr11	0.114252	0.114657		OG0009743	RaChr12G20620.1
OG0008615	RaChr01G26660.1	RaChr02G25380.1	g1549.t1	RaChr01-RaChr02	0.0942178	0.128856		OG0011458	RaChr03G11970.1	RaChr15G16220.1	g31800.t1	RaChr03-RaChr15	0.0810879	0.132557		OG0010669	RaChr04G24220.4	RaChr05G27410.2	g9889.t1	RaChr04-RaChr05	0.0769824	0.0682095		OG0006882	RaChr06G08790.1	RaChr07G08410.1	g13634.t1	RaChr06-RaChr07	0.0959067	0.00636155		OG0006245	RaChr08G12650.1	RaChr09G09560.1	g41429.t1	RaChr08-RaChr09	0.0511735	0.0880108		OG0007752	RaChr10G27560.1	RaChr11G24650.1	g36060.t1	RaChr10-RaChr11	0.0583048	0.0455068		OG0009745	RaChr12G23380.1
OG0008616	RaChr01G22040.2	RaChr02G21400.1	g1455.t1	RaChr01-RaChr02	0.0818122	0.0998005		OG0011460	RaChr03G21100.1	RaChr15G12320.1	g58079.t1	RaChr03-RaChr15	0.112165	0.0696229		OG0010670	RaChr04G07230.1	RaChr05G08620.1	g9749.t1	RaChr04-RaChr05	0.0661808	0.049296		OG0006883	RaChr06G13790.1	RaChr07G14290.1	g33986.t1	RaChr06-RaChr07	0.192954	0.079925		OG0006246	RaChr08G14270.1	RaChr09G10730.1	g16940.t1	RaChr08-RaChr09	0.0340944	0.063715		OG0007753	RaChr10G17840.2	RaChr11G15310.1	g12435.t1	RaChr10-RaChr11	0.0462052	0.156858		OG0009746	RaChr12G22890.1
OG0008618	RaChr01G27170.1	RaChr02G26430.1	g11159.t1	RaChr01-RaChr02	0.100151	0.149576		OG0011461	RaChr03G02550.1	RaChr15G25170.1	g18957.t1	RaChr03-RaChr15	0.0178741	0.0930944		OG0010671	RaChr04G19960.1	RaChr05G23360.1	g48389.t1	RaChr04-RaChr05	0.0354679	0.0537588		OG0006884	RaChr06G21250.2	RaChr07G22090.6	g41764.t1	RaChr06-RaChr07	0.0871255	0.0485825		OG0006248	RaChr08G17090.1	RaChr09G12870.1	g13940.t1	RaChr08-RaChr09	0.0745026	0.082874		OG0007754	RaChr10G23060.1	RaChr11G19880.1	g35449.t1	RaChr10-RaChr11	0.0195692	0.0814741		OG0009747	RaChr12G28020.1
OG0008619	RaChr01G02810.3	RaChr02G02680.1	g27547.t1	RaChr01-RaChr02	0.0143431	0.0867323		OG0011462	RaChr03G20670.1	RaChr15G11760.1	g27731.t1	RaChr03-RaChr15	0.0526575	0.12526		OG0010673	RaChr04G11100.1	RaChr05G12800.3	g4964.t1	RaChr04-RaChr05	0.102175	0.0333128		OG0006885	RaChr06G25100.1	RaChr07G25960.1	g9142.t1	RaChr06-RaChr07	0.055494	0.0623851		OG0006249	RaChr08G08120.1	RaChr09G05540.1	g33906.t1	RaChr08-RaChr09	0.076464	0.0976493		OG0007756	RaChr10G14820.1	RaChr11G12370.1	g46121.t1	RaChr10-RaChr11	0.0135692	0.244535		OG0009750	RaChr12G23180.1
OG0008620	RaChr01G18240.1	RaChr02G17590.1	g31075.t1	RaChr01-RaChr02	0.0906297	0.100424		OG0011463	RaChr03G02010.1	RaChr15G24580.1	g3601.t1	RaChr03-RaChr15	0.0457918	0.1087		OG0010675	RaChr04G03200.1	RaChr05G04940.1	g17876.t1	RaChr04-RaChr05	0.168284	0.0270066		OG0006886	RaChr06G24080.1	RaChr07G24860.1	g9555.t1	RaChr06-RaChr07	0.0693361	0.0457816		OG0006254	RaChr08G00260.1	RaChr09G20580.1	g10097.t1	RaChr08-RaChr09	0.0289952	0.0751877		OG0007757	RaChr10G13930.1	RaChr11G11550.1	g5352.t1	RaChr10-RaChr11	0.0495275	0.0479066		OG0009751	RaChr12G26530.2
OG0008621	RaChr01G19320.1	RaChr02G18570.1	g17060.t1	RaChr01-RaChr02	0.0104508	0.114877		OG0011464	RaChr03G04040.1	RaChr15G26410.2	g27001.t1	RaChr03-RaChr15	0.039523	0.132191		OG0010676	RaChr04G07330.1	RaChr05G08720.1	g41766.t1	RaChr04-RaChr05	0.11442	0.0554893		OG0006888	RaChr06G24790.1	RaChr07G25550.1	g14414.t1	RaChr06-RaChr07	0.131171	0.0210576		OG0006255	RaChr08G18230.1	RaChr09G13980.4	g37189.t1	RaChr08-RaChr09	0.0424093	0.0631638		OG0007758	RaChr10G29110.1	RaChr11G26100.1	g10797.t1	RaChr10-RaChr11	0.0809174	0.101557		OG0009752	RaChr12G14260.1
OG0008622	RaChr01G23400.1	RaChr02G22250.1	g32442.t1	RaChr01-RaChr02	0.0513238	0.221194		OG0011465	RaChr03G12010.1	RaChr15G16270.2	g40655.t1	RaChr03-RaChr15	0.0606546	0.13945		OG0010677	RaChr04G04480.1	RaChr05G06060.1	g45096.t1	RaChr04-RaChr05	0.0698862	0.014153		OG0006889	RaChr06G07910.1	RaChr07G05940.1	g32070.t1	RaChr06-RaChr07	0.0833524	0.0568797		OG0006257	RaChr08G00650.1	RaChr09G00230.1	g6041.t1	RaChr08-RaChr09	0.0786657	0.0856768		OG0007759	RaChr10G13970.1	RaChr11G11590.1	g8167.t1	RaChr10-RaChr11	0.106705	0.158402		OG0009754	RaChr12G24020.1
OG0008623	RaChr01G34280.2	RaChr02G32200.2	g50830.t1	RaChr01-RaChr02	0.0497992	0.0946168		OG0011467	RaChr03G08740.1	RaChr15G07210.1	g16701.t1	RaChr03-RaChr15	0.0444468	0.0535239		OG0010678	RaChr04G15670.1	RaChr05G17890.1	g19983.t1	RaChr04-RaChr05	0.0903836	0.0713023		OG0006890	RaChr06G04550.1	RaChr07G03550.1	g50096.t1	RaChr06-RaChr07	0.138531	0.0881512		OG0006260	RaChr08G14850.4	RaChr09G11190.1	g36849.t1	RaChr08-RaChr09	0.0532097	0.0630353		OG0007760	RaChr10G26290.1	RaChr11G23390.1	g39590.t1	RaChr10-RaChr11	0.0607923	0.101549		OG0009755	RaChr12G12600.1
OG0008624	RaChr01G12300.1	RaChr02G12550.1	g1751.t1	RaChr01-RaChr02	0.0781798	0.094582		OG0011469	RaChr03G13790.1	RaChr15G18210.2	g7001.t1	RaChr03-RaChr15	0.0527199	0.0769986		OG0010679	RaChr04G21330.1	RaChr05G23750.1	g26720.t1	RaChr04-RaChr05	0.0757688	0.107678		OG0006892	RaChr06G05920.2	RaChr07G05320.3	g38087.t1	RaChr06-RaChr07	0.115179	0.0203859		OG0006261	RaChr08G20010.1	RaChr09G16460.1	g28369.t1	RaChr08-RaChr09	0.0264449	0.1464		OG0007761	RaChr10G14920.1	RaChr11G12460.1	g6337.t1	RaChr10-RaChr11	0.0723122	0.102965		OG0009758	RaChr12G09630.1
OG0008625	RaChr01G28050.1	RaChr02G26650.1	g7403.t1	RaChr01-RaChr02	0.0588741	0.118837		OG0011470	RaChr03G17060.3	RaChr15G19140.2	g11764.t1	RaChr03-RaChr15	0.0752548	0.0897157		OG0010681	RaChr04G10390.1	RaChr05G12070.1	g17816.t1	RaChr04-RaChr05	0.116013	0.0647896		OG0006893	RaChr06G23090.1	RaChr07G23880.1	g36682.t1	RaChr06-RaChr07	0.102459	0.0427939		OG0006262	RaChr08G09090.3	RaChr09G06580.2	g18691.t1	RaChr08-RaChr09	0.0281666	0.102125		OG0007762	RaChr10G20820.1	RaChr11G17580.1	g31355.t1	RaChr10-RaChr11	0.0806601	0.102326		OG0009759	RaChr12G26810.1
OG0008627	RaChr01G26760.1	RaChr02G25700.1	g24785.t1	RaChr01-RaChr02	0.0950331	0.120916		OG0011471	RaChr03G01130.1	RaChr15G23500.1	g25262.t1	RaChr03-RaChr15	0.0810095	0.181321		OG0010682	RaChr04G22690.1	RaChr05G24610.1	g23590.t1	RaChr04-RaChr05	0.0904002	0.045746		OG0006895	RaChr06G13870.3	RaChr07G14390.1	g41123.t1	RaChr06-RaChr07	0.0998259	0.0711748		OG0006264	RaChr08G08970.1	RaChr09G06440.1	g37046.t1	RaChr08-RaChr09	0.0417674	0.0915639		OG0007767	RaChr10G18390.1	RaChr11G15760.2	g27054.t1	RaChr10-RaChr11	0.0624929	0.155622		OG0009760	RaChr12G25850.1
OG0008629	RaChr01G08040.1	RaChr02G07870.1	g7107.t1	RaChr01-RaChr02	0.0282253	0.0735446		OG0011472	RaChr03G17150.1	RaChr15G07890.2	g8423.t1	RaChr03-RaChr15	0.121019	0.118054		OG0010683	RaChr04G01230.1	RaChr05G02760.1	g51937.t1	RaChr04-RaChr05	0.207641	0.071399		OG0006896	RaChr06G21540.2	RaChr07G22510.4	g24901.t1	RaChr06-RaChr07	0.109249	0.0243784		OG0006265	RaChr08G17420.1	RaChr09G13120.1	g3663.t1	RaChr08-RaChr09	0.0188283	0.0530853		OG0007769	RaChr10G24150.1	RaChr11G20970.1	g8014.t1	RaChr10-RaChr11	0.0431023	0.211853		OG0009763	RaChr12G10280.1
OG0008631	RaChr01G01980.1	RaChr02G01930.1	g8651.t1	RaChr01-RaChr02	0.0253055	0.0517214		OG0011474	RaChr03G09960.1	RaChr15G13460.1	g18686.t1	RaChr03-RaChr15	0.0688344	0.106178		OG0010684	RaChr04G25910.1	RaChr05G29300.1	g37982.t1	RaChr04-RaChr05	0.108073	0.0669901		OG0006897	RaChr06G19580.1	RaChr07G20290.1	g188.t1	RaChr06-RaChr07	0.124287	0.109145		OG0006267	RaChr08G13650.1	RaChr09G10320.1	g33406.t1	RaChr08-RaChr09	0.0737772	0.0655127		OG0007771	RaChr10G15130.1	RaChr11G12690.1	g26754.t1	RaChr10-RaChr11	0.0773965	0.104721		OG0009764	RaChr12G25520.1
OG0008632	RaChr01G14340.1	RaChr02G14360.1	g23956.t1	RaChr01-RaChr02	0.0561661	0.0670164		OG0011475	RaChr03G09570.1	RaChr15G12940.1	g40266.t1	RaChr03-RaChr15	0.0910996	0.140284		OG0010686	RaChr04G08180.1	RaChr05G09730.1	g13882.t1	RaChr04-RaChr05	0.131971	0.0846006		OG0006898	RaChr06G14530.1	RaChr07G15010.1	g26851.t1	RaChr06-RaChr07	0.0447403	0.0165392		OG0006268	RaChr08G05490.1	RaChr09G03280.1	g963.t1	RaChr08-RaChr09	0.0628644	0.0948766		OG0007773	RaChr10G15980.1	RaChr11G13580.1	g20661.t1	RaChr10-RaChr11	0.0443719	0.118477		OG0009765	RaChr12G27780.1
OG0008633	RaChr01G09680.1	RaChr02G09500.1	g36416.t1	RaChr01-RaChr02	0.0742789	0.0722706		OG0011476	RaChr03G01140.1	RaChr15G23520.1	g25263.t1	RaChr03-RaChr15	0.0311208	0.126304		OG0010687	RaChr04G12600.1	RaChr05G14290.1	g42910.t1	RaChr04-RaChr05	0.104873	0.0618158		OG0006900	RaChr06G10770.1	RaChr07G10510.1	g22008.t1	RaChr06-RaChr07	0.0768088	0.0700113		OG0006269	RaChr08G14940.1	RaChr09G11280.1	g16213.t1	RaChr08-RaChr09	0.0411979	0.0646517		OG0007774	RaChr10G11480.1	RaChr11G09390.1	g40102.t1	RaChr10-RaChr11	0.0611458	0.0884923		OG0009766	RaChr12G11620.1
OG0008634	RaChr01G22990.1	RaChr02G21840.1	g8352.t1	RaChr01-RaChr02	0.0656389	0.0984428		OG0011477	RaChr03G21050.1	RaChr15G12270.1	g17732.t1	RaChr03-RaChr15	0.0653073	0.0943719		OG0010688	RaChr04G11650.1	RaChr05G13400.1	g6486.t1	RaChr04-RaChr05	0.106948	0.0834359		OG0006901	RaChr06G14060.1	RaChr07G14590.3	g20860.t1	RaChr06-RaChr07	0.117823	0.0801334		OG0006270	RaChr08G14810.1	RaChr09G11150.1	g11782.t1	RaChr08-RaChr09	0.0260348	0.13211		OG0007775	RaChr10G25260.1	RaChr11G17310.1	g18403.t1	RaChr10-RaChr11	0.0434031	0.0545843		OG0009767	RaChr12G15060.1
OG0008635	RaChr01G14800.1	RaChr02G14770.1	g3875.t1	RaChr01-RaChr02	0.0494009	0.0754719		OG0011479	RaChr03G16360.1	RaChr15G19840.1	g6199.t1	RaChr03-RaChr15	0.0734749	0.139737		OG0010689	RaChr04G13150.1	RaChr05G14840.1	g21686.t1	RaChr04-RaChr05	0.0638584	0.0386802		OG0006902	RaChr06G14960.1	RaChr07G15420.1	g7464.t1	RaChr06-RaChr07	0.0209035	0.0291309		OG0006271	RaChr08G17670.1	RaChr09G13390.1	g12775.t1	RaChr08-RaChr09	0.0546593	0.0665319		OG0007776	RaChr10G23540.1	RaChr11G20320.1	g26657.t1	RaChr10-RaChr11	0.0627386	0.155526		OG0009768	RaChr12G25190.1
OG0008636	RaChr01G32190.1	RaChr02G30390.1	g41760.t1	RaChr01-RaChr02	0.0715447	0.066618		OG0011480	RaChr03G20470.1	RaChr15G11520.1	g14035.t1	RaChr03-RaChr15	0.0271934	0.0825058		OG0010690	RaChr04G03230.1	RaChr05G04970.8	g2655.t1	RaChr04-RaChr05	0.106624	0.037518		OG0006904	RaChr06G16700.1	RaChr07G17130.1	g16726.t1	RaChr06-RaChr07	0.0699504	0.0295133		OG0006272	RaChr08G06380.1	RaChr09G04050.1	g6635.t1	RaChr08-RaChr09	0.0615158	0.0989995		OG0007777	RaChr10G16980.1	RaChr11G14580.1	g15115.t1	RaChr10-RaChr11	0.0584607	0.0936557		OG0009769	RaChr12G14660.1
OG0008640	RaChr01G32630.1	RaChr02G30750.1	g42774.t1	RaChr01-RaChr02	0.0909715	0.0823048		OG0011482	RaChr03G20660.1	RaChr15G11750.1	g27730.t1	RaChr03-RaChr15	0.0540304	0.0943178		OG0010692	RaChr04G10020.1	RaChr05G11660.1	g11973.t1	RaChr04-RaChr05	0.104564	0.119134		OG0006905	RaChr06G06980.1	RaChr07G06920.1	g23715.t1	RaChr06-RaChr07	0.0532904	0.0207015		OG0006273	RaChr08G12890.1	RaChr09G09770.1	g38155.t1	RaChr08-RaChr09	0.0580367	0.101833		OG0007779	RaChr10G19360.1	RaChr11G16490.1	g3251.t1	RaChr10-RaChr11	0.0413384	0.0597694		OG0009771	RaChr12G12560.1
OG0008641	RaChr01G31100.3	RaChr02G29850.1	g16680.t1	RaChr01-RaChr02	0.044067	0.0865008		OG0011483	RaChr03G16670.1	RaChr15G19550.1	g11811.t1	RaChr03-RaChr15	0.0713521	0.0968335		OG0010693	RaChr04G15390.3	RaChr05G17570.1	g22197.t1	RaChr04-RaChr05	0.0742923	0.0536627		OG0006907	RaChr06G17390.1	RaChr07G17820.1	g6607.t1	RaChr06-RaChr07	0.0610794	0.0297132		OG0006275	RaChr08G12440.1	RaChr09G09380.1	g7678.t1	RaChr08-RaChr09	0.0621233	0.12533		OG0007780	RaChr10G09490.1	RaChr11G07870.1	g17615.t1	RaChr10-RaChr11	0.0739502	0.109445		OG0009773	RaChr12G09680.1
OG0008642	RaChr01G12930.2	RaChr02G13040.2	g24356.t1	RaChr01-RaChr02	0.0405537	0.111297		OG0011484	RaChr03G18540.1	RaChr15G09260.2	g15713.t1	RaChr03-RaChr15	0.0472323	0.0350289		OG0010695	RaChr04G01500.1	RaChr05G03080.1	g43448.t1	RaChr04-RaChr05	0.0687436	0.0739698		OG0006908	RaChr06G17530.1	RaChr07G17950.2	g12158.t1	RaChr06-RaChr07	0.0705323	0.0721377		OG0006276	RaChr08G15160.1	RaChr09G11450.1	g24665.t1	RaChr08-RaChr09	0.0360269	0.0363291		OG0007783	RaChr10G25270.1	RaChr11G17320.1	g56137.t1	RaChr10-RaChr11	0.0670231	0.114274		OG0009775	RaChr12G18350.1
OG0008643	RaChr01G24450.1	RaChr02G23120.1	g14699.t1	RaChr01-RaChr02	0.100732	0.136674		OG0011485	RaChr03G14600.1	RaChr15G19070.2	g22434.t1	RaChr03-RaChr15	0.0367198	0.0845783		OG0010696	RaChr04G06920.1	RaChr05G08290.1	g938.t1	RaChr04-RaChr05	0.154505	0.0519425		OG0006909	RaChr06G18750.1	RaChr07G19280.1	g50467.t1	RaChr06-RaChr07	0.103599	0.0774777		OG0006277	RaChr08G09350.1	RaChr09G06870.1	g13689.t1	RaChr08-RaChr09	0.0382953	0.111106		OG0007785	RaChr10G14520.1	RaChr11G12130.1	g12061.t1	RaChr10-RaChr11	0.0672789	0.104227		OG0009776	RaChr12G24780.1
OG0008644	RaChr01G32310.1	RaChr02G30530.1	g20527.t1	RaChr01-RaChr02	0.0468899	0.102871		OG0011486	RaChr03G16700.1	RaChr15G19510.1	g49904.t1	RaChr03-RaChr15	0.0616966	0.104632		OG0010698	RaChr04G23750.1	RaChr05G26750.1	g28272.t1	RaChr04-RaChr05	0.224771	0.108315		OG0006910	RaChr06G04900.1	RaChr07G04080.2	g11860.t1	RaChr06-RaChr07	0.206209	0.170837		OG0006278	RaChr08G17010.1	RaChr09G12790.3	g45795.t1	RaChr08-RaChr09	0.00970225	0.123881		OG0007786	RaChr10G18860.1	RaChr11G16050.1	g24173.t1	RaChr10-RaChr11	0.0593678	0.135775		OG0009777	RaChr12G23900.1
OG0008645	RaChr01G12570.1	RaChr02G12770.1	g20959.t1	RaChr01-RaChr02	0.0455251	0.0821922		OG0011487	RaChr03G17740.1	RaChr15G08510.1	g11881.t1	RaChr03-RaChr15	0.0488542	0.0622278		OG0010699	RaChr04G10130.1	RaChr05G11760.1	g3464.t1	RaChr04-RaChr05	0.152013	0.0761733		OG0006911	RaChr06G19770.1	RaChr07G20470.1	g33001.t1	RaChr06-RaChr07	0.124316	0.151909		OG0006279	RaChr08G19840.1	RaChr09G16320.2	g13290.t1	RaChr08-RaChr09	0.0149353	0.0938734		OG0007789	RaChr10G10730.1	RaChr11G08870.1	g6049.t1	RaChr10-RaChr11	0.0653426	0.0993499		OG0009780	RaChr12G25250.1
OG0008646	RaChr01G31580.1	RaChr02G30160.1	g3531.t1	RaChr01-RaChr02	0.0837198	0.0979662		OG0011488	RaChr03G10060.3	RaChr15G13640.1	g24741.t1	RaChr03-RaChr15	0.0766797	0.103742		OG0010700	RaChr04G14210.1	RaChr05G16180.4	g9398.t1	RaChr04-RaChr05	0.1018	0.0927954		OG0006912	RaChr06G11430.1	RaChr07G11150.1	g39960.t1	RaChr06-RaChr07	0.119211	0.0439128		OG0006280	RaChr08G05990.1	RaChr09G03770.1	g24474.t1	RaChr08-RaChr09	0.0628622	0.0698786		OG0007791	RaChr10G28680.1	RaChr11G25650.2	g242.t1	RaChr10-RaChr11	0.103061	0.0943448		OG0009781	RaChr12G20100.1
OG0008647	RaChr01G15330.1	RaChr02G15250.1	g17411.t1	RaChr01-RaChr02	0.0537137	0.0881278		OG0011489	RaChr03G12750.1	RaChr15G17110.1	g25623.t1	RaChr03-RaChr15	0.124009	0.0989094		OG0010701	RaChr04G17200.1	RaChr05G19650.1	g11412.t1	RaChr04-RaChr05	0.108771	0.0500989		OG0006913	RaChr06G13030.1	RaChr07G12890.1	g15493.t1	RaChr06-RaChr07	0.0772169	0.0142004		OG0006281	RaChr08G06550.1	RaChr09G04180.1	g52968.t1	RaChr08-RaChr09	0.050665	0.0986725		OG0007793	RaChr10G29920.1	RaChr11G26860.1	g49240.t1	RaChr10-RaChr11	0.0628546	0.116188		OG0009783	RaChr12G02030.1
OG0008648	RaChr01G11820.1	RaChr02G11910.1	g3700.t1	RaChr01-RaChr02	0.0464462	0.0748467		OG0011490	RaChr03G19980.1	RaChr15G10870.2	g2465.t1	RaChr03-RaChr15	0.035761	0.0780089		OG0010702	RaChr04G06620.1	RaChr05G07960.1	g36281.t1	RaChr04-RaChr05	0.0811397	0.0784613		OG0006916	RaChr06G23080.1	RaChr07G23870.1	g36683.t1	RaChr06-RaChr07	0.0885789	0.0772937		OG0006282	RaChr08G03730.1	RaChr09G02150.1	g11552.t1	RaChr08-RaChr09	0.0715518	0.0546582		OG0007796	RaChr10G21530.1	RaChr11G18380.1	g45363.t1	RaChr10-RaChr11	0.0962049	0.116205		OG0009784	RaChr12G23210.1
OG0008649	RaChr01G26620.2	RaChr02G25250.1	g27538.t1	RaChr01-RaChr02	0.0453158	0.140568		OG0011491	RaChr03G07590.1	RaChr15G06690.1	g25854.t1	RaChr03-RaChr15	0.0390909	0.0752967		OG0010703	RaChr04G01880.1	RaChr05G03570.1	g43575.t1	RaChr04-RaChr05	0.0461419	0.0664272		OG0006921	RaChr06G09010.1	RaChr07G08700.1	g46706.t1	RaChr06-RaChr07	0.0889542	0.0792479		OG0006284	RaChr08G16330.2	RaChr09G12400.1	g2941.t1	RaChr08-RaChr09	0.042217	0.075044		OG0007798	RaChr10G23660.1	RaChr11G20480.1	g8809.t1	RaChr10-RaChr11	0.0341417	0.0640429		OG0009786	RaChr12G06380.1
OG0008651	RaChr01G02560.1	RaChr02G02460.1	g25920.t1	RaChr01-RaChr02	0.0704772	0.0821167		OG0011492	RaChr03G20280.1	RaChr15G11210.1	g1934.t1	RaChr03-RaChr15	0.0405321	0.0563722		OG0010704	RaChr04G16420.1	RaChr05G18680.1	g12473.t1	RaChr04-RaChr05	0.170545	0.0599777		OG0006922	RaChr06G15020.1	RaChr07G15470.3	g32187.t1	RaChr06-RaChr07	0.0090382	0.033545		OG0006285	RaChr08G07460.1	RaChr09G04870.1	g4941.t1	RaChr08-RaChr09	0.0512217	0.11089		OG0007800	RaChr10G18160.1	RaChr11G15610.1	g23045.t1	RaChr10-RaChr11	0.0453838	0.0850467		OG0009787	RaChr12G13500.2
OG0008652	RaChr01G22860.2	RaChr02G21700.1	g31857.t1	RaChr01-RaChr02	0.051776	0.0700949		OG0011493	RaChr03G11450.1	RaChr15G15670.1	g990.t1	RaChr03-RaChr15	0.0691814	0.12026		OG0010705	RaChr04G16470.1	RaChr05G18630.1	g52026.t1	RaChr04-RaChr05	0.107166	0.0410724		OG0006923	RaChr06G18360.1	RaChr07G18890.1	g142.t1	RaChr06-RaChr07	0.0735561	0.0321682		OG0006286	RaChr08G02920.1	RaChr09G01610.1	g20786.t1	RaChr08-RaChr09	0.05207	0.111045		OG0007801	RaChr10G26100.1	RaChr11G23190.1	g26253.t1	RaChr10-RaChr11	0.134524	0.101224		OG0009790	RaChr12G22580.1
OG0008653	RaChr01G09110.1	RaChr02G08940.1	g38284.t1	RaChr01-RaChr02	0.0511295	0.14249		OG0011494	RaChr03G10960.1	RaChr15G14980.1	g25106.t1	RaChr03-RaChr15	0.162466	0.302592		OG0010706	RaChr04G06670.1	RaChr05G08020.1	g848.t1	RaChr04-RaChr05	0.0523439	0.0322263		OG0006924	RaChr06G20570.1	RaChr07G21300.1	g19250.t1	RaChr06-RaChr07	0.182098	0.124309		OG0006287	RaChr08G17950.1	RaChr09G13750.1	g55059.t1	RaChr08-RaChr09	0.0529788	0.127033		OG0007802	RaChr10G31190.1	RaChr11G27890.1	g67336.t1	RaChr10-RaChr11	0	0.0392188		OG0009792	RaChr12G21100.1
OG0008654	RaChr01G04770.1	RaChr02G04510.12	g34193.t1	RaChr01-RaChr02	0.0925988	0.0697686		OG0011495	RaChr03G11590.1	RaChr15G15860.1	g17487.t1	RaChr03-RaChr15	0.0519845	0.097701		OG0010707	RaChr04G20220.1	RaChr05G23270.1	g5905.t1	RaChr04-RaChr05	0.0639287	0.047948		OG0006925	RaChr06G12530.1	RaChr07G12350.1	g8696.t1	RaChr06-RaChr07	0.151219	0.0583509		OG0006289	RaChr08G03840.1	RaChr09G02080.1	g9757.t1	RaChr08-RaChr09	0.0938458	0.144954		OG0007805	RaChr10G22100.1	RaChr11G18920.1	g35259.t1	RaChr10-RaChr11	0.0508776	0.109004		OG0009793	RaChr12G14000.1
OG0008655	RaChr01G29460.1	RaChr02G27890.1	g34093.t1	RaChr01-RaChr02	0.0757189	0.102645		OG0011496	RaChr03G01920.1	RaChr15G24410.1	g33965.t1	RaChr03-RaChr15	0.0352019	0.0801471		OG0010708	RaChr04G11920.1	RaChr05G13650.1	g40598.t1	RaChr04-RaChr05	0.111564	0.037756		OG0006926	RaChr06G16060.1	RaChr07G16500.1	g28797.t1	RaChr06-RaChr07	0.0831866	0.0740956		OG0006291	RaChr08G19790.1	RaChr09G16270.1	g49020.t1	RaChr08-RaChr09	0.0391057	0.0344106		OG0007806	RaChr10G14900.1	RaChr11G12440.2	g44068.t1	RaChr10-RaChr11	0.0364188	0.0906057		OG0009794	RaChr12G22300.1
OG0008656	RaChr01G16710.1	RaChr02G16220.1	g19800.t1	RaChr01-RaChr02	0.0369002	0.119094		OG0011497	RaChr03G08890.2	RaChr15G07490.1	g19307.t1	RaChr03-RaChr15	0.080269	0.129159		OG0010709	RaChr04G08900.1	RaChr05G10440.1	g1891.t1	RaChr04-RaChr05	0.0946682	0.061585		OG0006927	RaChr06G04810.1	RaChr07G03990.1	g4394.t1	RaChr06-RaChr07	0.105861	0.0881026		OG0006292	RaChr08G18040.1	RaChr09G13650.1	g31600.t1	RaChr08-RaChr09	0.0424841	0.069281		OG0007810	RaChr10G16370.4	RaChr11G14010.2	g20845.t1	RaChr10-RaChr11	0.0826305	0.0996062		OG0009796	RaChr12G12750.1
OG0008657	RaChr01G32120.1	RaChr02G30340.1	g6509.t1	RaChr01-RaChr02	0.0374659	0.136343		OG0011498	RaChr03G18680.1	RaChr15G09430.2	g2919.t1	RaChr03-RaChr15	0.04347	0.0895867		OG0010711	RaChr04G10300.1	RaChr05G11970.1	g31763.t1	RaChr04-RaChr05	0.122324	0.0699629		OG0006928	RaChr06G06150.1	RaChr07G05540.2	g26550.t1	RaChr06-RaChr07	0.0652818	0.069338										OG0007811	RaChr10G30230.2	RaChr11G27150.1	g7198.t1	RaChr10-RaChr11	0.022454	0.0711022		OG0009797	RaChr12G27050.1
OG0008658	RaChr01G02260.1	RaChr02G02180.1	g22094.t1	RaChr01-RaChr02	0.0551189	0.0739019		OG0011499	RaChr03G12730.1	RaChr15G17070.9	g4666.t1	RaChr03-RaChr15	0.0348335	0.144193		OG0010712	RaChr04G14180.1	RaChr05G16150.1	g11492.t1	RaChr04-RaChr05	0.0654895	0.0485498		OG0006930	RaChr06G23530.1	RaChr07G24410.1	g46831.t1	RaChr06-RaChr07	0.0888166	0.015106										OG0007812	RaChr10G14290.1	RaChr11G11840.2	g1291.t1	RaChr10-RaChr11	0.0575572	0.0621239		OG0009798	RaChr12G27420.1
OG0008659	RaChr01G09320.1	RaChr02G09140.1	g10380.t1	RaChr01-RaChr02	0.0601703	0.0826995		OG0011500	RaChr03G21250.1	RaChr15G12420.1	g7095.t1	RaChr03-RaChr15	0.013209	0.0720246		OG0010713	RaChr04G03880.1	RaChr05G05640.1	g38509.t1	RaChr04-RaChr05	0.103178	0.0474731		OG0006931	RaChr06G08770.1	RaChr07G08390.1	g45206.t1	RaChr06-RaChr07	0.155526	0.0622939										OG0007813	RaChr10G27500.5	RaChr11G24570.1	g3534.t1	RaChr10-RaChr11	0.0710744	0.0925102		OG0009799	RaChr12G12050.1
OG0008660	RaChr01G19520.1	RaChr02G18740.1	g3245.t1	RaChr01-RaChr02	0.0378733	0.0856903		OG0011501	RaChr03G04400.1	RaChr15G26770.1	g9243.t1	RaChr03-RaChr15	0.0166082	0.0939699		OG0010714	RaChr04G19140.1	RaChr05G22210.1	g15097.t1	RaChr04-RaChr05	0.0735472	0.054705		OG0006932	RaChr06G13540.2	RaChr07G13400.2	g7572.t1	RaChr06-RaChr07	0.0570174	0.0728484										OG0007814	RaChr10G18130.1	RaChr11G15580.1	g11979.t1	RaChr10-RaChr11	0.048286	0.0998709		OG0009800	RaChr12G18380.1
OG0008662	RaChr01G08640.1	RaChr02G08500.1	g28027.t1	RaChr01-RaChr02	0.0451326	0.0448912		OG0011502	RaChr03G18960.1	RaChr15G09740.1	g7738.t1	RaChr03-RaChr15	0.0408065	0.0632329		OG0010715	RaChr04G07860.1	RaChr05G09370.1	g32694.t1	RaChr04-RaChr05	0.0808171	0.062471		OG0006933	RaChr06G18260.1	RaChr07G18770.1	g35993.t1	RaChr06-RaChr07	0.0761017	0.0467664										OG0007816	RaChr10G18410.1	RaChr11G15790.1	g12976.t1	RaChr10-RaChr11	0.0411502	0.104509		OG0009801	RaChr12G10890.1
OG0008665	RaChr01G02570.1	RaChr02G02480.1	g20027.t1	RaChr01-RaChr02	0.0195794	0.0348165		OG0011503	RaChr03G12670.1	RaChr15G16950.1	g42990.t1	RaChr03-RaChr15	0.110203	0.20706		OG0010717	RaChr04G00030.1	RaChr05G01890.1	g13718.t1	RaChr04-RaChr05	0.0287933	0.0287889		OG0006934	RaChr06G07690.1	RaChr07G06080.1	g2238.t1	RaChr06-RaChr07	0.0526088	0.0425371										OG0007817	RaChr10G14160.1	RaChr11G11730.1	g9544.t1	RaChr10-RaChr11	0.0875742	0.128977		OG0009802	RaChr12G13470.1
OG0008666	RaChr01G09330.2	RaChr02G09150.2	g5076.t1	RaChr01-RaChr02	0.0712859	0.107275		OG0011504	RaChr03G18930.1	RaChr15G09710.1	g103.t1	RaChr03-RaChr15	0.0146464	0.0717095		OG0010718	RaChr04G02090.1	RaChr05G03760.1	g27788.t1	RaChr04-RaChr05	0.028454	0.028381		OG0006936	RaChr06G18660.1	RaChr07G19200.1	g8786.t1	RaChr06-RaChr07	0.0516299	0.0123991										OG0007820	RaChr10G16420.1	RaChr11G14060.1	g36607.t1	RaChr10-RaChr11	0.0893614	0.144894		OG0009804	RaChr12G20250.1
OG0008667	RaChr01G15340.1	RaChr02G15260.2	g42553.t1	RaChr01-RaChr02	0.0653079	0.112387		OG0011505	RaChr03G08790.1	RaChr15G07350.1	g36542.t1	RaChr03-RaChr15	0.0603835	0.165493		OG0010719	RaChr04G13120.1	RaChr05G14810.1	g10955.t1	RaChr04-RaChr05	0.139719	0.133577		OG0006937	RaChr06G22570.1	RaChr07G23430.1	g36668.t1	RaChr06-RaChr07	0.13178	0.0569708										OG0007821	RaChr10G12400.1	RaChr11G10230.1	g13214.t1	RaChr10-RaChr11	0.148788	0.181554		OG0009805	RaChr12G14450.1
OG0008669	RaChr01G17900.1	RaChr02G17250.1	g3571.t1	RaChr01-RaChr02	0.119555	0.166414		OG0011506	RaChr03G14280.1	RaChr15G18770.1	g39606.t1	RaChr03-RaChr15	0.107787	0.144883		OG0010720	RaChr04G17720.7	RaChr05G20230.1	g28666.t1	RaChr04-RaChr05	0.0508247	0.0706695		OG0006939	RaChr06G05520.1	RaChr07G04890.1	g25193.t1	RaChr06-RaChr07	0.116222	0.103012										OG0007823	RaChr10G27740.1	RaChr11G24800.1	g13548.t1	RaChr10-RaChr11	0.0456144	0.0678109		OG0009806	RaChr12G22310.1
OG0008670	RaChr01G20620.1	RaChr02G19850.1	g22053.t1	RaChr01-RaChr02	0.0481758	0.0361907		OG0011507	RaChr03G18460.1	RaChr15G09200.1	g12153.t1	RaChr03-RaChr15	0.0332188	0.0794233		OG0010721	RaChr04G04570.2	RaChr05G06140.1	g59679.t1	RaChr04-RaChr05	0.119772	0.0423835		OG0006940	RaChr06G08700.1	RaChr07G08350.2	g10379.t1	RaChr06-RaChr07	0.153931	0.0706624										OG0007824	RaChr10G13570.1	RaChr11G11210.1	g4451.t1	RaChr10-RaChr11	0.0765858	0.122614		OG0009807	RaChr12G27390.4
OG0008671	RaChr01G28580.1	RaChr02G27180.1	g57074.t1	RaChr01-RaChr02	0.0323299	0.11088		OG0011508	RaChr03G01500.1	RaChr15G23810.1	g2985.t1	RaChr03-RaChr15	0.0480358	0.0807385		OG0010723	RaChr04G24870.1	RaChr05G28320.1	g17349.t1	RaChr04-RaChr05	0.118843	0.0505629		OG0006941	RaChr06G17580.2	RaChr07G18000.1	g33635.t1	RaChr06-RaChr07	0.0450165	0.0287394										OG0007825	RaChr10G15770.1	RaChr11G13300.4	g14119.t1	RaChr10-RaChr11	0.0858836	0.110672		OG0009808	RaChr12G22990.1
OG0008672	RaChr01G12790.1	RaChr02G12920.1	g6746.t1	RaChr01-RaChr02	0.0502941	0.0671532		OG0011509	RaChr03G12990.1	RaChr15G17400.1	g51035.t1	RaChr03-RaChr15	0.0500856	0.110022		OG0010724	RaChr04G23250.1	RaChr05G26310.1	g43102.t1	RaChr04-RaChr05	0.108935	0.0124578		OG0006942	RaChr06G05570.1	RaChr07G05020.1	g35022.t1	RaChr06-RaChr07	0.146125	0.137912										OG0007828	RaChr10G17170.1	RaChr11G14750.1	g36562.t1	RaChr10-RaChr11	0.0544731	0.0770514		OG0009809	RaChr12G14480.1
OG0008673	RaChr01G12780.6	RaChr02G12910.1	g6747.t1	RaChr01-RaChr02	0.0465597	0.0684712		OG0011510	RaChr03G17460.1	RaChr15G08220.1	g22558.t1	RaChr03-RaChr15	0.12235	0.143596		OG0010725	RaChr04G18460.1	RaChr05G21070.1	g29913.t1	RaChr04-RaChr05	0.0824813	0.0723625		OG0006943	RaChr06G13640.1	RaChr07G14140.1	g28721.t1	RaChr06-RaChr07	0.037689	0.0207384										OG0007829	RaChr10G24340.1	RaChr11G21200.1	g43039.t1	RaChr10-RaChr11	0.0382877	0.0793537		OG0009810	RaChr12G26820.1
OG0008675	RaChr01G02270.1	RaChr02G02190.1	g22093.t1	RaChr01-RaChr02	0.0472314	0.0887707		OG0011513	RaChr03G14730.1	RaChr15G21770.1	g48399.t1	RaChr03-RaChr15	0.0556849	0.0879637		OG0010726	RaChr04G06410.1	RaChr05G07750.1	g14029.t1	RaChr04-RaChr05	0.112504	0.0652164		OG0006947	RaChr06G08200.6	RaChr07G07810.1	g26485.t1	RaChr06-RaChr07	0.15542	0.138017										OG0007832	RaChr10G14010.2	RaChr11G11630.1	g26209.t1	RaChr10-RaChr11	0.074424	0.0596415		OG0009812	RaChr12G25060.1
OG0008676	RaChr01G02050.1	RaChr02G02020.1	g37796.t1	RaChr01-RaChr02	0.0840493	0.12008		OG0011514	RaChr03G21140.1	RaChr15G12350.1	g42895.t1	RaChr03-RaChr15	0.0238607	0.0586661		OG0010727	RaChr04G02990.1	RaChr05G04680.1	g33971.t1	RaChr04-RaChr05	0.0580847	0.0340621		OG0006948	RaChr06G12490.1	RaChr07G12300.1	g52587.t1	RaChr06-RaChr07	0.0953061	0.00370458										OG0007838	RaChr10G25400.1	RaChr11G17490.1	g43295.t1	RaChr10-RaChr11	0.0225069	0.0898469		OG0009813	RaChr12G23130.1
OG0008677	RaChr01G10910.1	RaChr02G11030.1	g39797.t1	RaChr01-RaChr02	0.0676956	0.121912		OG0011515	RaChr03G09130.1	RaChr15G07650.1	g38083.t1	RaChr03-RaChr15	0.0993092	0.107597		OG0010729	RaChr04G14870.1	RaChr05G16990.1	g42989.t1	RaChr04-RaChr05	0.0865143	0.0434609		OG0006949	RaChr06G11800.1	RaChr07G11480.1	g1493.t1	RaChr06-RaChr07	0.114742	0.0720926										OG0007840	RaChr10G23150.1	RaChr11G19990.1	g3595.t1	RaChr10-RaChr11	0.0272566	0.150955		OG0009814	RaChr12G18170.1
OG0008678	RaChr01G32880.1	RaChr02G31060.1	g34048.t1	RaChr01-RaChr02	0.0147734	0.0719231		OG0011516	RaChr03G17860.1	RaChr15G08630.1	g20167.t1	RaChr03-RaChr15	0.0566441	0.0529964		OG0010732	RaChr04G13440.1	RaChr05G15150.1	g14730.t1	RaChr04-RaChr05	0.145273	0.103077		OG0006950	RaChr06G22200.4	RaChr07G23090.7	g48040.t1	RaChr06-RaChr07	0.0666252	0.0325574										OG0007841	RaChr10G27520.2	RaChr11G24610.1	g3535.t1	RaChr10-RaChr11	0.0312636	0.0493173		OG0009815	RaChr12G20980.1
OG0008679	RaChr01G19130.1	RaChr02G18400.1	g17132.t1	RaChr01-RaChr02	0.0159134	0.0664011		OG0011519	RaChr03G15130.1	RaChr15G21250.1	g11559.t1	RaChr03-RaChr15	0.0593521	0.0894269		OG0010733	RaChr04G06400.3	RaChr05G07730.4	g14027.t1	RaChr04-RaChr05	0.147917	0.0944704		OG0006951	RaChr06G18530.1	RaChr07G19050.2	g40694.t1	RaChr06-RaChr07	0.087597	0.0267508										OG0007850	RaChr10G15160.1	RaChr11G12720.1	g22940.t1	RaChr10-RaChr11	0.0651584	0.0907316		OG0009816	RaChr12G11000.1
OG0008680	RaChr01G13380.1	RaChr02G13440.1	g29409.t1	RaChr01-RaChr02	0.0849592	0.132443		OG0011520	RaChr03G18800.1	RaChr15G09570.1	g6029.t1	RaChr03-RaChr15	0.0291966	0.0873599		OG0010734	RaChr04G01960.1	RaChr05G03640.4	g49167.t1	RaChr04-RaChr05	0.0121878	0.00809635		OG0006952	RaChr06G07060.1	RaChr07G07200.1	g42377.t1	RaChr06-RaChr07	0.144511	0.055443										OG0007851	RaChr10G18140.1	RaChr11G15590.1	g11980.t1	RaChr10-RaChr11	0.0980662	0.152237		OG0009817	RaChr12G19770.1
OG0008681	RaChr01G00790.1	RaChr02G00500.1	g1948.t1	RaChr01-RaChr02	0.0417176	0.0551118		OG0011521	RaChr03G10760.3	RaChr15G14760.7	g7230.t1	RaChr03-RaChr15	0.0348342	0.488457		OG0010736	RaChr04G11680.1	RaChr05G13430.1	g8556.t1	RaChr04-RaChr05	0.132536	0.0437752		OG0006953	RaChr06G23060.2	RaChr07G23860.1	g38374.t1	RaChr06-RaChr07	0.138119	0.0653705										OG0007852	RaChr10G18000.1	RaChr11G15440.1	g4853.t1	RaChr10-RaChr11	0.038662	0.0564965		OG0009818	RaChr12G27370.1
OG0008682	RaChr01G13770.1	RaChr02G13770.1	g1299.t1	RaChr01-RaChr02	0.0257178	0.0598349		OG0011522	RaChr03G17800.1	RaChr15G08560.5	g32403.t1	RaChr03-RaChr15	0.036928	0.08446		OG0010737	RaChr04G17710.1	RaChr05G20220.1	g945.t1	RaChr04-RaChr05	0.106013	0.0685834		OG0006954	RaChr06G20910.1	RaChr07G21650.1	g6701.t1	RaChr06-RaChr07	0.0846194	0.0308793										OG0007853	RaChr10G15210.1	RaChr11G12770.1	g11867.t1	RaChr10-RaChr11	0.0346411	0.0421289		OG0009819	RaChr12G03970.1
OG0008685	RaChr01G01420.1	RaChr02G01260.1	g33958.t1	RaChr01-RaChr02	0.0546211	0.0397595		OG0011523	RaChr03G15970.1	RaChr15G20270.1	g26353.t1	RaChr03-RaChr15	0.0675437	0.11586		OG0010739	RaChr04G07410.1	RaChr05G08820.2	g17313.t1	RaChr04-RaChr05	0.0848421	0.0640287		OG0006955	RaChr06G06800.1	RaChr07G07110.1	g2836.t1	RaChr06-RaChr07	0.089866	0.0432517										OG0007855	RaChr10G11120.3	RaChr11G09250.7	g9941.t1	RaChr10-RaChr11	0.0731725	0.135716		OG0009820	RaChr12G09810.1
OG0008687	RaChr01G11570.2	RaChr02G11650.1	g12952.t1	RaChr01-RaChr02	0.0849008	0.0902153		OG0011525	RaChr03G09940.1	RaChr15G13430.1	g18683.t1	RaChr03-RaChr15	0.125588	0.200258		OG0010741	RaChr04G01810.1	RaChr05G03500.1	g7430.t1	RaChr04-RaChr05	0.0761277	0.0254868		OG0006956	RaChr06G17040.1	RaChr07G17480.1	g36917.t1	RaChr06-RaChr07	0.129117	0.0762891										OG0007858	RaChr10G17270.1	RaChr11G14870.1	g27775.t1	RaChr10-RaChr11	0.0696171	0.0798906		OG0009821	RaChr12G05060.3
OG0008688	RaChr01G34810.1	RaChr02G32890.1	g1682.t1	RaChr01-RaChr02	0.0111767	0.0527426		OG0011526	RaChr03G20860.2	RaChr15G12000.6	g45615.t1	RaChr03-RaChr15	0.0257959	0.0813178		OG0010742	RaChr04G12340.1	RaChr05G14020.1	g2807.t1	RaChr04-RaChr05	0.0857037	0.0696598		OG0006957	RaChr06G04570.3	RaChr07G03530.1	g31434.t1	RaChr06-RaChr07	0.124247	0.047676										OG0007859	RaChr10G28980.2	RaChr11G25950.2	g21423.t1	RaChr10-RaChr11	0.0297287	0.0362857		OG0009822	RaChr12G10550.1
OG0008689	RaChr01G11370.1	RaChr02G11440.1	g17543.t1	RaChr01-RaChr02	0.0310398	0.0275822		OG0011527	RaChr03G14970.1	RaChr15G21410.1	g37564.t1	RaChr03-RaChr15	0.078563	0.0753048		OG0010744	RaChr04G15820.1	RaChr05G18050.1	g34739.t1	RaChr04-RaChr05	0.0576323	0.0296226		OG0006958	RaChr06G11550.1	RaChr07G11280.2	g9813.t1	RaChr06-RaChr07	0.129783	0.0506178										OG0007864	RaChr10G22380.2	RaChr11G19240.2	g4522.t1	RaChr10-RaChr11	0.244846	0.25831		OG0009823	RaChr12G19270.1
OG0008691	RaChr01G05710.4	RaChr02G05370.1	g7659.t1	RaChr01-RaChr02	0.0232814	0.0622414		OG0011530	RaChr03G14800.1	RaChr15G21720.1	g41531.t1	RaChr03-RaChr15	0.0269004	0.0946484		OG0010745	RaChr04G17280.1	RaChr05G19780.1	g21817.t1	RaChr04-RaChr05	0.0663013	0.0385949		OG0006959	RaChr06G18020.1	RaChr07G18460.2	g19838.t1	RaChr06-RaChr07	0.117317	0.00970858										OG0007865	RaChr10G15340.1	RaChr11G12920.1	g41366.t1	RaChr10-RaChr11	0.0519273	0.0512697		OG0009824	RaChr12G19130.1
OG0008694	RaChr01G00890.1	RaChr02G00600.3	g14733.t1	RaChr01-RaChr02	0.0993966	0.120275		OG0011531	RaChr03G17770.1	RaChr15G08540.1	g8384.t1	RaChr03-RaChr15	0.0495772	0.135987		OG0010746	RaChr04G22940.1	RaChr05G26100.1	g40686.t1	RaChr04-RaChr05	0.0951792	0.0585669		OG0006960	RaChr06G05400.1	RaChr07G04750.1	g4923.t1	RaChr06-RaChr07	0.111725	0.0915429										OG0007866	RaChr10G10140.1	RaChr11G08380.1	g8362.t1	RaChr10-RaChr11	0.0496048	0.094344		OG0009825	RaChr12G03160.1
OG0008695	RaChr01G35580.1	RaChr02G33610.1	g2750.t1	RaChr01-RaChr02	0.0815706	0.130195		OG0011532	RaChr03G18440.1	RaChr15G09180.1	g46011.t1	RaChr03-RaChr15	0.076853	0.0840023		OG0010747	RaChr04G24290.1	RaChr05G27490.1	g18345.t1	RaChr04-RaChr05	0.0794707	0.0190553		OG0006961	RaChr06G11500.1	RaChr07G11220.1	g13701.t1	RaChr06-RaChr07	0.0826739	0.0430982										OG0007868	RaChr10G26460.1	RaChr11G23560.1	g21622.t1	RaChr10-RaChr11	0.0703807	0.121726		OG0009826	RaChr12G10040.1
OG0008696	RaChr01G20200.1	RaChr02G19480.1	g17327.t1	RaChr01-RaChr02	0.0354718	0.0770696		OG0011533	RaChr03G11660.1	RaChr15G15920.1	g1064.t1	RaChr03-RaChr15	0.0188472	0.100456		OG0010748	RaChr04G14940.1	RaChr05G17060.1	g5925.t1	RaChr04-RaChr05	0.0838345	0.025487		OG0006962	RaChr06G15160.1	RaChr07G15600.1	g7070.t1	RaChr06-RaChr07	0.103859	0.0433606										OG0007869	RaChr10G19870.1	RaChr11G16850.1	g32875.t1	RaChr10-RaChr11	0.0223285	0.0600855		OG0009827	RaChr12G09620.1
OG0008697	RaChr01G27180.1	RaChr02G26420.1	g47250.t1	RaChr01-RaChr02	0.0778591	0.0940698		OG0011535	RaChr03G18740.1	RaChr15G09500.1	g53257.t1	RaChr03-RaChr15	0.096607	0.0726806		OG0010749	RaChr04G11140.1	RaChr05G12840.1	g16063.t1	RaChr04-RaChr05	0.117462	0.069935		OG0006963	RaChr06G16450.2	RaChr07G16870.1	g13831.t1	RaChr06-RaChr07	0.0992707	0.037152										OG0007870	RaChr10G16720.1	RaChr11G14330.1	g53439.t1	RaChr10-RaChr11	0.105059	0.102232		OG0009828	RaChr12G10060.1
OG0008698	RaChr01G21190.1	RaChr02G20460.1	g4429.t1	RaChr01-RaChr02	0.0125468	0.0525705		OG0011536	RaChr03G14270.1	RaChr15G18760.1	g16310.t1	RaChr03-RaChr15	0.0479709	0.0935748		OG0010750	RaChr04G11330.1	RaChr05G13030.1	g44259.t1	RaChr04-RaChr05	0.0693254	0.0655976		OG0006964	RaChr06G07790.1	RaChr07G06050.3	g55795.t1	RaChr06-RaChr07	0.151824	0.0713635										OG0007871	RaChr10G17670.1	RaChr11G15160.1	g9952.t1	RaChr10-RaChr11	0.116927	0.142203		OG0009829	RaChr12G26770.1
OG0008700	RaChr01G23800.4	RaChr02G22570.3	g19648.t1	RaChr01-RaChr02	0.113505	0.110023		OG0011537	RaChr03G11820.1	RaChr15G16090.1	g13323.t1	RaChr03-RaChr15	0.0864872	0.0776932		OG0010752	RaChr04G12970.1	RaChr05G14640.1	g2847.t1	RaChr04-RaChr05	0.0668816	0.0579604		OG0006965	RaChr06G08160.3	RaChr07G07630.1	g6154.t1	RaChr06-RaChr07	0.111738	0.117314										OG0007872	RaChr10G29380.1	RaChr11G26320.2	g36937.t1	RaChr10-RaChr11	0.0311951	0.105501		OG0009830	RaChr12G28640.1
OG0008701	RaChr01G24990.1	RaChr02G23680.1	g35010.t1	RaChr01-RaChr02	0.0438957	0.159805		OG0011538	RaChr03G20850.2	RaChr15G11990.1	g59347.t1	RaChr03-RaChr15	0.0346259	0.143648		OG0010753	RaChr04G15170.1	RaChr05G17340.1	g24220.t1	RaChr04-RaChr05	0.10055	0.0407944		OG0006966	RaChr06G16340.1	RaChr07G16800.2	g23943.t1	RaChr06-RaChr07	0.107663	0.0400325										OG0007873	RaChr10G28180.3	RaChr11G25240.1	g24648.t1	RaChr10-RaChr11	0.139741	0.092497		OG0009831	RaChr12G19560.1
OG0008702	RaChr01G09100.1	RaChr02G08930.1	g4890.t1	RaChr01-RaChr02	0.0500305	0.170068		OG0011539	RaChr03G01530.1	RaChr15G23840.1	g23886.t1	RaChr03-RaChr15	0.0325609	0.0856997		OG0010754	RaChr04G11310.1	RaChr05G13010.1	g44260.t1	RaChr04-RaChr05	0.11384	0.0987629		OG0006968	RaChr06G13300.1	RaChr07G13170.2	g31719.t1	RaChr06-RaChr07	0.0907436	0.0711807										OG0007876	RaChr10G17190.2	RaChr11G14770.1	g23832.t1	RaChr10-RaChr11	0.0464417	0.074547		OG0009832	RaChr12G27480.9
OG0008703	RaChr01G03000.1	RaChr02G02800.1	g24235.t1	RaChr01-RaChr02	0.0473511	0.0948371		OG0011541	RaChr03G15650.1	RaChr15G20650.1	g53910.t1	RaChr03-RaChr15	0.124576	0.115963		OG0010755	RaChr04G16460.1	RaChr05G18640.1	g22426.t1	RaChr04-RaChr05	0.0663806	0.0784642		OG0006969	RaChr06G13780.1	RaChr07G14280.1	g28270.t1	RaChr06-RaChr07	0.105774	0.0513539										OG0007877	RaChr10G12500.2	RaChr11G10350.1	g14480.t1	RaChr10-RaChr11	0.0728675	0.0924559		OG0009833	RaChr12G05180.2
OG0008704	RaChr01G34330.1	RaChr02G32250.1	g32409.t1	RaChr01-RaChr02	0.102927	0.129789		OG0011542	RaChr03G13550.2	RaChr15G17960.1	g6663.t1	RaChr03-RaChr15	0.00953669	0.172889		OG0010756	RaChr04G07900.1	RaChr05G09410.1	g9309.t1	RaChr04-RaChr05	0.132408	0.0216092		OG0006973	RaChr06G05360.1	RaChr07G04710.1	g24933.t1	RaChr06-RaChr07	0.143004	0.0317594										OG0007878	RaChr10G21960.1	RaChr11G18770.1	g17536.t1	RaChr10-RaChr11	0.101322	0.14942		OG0009834	RaChr12G25770.1
OG0008705	RaChr01G21650.1	RaChr02G20800.1	g39195.t1	RaChr01-RaChr02	0.0249984	0.0819915		OG0011543	RaChr03G07020.1	RaChr15G07180.1	g28478.t1	RaChr03-RaChr15	0.0586374	0.141175		OG0010757	RaChr04G10030.3	RaChr05G11670.2	g38400.t1	RaChr04-RaChr05	0.0883427	0.0692254		OG0006974	RaChr06G08690.1	RaChr07G08340.1	g36097.t1	RaChr06-RaChr07	0.0884995	0.0612392										OG0007880	RaChr10G28190.2	RaChr11G25250.2	g24647.t1	RaChr10-RaChr11	0.0506642	0.10141		OG0009835	RaChr12G18550.1
OG0008707	RaChr01G34580.1	RaChr02G32510.1	g31297.t1	RaChr01-RaChr02	0.097743	0.137412		OG0011545	RaChr03G17080.1	RaChr15G19120.1	g14122.t1	RaChr03-RaChr15	0.00894289	0.125729		OG0010758	RaChr04G24420.1	RaChr05G27620.1	g16853.t1	RaChr04-RaChr05	0.0675119	0.0420922		OG0006975	RaChr06G20270.4	RaChr07G21020.1	g10944.t1	RaChr06-RaChr07	0.0817148	0.052591										OG0007881	RaChr10G23100.1	RaChr11G19930.1	g3472.t1	RaChr10-RaChr11	0.0595153	0.0657577		OG0009836	RaChr12G17340.1
OG0008708	RaChr01G12580.1	RaChr02G12780.1	g20958.t1	RaChr01-RaChr02	0.0261447	0.030459		OG0011546	RaChr03G19020.1	RaChr15G09790.1	g18624.t1	RaChr03-RaChr15	0.084637	0.0714858		OG0010761	RaChr04G07510.1	RaChr05G08940.1	g22307.t1	RaChr04-RaChr05	0.068749	0.0584667		OG0006976	RaChr06G18380.1	RaChr07G18910.1	g4626.t1	RaChr06-RaChr07	0.114666	0.0474182										OG0007882	RaChr10G18070.1	RaChr11G15510.1	g32700.t1	RaChr10-RaChr11	0.102143	0.125232		OG0009837	RaChr12G25010.1
OG0008710	RaChr01G10190.1	RaChr02G10290.1	g23027.t1	RaChr01-RaChr02	0.1012	0.201607		OG0011547	RaChr03G13780.1	RaChr15G18200.1	g7000.t1	RaChr03-RaChr15	0.0260195	0.0873209		OG0010762	RaChr04G12350.1	RaChr05G14030.1	g2808.t1	RaChr04-RaChr05	0.101323	0.0557415		OG0006978	RaChr06G24800.1	RaChr07G25560.1	g3327.t1	RaChr06-RaChr07	0.125978	0.071891										OG0007883	RaChr10G26910.1	RaChr11G24070.1	g4956.t1	RaChr10-RaChr11	0.0418053	0.123009		OG0009838	RaChr12G24770.1
OG0008711	RaChr01G23270.1	RaChr02G22080.1	g24622.t1	RaChr01-RaChr02	0.0642143	0.15002		OG0011548	RaChr03G20300.1	RaChr15G11230.1	g11482.t1	RaChr03-RaChr15	0.0201254	0.0584578		OG0010763	RaChr04G15610.1	RaChr05G17810.1	g6978.t1	RaChr04-RaChr05	0.149117	0.144313		OG0006979	RaChr06G22260.1	RaChr07G23140.1	g9825.t1	RaChr06-RaChr07	0.0758469	0.107813										OG0007885	RaChr10G24420.1	RaChr11G21280.1	g24086.t1	RaChr10-RaChr11	0.0622208	0.120944		OG0009839	RaChr12G24500.1
OG0008712	RaChr01G01440.1	RaChr02G01280.1	g33956.t1	RaChr01-RaChr02	0.0320175	0.0296563		OG0011549	RaChr03G07630.2	RaChr15G06750.1	g1481.t1	RaChr03-RaChr15	0.0387043	0.0718989		OG0010764	RaChr04G13100.1	RaChr05G14790.1	g10953.t1	RaChr04-RaChr05	0.0578569	0.0413484		OG0006980	RaChr06G18030.1	RaChr07G18470.1	g46603.t1	RaChr06-RaChr07	0.145315	0.042904										OG0007886	RaChr10G12150.1	RaChr11G10010.1	g29092.t1	RaChr10-RaChr11	0.069336	0.0788152		OG0009841	RaChr12G17550.1
OG0008713	RaChr01G03950.1	RaChr02G03680.1	g6147.t1	RaChr01-RaChr02	0.0389206	0.147893		OG0011550	RaChr03G10780.2	RaChr15G14790.2	g8008.t1	RaChr03-RaChr15	0.0691086	0.0713238		OG0010765	RaChr04G23920.1	RaChr05G26940.1	g70.t1	RaChr04-RaChr05	0.0771565	0.0890319		OG0006981	RaChr06G11640.1	RaChr07G11360.1	g14808.t1	RaChr06-RaChr07	0.112483	0.0853152										OG0007891	RaChr10G22600.1	RaChr11G19460.1	g17491.t1	RaChr10-RaChr11	0.0738337	0.0947031		OG0009843	RaChr12G02090.1
OG0008716	RaChr01G22640.1	RaChr02G20960.1	g696.t1	RaChr01-RaChr02	0.0638452	0.0763812		OG0011551	RaChr03G04250.1	RaChr15G26560.1	g42552.t1	RaChr03-RaChr15	0.0202875	0.0724473		OG0010766	RaChr04G11560.1	RaChr05G13260.1	g7927.t1	RaChr04-RaChr05	0.095359	0.0826616		OG0006983	RaChr06G18970.1	RaChr07G19530.1	g17017.t1	RaChr06-RaChr07	0.0710815	0.0356938										OG0007892	RaChr10G09570.1	RaChr11G07920.1	g9094.t1	RaChr10-RaChr11	0.0280478	0.0987254		OG0009844	RaChr12G29200.1
OG0008717	RaChr01G34970.1	RaChr02G33020.1	g5164.t1	RaChr01-RaChr02	0	0.1774		OG0011552	RaChr03G21460.1	RaChr15G12610.1	g17533.t1	RaChr03-RaChr15	0.0397069	0.0541046		OG0010767	RaChr04G19100.1	RaChr05G22120.1	g49627.t1	RaChr04-RaChr05	0.135263	0.0444693		OG0006984	RaChr06G09100.1	RaChr07G08820.1	g13202.t1	RaChr06-RaChr07	0.104534	0.075702										OG0007893	RaChr10G24390.1	RaChr11G21250.1	g9694.t1	RaChr10-RaChr11	0.0395167	0.0628044		OG0009845	RaChr12G14100.1
OG0008718	RaChr01G33610.1	RaChr02G31660.1	g32789.t1	RaChr01-RaChr02	0.0624328	0.189987		OG0011553	RaChr03G18970.1	RaChr15G09750.1	g7737.t1	RaChr03-RaChr15	0.0248669	0.120736		OG0010768	RaChr04G02130.1	RaChr05G03790.1	g20887.t1	RaChr04-RaChr05	0.110588	0.0402128		OG0006985	RaChr06G16580.1	RaChr07G17000.1	g26956.t1	RaChr06-RaChr07	0.0838649	0.0906506										OG0007894	RaChr10G26390.1	RaChr11G23470.1	g27308.t1	RaChr10-RaChr11	0.0366204	0.0622806		OG0009846	RaChr12G26020.1
OG0008719	RaChr01G27790.1	RaChr02G25890.1	g6495.t1	RaChr01-RaChr02	0.108296	0.0926537		OG0011554	RaChr03G21160.1	RaChr15G12360.1	g57051.t1	RaChr03-RaChr15	0.03109	0.118335		OG0010769	RaChr04G12090.1	RaChr05G13800.1	g38780.t1	RaChr04-RaChr05	0.0930032	0.0148099		OG0006986	RaChr06G15440.1	RaChr07G15870.1	g15375.t1	RaChr06-RaChr07	0.127386	0.10535										OG0007896	RaChr10G27140.1	RaChr11G24240.1	g3710.t1	RaChr10-RaChr11	0.0846902	0.0770631		OG0009847	RaChr12G26460.1
OG0008720	RaChr01G35350.1	RaChr02G33410.1	g50652.t1	RaChr01-RaChr02	0.122549	0.126212		OG0011555	RaChr03G20570.1	RaChr15G11600.1	g26782.t1	RaChr03-RaChr15	0.0253406	0.0679176		OG0010770	RaChr04G01160.1	RaChr05G02700.3	g1254.t1	RaChr04-RaChr05	0.0834064	0.0547446		OG0006989	RaChr06G07530.1	RaChr07G06320.2	g19686.t1	RaChr06-RaChr07	0.0710936	0.0499779										OG0007897	RaChr10G21840.1	RaChr11G18660.1	g23338.t1	RaChr10-RaChr11	0.114344	0.11421		OG0009848	RaChr12G19250.1
OG0008721	RaChr01G10590.1	RaChr02G10710.1	g20633.t1	RaChr01-RaChr02	0.0402557	0.0752847		OG0011556	RaChr03G20030.1	RaChr15G10920.1	g3947.t1	RaChr03-RaChr15	0.0837955	0.080642		OG0010771	RaChr04G19370.1	RaChr05G22480.1	g10268.t1	RaChr04-RaChr05	0.152922	0.0901559		OG0006990	RaChr06G21610.1	RaChr07G22430.1	g38005.t1	RaChr06-RaChr07	0.104467	0.041102										OG0007898	RaChr10G13540.1	RaChr11G11180.1	g38814.t1	RaChr10-RaChr11	0.0177158	0.0877603		OG0009849	RaChr12G28300.1
OG0008723	RaChr01G14270.1	RaChr02G14250.1	g24461.t1	RaChr01-RaChr02	0.0514314	0.082406		OG0011557	RaChr03G11240.1	RaChr15G15480.10	g25443.t1	RaChr03-RaChr15	0.0452569	0.0647907		OG0010772	RaChr04G09950.1	RaChr05G11540.1	g14252.t1	RaChr04-RaChr05	0.0913402	0.0789861		OG0006994	RaChr06G07550.1	RaChr07G06200.2	g19738.t1	RaChr06-RaChr07	0.0982428	0.0771619										OG0007900	RaChr10G21090.1	RaChr11G17880.1	g8019.t1	RaChr10-RaChr11	0.0530256	0.0714012		OG0009850	RaChr12G12910.1
OG0008724	RaChr01G03200.1	RaChr02G02960.1	g15275.t1	RaChr01-RaChr02	0.0536298	0.0722147		OG0011559	RaChr03G01310.1	RaChr15G23640.1	g9645.t1	RaChr03-RaChr15	0.017533	0.107411		OG0010773	RaChr04G11500.1	RaChr05G13210.1	g11794.t1	RaChr04-RaChr05	0.0977847	0.0348084		OG0006995	RaChr06G13360.2	RaChr07G13230.1	g36581.t1	RaChr06-RaChr07	0.130938	0.110356										OG0007901	RaChr10G28170.1	RaChr11G25230.1	g24649.t1	RaChr10-RaChr11	0.0617978	0.0848012		OG0009852	RaChr12G23920.1
OG0008727	RaChr01G07190.1	RaChr02G06750.1	g5326.t1	RaChr01-RaChr02	0.0575763	0.0827145		OG0011561	RaChr03G12510.1	RaChr15G16790.1	g15731.t1	RaChr03-RaChr15	0.0644167	0.114378		OG0010774	RaChr04G08840.1	RaChr05G10380.1	g30608.t1	RaChr04-RaChr05	0.0497146	0.0328216		OG0006996	RaChr06G10220.1	RaChr07G10010.1	g9571.t1	RaChr06-RaChr07	0.142356	0.0561433										OG0007905	RaChr10G21780.1	RaChr11G18590.1	g2844.t1	RaChr10-RaChr11	0.0491547	0.0830988		OG0009853	RaChr12G11450.1
OG0008728	RaChr01G02100.1	RaChr02G02080.1	g23786.t1	RaChr01-RaChr02	0.0333169	0.0842984		OG0011564	RaChr03G03240.1	RaChr15G25760.1	g35757.t1	RaChr03-RaChr15	0.103373	0.147426		OG0010775	RaChr04G07430.1	RaChr05G08840.1	g26112.t1	RaChr04-RaChr05	0.0338729	0.0277083		OG0006997	RaChr06G11600.1	RaChr07G11320.1	g9809.t1	RaChr06-RaChr07	0.133507	0.134346										OG0007911	RaChr10G25330.1	RaChr11G17390.1	g5630.t1	RaChr10-RaChr11	0.0836751	0.151582		OG0009856	RaChr12G17090.1
OG0008730	RaChr01G11610.1	RaChr02G11690.1	g18717.t1	RaChr01-RaChr02	0.119178	0.0638497		OG0011565	RaChr03G04020.2	RaChr15G26360.1	g25045.t1	RaChr03-RaChr15	0.0854006	0.0802424		OG0010776	RaChr04G12880.1	RaChr05G14580.1	g37240.t1	RaChr04-RaChr05	0.0919408	0.0588621		OG0006998	RaChr06G15770.1	RaChr07G16250.1	g33911.t1	RaChr06-RaChr07	0.067856	0.0467137										OG0007915	RaChr10G29620.1	RaChr11G26520.1	g14543.t1	RaChr10-RaChr11	0.111925	0.0941869		OG0009858	RaChr12G16340.1
OG0008731	RaChr01G17280.1	RaChr02G16750.1	g28750.t1	RaChr01-RaChr02	0.0520201	0.0808798		OG0011566	RaChr03G11010.1	RaChr15G15030.1	g16692.t1	RaChr03-RaChr15	0.070803	0.0891742		OG0010777	RaChr04G14150.1	RaChr05G16120.1	g5941.t1	RaChr04-RaChr05	0.0747447	0.0474686		OG0007000	RaChr06G07360.1	RaChr07G06430.1	g16984.t1	RaChr06-RaChr07	0.106794	0.0627792										OG0007918	RaChr10G16700.1	RaChr11G14310.1	g52938.t1	RaChr10-RaChr11	0.0640946	0.0760258		OG0009860	RaChr12G28510.1
OG0008732	RaChr01G01690.1	RaChr02G01580.1	g22394.t1	RaChr01-RaChr02	0.0166982	0.0482025		OG0011568	RaChr03G19970.1	RaChr15G10860.1	g2464.t1	RaChr03-RaChr15	0.0368345	0.0866524		OG0010778	RaChr04G19760.1	RaChr05G22920.1	g25143.t1	RaChr04-RaChr05	0.161603	0.050557		OG0007003	RaChr06G23520.1	RaChr07G24420.1	g25618.t1	RaChr06-RaChr07	0.0637835	0.0311422										OG0007919	RaChr10G17740.1	RaChr11G15230.1	g35201.t1	RaChr10-RaChr11	0.115213	0.0557092		OG0009862	RaChr12G09850.1
OG0008733	RaChr01G27310.1	RaChr02G26140.1	g28756.t1	RaChr01-RaChr02	0.083881	0.1851		OG0011569	RaChr03G04460.1	RaChr15G26820.1	g6766.t1	RaChr03-RaChr15	0.0801706	0.193991		OG0010780	RaChr04G10810.2	RaChr05G12480.6	g25898.t1	RaChr04-RaChr05	0.151854	0.0379382		OG0007005	RaChr06G10120.1	RaChr07G09890.1	g26262.t1	RaChr06-RaChr07	0.103869	0.107649										OG0007920	RaChr10G26920.1	RaChr11G24080.1	g52637.t1	RaChr10-RaChr11	0.0578882	0.0824244		OG0009863	RaChr12G25310.1
OG0008736	RaChr01G09050.1	RaChr02G08900.1	g60449.t1	RaChr01-RaChr02	0.0604052	0.0841649		OG0011570	RaChr03G14590.1	RaChr15G19060.1	g22435.t1	RaChr03-RaChr15	0.0190589	0.119363		OG0010781	RaChr04G07910.1	RaChr05G09420.1	g9310.t1	RaChr04-RaChr05	0.119377	0.0295799		OG0007006	RaChr06G23370.1	RaChr07G24270.1	g1056.t1	RaChr06-RaChr07	0.109594	0.0685215										OG0007922	RaChr10G22650.1	RaChr11G19500.1	g40358.t1	RaChr10-RaChr11	0.0602185	0.0794182		OG0009864	RaChr12G19800.1
OG0008737	RaChr01G26000.1	RaChr02G24900.1	g48535.t1	RaChr01-RaChr02	0.0712489	0.149659		OG0011571	RaChr03G01660.1	RaChr15G24020.1	g15190.t1	RaChr03-RaChr15	0.097673	0.134871		OG0010782	RaChr04G03150.1	RaChr05G04890.1	g13138.t1	RaChr04-RaChr05	0.0782135	0.0806236		OG0007007	RaChr06G18950.1	RaChr07G19490.1	g12871.t1	RaChr06-RaChr07	0.0898987	0.0625064										OG0007923	RaChr10G19570.1	RaChr11G16650.1	g35959.t1	RaChr10-RaChr11	0.00941818	0.0456711		OG0009865	RaChr12G21800.1
OG0008738	RaChr01G08630.1	RaChr02G08490.1	g43679.t1	RaChr01-RaChr02	0.0652946	0.0995945		OG0011572	RaChr03G11110.1	RaChr15G15300.1	g17430.t1	RaChr03-RaChr15	0.0542399	0.099545		OG0010783	RaChr04G03440.1	RaChr05G05180.1	g4619.t1	RaChr04-RaChr05	0.14178	0.142677		OG0007009	RaChr06G09680.1	RaChr07G09640.1	g35538.t1	RaChr06-RaChr07	0.0947131	0.0389701										OG0007924	RaChr10G10150.2	RaChr11G08390.1	g20773.t1	RaChr10-RaChr11	0.0606968	0.181271		OG0009866	RaChr12G04850.1
OG0008739	RaChr01G22490.1	RaChr02G21110.1	g25423.t1	RaChr01-RaChr02	0.091178	0.044034		OG0011573	RaChr03G10640.1	RaChr15G14230.1	g27179.t1	RaChr03-RaChr15	0.0513989	0.12854		OG0010784	RaChr04G16670.1	RaChr05G19060.1	g26997.t1	RaChr04-RaChr05	0.0718703	0.0275995		OG0007010	RaChr06G09080.1	RaChr07G08800.1	g29899.t1	RaChr06-RaChr07	0.0715801	0.0384463										OG0007927	RaChr10G22320.1	RaChr11G19190.10	g36112.t1	RaChr10-RaChr11	0.0626022	0.070899		OG0009867	RaChr12G02160.1
OG0008740	RaChr01G23720.1	RaChr02G22500.1	g17431.t1	RaChr01-RaChr02	0.0364345	0.0652094		OG0011574	RaChr03G03780.1	RaChr15G26140.1	g10089.t1	RaChr03-RaChr15	0.156082	0.172926		OG0010785	RaChr04G11540.3	RaChr05G13240.1	g7161.t1	RaChr04-RaChr05	0.0943608	0.0667627		OG0007011	RaChr06G11080.1	RaChr07G10650.2	g22465.t1	RaChr06-RaChr07	0.0335401	0.437418										OG0007928	RaChr10G12850.1	RaChr11G10520.1	g38425.t1	RaChr10-RaChr11	0.0484823	0.0431497		OG0009868	RaChr12G11530.1
OG0008741	RaChr01G25260.1	RaChr02G24000.1	g28468.t1	RaChr01-RaChr02	0.0417005	0.143961		OG0011575	RaChr03G18830.1	RaChr15G09600.1	g43892.t1	RaChr03-RaChr15	0.0167448	0.152523		OG0010786	RaChr04G08600.1	RaChr05G10170.1	g21544.t1	RaChr04-RaChr05	0.0164107	0.0160725		OG0007012	RaChr06G19350.1	RaChr07G19980.1	g54328.t1	RaChr06-RaChr07	0.11717	0.0596283										OG0007930	RaChr10G13350.2	RaChr11G11010.1	g41304.t1	RaChr10-RaChr11	0.0704686	0.0531164		OG0009869	RaChr12G04900.1
OG0008742	RaChr01G18510.1	RaChr02G17830.1	g18510.t1	RaChr01-RaChr02	0.0373739	0.125235		OG0011576	RaChr03G18520.3	RaChr15G09240.1	g20268.t1	RaChr03-RaChr15	0.065728	0.0737197		OG0010787	RaChr04G12160.5	RaChr05G13870.3	g11663.t1	RaChr04-RaChr05	0.13938	0.0347723		OG0007013	RaChr06G08630.1	RaChr07G08270.5	g45572.t1	RaChr06-RaChr07	0.0739528	0.0608324										OG0007932	RaChr10G19130.1	RaChr11G16240.1	g22402.t1	RaChr10-RaChr11	0.0712292	0.103022		OG0009870	RaChr12G11250.3
OG0008744	RaChr01G08950.1	RaChr02G08750.1	g1631.t1	RaChr01-RaChr02	0.0678112	0.10553		OG0011577	RaChr03G06970.1	RaChr15G06900.1	g36326.t1	RaChr03-RaChr15	0.0768247	0.0656769		OG0010790	RaChr04G24670.1	RaChr05G28070.1	g4480.t1	RaChr04-RaChr05	0.0886509	0.067505		OG0007015	RaChr06G24300.3	RaChr07G25090.2	g23603.t1	RaChr06-RaChr07	0.048953	0.0437291										OG0007933	RaChr10G18730.1	RaChr11G15920.1	g48048.t1	RaChr10-RaChr11	0.0829514	0.159008		OG0009871	RaChr12G02550.2
OG0008745	RaChr01G05080.10	RaChr02G04800.1	g2973.t1	RaChr01-RaChr02	0.0464507	0.0463051		OG0011578	RaChr03G15220.1	RaChr15G21130.1	g26814.t1	RaChr03-RaChr15	0.0772557	0.130693		OG0010791	RaChr04G25470.1	RaChr05G28880.1	g39655.t1	RaChr04-RaChr05	0.123686	0.084165		OG0007016	RaChr06G14870.1	RaChr07G15330.1	g28953.t1	RaChr06-RaChr07	0.0879344	0.0813331										OG0007934	RaChr10G17640.1	RaChr11G15130.1	g28068.t1	RaChr10-RaChr11	0.0248406	0.0567829		OG0009873	RaChr12G17380.1
OG0008747	RaChr01G20860.2	RaChr02G20080.1	g10682.t1	RaChr01-RaChr02	0.0115427	0.0460821		OG0011580	RaChr03G12070.1	RaChr15G16350.1	g7560.t1	RaChr03-RaChr15	0.0200017	0.041062		OG0010792	RaChr04G09510.1	RaChr05G11070.1	g10360.t1	RaChr04-RaChr05	0.123797	0.0291251		OG0007017	RaChr06G18550.1	RaChr07G19070.1	g33682.t1	RaChr06-RaChr07	0.117195	0.0442878										OG0007936	RaChr10G31130.1	RaChr11G27850.1	g39774.t1	RaChr10-RaChr11	0.0868783	0.0895584		OG0009874	RaChr12G13640.1
OG0008748	RaChr01G10640.1	RaChr02G10770.1	g12873.t1	RaChr01-RaChr02	0.106905	0.12569		OG0011583	RaChr03G12130.1	RaChr15G16400.1	g9882.t1	RaChr03-RaChr15	0.0373111	0.107098		OG0010794	RaChr04G05990.1	RaChr05G07260.1	g21896.t1	RaChr04-RaChr05	0.101073	0.0481272		OG0007020	RaChr06G04560.1	RaChr07G03540.3	g31435.t1	RaChr06-RaChr07	0.15564	0.0768703										OG0007938	RaChr10G27230.1	RaChr11G24330.4	g3705.t1	RaChr10-RaChr11	0.0683793	0.245751		OG0009875	RaChr12G24130.1
OG0008750	RaChr01G05690.1	RaChr02G05360.1	g7657.t1	RaChr01-RaChr02	0.0401288	0.0677551		OG0011664	RaChr03G03820.1	RaChr15G26170.1	g1149.t1	RaChr03-RaChr15	0.0450007	0.0816194		OG0010795	RaChr04G09360.2	RaChr05G10910.1	g9593.t1	RaChr04-RaChr05	0.0798047	0.0507686		OG0007021	RaChr06G15470.1	RaChr07G15910.1	g31126.t1	RaChr06-RaChr07	0.211029	0.0919705										OG0007939	RaChr10G24110.1	RaChr11G20930.1	g13459.t1	RaChr10-RaChr11	0.0121353	0.12581		OG0009876	RaChr12G25890.1
OG0008751	RaChr01G34840.1	RaChr02G32910.1	g26116.t1	RaChr01-RaChr02	0.0808476	0.210197		OG0012189	RaChr03G04160.1	RaChr15G39330.2	g15898.t1	RaChr03-RaChr15	0.0526127	0.0484058		OG0010796	RaChr04G01670.1	RaChr05G03330.1	g15841.t1	RaChr04-RaChr05	0.0737746	0.0638788		OG0007022	RaChr06G14710.1	RaChr07G15200.1	g18104.t1	RaChr06-RaChr07	0.113932	0.0491741										OG0007940	RaChr10G14330.1	RaChr11G11870.1	g4782.t1	RaChr10-RaChr11	0.0342189	0.0967247		OG0009878	RaChr12G03880.1
OG0008752	RaChr01G20530.1	RaChr02G19770.1	g30013.t1	RaChr01-RaChr02	0.069933	0.153149										OG0010797	RaChr04G22360.2	RaChr05G24940.1	g25760.t1	RaChr04-RaChr05	0.137782	0.0754693		OG0007023	RaChr06G13370.1	RaChr07G13240.1	g42327.t1	RaChr06-RaChr07	0.222781	0.158404										OG0007941	RaChr10G13280.1	RaChr11G10930.1	g35334.t1	RaChr10-RaChr11	0.0370009	0.0233414		OG0009880	RaChr12G15910.1
OG0008753	RaChr01G15310.1	RaChr02G15230.1	g17413.t1	RaChr01-RaChr02	0.0740114	0.0920438										OG0010798	RaChr04G02040.1	RaChr05G03710.1	g31474.t1	RaChr04-RaChr05	0.0439365	0.0518724		OG0007025	RaChr06G11260.1	RaChr07G10980.1	g43175.t1	RaChr06-RaChr07	0.0682636	0.0505092										OG0007943	RaChr10G31160.1	RaChr11G27880.1	g30318.t1	RaChr10-RaChr11	0.0270237	0.0517685		OG0009881	RaChr12G27960.1
OG0008754	RaChr01G07700.1	RaChr02G07390.1	g8720.t1	RaChr01-RaChr02	0.0595986	0.0659644										OG0010799	RaChr04G04550.1	RaChr05G06120.3	g25940.t1	RaChr04-RaChr05	0.0765399	0.0295827		OG0007026	RaChr06G08450.1	RaChr07G08040.1	g31339.t1	RaChr06-RaChr07	0.0571754	0.0275159										OG0007945	RaChr10G12530.1	RaChr11G10380.1	g32085.t1	RaChr10-RaChr11	0.0380122	0.107194		OG0009884	RaChr12G26990.1
OG0008755	RaChr01G34400.1	RaChr02G32310.1	g31551.t1	RaChr01-RaChr02	0.0637021	0.0872414										OG0010800	RaChr04G14100.1	RaChr05G16070.1	g34297.t1	RaChr04-RaChr05	0.0899819	0.0436741		OG0007027	RaChr06G10450.1	RaChr07G10200.1	g7851.t1	RaChr06-RaChr07	0.177174	0.0314303										OG0007947	RaChr10G14560.2	RaChr11G12160.1	g22805.t1	RaChr10-RaChr11	0.0971048	0.126763		OG0009885	RaChr12G21670.1
OG0008756	RaChr01G02200.1	RaChr02G02140.1	g2591.t1	RaChr01-RaChr02	0.0687032	0.104921										OG0010801	RaChr04G14490.1	RaChr05G16470.1	g2358.t1	RaChr04-RaChr05	0.0940209	0.0457857		OG0007028	RaChr06G09330.1	RaChr07G09170.1	g27829.t1	RaChr06-RaChr07	0.0656076	0.0625082										OG0007949	RaChr10G25140.1	RaChr11G17210.1	g642.t1	RaChr10-RaChr11	0.0661522	0.0694724		OG0009886	RaChr12G14010.1
OG0008757	RaChr01G29530.1	RaChr02G27940.1	g44083.t1	RaChr01-RaChr02	0.0503875	0.161939										OG0010802	RaChr04G04910.1	RaChr05G06360.1	g6264.t1	RaChr04-RaChr05	0.0761059	0.0452138		OG0007029	RaChr06G08980.4	RaChr07G08670.9	g28879.t1	RaChr06-RaChr07	0.0591001	0.0658473										OG0007950	RaChr10G17180.2	RaChr11G14760.1	g36561.t1	RaChr10-RaChr11	0.0682125	0.0785239		OG0009887	RaChr12G29020.1
OG0008759	RaChr01G31610.2	RaChr02G30200.3	g24969.t1	RaChr01-RaChr02	0.100193	0.157169										OG0010803	RaChr04G11880.1	RaChr05G13590.1	g45381.t1	RaChr04-RaChr05	0.0820322	0.0818438		OG0007030	RaChr06G13430.1	RaChr07G13310.1	g46217.t1	RaChr06-RaChr07	0.0970036	0.0221717										OG0007956	RaChr10G14280.1	RaChr11G11830.2	g1292.t1	RaChr10-RaChr11	0.0750831	0.135309		OG0009889	RaChr12G23390.1
OG0008760	RaChr01G11270.1	RaChr02G11340.1	g3774.t1	RaChr01-RaChr02	0.0779931	0.101836										OG0010804	RaChr04G15050.1	RaChr05G17160.1	g1043.t1	RaChr04-RaChr05	0.0864484	0.0592719		OG0007032	RaChr06G14780.1	RaChr07G15260.1	g14362.t1	RaChr06-RaChr07	0.0536678	0.0394512										OG0007957	RaChr10G26680.1	RaChr11G23800.1	g48215.t1	RaChr10-RaChr11	0.0404405	0.073326		OG0009890	RaChr12G10700.2
OG0008761	RaChr01G04370.1	RaChr02G04070.2	g9199.t1	RaChr01-RaChr02	0.0443613	0.0996736										OG0010805	RaChr04G21760.1	RaChr05G25670.1	g13067.t1	RaChr04-RaChr05	0.17842	0.0986101		OG0007033	RaChr06G14650.1	RaChr07G15140.1	g33465.t1	RaChr06-RaChr07	0.093739	0.0693942										OG0007958	RaChr10G17240.2	RaChr11G14840.1	g26825.t1	RaChr10-RaChr11	0.111264	0.0997715		OG0009891	RaChr12G02080.1
OG0008765	RaChr01G32510.1	RaChr02G30670.1	g29136.t1	RaChr01-RaChr02	0.0200918	0.18675										OG0010806	RaChr04G25830.1	RaChr05G29220.1	g30256.t1	RaChr04-RaChr05	0.0815791	0.0479795		OG0007034	RaChr06G18440.1	RaChr07G18960.1	g25594.t1	RaChr06-RaChr07	0.110045	0.0756837										OG0007960	RaChr10G30860.1	RaChr11G27690.3	g4425.t1	RaChr10-RaChr11	0.0610437	0.0687144		OG0009892	RaChr12G12460.1
OG0008766	RaChr01G32870.1	RaChr02G31040.1	g34047.t1	RaChr01-RaChr02	0.0380101	0.102734										OG0010807	RaChr04G19660.1	RaChr05G22830.2	g55132.t1	RaChr04-RaChr05	0.089919	0.053588		OG0007036	RaChr06G24520.1	RaChr07G25300.1	g2640.t1	RaChr06-RaChr07	0.0654816	0.0428507										OG0007964	RaChr10G21650.2	RaChr11G18490.1	g18003.t1	RaChr10-RaChr11	0.0300876	0.0503638		OG0009893	RaChr12G01990.1
OG0008768	RaChr01G19000.1	RaChr02G18250.1	g8750.t1	RaChr01-RaChr02	0.0574156	0.135875										OG0010808	RaChr04G11270.1	RaChr05G12970.1	g25528.t1	RaChr04-RaChr05	0.0631328	0.0184491		OG0007037	RaChr06G16730.1	RaChr07G17170.1	g42187.t1	RaChr06-RaChr07	0.0850172	0.033545										OG0007965	RaChr10G23820.1	RaChr11G20620.1	g35187.t1	RaChr10-RaChr11	0.0428424	0.152143		OG0009894	RaChr12G09380.1
OG0008771	RaChr01G34320.1	RaChr02G32240.1	g32410.t1	RaChr01-RaChr02	0.01806	0.0742213										OG0010809	RaChr04G04050.1	RaChr05G05860.1	g16970.t1	RaChr04-RaChr05	0.0544749	0.0557894		OG0007038	RaChr06G24100.1	RaChr07G24880.1	g7271.t1	RaChr06-RaChr07	0.0543084	0.0511191										OG0007966	RaChr10G19780.1	RaChr11G16730.1	g14226.t1	RaChr10-RaChr11	0.0385298	0.0741604		OG0009895	RaChr12G25690.1
OG0008773	RaChr01G24950.2	RaChr02G23650.1	g32007.t1	RaChr01-RaChr02	0.0448984	0.0663046										OG0010811	RaChr04G00410.1	RaChr05G02270.1	g4608.t1	RaChr04-RaChr05	0.0634925	0.0308384		OG0007040	RaChr06G24120.2	RaChr07G24910.1	g1558.t1	RaChr06-RaChr07	0.115852	0.0864445										OG0007968	RaChr10G21610.1	RaChr11G18440.1	g18722.t1	RaChr10-RaChr11	0.0649939	0.092067		OG0009896	RaChr12G22800.1
OG0008774	RaChr01G04020.1	RaChr02G03750.1	g1079.t1	RaChr01-RaChr02	0.0580375	0.0768544										OG0010812	RaChr04G00810.1	RaChr05G02340.1	g17734.t1	RaChr04-RaChr05	0.0813324	0.0723998		OG0007041	RaChr06G06990.1	RaChr07G07120.1	g26960.t1	RaChr06-RaChr07	0.0499328	0.0436992										OG0007970	RaChr10G17600.1	RaChr11G15120.1	g43909.t1	RaChr10-RaChr11	0.0586217	0.0677142		OG0009897	RaChr12G02260.1
OG0008775	RaChr01G06070.1	RaChr02G05700.1	g3359.t1	RaChr01-RaChr02	0.0425488	0.0727683										OG0010813	RaChr04G15590.1	RaChr05G17790.1	g6709.t1	RaChr04-RaChr05	0.10554	0.0222043		OG0007042	RaChr06G25090.1	RaChr07G25910.1	g18168.t1	RaChr06-RaChr07	0.0266398	0										OG0007971	RaChr10G11720.1	RaChr11G09700.1	g23388.t1	RaChr10-RaChr11	0.0352806	0.0639425		OG0009898	RaChr12G10900.1
OG0008776	RaChr01G16580.1	RaChr02G16010.1	g5862.t1	RaChr01-RaChr02	0.0399337	0.107255										OG0010814	RaChr04G10500.2	RaChr05G12190.1	g12174.t1	RaChr04-RaChr05	0.0951224	0.065109		OG0007043	RaChr06G24070.1	RaChr07G24850.1	g17012.t1	RaChr06-RaChr07	0.108793	0.111487										OG0007973	RaChr10G18420.1	RaChr11G15800.1	g29088.t1	RaChr10-RaChr11	0.0438268	0.0576373		OG0009899	RaChr12G19760.2
OG0008777	RaChr01G01100.1	RaChr02G00880.1	g55648.t1	RaChr01-RaChr02	0.032049	0.0492992										OG0010815	RaChr04G10160.1	RaChr05G11790.1	g8479.t1	RaChr04-RaChr05	0.083668	0.0421521		OG0007044	RaChr06G15420.1	RaChr07G15850.1	g9284.t1	RaChr06-RaChr07	0.104296	0.0575258										OG0007974	RaChr10G13690.1	RaChr11G11340.1	g13114.t1	RaChr10-RaChr11	0.088556	0.084859		OG0009900	RaChr12G17790.1
OG0008778	RaChr01G29270.2	RaChr02G27730.1	g28802.t1	RaChr01-RaChr02	0.0847997	0.115552										OG0010817	RaChr04G17910.1	RaChr05G20460.1	g2356.t1	RaChr04-RaChr05	0.16411	0.0919559		OG0007045	RaChr06G11780.1	RaChr07G11460.1	g115.t1	RaChr06-RaChr07	0.0739738	0.0528411										OG0007975	RaChr10G15080.1	RaChr11G12590.1	g6137.t1	RaChr10-RaChr11	0.0473325	0.0557194		OG0009901	RaChr12G10670.1
OG0008779	RaChr01G08930.1	RaChr02G08720.1	g9807.t1	RaChr01-RaChr02	0.0371164	0.0864385										OG0010818	RaChr04G06760.1	RaChr05G08100.1	g26744.t1	RaChr04-RaChr05	0.0908613	0.0787031		OG0007046	RaChr06G13620.1	RaChr07G14100.1	g21104.t1	RaChr06-RaChr07	0.108159	0.0860131										OG0007976	RaChr10G30020.1	RaChr11G26940.1	g5567.t1	RaChr10-RaChr11	0.0728596	0.103289		OG0009902	RaChr12G12770.1
OG0008780	RaChr01G31380.1	RaChr02G30060.1	g2541.t1	RaChr01-RaChr02	0.0330295	0.173342										OG0010819	RaChr04G16730.1	RaChr05G19140.1	g3569.t1	RaChr04-RaChr05	0.145287	0.0349213		OG0007048	RaChr06G12830.1	RaChr07G12680.6	g47174.t1	RaChr06-RaChr07	0.0788667	0.0703133										OG0007977	RaChr10G19520.2	RaChr11G16600.1	g32291.t1	RaChr10-RaChr11	0.133955	0.0859183		OG0009904	RaChr12G14210.1
OG0008781	RaChr01G25230.2	RaChr02G23960.2	g33173.t1	RaChr01-RaChr02	0.0221747	0.0937385										OG0010820	RaChr04G03630.2	RaChr05G05390.1	g54195.t1	RaChr04-RaChr05	0.087886	0.103097		OG0007049	RaChr06G14200.1	RaChr07G14740.1	g22105.t1	RaChr06-RaChr07	0.114617	0.115282										OG0007984	RaChr10G29460.1	RaChr11G26400.1	g36822.t1	RaChr10-RaChr11	0.117041	0.165874		OG0009906	RaChr12G12160.1
OG0008782	RaChr01G00880.1	RaChr02G00590.2	g29430.t1	RaChr01-RaChr02	0.0225641	0.0948005										OG0010822	RaChr04G01910.1	RaChr05G03600.1	g42258.t1	RaChr04-RaChr05	0.130966	0.036737		OG0007050	RaChr06G13380.1	RaChr07G13260.1	g6565.t1	RaChr06-RaChr07	0.121964	0.11522										OG0007986	RaChr10G14370.1	RaChr11G11910.1	g9439.t1	RaChr10-RaChr11	0.0384669	0.0665087		OG0009907	RaChr12G14880.10
OG0008783	RaChr01G04380.1	RaChr02G04080.1	g9198.t1	RaChr01-RaChr02	0.0806992	0.0820909										OG0010823	RaChr04G19570.1	RaChr05G22740.1	g5726.t1	RaChr04-RaChr05	0.0571999	0.0140044		OG0007051	RaChr06G12590.1	RaChr07G12430.1	g3508.t1	RaChr06-RaChr07	0.138814	0.0552731										OG0007987	RaChr10G29390.1	RaChr11G26340.1	g30879.t1	RaChr10-RaChr11	0.0265476	0.0924794		OG0009909	RaChr12G20440.1
OG0008784	RaChr01G01060.1	RaChr02G00840.1	g15422.t1	RaChr01-RaChr02	0.0271701	0.0340994										OG0010824	RaChr04G00110.1	RaChr05G01970.1	g19896.t1	RaChr04-RaChr05	0.0937161	0.0626521		OG0007055	RaChr06G20630.1	RaChr07G21340.4	g32529.t1	RaChr06-RaChr07	0.0537569	0.0434513										OG0007988	RaChr10G14020.1	RaChr11G11640.1	g26208.t1	RaChr10-RaChr11	0.0663912	0.0736612		OG0009911	RaChr12G11340.1
OG0008785	RaChr01G21690.1	RaChr02G20860.1	g17446.t1	RaChr01-RaChr02	0.0179722	0.162724										OG0010825	RaChr04G11040.1	RaChr05G12740.1	g25492.t1	RaChr04-RaChr05	0.0760455	0.0326547		OG0007056	RaChr06G08660.1	RaChr07G08290.1	g7688.t1	RaChr06-RaChr07	0.0827018	0.0665081										OG0007989	RaChr10G23330.1	RaChr11G20140.1	g371.t1	RaChr10-RaChr11	0.0635374	0.0679282		OG0009912	RaChr12G26830.2
OG0008786	RaChr01G18850.1	RaChr02G18140.1	g26459.t1	RaChr01-RaChr02	0.0299511	0.098567										OG0010830	RaChr04G15550.3	RaChr05G17740.1	g13560.t1	RaChr04-RaChr05	0.0709457	0.0623579		OG0007057	RaChr06G18250.1	RaChr07G18760.1	g6819.t1	RaChr06-RaChr07	0.11778	0.0242814										OG0007991	RaChr10G22820.1	RaChr11G19670.1	g16036.t1	RaChr10-RaChr11	0.0790382	0.123199		OG0009913	RaChr12G21730.1
OG0008788	RaChr01G27990.1	RaChr02G26620.1	g17453.t1	RaChr01-RaChr02	0.013855	0.0776089										OG0010831	RaChr04G09750.1	RaChr05G11320.1	g33107.t1	RaChr04-RaChr05	0.101095	0.0664563		OG0007059	RaChr06G12380.1	RaChr07G12180.1	g3468.t1	RaChr06-RaChr07	0.116958	0.0416765										OG0007992	RaChr10G16500.1	RaChr11G14130.1	g22147.t1	RaChr10-RaChr11	0.0379974	0.133642		OG0009914	RaChr12G12830.1
OG0008789	RaChr01G16450.1	RaChr02G15920.4	g25925.t1	RaChr01-RaChr02	0.0516022	0.0707989										OG0010832	RaChr04G09280.1	RaChr05G10790.1	g29661.t1	RaChr04-RaChr05	0.105696	0.0473852		OG0007061	RaChr06G19180.1	RaChr07G19820.1	g23029.t1	RaChr06-RaChr07	0.111273	0.082605										OG0007993	RaChr10G21970.1	RaChr11G18780.1	g17537.t1	RaChr10-RaChr11	0.0759493	0.104718		OG0009916	RaChr12G07230.1
OG0008792	RaChr01G11730.1	RaChr02G11810.1	g15283.t1	RaChr01-RaChr02	0.0331535	0.0674256										OG0010833	RaChr04G24050.1	RaChr05G27080.1	g31787.t1	RaChr04-RaChr05	0.105017	0.0790002		OG0007064	RaChr06G09650.1	RaChr07G09620.1	g727.t1	RaChr06-RaChr07	0.0770578	0.017711										OG0007995	RaChr10G27200.1	RaChr11G24290.1	g3707.t1	RaChr10-RaChr11	0.0717626	0.110456		OG0009917	RaChr12G15180.1
OG0008793	RaChr01G21240.1	RaChr02G20360.1	g5578.t1	RaChr01-RaChr02	0.077281	0.149471										OG0010834	RaChr04G06830.1	RaChr05G08170.1	g9838.t1	RaChr04-RaChr05	0.104673	0.103138		OG0008080	RaChr06G23170.1	RaChr07G23970.1	g8419.t1	RaChr06-RaChr07	0.0746486	0.0549316										OG0007997	RaChr10G17590.1	RaChr11G15110.1	g25400.t1	RaChr10-RaChr11	0.0253663	0.0922993		OG0009918	RaChr12G24080.1
OG0008794	RaChr01G13310.1	RaChr02G13350.1	g2344.t1	RaChr01-RaChr02	0.0391792	0.0419912										OG0010835	RaChr04G05590.1	RaChr05G06860.1	g39530.t1	RaChr04-RaChr05	0.0593082	0.0272574		OG0008126	RaChr06G17260.1	RaChr07G17680.1	g25254.t1	RaChr06-RaChr07	0.0876341	0.0846887										OG0007998	RaChr10G13860.1	RaChr11G11470.1	g36626.t1	RaChr10-RaChr11	0.0725593	0.0590804		OG0009919	RaChr12G19550.1
OG0008795	RaChr01G14630.8	RaChr02G14570.1	g50583.t1	RaChr01-RaChr02	0.0551867	0.0812675										OG0010836	RaChr04G08170.1	RaChr05G09720.1	g13881.t1	RaChr04-RaChr05	0.15448	0.0383199		OG0012030	RaChr06G07280.1	RaChr07G06520.1	g13507.t1	RaChr06-RaChr07	0.0841408	0.0501271										OG0007999	RaChr10G13980.3	RaChr11G11600.1	g8168.t1	RaChr10-RaChr11	0.0443764	0.0930881		OG0009920	RaChr12G27820.1
OG0008796	RaChr01G24540.1	RaChr02G23210.2	g12959.t1	RaChr01-RaChr02	0.0685181	0.160222										OG0010837	RaChr04G25990.1	RaChr05G29350.1	g24206.t1	RaChr04-RaChr05	0.114385	0.0791019																		OG0008000	RaChr10G21300.1	RaChr11G18120.1	g15837.t1	RaChr10-RaChr11	0.132801	0.117454		OG0009921	RaChr12G26730.1
OG0008797	RaChr01G34890.1	RaChr02G32970.1	g22366.t1	RaChr01-RaChr02	0.0310379	0.0482535										OG0010838	RaChr04G01790.1	RaChr05G03480.1	g48181.t1	RaChr04-RaChr05	0.0920121	0.0479142																		OG0008002	RaChr10G21980.5	RaChr11G18790.5	g30523.t1	RaChr10-RaChr11	0.0378008	0.0604325		OG0009922	RaChr12G27920.1
OG0008799	RaChr01G17750.1	RaChr02G17160.1	g18466.t1	RaChr01-RaChr02	0.074603	0.144095										OG0010839	RaChr04G03480.1	RaChr05G05240.1	g19157.t1	RaChr04-RaChr05	0.0452975	0.0404178																		OG0008003	RaChr10G14180.1	RaChr11G11740.1	g47137.t1	RaChr10-RaChr11	0.101909	0.119318		OG0009924	RaChr12G20490.6
OG0008800	RaChr01G14200.1	RaChr02G14190.1	g41491.t1	RaChr01-RaChr02	0.0697365	0.0870534										OG0010840	RaChr04G08040.1	RaChr05G09580.1	g48867.t1	RaChr04-RaChr05	0.101073	0.0409257																		OG0008004	RaChr10G23460.1	RaChr11G20240.1	g15883.t1	RaChr10-RaChr11	0	0.0730993		OG0009926	RaChr12G23370.1
OG0008801	RaChr01G00410.1	RaChr02G00090.1	g1008.t1	RaChr01-RaChr02	0.0287484	0.025595										OG0010841	RaChr04G06300.1	RaChr05G07650.1	g48918.t1	RaChr04-RaChr05	0.0693055	0.0635587																		OG0008006	RaChr10G27020.1	RaChr11G24820.1	g44616.t1	RaChr10-RaChr11	0.0296563	0.0298239		OG0009928	RaChr12G27630.1
OG0008803	RaChr01G20770.1	RaChr02G20020.1	g37458.t1	RaChr01-RaChr02	0.0796772	0.211706										OG0010842	RaChr04G15060.1	RaChr05G17170.1	g6239.t1	RaChr04-RaChr05	0.0591397	0.041195																		OG0008007	RaChr10G30090.1	RaChr11G27030.1	g3694.t1	RaChr10-RaChr11	0.0253047	0.123813		OG0009929	RaChr12G27760.1
OG0008804	RaChr01G09530.1	RaChr02G09350.1	g25833.t1	RaChr01-RaChr02	0.0499067	0.0560748										OG0010843	RaChr04G08340.1	RaChr05G09920.1	g61657.t1	RaChr04-RaChr05	0.0708001	0.13956																		OG0008009	RaChr10G22040.1	RaChr11G18840.1	g42275.t1	RaChr10-RaChr11	0.0556881	0.0985914		OG0009932	RaChr12G07280.1
OG0008805	RaChr01G35280.1	RaChr02G33320.1	g27941.t1	RaChr01-RaChr02	0.0255314	0.0345319										OG0010844	RaChr04G10970.1	RaChr05G12320.1	g30839.t1	RaChr04-RaChr05	0.0974649	0.0629663																		OG0008010	RaChr10G21000.1	RaChr11G17790.2	g7233.t1	RaChr10-RaChr11	0.0869821	0.0869304		OG0009933	RaChr12G18690.1
OG0008806	RaChr01G15140.1	RaChr02G15100.1	g28986.t1	RaChr01-RaChr02	0.0770968	0.101034										OG0010847	RaChr04G25020.1	RaChr05G28440.1	g23188.t1	RaChr04-RaChr05	0.147765	0.043619																		OG0008011	RaChr10G09460.1	RaChr11G07840.1	g25978.t1	RaChr10-RaChr11	0.107262	0.166977		OG0009934	RaChr12G09650.1
OG0008807	RaChr01G30080.5	RaChr02G28520.1	g37021.t1	RaChr01-RaChr02	0.0129598	0.130143										OG0010848	RaChr04G12220.1	RaChr05G13930.1	g3521.t1	RaChr04-RaChr05	0.132422	0.0824094																		OG0008012	RaChr10G23600.1	RaChr11G20410.2	g8037.t1	RaChr10-RaChr11	0.0193328	0.113424		OG0009935	RaChr12G18050.1
OG0008808	RaChr01G14100.1	RaChr02G14120.2	g29967.t1	RaChr01-RaChr02	0.0473729	0.0393556										OG0010849	RaChr04G15940.1	RaChr05G18240.1	g22844.t1	RaChr04-RaChr05	0.149906	0.0378645																		OG0008015	RaChr10G24060.1	RaChr11G20890.1	g32060.t1	RaChr10-RaChr11	0.0256285	0.063618		OG0009936	RaChr12G07930.4
OG0008809	RaChr01G07080.1	RaChr02G06840.1	g27727.t1	RaChr01-RaChr02	0.0735233	0.126176										OG0010850	RaChr04G18770.1	RaChr05G21580.1	g27697.t1	RaChr04-RaChr05	0.168709	0.10866																		OG0008016	RaChr10G15300.1	RaChr11G12860.1	g24147.t1	RaChr10-RaChr11	0.0496345	0.0740518		OG0009937	RaChr12G18560.4
OG0008810	RaChr01G29840.1	RaChr02G28320.1	g24359.t1	RaChr01-RaChr02	0.012583	0.0845493										OG0010851	RaChr04G01460.3	RaChr05G03040.1	g39493.t1	RaChr04-RaChr05	0.131234	0.07316																		OG0008017	RaChr10G23630.1	RaChr11G20450.1	g29288.t1	RaChr10-RaChr11	0.0630537	0.072749		OG0009939	RaChr12G12920.1
OG0008812	RaChr01G02620.1	RaChr02G02530.1	g10328.t1	RaChr01-RaChr02	0.0891966	0.0779349										OG0010852	RaChr04G05690.1	RaChr05G06940.1	g6647.t1	RaChr04-RaChr05	0.0682696	0.0385058																		OG0008018	RaChr10G18690.1	RaChr11G15950.1	g53436.t1	RaChr10-RaChr11	0.0549342	0.10295		OG0009940	RaChr12G16960.1
OG0008813	RaChr01G14820.1	RaChr02G14800.1	g4221.t1	RaChr01-RaChr02	0.0878464	0.0970528										OG0010856	RaChr04G11520.1	RaChr05G13220.1	g11795.t1	RaChr04-RaChr05	0.0627084	0.0706395																		OG0008022	RaChr10G22870.1	RaChr11G19710.1	g42310.t1	RaChr10-RaChr11	0.0329561	0.0999727		OG0009941	RaChr12G21500.1
OG0008814	RaChr01G23310.3	RaChr02G22160.1	g10430.t1	RaChr01-RaChr02	0.0724967	0.0848634										OG0010857	RaChr04G07690.1	RaChr05G09140.1	g14466.t1	RaChr04-RaChr05	0.0652109	0.0160306																		OG0008023	RaChr10G29420.1	RaChr11G26370.1	g42940.t1	RaChr10-RaChr11	0.0430211	0.122898		OG0009942	RaChr12G16040.1
OG0008815	RaChr01G19990.1	RaChr02G19270.1	g35028.t1	RaChr01-RaChr02	0.054647	0.147165										OG0010861	RaChr04G12540.1	RaChr05G14240.1	g23463.t1	RaChr04-RaChr05	0.0713069	0.0432737																		OG0008024	RaChr10G24370.2	RaChr11G21230.1	g9696.t1	RaChr10-RaChr11	0.0328568	0.123015		OG0009943	RaChr12G19220.1
OG0008816	RaChr01G30340.1	RaChr02G29070.1	g22866.t1	RaChr01-RaChr02	0.0974285	0.0651686										OG0010862	RaChr04G09550.1	RaChr05G11110.1	g36613.t1	RaChr04-RaChr05	0.0976603	0.0527652																		OG0008025	RaChr10G28670.1	RaChr11G25640.1	g44726.t1	RaChr10-RaChr11	0.0175184	0.0900152		OG0009946	RaChr12G25270.1
OG0008818	RaChr01G35470.1	RaChr02G33550.1	g25032.t1	RaChr01-RaChr02	0.0412748	0.0851027										OG0010863	RaChr04G23990.1	RaChr05G27020.1	g22484.t1	RaChr04-RaChr05	0.22804	0.119735																		OG0008028	RaChr10G30120.1	RaChr11G27040.1	g3697.t1	RaChr10-RaChr11	0.0456263	0.144817		OG0009947	RaChr12G21430.1
OG0008819	RaChr01G28550.1	RaChr02G27150.13	g1553.t1	RaChr01-RaChr02	0.0783729	0.108167										OG0010865	RaChr04G20850.1	RaChr05G23620.1	g16898.t1	RaChr04-RaChr05	0.0990441	0.0631505																		OG0008031	RaChr10G18370.1	RaChr11G15730.1	g14973.t1	RaChr10-RaChr11	0.0787875	0.0812401		OG0009948	RaChr12G03950.1
OG0008821	RaChr01G10570.1	RaChr02G10690.1	g20631.t1	RaChr01-RaChr02	0.0689046	0.106432										OG0010866	RaChr04G24480.1	RaChr05G27870.1	g11563.t1	RaChr04-RaChr05	0.0732652	0.0587125																		OG0008032	RaChr10G14860.1	RaChr11G12380.1	g39983.t1	RaChr10-RaChr11	0.188538	0.0644636		OG0009949	RaChr12G07910.1
OG0008822	RaChr01G04260.1	RaChr02G03970.1	g14098.t1	RaChr01-RaChr02	0.0449589	0.11069										OG0010867	RaChr04G20230.1	RaChr05G23280.5	g5904.t1	RaChr04-RaChr05	0.113342	0.0862918																		OG0008033	RaChr10G26120.1	RaChr11G23210.1	g26252.t1	RaChr10-RaChr11	0.0504625	0.104848		OG0009950	RaChr12G10660.1
OG0008823	RaChr01G04760.1	RaChr02G04490.1	g34192.t1	RaChr01-RaChr02	0.0529702	0.111002										OG0010869	RaChr04G23970.1	RaChr05G26990.1	g53994.t1	RaChr04-RaChr05	0.0993644	0.111555																		OG0008035	RaChr10G27890.1	RaChr11G25000.1	g6639.t1	RaChr10-RaChr11	0.0440447	0.0586895		OG0009951	RaChr12G25790.1
OG0008824	RaChr01G33300.1	RaChr02G31360.1	g9611.t1	RaChr01-RaChr02	0.0808161	0.0868049										OG0010871	RaChr04G04460.1	RaChr05G06040.1	g30850.t1	RaChr04-RaChr05	0.0472809	0.0262873																		OG0008036	RaChr10G14660.1	RaChr11G12260.1	g31271.t1	RaChr10-RaChr11	0.0406624	0.0952489		OG0009952	RaChr12G17750.1
OG0008825	RaChr01G04970.1	RaChr02G04740.1	g40633.t1	RaChr01-RaChr02	0.0995141	0.122532										OG0010872	RaChr04G08410.1	RaChr05G09970.1	g14265.t1	RaChr04-RaChr05	0.0799837	0.0687423																		OG0008037	RaChr10G17140.1	RaChr11G14730.1	g39217.t1	RaChr10-RaChr11	0.0439302	0.0432864		OG0009953	RaChr12G11780.1
OG0008826	RaChr01G24340.6	RaChr02G22970.1	g19196.t1	RaChr01-RaChr02	0.0596351	0.104901										OG0010873	RaChr04G13300.1	RaChr05G15000.1	g18701.t1	RaChr04-RaChr05	0.145639	0.0454265																		OG0008038	RaChr10G12920.1	RaChr11G10590.1	g24843.t1	RaChr10-RaChr11	0.034875	0.111627		OG0009954	RaChr12G06500.1
OG0008827	RaChr01G09560.1	RaChr02G09380.1	g32569.t1	RaChr01-RaChr02	0.0581093	0.0895083										OG0010874	RaChr04G14850.1	RaChr05G16960.1	g17525.t1	RaChr04-RaChr05	0.050744	0.0363915																		OG0008042	RaChr10G26600.1	RaChr11G23700.1	g43017.t1	RaChr10-RaChr11	0.078735	0.148849		OG0009955	RaChr12G13940.1
OG0008829	RaChr01G17140.1	RaChr02G16580.1	g394.t1	RaChr01-RaChr02	0.0388838	0.0803709										OG0010875	RaChr04G13730.2	RaChr05G15700.1	g2995.t1	RaChr04-RaChr05	0.110999	0.0869762																		OG0008043	RaChr10G26300.2	RaChr11G23400.1	g48234.t1	RaChr10-RaChr11	0.0519835	0.111643		OG0009957	RaChr12G16540.1
OG0008830	RaChr01G22050.1	RaChr02G21390.1	g40196.t1	RaChr01-RaChr02	0.0588701	0.0905425										OG0010876	RaChr04G08080.1	RaChr05G09620.1	g41432.t1	RaChr04-RaChr05	0.0424622	0.0670883																		OG0008044	RaChr10G26270.1	RaChr11G23370.1	g53251.t1	RaChr10-RaChr11	0.0569953	0.0920932		OG0009958	RaChr12G19350.1
OG0008831	RaChr01G27550.1	RaChr02G26030.2	g29337.t1	RaChr01-RaChr02	0.0403787	0.120921										OG0010877	RaChr04G14230.1	RaChr05G16200.1	g12164.t1	RaChr04-RaChr05	0.10094	0.06147																		OG0008045	RaChr10G22110.2	RaChr11G18930.2	g127.t1	RaChr10-RaChr11	0.0717432	0.0670986		OG0009959	RaChr12G27280.1
OG0008832	RaChr01G12420.1	RaChr02G12640.1	g44296.t1	RaChr01-RaChr02	0.0838234	0.0900945										OG0010878	RaChr04G08830.1	RaChr05G10370.1	g30609.t1	RaChr04-RaChr05	0.0888227	0.101673																		OG0008046	RaChr10G23590.1	RaChr11G20400.1	g8036.t1	RaChr10-RaChr11	0.04795	0.105906		OG0009960	RaChr12G03200.1
OG0008833	RaChr01G04980.1	RaChr02G04750.1	g38327.t1	RaChr01-RaChr02	0.0820659	0.0958542										OG0010879	RaChr04G16510.2	RaChr05G18560.1	g17266.t1	RaChr04-RaChr05	0.133653	0.0834591																		OG0008047	RaChr10G23080.1	RaChr11G19910.5	g17010.t1	RaChr10-RaChr11	0.0732937	0.082947		OG0009962	RaChr12G27260.1
OG0008834	RaChr01G04230.1	RaChr02G03940.1	g8115.t1	RaChr01-RaChr02	0.147163	0.211182										OG0010880	RaChr04G10150.1	RaChr05G11780.2	g8476.t1	RaChr04-RaChr05	0.0700792	0.0440517																		OG0008049	RaChr10G12340.1	RaChr11G10170.1	g34613.t1	RaChr10-RaChr11	0.0304246	0.0899304		OG0009963	RaChr12G19470.1
OG0008835	RaChr01G33370.1	RaChr02G31480.1	g36991.t1	RaChr01-RaChr02	0.0252052	0.0868342										OG0010882	RaChr04G03320.1	RaChr05G05060.1	g16948.t1	RaChr04-RaChr05	0.11581	0.045413																		OG0008052	RaChr10G12560.1	RaChr11G10410.1	g40204.t1	RaChr10-RaChr11	0.0530198	0.0789471		OG0009964	RaChr12G18220.2
OG0008837	RaChr01G09220.7	RaChr02G09040.1	g18339.t1	RaChr01-RaChr02	0.0926257	0.119067										OG0010886	RaChr04G10200.1	RaChr05G11840.1	g45917.t1	RaChr04-RaChr05	0.202584	0.0679269																		OG0008054	RaChr10G27880.1	RaChr11G24990.1	g6638.t1	RaChr10-RaChr11	0.047448	0.0785036		OG0009968	RaChr12G10260.1
OG0008838	RaChr01G04100.1	RaChr02G03800.1	g1073.t1	RaChr01-RaChr02	0.0475083	0.102197										OG0010887	RaChr04G06780.1	RaChr05G08120.1	g26742.t1	RaChr04-RaChr05	0.0722783	0.0743466																		OG0008056	RaChr10G26980.1	RaChr11G24130.1	g1845.t1	RaChr10-RaChr11	0.0413629	0.0201093		OG0009969	RaChr12G21560.1
OG0008839	RaChr01G33140.1	RaChr02G31180.1	g22747.t1	RaChr01-RaChr02	0.117409	0.145433										OG0010888	RaChr04G17880.3	RaChr05G20400.1	g5669.t1	RaChr04-RaChr05	0.0932111	0.0581962																		OG0008058	RaChr10G28870.3	RaChr11G25840.1	g9875.t1	RaChr10-RaChr11	0.0576279	0.0769655		OG0009970	RaChr12G13820.1
OG0008840	RaChr01G05760.2	RaChr02G05420.1	g19654.t1	RaChr01-RaChr02	0.0753229	0.0714453										OG0010890	RaChr04G16350.1	RaChr05G18740.1	g29222.t1	RaChr04-RaChr05	0.148811	0.0525091																		OG0008059	RaChr10G24130.1	RaChr11G20960.2	g13457.t1	RaChr10-RaChr11	0.0523029	0.106193		OG0009971	RaChr12G27180.1
OG0008841	RaChr01G00610.1	RaChr02G00320.1	g12780.t1	RaChr01-RaChr02	0.066727	0.0737585										OG0010891	RaChr04G23910.1	RaChr05G26930.1	g71.t1	RaChr04-RaChr05	0.091565	0.0221665																		OG0008060	RaChr10G21380.1	RaChr11G18200.1	g1938.t1	RaChr10-RaChr11	0.0628929	0.101412		OG0009976	RaChr12G06410.1
OG0008842	RaChr01G04460.1	RaChr02G04130.1	g38038.t1	RaChr01-RaChr02	0.0950107	0.184571										OG0010892	RaChr04G09590.1	RaChr05G11150.2	g37280.t1	RaChr04-RaChr05	0.169285	0.135449																		OG0008061	RaChr10G28790.1	RaChr11G25750.1	g7079.t1	RaChr10-RaChr11	0.0600479	0.060596		OG0009977	RaChr12G21080.1
OG0008843	RaChr01G24300.2	RaChr02G22930.2	g30337.t1	RaChr01-RaChr02	0.0125868	0.0832224										OG0010893	RaChr04G12660.1	RaChr05G14370.1	g48476.t1	RaChr04-RaChr05	0.189676	0.153448																		OG0008063	RaChr10G26240.2	RaChr11G23340.1	g31801.t1	RaChr10-RaChr11	0.0887409	0.133906		OG0009978	RaChr12G08450.1
OG0008844	RaChr01G22600.1	RaChr02G20990.1	g7859.t1	RaChr01-RaChr02	0.0404722	0.16156										OG0010894	RaChr04G16190.1	RaChr05G18840.1	g4567.t1	RaChr04-RaChr05	0.0768464	0.0215052																		OG0008069	RaChr10G22250.1	RaChr11G19120.1	g25517.t1	RaChr10-RaChr11	0.0645246	0.0864968		OG0009979	RaChr12G15200.1
OG0008845	RaChr01G04070.1	RaChr02G03780.1	g1076.t1	RaChr01-RaChr02	0.0926559	0.0762826										OG0010897	RaChr04G13070.1	RaChr05G14760.1	g10950.t1	RaChr04-RaChr05	0.131701	0.0852798																		OG0008072	RaChr10G21630.1	RaChr11G18470.1	g18720.t1	RaChr10-RaChr11	0.00810922	0.0924274		OG0009980	RaChr12G10400.1
OG0008846	RaChr01G06280.1	RaChr02G05930.1	g17351.t1	RaChr01-RaChr02	0.0374104	0.0473108										OG0010899	RaChr04G01410.1	RaChr05G02990.1	g1276.t1	RaChr04-RaChr05	0.090101	0.0582618																		OG0008074	RaChr10G23000.1	RaChr11G19830.1	g16317.t1	RaChr10-RaChr11	0.0509751	0.0803994		OG0009981	RaChr12G23980.1
OG0008848	RaChr01G28850.2	RaChr02G27510.1	g23141.t1	RaChr01-RaChr02	0.0569129	0.0811512										OG0010900	RaChr04G07770.1	RaChr05G09220.1	g14458.t1	RaChr04-RaChr05	0.145473	0.16587																		OG0008075	RaChr10G16880.1	RaChr11G14470.5	g29005.t1	RaChr10-RaChr11	0.100096	0.119684		OG0009983	RaChr12G18070.1
OG0008849	RaChr01G20290.1	RaChr02G19530.1	g28297.t1	RaChr01-RaChr02	0.0381146	0.110807										OG0010902	RaChr04G07980.1	RaChr05G09490.1	g18861.t1	RaChr04-RaChr05	0.0949346	0.038055																		OG0009063	RaChr10G02310.1	RaChr11G01710.1	g3381.t1	RaChr10-RaChr11	0.0497916	0.0919217		OG0009984	RaChr12G24950.1
OG0008851	RaChr01G26860.1	RaChr02G25200.1	g23980.t1	RaChr01-RaChr02	0.0465307	0.0559527										OG0010903	RaChr04G13200.1	RaChr05G14880.1	g35152.t1	RaChr04-RaChr05	0.0789597	0.0755723																		OG0009122	RaChr10G02300.1	RaChr11G01700.1	g3382.t1	RaChr10-RaChr11	0.0668288	0.131715		OG0009985	RaChr12G02960.1
OG0008852	RaChr01G34340.1	RaChr02G32260.3	g32408.t1	RaChr01-RaChr02	0.0830269	0.137494										OG0010904	RaChr04G09580.1	RaChr05G11140.1	g28808.t1	RaChr04-RaChr05	0.059257	0.0378229																		OG0010120	RaChr10G08040.1	RaChr11G06620.1	g38355.t1	RaChr10-RaChr11	0.179338	0.192103		OG0009986	RaChr12G19060.1
OG0008853	RaChr01G06690.1	RaChr02G06380.1	g25971.t1	RaChr01-RaChr02	0.0282429	0.0483266										OG0010905	RaChr04G15490.1	RaChr05G17630.1	g10024.t1	RaChr04-RaChr05	0.11362	0.0336705																		OG0011595	RaChr10G08930.1	RaChr11G07280.2	g9336.t1	RaChr10-RaChr11	0.0623814	0.128904		OG0009987	RaChr12G16680.1
OG0008854	RaChr01G02940.1	RaChr02G02770.1	g27906.t1	RaChr01-RaChr02	0.00952143	0.0688843										OG0010906	RaChr04G11360.1	RaChr05G13060.1	g45975.t1	RaChr04-RaChr05	0.104359	0.034589																		OG0011596	RaChr10G00860.1	RaChr11G00360.1	g3373.t1	RaChr10-RaChr11	0.0348428	0.0531886		OG0009988	RaChr12G20460.1
OG0008855	RaChr01G11960.1	RaChr02G12070.2	g13539.t1	RaChr01-RaChr02	0.0755122	0.0979062										OG0010907	RaChr04G19790.1	RaChr05G22970.3	g31757.t1	RaChr04-RaChr05	0.154056	0.143138																		OG0011599	RaChr10G08110.1	RaChr11G06790.1	g30971.t1	RaChr10-RaChr11	0.145749	0.140585		OG0009989	RaChr12G28760.1
OG0008856	RaChr01G23960.1	RaChr02G22720.1	g17309.t1	RaChr01-RaChr02	0.0503785	0.106144										OG0010909	RaChr04G00840.1	RaChr05G02370.1	g46766.t1	RaChr04-RaChr05	0.102548	0.06449																		OG0011604	RaChr10G05200.1	RaChr11G03810.1	g36168.t1	RaChr10-RaChr11	0.0632831	0.165716		OG0009990	RaChr12G14920.1
OG0008857	RaChr01G20700.2	RaChr02G19940.1	g6532.t1	RaChr01-RaChr02	0.0295319	0.0724494										OG0010911	RaChr04G04600.1	RaChr05G06170.1	g8162.t1	RaChr04-RaChr05	0.0933166	0.0452216																		OG0011606	RaChr10G06210.2	RaChr11G05640.2	g34834.t1	RaChr10-RaChr11	0.0647135	0.0696396		OG0009991	RaChr12G21920.1
OG0008859	RaChr01G05640.1	RaChr02G05310.1	g16425.t1	RaChr01-RaChr02	0.0554438	0.070633										OG0010912	RaChr04G09480.1	RaChr05G11030.1	g8287.t1	RaChr04-RaChr05	0.0988312	0.0477825																		OG0011611	RaChr10G04310.1	RaChr11G03440.1	g10625.t1	RaChr10-RaChr11	0.0996289	0.13734		OG0009992	RaChr12G14750.1
OG0008860	RaChr01G14250.1	RaChr02G14230.1	g25665.t1	RaChr01-RaChr02	0.0427879	0.0365185										OG0010913	RaChr04G14580.1	RaChr05G16570.2	g17029.t1	RaChr04-RaChr05	0.114769	0.0602132																		OG0011613	RaChr10G00610.1	RaChr11G00210.1	g2979.t1	RaChr10-RaChr11	0.109464	0.253283		OG0009993	RaChr12G18680.1
OG0008861	RaChr01G21170.1	RaChr02G20480.1	g19104.t1	RaChr01-RaChr02	0.0475739	0.0526793										OG0010914	RaChr04G17850.1	RaChr05G20360.1	g14482.t1	RaChr04-RaChr05	0.0741091	0.0610163																		OG0011619	RaChr10G07770.1	RaChr11G06250.2	g16080.t1	RaChr10-RaChr11	0.0269763	0.0943004		OG0009995	RaChr12G23420.2
OG0008862	RaChr01G08350.1	RaChr02G08120.1	g46122.t1	RaChr01-RaChr02	0.0158331	0.0598985										OG0010915	RaChr04G10260.1	RaChr05G11920.1	g37834.t1	RaChr04-RaChr05	0.193476	0.0717489																		OG0011626	RaChr10G03980.2	RaChr11G03060.1	g23378.t1	RaChr10-RaChr11	0.111112	0.0850358		OG0009996	RaChr12G21140.1
OG0008863	RaChr01G34830.2	RaChr02G32900.1	g27994.t1	RaChr01-RaChr02	0.0327074	0.0167458										OG0010916	RaChr04G12320.1	RaChr05G14000.1	g63130.t1	RaChr04-RaChr05	0	0.0209201																		OG0011629	RaChr10G00600.1	RaChr11G00200.1	g14772.t1	RaChr10-RaChr11	0.0428585	0.075019		OG0009998	RaChr12G07260.1
OG0008864	RaChr01G06330.1	RaChr02G05990.1	g16779.t1	RaChr01-RaChr02	0.0393225	0.0496086										OG0010919	RaChr04G04860.1	RaChr05G06400.1	g25259.t1	RaChr04-RaChr05	0.123146	0.0254017																		OG0011630	RaChr10G07310.1	RaChr11G05090.8	g23801.t1	RaChr10-RaChr11	0.0617709	0.071927		OG0009999	RaChr12G11670.1
OG0008865	RaChr01G06080.1	RaChr02G05710.1	g25257.t1	RaChr01-RaChr02	0.0186302	0.0279979										OG0010920	RaChr04G07760.4	RaChr05G09210.1	g14459.t1	RaChr04-RaChr05	0.0991717	0.0711498																		OG0011631	RaChr10G00760.1	RaChr11G00270.1	g32036.t1	RaChr10-RaChr11	0.153114	0.17348		OG0010000	RaChr12G04910.1
OG0008869	RaChr01G19800.1	RaChr02G18460.1	g16485.t1	RaChr01-RaChr02	0.0327931	0.10633										OG0010921	RaChr04G19310.1	RaChr05G22420.1	g12251.t1	RaChr04-RaChr05	0.12586	0.109077																		OG0011645	RaChr10G05410.5	RaChr11G04010.4	g24425.t1	RaChr10-RaChr11	0.034149	0.0541005		OG0010001	RaChr12G24210.1
OG0008870	RaChr01G00870.1	RaChr02G00580.1	g50388.t1	RaChr01-RaChr02	0.0317431	0.0395116										OG0010922	RaChr04G17670.1	RaChr05G20210.1	g6150.t1	RaChr04-RaChr05	0.129227	0.0646158																		OG0011648	RaChr10G07620.1	RaChr11G06130.1	g27996.t1	RaChr10-RaChr11	0.0767745	0.0853821		OG0010002	RaChr12G11970.1
OG0008872	RaChr01G11600.1	RaChr02G11670.1	g38043.t1	RaChr01-RaChr02	0.0976018	0.120919										OG0010924	RaChr04G21260.1	RaChr05G23820.1	g17686.t1	RaChr04-RaChr05	0.176524	0.012753																		OG0011663	RaChr10G01550.1	RaChr11G00970.1	g52816.t1	RaChr10-RaChr11	0.147289	0.0392443		OG0010003	RaChr12G24280.1
OG0008873	RaChr01G27320.1	RaChr02G26150.1	g20897.t1	RaChr01-RaChr02	0.0543985	0.0662424										OG0010925	RaChr04G01400.1	RaChr05G02980.1	g1277.t1	RaChr04-RaChr05	0.101248	0.0816465																		OG0011666	RaChr10G08780.1	RaChr11G07130.2	g35714.t1	RaChr10-RaChr11	0.0487029	0.0908148		OG0010004	RaChr12G25340.1
OG0008875	RaChr01G29640.1	RaChr02G28040.1	g9902.t1	RaChr01-RaChr02	0.0781363	0.0940791										OG0010926	RaChr04G01870.2	RaChr05G03560.1	g35011.t1	RaChr04-RaChr05	0.116442	0.0547586																		OG0011667	RaChr10G02420.1	RaChr11G01860.2	g27678.t1	RaChr10-RaChr11	0.129432	0.167408		OG0010005	RaChr12G21260.1
OG0008876	RaChr01G02040.1	RaChr02G01990.1	g26295.t1	RaChr01-RaChr02	0.0662838	0.0725275										OG0010927	RaChr04G09730.1	RaChr05G11310.1	g23152.t1	RaChr04-RaChr05	0.101546	0.0485149																		OG0011681	RaChr10G03110.1	RaChr11G02280.2	g50346.t1	RaChr10-RaChr11	0.0353013	0.113522		OG0010007	RaChr12G09590.1
OG0008877	RaChr01G23240.1	RaChr02G22050.1	g4582.t1	RaChr01-RaChr02	0.0555083	0.10845										OG0010929	RaChr04G14890.4	RaChr05G17020.1	g5921.t1	RaChr04-RaChr05	0.0953369	0.057296																		OG0011697	RaChr10G04110.3	RaChr11G03180.1	g27571.t1	RaChr10-RaChr11	0.109835	0.12574		OG0010011	RaChr12G16030.2
OG0008878	RaChr01G03770.1	RaChr02G03480.1	g15148.t1	RaChr01-RaChr02	0.0409821	0.0966502										OG0010931	RaChr04G01650.1	RaChr05G03240.1	g51943.t1	RaChr04-RaChr05	0.152112	0.0294015																		OG0011727	RaChr10G02020.2	RaChr11G01330.1	g4254.t1	RaChr10-RaChr11	0.171453	0.153297		OG0010012	RaChr12G11710.1
OG0008879	RaChr01G11290.1	RaChr02G11360.1	g3771.t1	RaChr01-RaChr02	0.0453498	0.0761369										OG0010932	RaChr04G14800.1	RaChr05G16910.1	g16838.t1	RaChr04-RaChr05	0.0728758	0.0372962																		OG0011728	RaChr10G08820.1	RaChr11G07180.1	g701.t1	RaChr10-RaChr11	0.02615	0.0990253		OG0010013	RaChr12G17900.1
OG0008880	RaChr01G28250.1	RaChr02G26800.1	g32624.t1	RaChr01-RaChr02	0.0349262	0.0760225										OG0010933	RaChr04G05930.1	RaChr05G07120.1	g15594.t1	RaChr04-RaChr05	0.0566809	0.0743226																		OG0011729	RaChr10G01240.1	RaChr11G00620.1	g7490.t1	RaChr10-RaChr11	0.0178194	0.0995494		OG0010014	RaChr12G14680.1
OG0008881	RaChr01G20120.1	RaChr02G19390.1	g28385.t1	RaChr01-RaChr02	0.0565776	0.0983581										OG0010934	RaChr04G19070.1	RaChr05G22050.1	g25677.t1	RaChr04-RaChr05	0.205674	0.117199																		OG0011733	RaChr10G05470.1	RaChr11G04080.1	g7807.t1	RaChr10-RaChr11	0.0424593	0.0714281		OG0010015	RaChr12G27650.1
OG0008882	RaChr01G28970.1	RaChr02G27530.1	g2246.t1	RaChr01-RaChr02	0.0603643	0.0794339										OG0010935	RaChr04G01900.1	RaChr05G03590.1	g16916.t1	RaChr04-RaChr05	0.0985515	0.061884																		OG0011737	RaChr10G03130.1	RaChr11G02310.1	g815.t1	RaChr10-RaChr11	0.0805807	0.110907		OG0010017	RaChr12G22670.1
OG0008883	RaChr01G03310.2	RaChr02G03050.5	g891.t1	RaChr01-RaChr02	0.0811869	0.121										OG0010936	RaChr04G12360.1	RaChr05G14040.1	g2809.t1	RaChr04-RaChr05	0.106215	0.0588047																		OG0011739	RaChr10G06100.1	RaChr11G04770.1	g41790.t1	RaChr10-RaChr11	0.0356648	0.0836477		OG0010018	RaChr12G06390.1
OG0008885	RaChr01G29780.1	RaChr02G28240.1	g6583.t1	RaChr01-RaChr02	0.0342651	0.0559555										OG0010937	RaChr04G06930.1	RaChr05G08300.1	g53343.t1	RaChr04-RaChr05	0.0712299	0.0506949																		OG0011743	RaChr10G01400.1	RaChr11G00690.1	g2377.t1	RaChr10-RaChr11	0.0484412	0.233534		OG0010019	RaChr12G27850.1
OG0008887	RaChr01G22720.1	RaChr02G21560.1	g32626.t1	RaChr01-RaChr02	0.0470303	0.120107										OG0010941	RaChr04G03840.1	RaChr05G05600.1	g27975.t1	RaChr04-RaChr05	0.0477074	0.0651825																		OG0011750	RaChr10G03620.1	RaChr11G02900.1	g3546.t1	RaChr10-RaChr11	0.0321204	0.0163564		OG0010021	RaChr12G24560.1
OG0008888	RaChr01G07340.1	RaChr02G07030.1	g16841.t1	RaChr01-RaChr02	0.0416335	0.152635										OG0010942	RaChr04G07850.1	RaChr05G09360.1	g28012.t1	RaChr04-RaChr05	0.0605807	0.0452386																		OG0011752	RaChr10G06720.1	RaChr11G05490.1	g16048.t1	RaChr10-RaChr11	0.0855765	0.163978		OG0010022	RaChr12G25910.1
OG0008889	RaChr01G02060.1	RaChr02G02030.1	g37797.t1	RaChr01-RaChr02	0.0469324	0.126048										OG0010943	RaChr04G22750.1	RaChr05G25900.1	g730.t1	RaChr04-RaChr05	0.160517	0.0419677																		OG0011760	RaChr10G02010.1	RaChr11G01320.1	g4251.t1	RaChr10-RaChr11	0.0649698	0.129596		OG0010023	RaChr12G09600.1
OG0008891	RaChr01G27440.1	RaChr02G26240.1	g47897.t1	RaChr01-RaChr02	0.0477226	0.104768										OG0010944	RaChr04G16690.1	RaChr05G19080.1	g34377.t1	RaChr04-RaChr05	0.0929619	0.058756																		OG0011761	RaChr10G07280.1	RaChr11G05130.1	g17251.t1	RaChr10-RaChr11	0.0559204	0.168411		OG0010025	RaChr12G27300.1
OG0008892	RaChr01G22670.1	RaChr02G21510.1	g8097.t1	RaChr01-RaChr02	0.0739871	0.081014										OG0010945	RaChr04G16400.1	RaChr05G18700.1	g31357.t1	RaChr04-RaChr05	0.078005	0.0842269																		OG0011769	RaChr10G05820.3	RaChr11G04480.1	g22581.t1	RaChr10-RaChr11	0.0934673	0.0937905		OG0010026	RaChr12G21890.1
OG0008894	RaChr01G21370.1	RaChr02G20600.1	g17822.t1	RaChr01-RaChr02	0.059822	0.060634										OG0010946	RaChr04G06770.2	RaChr05G08110.1	g26743.t1	RaChr04-RaChr05	0.0812125	0.058433																		OG0011770	RaChr10G01120.1	RaChr11G00520.1	g7702.t1	RaChr10-RaChr11	0.0472296	0.146126		OG0010027	RaChr12G16590.1
OG0008895	RaChr01G23080.1	RaChr02G21920.1	g6683.t1	RaChr01-RaChr02	0.0526708	0.105606										OG0010947	RaChr04G08250.1	RaChr05G09810.2	g16467.t1	RaChr04-RaChr05	0.0631163	0.0610342																		OG0011775	RaChr10G07980.1	RaChr11G06520.1	g34735.t1	RaChr10-RaChr11	0.0155682	0.0315815		OG0010028	RaChr12G26300.1
OG0008896	RaChr01G12350.1	RaChr02G12600.1	g4759.t1	RaChr01-RaChr02	0.0384615	0.0951329										OG0010948	RaChr04G03340.1	RaChr05G05080.1	g2116.t1	RaChr04-RaChr05	0.0842396	0.0209325																		OG0011777	RaChr10G06340.1	RaChr11G05560.1	g31037.t1	RaChr10-RaChr11	0.0699849	0.123976		OG0010029	RaChr12G28030.1
OG0008897	RaChr01G09480.1	RaChr02G09310.1	g28619.t1	RaChr01-RaChr02	0.0226753	0.0637429										OG0010950	RaChr04G25860.1	RaChr05G29250.2	g30253.t1	RaChr04-RaChr05	0.131257	0.0588217																		OG0011787	RaChr10G04790.1	RaChr11G03580.1	g24520.t1	RaChr10-RaChr11	0.059049	0.129805		OG0010030	RaChr12G11460.1
OG0008898	RaChr01G29400.1	RaChr02G27850.1	g1972.t1	RaChr01-RaChr02	0.0861347	0.0683016										OG0010951	RaChr04G01640.1	RaChr05G03230.1	g12297.t1	RaChr04-RaChr05	0.140128	0.0768334																		OG0011790	RaChr10G01520.1	RaChr11G00940.1	g4972.t1	RaChr10-RaChr11	0.0492737	0.105648		OG0010031	RaChr12G09340.1
OG0008900	RaChr01G28840.1	RaChr02G27520.1	g23140.t1	RaChr01-RaChr02	0.0756099	0.121151										OG0010952	RaChr04G14660.1	RaChr05G16680.1	g781.t1	RaChr04-RaChr05	0.0872727	0.0191909																		OG0011791	RaChr10G06650.1	RaChr11G05450.1	g10061.t1	RaChr10-RaChr11	0.0650876	0.213996		OG0010032	RaChr12G25260.1
OG0008901	RaChr01G21380.1	RaChr02G20610.1	g32714.t1	RaChr01-RaChr02	0.0241368	0.0391357										OG0010953	RaChr04G18300.1	RaChr05G20880.1	g35436.t1	RaChr04-RaChr05	0.10392	0.0568284																		OG0011792	RaChr10G08510.1	RaChr11G06650.1	g7974.t1	RaChr10-RaChr11	0.0397037	0.140745		OG0010033	RaChr12G04830.1
OG0008902	RaChr01G25240.1	RaChr02G23970.2	g26193.t1	RaChr01-RaChr02	0.0336661	0.0876658										OG0010954	RaChr04G03660.3	RaChr05G05420.1	g22.t1	RaChr04-RaChr05	0.078211	0.0573495																		OG0011795	RaChr10G07300.3	RaChr11G05100.1	g15799.t1	RaChr10-RaChr11	0.0641511	0.0642234		OG0010034	RaChr12G21720.1
OG0008903	RaChr01G01250.1	RaChr02G01080.1	g54493.t1	RaChr01-RaChr02	0.0738755	0.111168										OG0010957	RaChr04G25360.1	RaChr05G28790.1	g38627.t1	RaChr04-RaChr05	0.099264	0.0262993																		OG0011802	RaChr10G06330.1	RaChr11G05570.1	g16453.t1	RaChr10-RaChr11	0.058644	0.0820927		OG0010035	RaChr12G15220.2
OG0008904	RaChr01G10750.1	RaChr02G10880.1	g8864.t1	RaChr01-RaChr02	0.0346659	0.0879387										OG0010959	RaChr04G12620.2	RaChr05G14320.2	g15049.t1	RaChr04-RaChr05	0.0873805	0.0468756																		OG0011805	RaChr10G05640.1	RaChr11G04360.1	g49143.t1	RaChr10-RaChr11	0.0399536	0.18584		OG0010036	RaChr12G08780.1
OG0008905	RaChr01G11030.1	RaChr02G11120.1	g2762.t1	RaChr01-RaChr02	0.143763	0.0516177										OG0010960	RaChr04G07350.1	RaChr05G08750.1	g18633.t1	RaChr04-RaChr05	0.144052	0.0898347																		OG0011808	RaChr10G00570.1	RaChr11G00180.1	g43627.t1	RaChr10-RaChr11	0.0270066	0.132271		OG0010037	RaChr12G09040.1
OG0008906	RaChr01G09370.1	RaChr02G09200.1	g38549.t1	RaChr01-RaChr02	0.0634694	0.0427097										OG0010962	RaChr04G17730.2	RaChr05G20240.8	g28665.t1	RaChr04-RaChr05	0.0468333	0.0686045																		OG0011809	RaChr10G05950.1	RaChr11G04580.1	g8465.t1	RaChr10-RaChr11	0.0622594	0.086084		OG0010038	RaChr12G21590.1
OG0008907	RaChr01G06430.1	RaChr02G06100.1	g648.t1	RaChr01-RaChr02	0.0326929	0.055698										OG0010963	RaChr04G16070.3	RaChr05G18390.1	g11143.t1	RaChr04-RaChr05	0.0701787	0.0377584																		OG0011810	RaChr10G04130.1	RaChr11G03220.1	g2884.t1	RaChr10-RaChr11	0.0752676	0.176397		OG0010039	RaChr12G17540.1
OG0008910	RaChr01G14750.1	RaChr02G14710.4	g33569.t1	RaChr01-RaChr02	0.0499521	0.0817995										OG0010964	RaChr04G24200.1	RaChr05G27390.1	g28614.t1	RaChr04-RaChr05	0.100695	0.0626852																		OG0011811	RaChr10G00770.1	RaChr11G00280.1	g32035.t1	RaChr10-RaChr11	0.0600126	0.0867698		OG0010040	RaChr12G23100.1
OG0008911	RaChr01G08110.1	RaChr02G07900.1	g24465.t1	RaChr01-RaChr02	0.0585052	0.156133										OG0010965	RaChr04G09540.1	RaChr05G11100.1	g48154.t1	RaChr04-RaChr05	0.0909494	0.0545336																		OG0011835	RaChr10G01570.1	RaChr11G01000.1	g2886.t1	RaChr10-RaChr11	0.0599949	0.128589		OG0010041	RaChr12G23600.1
OG0008912	RaChr01G23990.1	RaChr02G22750.1	g17312.t1	RaChr01-RaChr02	0.0387741	0.113996										OG0010966	RaChr04G06310.1	RaChr05G07660.1	g48919.t1	RaChr04-RaChr05	0.119296	0.0149009																		OG0011843	RaChr10G08770.1	RaChr11G07120.3	g598.t1	RaChr10-RaChr11	0.0531854	0.0476652		OG0010042	RaChr12G09980.1
OG0008913	RaChr01G32850.4	RaChr02G31010.1	g40864.t1	RaChr01-RaChr02	0.0543535	0.118564										OG0010967	RaChr04G11490.1	RaChr05G13200.1	g11793.t1	RaChr04-RaChr05	0.127406	0.0176373																		OG0011846	RaChr10G03580.1	RaChr11G02880.1	g34898.t1	RaChr10-RaChr11	0.107005	0.171888		OG0010043	RaChr12G25580.1
OG0008914	RaChr01G31390.1	RaChr02G30070.1	g3295.t1	RaChr01-RaChr02	0.0524528	0.092316										OG0010968	RaChr04G17740.1	RaChr05G20250.3	g61022.t1	RaChr04-RaChr05	0.161347	0.0844798																		OG0011847	RaChr10G05860.1	RaChr11G04530.1	g57362.t1	RaChr10-RaChr11	0.110204	0.180498		OG0010044	RaChr12G16790.1
OG0008915	RaChr01G06150.1	RaChr02G05780.1	g5261.t1	RaChr01-RaChr02	0.0328813	0.108054										OG0010969	RaChr04G18220.1	RaChr05G20750.2	g31805.t1	RaChr04-RaChr05	0.161645	0.115582																		OG0011849	RaChr10G04260.1	RaChr11G03380.2	g2367.t1	RaChr10-RaChr11	0.0942869	0.117903		OG0010046	RaChr12G26000.1
OG0008917	RaChr01G33540.1	RaChr02G31570.1	g1329.t1	RaChr01-RaChr02	0.0651837	0.0835403										OG0010970	RaChr04G12750.1	RaChr05G14480.1	g51891.t1	RaChr04-RaChr05	0.0996144	0.0484057																		OG0011851	RaChr10G06810.1	RaChr11G05420.1	g10058.t1	RaChr10-RaChr11	0.0456258	0.135766		OG0010049	RaChr12G23480.1
OG0008918	RaChr01G01520.2	RaChr02G01360.1	g1655.t1	RaChr01-RaChr02	0.0501489	0.0444286										OG0010973	RaChr04G12330.1	RaChr05G14010.1	g31839.t1	RaChr04-RaChr05	0.145376	0.055493																		OG0011853	RaChr10G06430.1	RaChr11G05250.1	g51398.t1	RaChr10-RaChr11	0.0405334	0.0663074		OG0010050	RaChr12G21280.1
OG0008919	RaChr01G29150.2	RaChr02G27640.1	g5192.t1	RaChr01-RaChr02	0.0787691	0.0461348										OG0010974	RaChr04G13650.1	RaChr05G15640.1	g15855.t1	RaChr04-RaChr05	0.108447	0.0911043																		OG0011860	RaChr10G01060.1	RaChr11G00470.1	g22038.t1	RaChr10-RaChr11	0.0339674	0.0410097		OG0010051	RaChr12G28360.1
OG0008920	RaChr01G27190.1	RaChr02G26370.1	g21699.t1	RaChr01-RaChr02	0.134158	0.198506										OG0010976	RaChr04G15450.1	RaChr05G17610.1	g1729.t1	RaChr04-RaChr05	0.143134	0.0761347																		OG0011866	RaChr10G08150.1	RaChr11G06760.1	g4880.t1	RaChr10-RaChr11	0.0672376	0.0673665		OG0010052	RaChr12G07310.1
OG0008921	RaChr01G05680.2	RaChr02G05350.1	g32399.t1	RaChr01-RaChr02	0.0496019	0.0498613										OG0010978	RaChr04G04230.1	RaChr05G05920.1	g3828.t1	RaChr04-RaChr05	0.0856468	0.0342096																		OG0011867	RaChr10G01830.1	RaChr11G01230.1	g912.t1	RaChr10-RaChr11	0.0233928	0.0357349		OG0010053	RaChr12G07780.1
OG0008922	RaChr01G11870.2	RaChr02G11970.1	g6231.t1	RaChr01-RaChr02	0.10024	0.143544										OG0010979	RaChr04G06500.1	RaChr05G07850.1	g27842.t1	RaChr04-RaChr05	0.0808287	0.0388416																		OG0011875	RaChr10G05670.1	RaChr11G04390.1	g6078.t1	RaChr10-RaChr11	0.0416542	0.101214		OG0010056	RaChr12G10340.1
OG0008923	RaChr01G24650.1	RaChr02G23250.1	g8242.t1	RaChr01-RaChr02	0.166936	0.220102										OG0010980	RaChr04G08620.1	RaChr05G10200.1	g22352.t1	RaChr04-RaChr05	0.0461244	0.0369032																		OG0011889	RaChr10G07120.1	RaChr11G05730.1	g27098.t1	RaChr10-RaChr11	0.0689335	0.0683995		OG0010057	RaChr12G10820.4
OG0008924	RaChr01G21580.1	RaChr02G20720.4	g1936.t1	RaChr01-RaChr02	0.0337681	0.0820691										OG0010981	RaChr04G18920.1	RaChr05G21720.1	g6589.t1	RaChr04-RaChr05	0.0724849	0.0763464																		OG0011891	RaChr10G01750.1	RaChr11G01190.1	g3276.t1	RaChr10-RaChr11	0.0936079	0.157744		OG0010058	RaChr12G27770.1
OG0008925	RaChr01G14730.1	RaChr02G14690.1	g29765.t1	RaChr01-RaChr02	0.12463	0.176721										OG0010982	RaChr04G11810.1	RaChr05G13520.1	g6113.t1	RaChr04-RaChr05	0.179657	0.0146897																		OG0011904	RaChr10G08160.1	RaChr11G06750.1	g47689.t1	RaChr10-RaChr11	0.0990584	0.128627		OG0010060	RaChr12G14320.1
OG0008926	RaChr01G27350.1	RaChr02G26210.1	g3817.t1	RaChr01-RaChr02	0.0390663	0.135462										OG0010983	RaChr04G21680.1	RaChr05G25730.1	g231.t1	RaChr04-RaChr05	0.179883	0.199779																		OG0011907	RaChr10G03440.1	RaChr11G02770.1	g7357.t1	RaChr10-RaChr11	0.183182	0.128552		OG0010062	RaChr12G12760.1
OG0008927	RaChr01G14810.1	RaChr02G14790.1	g3876.t1	RaChr01-RaChr02	0.0595692	0.127074										OG0010984	RaChr04G16580.1	RaChr05G18920.1	g4786.t1	RaChr04-RaChr05	0.0753684	0.08179																		OG0011915	RaChr10G06190.1	RaChr11G05660.1	g33208.t1	RaChr10-RaChr11	0.0455543	0.0800851		OG0010063	RaChr12G21750.1
OG0008929	RaChr01G34590.1	RaChr02G32520.1	g38686.t1	RaChr01-RaChr02	0.0760472	0.103516										OG0010985	RaChr04G07780.1	RaChr05G09230.1	g16103.t1	RaChr04-RaChr05	0.0728799	0.0845622																		OG0011920	RaChr10G03060.1	RaChr11G02240.1	g42738.t1	RaChr10-RaChr11	0.0288259	0.137638		OG0010064	RaChr12G20090.1
OG0008931	RaChr01G21470.1	RaChr02G20700.1	g33137.t1	RaChr01-RaChr02	0.0782922	0.0977522										OG0010989	RaChr04G09660.1	RaChr05G11250.1	g30663.t1	RaChr04-RaChr05	0.12874	0.073581																		OG0011921	RaChr10G00740.1	RaChr11G00260.1	g23079.t1	RaChr10-RaChr11	0.0137902	0.0817407		OG0010065	RaChr12G26280.1
OG0008932	RaChr01G17710.1	RaChr02G17130.1	g61283.t1	RaChr01-RaChr02	0.058868	0.118234										OG0010990	RaChr04G15200.2	RaChr05G17360.2	g17498.t1	RaChr04-RaChr05	0.0768425	0.0518108																		OG0011926	RaChr10G06020.1	RaChr11G04710.1	g28334.t1	RaChr10-RaChr11	0.0265809	0.0890325		OG0010066	RaChr12G14490.1
OG0008933	RaChr01G26540.1	RaChr02G25460.1	g41233.t1	RaChr01-RaChr02	0.0324305	0.128042										OG0010991	RaChr04G23880.2	RaChr05G26880.1	g19613.t1	RaChr04-RaChr05	0.0998494	0.0612992																		OG0011929	RaChr10G00650.1	RaChr11G00240.1	g6737.t1	RaChr10-RaChr11	0.119658	0.0889082		OG0010068	RaChr12G11270.1
OG0008934	RaChr01G14660.2	RaChr02G14620.1	g39351.t1	RaChr01-RaChr02	0.113588	0.167356										OG0010992	RaChr04G09140.1	RaChr05G10680.1	g5339.t1	RaChr04-RaChr05	0.101755	0.0322049																		OG0011939	RaChr10G08370.1	RaChr11G06680.2	g48092.t1	RaChr10-RaChr11	0.121236	0.152059		OG0010069	RaChr12G25550.1
OG0008935	RaChr01G35320.1	RaChr02G33350.1	g48752.t1	RaChr01-RaChr02	0.0584536	0.0638451										OG0011584	RaChr04G18620.1	RaChr05G21240.2	g34655.t1	RaChr04-RaChr05	0.145223	0.0965287																		OG0011940	RaChr10G07830.1	RaChr11G06190.1	g12451.t1	RaChr10-RaChr11	0.0869089	0.111881		OG0010070	RaChr12G19840.1
OG0008936	RaChr01G30790.3	RaChr02G29570.1	g8503.t1	RaChr01-RaChr02	0.022661	0.0543501										OG0011585	RaChr04G18630.4	RaChr05G21250.2	g11847.t1	RaChr04-RaChr05	0.110419	0.0651432																		OG0011942	RaChr10G00830.1	RaChr11G00330.1	g7661.t1	RaChr10-RaChr11	0.0232191	0.0688373		OG0010071	RaChr12G09840.1
OG0008937	RaChr01G32360.1	RaChr02G30580.1	g21861.t1	RaChr01-RaChr02	0.0215227	0.087421																																		OG0011943	RaChr10G01170.1	RaChr11G00560.1	g41669.t1	RaChr10-RaChr11	0.0504379	0.106694		OG0010072	RaChr12G22460.1
OG0008938	RaChr01G07070.1	RaChr02G06820.1	g27729.t1	RaChr01-RaChr02	0.0071537	0.0517034																																		OG0011947	RaChr10G01790.2	RaChr11G01200.1	g3273.t1	RaChr10-RaChr11	0.19403	0.0930878		OG0010073	RaChr12G10160.1
OG0008940	RaChr01G16630.1	RaChr02G16070.1	g11449.t1	RaChr01-RaChr02	0.0298605	0.141604																																		OG0011951	RaChr10G03810.1	RaChr11G02980.1	g42583.t1	RaChr10-RaChr11	0.0306031	0.163327		OG0010074	RaChr12G12870.1
OG0008941	RaChr01G01590.1	RaChr02G01430.1	g16719.t1	RaChr01-RaChr02	0.0507189	0.0627352																																		OG0011971	RaChr10G01110.1	RaChr11G00510.1	g7701.t1	RaChr10-RaChr11	0.0885003	0.0863799		OG0010076	RaChr12G23470.3
OG0008942	RaChr01G29830.1	RaChr02G28310.1	g24360.t1	RaChr01-RaChr02	0.0400871	0.132216																																		OG0011976	RaChr10G03830.1	RaChr11G03000.3	g38619.t1	RaChr10-RaChr11	0.0898819	0.107247		OG0010077	RaChr12G16250.1
OG0008943	RaChr01G00960.1	RaChr02G00710.1	g46047.t1	RaChr01-RaChr02	0.0414262	0.045543																																		OG0011978	RaChr10G06400.1	RaChr11G05300.1	g10650.t1	RaChr10-RaChr11	0.0822394	0.0865443		OG0010079	RaChr12G23070.4
OG0008944	RaChr01G09710.2	RaChr02G09540.1	g7487.t1	RaChr01-RaChr02	0.0279515	0.0549285																																		OG0011985	RaChr10G09130.6	RaChr11G07620.3	g29441.t1	RaChr10-RaChr11	0.207812	0.188524		OG0010080	RaChr12G10460.1
OG0008946	RaChr01G10400.1	RaChr02G10530.1	g28240.t1	RaChr01-RaChr02	0.0497283	0.0799819																																		OG0011988	RaChr10G03400.1	RaChr11G02740.1	g25795.t1	RaChr10-RaChr11	0.0487451	0.131112		OG0010082	RaChr12G19960.1
OG0008947	RaChr01G09080.2	RaChr02G08910.1	g4892.t1	RaChr01-RaChr02	0.0604864	0.0491641																																		OG0011994	RaChr10G04570.1	RaChr11G03460.3	g35287.t1	RaChr10-RaChr11	0.0996465	0.182169		OG0010083	RaChr12G16650.1
OG0008949	RaChr01G05650.1	RaChr02G05320.1	g16424.t1	RaChr01-RaChr02	0.0449362	0.123975																																		OG0011999	RaChr10G01990.1	RaChr11G01290.1	g202.t1	RaChr10-RaChr11	0.0398457	0.058694		OG0010084	RaChr12G16850.1
OG0008950	RaChr01G10410.1	RaChr02G10540.1	g30324.t1	RaChr01-RaChr02	0.0489569	0.064748																																		OG0012017	RaChr10G02090.1	RaChr11G01400.1	g24907.t1	RaChr10-RaChr11	0.125993	0.21099		OG0010085	RaChr12G09700.1
OG0008951	RaChr01G03420.1	RaChr02G03160.1	g6623.t1	RaChr01-RaChr02	0.0604185	0.0704035																																		OG0012024	RaChr10G04120.3	RaChr11G03200.2	g27572.t1	RaChr10-RaChr11	0.0320069	0.108001		OG0010087	RaChr12G20410.1
OG0008953	RaChr01G12770.1	RaChr02G12900.1	g6748.t1	RaChr01-RaChr02	0.0076924	0.0563086																																		OG0012025	RaChr10G04150.1	RaChr11G03240.3	g29910.t1	RaChr10-RaChr11	0.0589367	0.0793191		OG0010088	RaChr12G20500.1
OG0008954	RaChr01G22060.2	RaChr02G21380.1	g30982.t1	RaChr01-RaChr02	0.0507059	0.0935306																																		OG0012026	RaChr10G06030.1	RaChr11G04720.1	g28335.t1	RaChr10-RaChr11	0.0927537	0.178142		OG0010090	RaChr12G04570.1
OG0008955	RaChr01G00580.1	RaChr02G00280.2	g40526.t1	RaChr01-RaChr02	0.113044	0.103848																																		OG0012039	RaChr10G07130.1	RaChr11G05700.1	g53571.t1	RaChr10-RaChr11	0.0485422	0.0728911		OG0010091	RaChr12G20050.1
OG0008958	RaChr01G06030.1	RaChr02G05660.1	g51282.t1	RaChr01-RaChr02	0.0651202	0.0765653																																		OG0012040	RaChr10G01080.1	RaChr11G00480.1	g51207.t1	RaChr10-RaChr11	0.0872446	0.143388		OG0010092	RaChr12G17140.1
OG0008959	RaChr01G07770.1	RaChr02G07470.1	g35483.t1	RaChr01-RaChr02	0.0523804	0.104742																																		OG0012041	RaChr10G05740.1	RaChr11G04430.2	g25228.t1	RaChr10-RaChr11	0.0949723	0.137044		OG0010093	RaChr12G27680.1
OG0008960	RaChr01G23130.1	RaChr02G21940.1	g21515.t1	RaChr01-RaChr02	0.0385303	0.0809289																																		OG0012055	RaChr10G01870.1	RaChr11G01270.1	g42866.t1	RaChr10-RaChr11	0.130579	0.190975		OG0010094	RaChr12G20540.1
OG0008961	RaChr01G05540.1	RaChr02G05220.1	g8455.t1	RaChr01-RaChr02	0.0793311	0.0384065																																		OG0012061	RaChr10G06850.1	RaChr11G05400.1	g45142.t1	RaChr10-RaChr11	0.0712774	0.135451		OG0010095	RaChr12G12950.1
OG0008963	RaChr01G03010.1	RaChr02G02810.1	g21170.t1	RaChr01-RaChr02	0.0560101	0.0358027																																		OG0012066	RaChr10G06860.1	RaChr11G05390.1	g32779.t1	RaChr10-RaChr11	0.0642131	0.125819		OG0010096	RaChr12G24740.1
OG0008965	RaChr01G24770.1	RaChr02G23430.1	g33907.t1	RaChr01-RaChr02	0.073254	0.177689																																		OG0012078	RaChr10G03820.1	RaChr11G02990.1	g18399.t1	RaChr10-RaChr11	0.086799	0.130819		OG0010097	RaChr12G28730.1
OG0008966	RaChr01G21620.1	RaChr02G20760.1	g47890.t1	RaChr01-RaChr02	0.0253018	0.0880881																																		OG0012088	RaChr10G06940.1	RaChr11G06040.1	g18819.t1	RaChr10-RaChr11	0.0608662	0.0359974		OG0010099	RaChr12G26540.1
OG0008968	RaChr01G17560.1	RaChr02G17020.1	g14684.t1	RaChr01-RaChr02	0.0839265	0.0804092																																		OG0012097	RaChr10G01650.2	RaChr11G01060.1	g38376.t1	RaChr10-RaChr11	0.0786709	0.113667		OG0010101	RaChr12G10370.1
OG0008969	RaChr01G14550.1	RaChr02G14480.1	g1142.t1	RaChr01-RaChr02	0.0292832	0.0971188																																		OG0012104	RaChr10G08120.1	RaChr11G06780.1	g16616.t1	RaChr10-RaChr11	0.060582	0.0872006		OG0010105	RaChr12G14990.1
OG0008970	RaChr01G29940.1	RaChr02G28420.1	g6598.t1	RaChr01-RaChr02	0.0309091	0.063405																																		OG0012108	RaChr10G05560.2	RaChr11G04250.4	g47371.t1	RaChr10-RaChr11	0.0563768	0.0922134		OG0010106	RaChr12G22010.1
OG0008971	RaChr01G24350.1	RaChr02G22990.1	g218.t1	RaChr01-RaChr02	0.0375863	0.136944																																		OG0012109	RaChr10G00880.4	RaChr11G00390.1	g24079.t1	RaChr10-RaChr11	0.0232582	0.0937425		OG0010107	RaChr12G09730.1
OG0008972	RaChr01G31830.1	RaChr02G30260.1	g33638.t1	RaChr01-RaChr02	0.0687155	0.059371																																		OG0012113	RaChr10G08500.1	RaChr11G06660.6	g10621.t1	RaChr10-RaChr11	0.135735	0.152713		OG0010108	RaChr12G20760.1
OG0008973	RaChr01G11450.1	RaChr02G11530.1	g14876.t1	RaChr01-RaChr02	0.0281192	0.0443783																																		OG0012114	RaChr10G02270.1	RaChr11G01670.2	g22698.t1	RaChr10-RaChr11	0.0419101	0.0825596		OG0010109	RaChr12G02390.1
OG0008974	RaChr01G07250.1	RaChr02G06960.1	g2560.t1	RaChr01-RaChr02	0.0615517	0.0991438																																		OG0012117	RaChr10G05480.1	RaChr11G04110.1	g29769.t1	RaChr10-RaChr11	0.015985	0.176887		OG0010110	RaChr12G27470.1
OG0008975	RaChr01G04720.1	RaChr02G04460.1	g22252.t1	RaChr01-RaChr02	0.0357533	0.0844756																																		OG0012136	RaChr10G02690.1	RaChr11G02030.1	g10532.t1	RaChr10-RaChr11	0.0286897	0.142918		OG0010111	RaChr12G09560.1
OG0008976	RaChr01G18860.1	RaChr02G18150.1	g14363.t1	RaChr01-RaChr02	0.0341146	0.0639278																																		OG0012141	RaChr10G04770.1	RaChr11G03560.1	g56548.t1	RaChr10-RaChr11	0.044611	0.0756895		OG0010112	RaChr12G02970.6
OG0008979	RaChr01G16320.1	RaChr02G15790.1	g25402.t1	RaChr01-RaChr02	0.0733633	0.116919																																		OG0012142	RaChr10G02410.1	RaChr11G01850.1	g27677.t1	RaChr10-RaChr11	0.0848435	0.138512		OG0010113	RaChr12G10780.1
OG0008980	RaChr01G17430.1	RaChr02G16890.1	g954.t1	RaChr01-RaChr02	0.0431837	0.0722161																																		OG0012144	RaChr10G05830.3	RaChr11G04490.2	g22580.t1	RaChr10-RaChr11	0.106176	0.106485		OG0010114	RaChr12G02180.1
OG0008981	RaChr01G24040.1	RaChr02G22790.1	g18598.t1	RaChr01-RaChr02	0.0352402	0.0777662																																		OG0012151	RaChr10G04840.1	RaChr11G03630.2	g11625.t1	RaChr10-RaChr11	0.087337	0.0950523		OG0010115	RaChr12G17570.1
OG0008982	RaChr01G27680.2	RaChr02G25910.1	g8874.t1	RaChr01-RaChr02	0.0555413	0.104686																																		OG0012160	RaChr10G03800.1	RaChr11G02970.1	g7996.t1	RaChr10-RaChr11	0.0492517	0.110456		OG0010116	RaChr12G01910.4
OG0008984	RaChr01G12130.1	RaChr02G12330.1	g7455.t1	RaChr01-RaChr02	0.0674561	0.101835																																		OG0012167	RaChr10G04140.1	RaChr11G03230.1	g53141.t1	RaChr10-RaChr11	0.0473309	0.146451		OG0010117	RaChr12G11920.1
OG0008986	RaChr01G01850.1	RaChr02G01790.1	g22447.t1	RaChr01-RaChr02	0.0692852	0.0547737																																		OG0012168	RaChr10G01130.1	RaChr11G00540.1	g41610.t1	RaChr10-RaChr11	0.0641503	0.0865591		OG0010118	RaChr12G23140.1
OG0008987	RaChr01G07130.2	RaChr02G06680.1	g63798.t1	RaChr01-RaChr02	0.100287	0.118388																																		OG0012170	RaChr10G02970.1	RaChr11G02170.1	g6715.t1	RaChr10-RaChr11	0.0403209	0.0876222		OG0010119	RaChr12G25020.1
OG0008988	RaChr01G17250.1	RaChr02G16730.1	g36612.t1	RaChr01-RaChr02	0.0694483	0.0709442																																		OG0012174	RaChr10G02240.2	RaChr11G01550.1	g45834.t1	RaChr10-RaChr11	0.0513911	0.137858
OG0008990	RaChr01G23320.1	RaChr02G22170.1	g373.t1	RaChr01-RaChr02	0.0343541	0.0565507																																		OG0012177	RaChr10G03150.3	RaChr11G02340.2	g12972.t1	RaChr10-RaChr11	0.0517258	0.156434
OG0008991	RaChr01G33800.1	RaChr02G31810.1	g24486.t1	RaChr01-RaChr02	0.0669631	0.0670113																																		OG0012178	RaChr10G07050.2	RaChr11G05040.1	g7099.t1	RaChr10-RaChr11	0.0411534	0.0932008
OG0008992	RaChr01G26490.1	RaChr02G25290.1	g38343.t1	RaChr01-RaChr02	0.0366876	0.0712909																																		OG0012185	RaChr10G00850.1	RaChr11G00350.1	g32506.t1	RaChr10-RaChr11	0.0434223	0.0873386
OG0008994	RaChr01G02670.1	RaChr02G02580.1	g4068.t1	RaChr01-RaChr02	0.0535564	0.0420621																																		OG0012188	RaChr10G06550.1	RaChr11G05010.1	g8961.t1	RaChr10-RaChr11	0.0523961	0.0527002
OG0008995	RaChr01G25010.1	RaChr02G23690.1	g18877.t1	RaChr01-RaChr02	0.0154713	0.109195																																		OG0012190	RaChr10G07090.1	RaChr11G05780.1	g13917.t1	RaChr10-RaChr11	0.0297607	0.0563587
OG0008998	RaChr01G05950.2	RaChr02G05570.1	g28677.t1	RaChr01-RaChr02	0.0861782	0.0937587																																		OG0012197	RaChr10G07880.1	RaChr11G06370.1	g20157.t1	RaChr10-RaChr11	0.103361	0.113826
OG0009000	RaChr01G28560.1	RaChr02G27160.1	g34347.t1	RaChr01-RaChr02	0.027214	0.0867286																																		OG0012203	RaChr10G04090.1	RaChr11G03150.1	g14666.t1	RaChr10-RaChr11	0.0870319	0.0838551
OG0009001	RaChr01G13220.1	RaChr02G13250.1	g3475.t1	RaChr01-RaChr02	0.0445845	0.0507104																																		OG0012206	RaChr10G02200.7	RaChr11G01520.1	g229.t1	RaChr10-RaChr11	0.056642	0.13103
OG0009002	RaChr01G06580.1	RaChr02G06230.1	g2044.t1	RaChr01-RaChr02	0.095593	0.12733																																		OG0012208	RaChr10G07990.3	RaChr11G06540.1	g18118.t1	RaChr10-RaChr11	0.0483872	0.126637
OG0009003	RaChr01G05660.1	RaChr02G05330.1	g16423.t1	RaChr01-RaChr02	0.0616582	0.0296548																																		OG0012213	RaChr10G07040.1	RaChr11G05030.1	g18842.t1	RaChr10-RaChr11	0.0199283	0.121117
OG0009004	RaChr01G10270.1	RaChr02G10420.1	g35811.t1	RaChr01-RaChr02	0.359355	0.204556																																		OG0012224	RaChr10G01600.1	RaChr11G01030.1	g23137.t1	RaChr10-RaChr11	0.0333318	0.116835
OG0009006	RaChr01G05590.3	RaChr02G05270.1	g22524.t1	RaChr01-RaChr02	0.014672	0.0602536																																		OG0012227	RaChr10G02050.1	RaChr11G01340.1	g33009.t1	RaChr10-RaChr11	0.0830971	0.120533
OG0009007	RaChr01G20540.1	RaChr02G19780.1	g12538.t1	RaChr01-RaChr02	0.0446846	0.0839434																																		OG0012245	RaChr10G05800.1	RaChr11G04470.1	g57135.t1	RaChr10-RaChr11	0.0831809	0.149285
OG0009008	RaChr01G23570.1	RaChr02G22370.1	g11845.t1	RaChr01-RaChr02	0.103486	0.118495																																		OG0012250	RaChr10G01050.1	RaChr11G00460.1	g22034.t1	RaChr10-RaChr11	0.0680819	0.0827013
OG0009009	RaChr01G05970.1	RaChr02G05590.1	g28679.t1	RaChr01-RaChr02	0.0169276	0.072692																																		OG0012252	RaChr10G07470.1	RaChr11G05980.1	g9609.t1	RaChr10-RaChr11	0.121291	0.120278
OG0009010	RaChr01G20560.1	RaChr02G19800.1	g12536.t1	RaChr01-RaChr02	0.0583786	0.086617																																		OG0012258	RaChr10G00890.1	RaChr11G00400.3	g9638.t1	RaChr10-RaChr11	0.0696271	0.103886
OG0009011	RaChr01G06060.1	RaChr02G05690.1	g3358.t1	RaChr01-RaChr02	0.0456397	0.0994664																																		OG0012261	RaChr10G06410.1	RaChr11G05310.1	g10651.t1	RaChr10-RaChr11	0.057007	0.09836
OG0009012	RaChr01G22610.2	RaChr02G20980.1	g7858.t1	RaChr01-RaChr02	0.0477188	0.0860703																																		OG0012264	RaChr10G03310.1	RaChr11G02600.1	g6166.t1	RaChr10-RaChr11	0.177498	0.473118
OG0009013	RaChr01G22420.1	RaChr02G21080.2	g23133.t1	RaChr01-RaChr02	0.0769177	0.103033																																		OG0012267	RaChr10G07220.1	RaChr11G05840.1	g2719.t1	RaChr10-RaChr11	0.03885	0.0130391
OG0009014	RaChr01G03390.1	RaChr02G03130.1	g20208.t1	RaChr01-RaChr02	0.0541118	0.0943923																																		OG0012275	RaChr10G08920.1	RaChr11G07270.1	g37430.t1	RaChr10-RaChr11	0.108246	0.132606
OG0009017	RaChr01G20130.1	RaChr02G19400.1	g28384.t1	RaChr01-RaChr02	0.0693848	0.0515248
OG0009019	RaChr01G29240.1	RaChr02G27700.1	g20566.t1	RaChr01-RaChr02	0.0483026	0.0966173
OG0009020	RaChr01G22940.1	RaChr02G21780.1	g11968.t1	RaChr01-RaChr02	0.0261748	0.0969356
OG0009021	RaChr01G30100.1	RaChr02G28540.1	g43503.t1	RaChr01-RaChr02	0.0814316	0.099798
OG0009022	RaChr01G19160.5	RaChr02G18430.1	g38856.t1	RaChr01-RaChr02	0.113315	0.166905
OG0009023	RaChr01G25690.1	RaChr02G24490.1	g20965.t1	RaChr01-RaChr02	0.098757	0.172037
OG0009024	RaChr01G01860.1	RaChr02G01800.1	g13627.t1	RaChr01-RaChr02	0.0536081	0.0897198
OG0009025	RaChr01G31340.1	RaChr02G30030.2	g12417.t1	RaChr01-RaChr02	0.0457075	0.108878
OG0009026	RaChr01G30470.1	RaChr02G29200.2	g53025.t1	RaChr01-RaChr02	0.0554987	0.0977848
OG0009027	RaChr01G11230.1	RaChr02G11300.1	g34930.t1	RaChr01-RaChr02	0.0764258	0.077003
OG0009028	RaChr01G34080.1	RaChr02G32070.1	g23051.t1	RaChr01-RaChr02	0.0525767	0.0883671
OG0009029	RaChr01G01550.1	RaChr02G01390.1	g15705.t1	RaChr01-RaChr02	0.0797887	0.0620926
OG0009030	RaChr01G28610.1	RaChr02G27250.1	g18834.t1	RaChr01-RaChr02	0.0424507	0.121259
OG0009031	RaChr01G08680.2	RaChr02G08540.1	g50217.t1	RaChr01-RaChr02	0.0863699	0.104709
OG0009032	RaChr01G16380.1	RaChr02G15840.1	g16056.t1	RaChr01-RaChr02	0.161509	0.238213
OG0009033	RaChr01G30990.1	RaChr02G29730.1	g22330.t1	RaChr01-RaChr02	0.0702677	0.0684049
OG0009034	RaChr01G29420.1	RaChr02G27870.1	g1970.t1	RaChr01-RaChr02	0.130299	0.212094
OG0009035	RaChr01G13330.1	RaChr02G13360.1	g971.t1	RaChr01-RaChr02	0.0591547	0.0925692
OG0009036	RaChr01G23510.1	RaChr02G22330.2	g55744.t1	RaChr01-RaChr02	0.0618649	0.142035
OG0009037	RaChr01G16410.1	RaChr02G15950.1	g31080.t1	RaChr01-RaChr02	0.0972319	0.107737
OG0009038	RaChr01G04110.1	RaChr02G03820.1	g1072.t1	RaChr01-RaChr02	0.0978384	0.147685
OG0009039	RaChr01G21340.1	RaChr02G20570.1	g41551.t1	RaChr01-RaChr02	0.0469875	0.0763845
OG0009040	RaChr01G20880.1	RaChr02G20110.1	g22623.t1	RaChr01-RaChr02	0.0847206	0.0980647
OG0009041	RaChr01G13670.1	RaChr02G13680.1	g4216.t1	RaChr01-RaChr02	0.060558	0.0850171
OG0009042	RaChr01G17060.1	RaChr02G16490.1	g33094.t1	RaChr01-RaChr02	0.0305952	0.0934369
OG0009043	RaChr01G11860.1	RaChr02G11960.1	g39002.t1	RaChr01-RaChr02	0.0195191	0.122464
OG0009044	RaChr01G05620.1	RaChr02G05290.2	g29673.t1	RaChr01-RaChr02	0.0267921	0.113432
OG0009045	RaChr01G30800.1	RaChr02G29580.1	g8504.t1	RaChr01-RaChr02	0.0505318	0.0785139
OG0009047	RaChr01G04120.1	RaChr02G03830.1	g38213.t1	RaChr01-RaChr02	0.0710554	0.12306
OG0009048	RaChr01G10420.1	RaChr02G10550.3	g33462.t1	RaChr01-RaChr02	0.0320974	0.051283
OG0009049	RaChr01G03620.1	RaChr02G03320.1	g46657.t1	RaChr01-RaChr02	0.100468	0.0752384
OG0009050	RaChr01G24000.1	RaChr02G22760.1	g21677.t1	RaChr01-RaChr02	0.0887965	0.0929202
OG0009052	RaChr01G06370.1	RaChr02G06020.1	g5139.t1	RaChr01-RaChr02	0.0116917	0.0355177
OG0009053	RaChr01G04540.1	RaChr02G04230.2	g29207.t1	RaChr01-RaChr02	0.0598691	0.0666235
OG0009055	RaChr01G21450.1	RaChr02G20680.1	g34555.t1	RaChr01-RaChr02	0.0736417	0.0943829
OG0009057	RaChr01G06540.1	RaChr02G06190.1	g19744.t1	RaChr01-RaChr02	0.0592264	0.069809
OG0009058	RaChr01G14220.1	RaChr02G14210.1	g10707.t1	RaChr01-RaChr02	0.0766458	0.0804641
OG0009059	RaChr01G09760.1	RaChr02G09590.1	g12013.t1	RaChr01-RaChr02	0.10619	0.114398
OG0009060	RaChr01G12910.1	RaChr02G13020.1	g28901.t1	RaChr01-RaChr02	0.050631	0.0962712
OG0009061	RaChr01G21070.1	RaChr02G20300.1	g27849.t1	RaChr01-RaChr02	0.0868837	0.103918
OG0009062	RaChr01G25950.1	RaChr02G24850.1	g38663.t1	RaChr01-RaChr02	0.0774434	0.0724999
OG0009064	RaChr01G04030.1	RaChr02G03760.1	g1078.t1	RaChr01-RaChr02	0.0152945	0.0891634
OG0009065	RaChr01G06100.1	RaChr02G05730.1	g40410.t1	RaChr01-RaChr02	0.0363119	0.0573455
OG0009066	RaChr01G13540.1	RaChr02G13580.1	g21449.t1	RaChr01-RaChr02	0.0632105	0.0468589
OG0009067	RaChr01G07760.1	RaChr02G07460.3	g27299.t1	RaChr01-RaChr02	0.0563354	0.102736
OG0009069	RaChr01G28750.1	RaChr02G27440.3	g32067.t1	RaChr01-RaChr02	0.0333708	0.0964143
OG0009070	RaChr01G20100.1	RaChr02G19360.1	g13038.t1	RaChr01-RaChr02	0.0204851	0.0579589
OG0009071	RaChr01G09090.1	RaChr02G08920.1	g4891.t1	RaChr01-RaChr02	0.050548	0.074228
OG0009072	RaChr01G17480.1	RaChr02G16940.1	g43290.t1	RaChr01-RaChr02	0.0697872	0.172978
OG0009073	RaChr01G03160.1	RaChr02G02940.1	g18704.t1	RaChr01-RaChr02	0.0317267	0.0525139
OG0009074	RaChr01G14470.1	RaChr02G14420.1	g3623.t1	RaChr01-RaChr02	0.0427449	0.0601602
OG0009075	RaChr01G03660.1	RaChr02G03360.1	g8047.t1	RaChr01-RaChr02	0.117588	0.148428
OG0009076	RaChr01G20910.1	RaChr02G20140.1	g15809.t1	RaChr01-RaChr02	0.0561567	0.120168
OG0009077	RaChr01G11830.1	RaChr02G11920.1	g3701.t1	RaChr01-RaChr02	0.0313792	0.0619533
OG0009078	RaChr01G14540.1	RaChr02G14470.1	g1143.t1	RaChr01-RaChr02	0.03376	0.146816
OG0009079	RaChr01G30660.1	RaChr02G29410.1	g37169.t1	RaChr01-RaChr02	0.0786407	0.160254
OG0009080	RaChr01G33570.1	RaChr02G31600.1	g10181.t1	RaChr01-RaChr02	0.0216947	0.115539
OG0009081	RaChr01G02110.1	RaChr02G02090.1	g23787.t1	RaChr01-RaChr02	0.0380298	0.0789126
OG0009082	RaChr01G11250.1	RaChr02G11320.1	g34932.t1	RaChr01-RaChr02	0.124503	0.111735
OG0009083	RaChr01G34470.1	RaChr02G32410.1	g3483.t1	RaChr01-RaChr02	0.033409	0.0565192
OG0009084	RaChr01G16540.2	RaChr02G15980.1	g23126.t1	RaChr01-RaChr02	0.124721	0.180372
OG0009085	RaChr01G08650.2	RaChr02G08510.2	g28028.t1	RaChr01-RaChr02	0.0642154	0.0683552
OG0009086	RaChr01G22130.3	RaChr02G21300.1	g11502.t1	RaChr01-RaChr02	0.0449375	0.109226
OG0009087	RaChr01G13280.1	RaChr02G13330.1	g2342.t1	RaChr01-RaChr02	0.0539292	0.0747014
OG0009088	RaChr01G29880.1	RaChr02G28370.1	g30355.t1	RaChr01-RaChr02	0.0341331	0.0915902
OG0009089	RaChr01G14320.1	RaChr02G14330.1	g23953.t1	RaChr01-RaChr02	0.0692026	0.0766365
OG0009091	RaChr01G34600.2	RaChr02G32530.2	g57773.t1	RaChr01-RaChr02	0.0775791	0.0571328
OG0009092	RaChr01G07710.1	RaChr02G07400.1	g8721.t1	RaChr01-RaChr02	0.0181603	0.129852
OG0009093	RaChr01G09420.1	RaChr02G09250.1	g1062.t1	RaChr01-RaChr02	0.118291	0.19824
OG0009095	RaChr01G11010.1	RaChr02G11080.1	g7655.t1	RaChr01-RaChr02	0.106546	0.14609
OG0009096	RaChr01G09720.1	RaChr02G09550.1	g13257.t1	RaChr01-RaChr02	0.0272297	0.0537637
OG0009097	RaChr01G12040.1	RaChr02G12240.1	g5956.t1	RaChr01-RaChr02	0.014449	0.0290375
OG0009098	RaChr01G07590.1	RaChr02G07270.1	g18983.t1	RaChr01-RaChr02	0.059088	0.113291
OG0009099	RaChr01G07520.1	RaChr02G07230.1	g38286.t1	RaChr01-RaChr02	0.0331138	0.101529
OG0009101	RaChr01G05370.1	RaChr02G05040.1	g40907.t1	RaChr01-RaChr02	0.0350662	0.135212
OG0009102	RaChr01G22480.1	RaChr02G21100.1	g25424.t1	RaChr01-RaChr02	0.0468506	0.192743
OG0009103	RaChr01G22190.1	RaChr02G21230.1	g67520.t1	RaChr01-RaChr02	0.1376	0.15491
OG0009104	RaChr01G02150.1	RaChr02G02110.1	g7440.t1	RaChr01-RaChr02	0.102637	0.130972
OG0009105	RaChr01G05630.1	RaChr02G05300.1	g29674.t1	RaChr01-RaChr02	0.0390428	0.0866158
OG0009106	RaChr01G12430.1	RaChr02G12670.1	g37351.t1	RaChr01-RaChr02	0.058891	0.0746162
OG0009107	RaChr01G09390.1	RaChr02G09220.1	g29523.t1	RaChr01-RaChr02	0.104167	0.0902311
OG0009108	RaChr01G14330.1	RaChr02G14350.1	g23955.t1	RaChr01-RaChr02	0.0727566	0.0686868
OG0009109	RaChr01G01920.1	RaChr02G01870.1	g17153.t1	RaChr01-RaChr02	0.0397427	0.0231838
OG0009110	RaChr01G26060.1	RaChr02G24960.1	g2374.t1	RaChr01-RaChr02	0.0654461	0.0580549
OG0009111	RaChr01G33650.2	RaChr02G31680.2	g21329.t1	RaChr01-RaChr02	0.154591	0.191989
OG0009112	RaChr01G14350.1	RaChr02G14370.1	g52274.t1	RaChr01-RaChr02	0.0314581	0.105225
OG0009113	RaChr01G12340.1	RaChr02G12590.1	g15261.t1	RaChr01-RaChr02	0.0406143	0.0800828
OG0009116	RaChr01G00850.1	RaChr02G00560.1	g41312.t1	RaChr01-RaChr02	0.0867998	0.0747788
OG0009117	RaChr01G07920.4	RaChr02G07640.3	g41174.t1	RaChr01-RaChr02	0.0470449	0.0987213
OG0009120	RaChr01G27840.1	RaChr02G25860.1	g54351.t1	RaChr01-RaChr02	0.045833	0.0974558
OG0009123	RaChr01G04780.1	RaChr02G04520.3	g38981.t1	RaChr01-RaChr02	0.0346822	0.0863635
OG0009124	RaChr01G20720.1	RaChr02G19960.1	g6530.t1	RaChr01-RaChr02	0.0372946	0.0849066
OG0009125	RaChr01G21330.1	RaChr02G20560.1	g26821.t1	RaChr01-RaChr02	0.0833293	0.0815372
OG0009126	RaChr01G03670.1	RaChr02G03370.1	g28923.t1	RaChr01-RaChr02	0.0300215	0.0416589
OG0009127	RaChr01G20890.1	RaChr02G20120.1	g15808.t1	RaChr01-RaChr02	0.0701326	0.108408
OG0009128	RaChr01G14290.1	RaChr02G14300.1	g23551.t1	RaChr01-RaChr02	0.0791371	0.0837971
OG0009129	RaChr01G00350.1	RaChr02G00030.1	g46912.t1	RaChr01-RaChr02	0.0537771	0.0482133
OG0009130	RaChr01G12870.1	RaChr02G12990.1	g17550.t1	RaChr01-RaChr02	0.057241	0.101831
OG0009131	RaChr01G23200.1	RaChr02G22030.1	g4586.t1	RaChr01-RaChr02	0.1536	0.226663
OG0009132	RaChr01G12800.3	RaChr02G12930.1	g6745.t1	RaChr01-RaChr02	0.0556487	0.0711748
OG0009135	RaChr01G32790.1	RaChr02G30960.1	g24481.t1	RaChr01-RaChr02	0.0386307	0.164329
OG0009137	RaChr01G23160.1	RaChr02G21970.1	g32129.t1	RaChr01-RaChr02	0.0328973	0.0826324
OG0009138	RaChr01G22110.2	RaChr02G21320.1	g27391.t1	RaChr01-RaChr02	0.0673901	0.137558
OG0009140	RaChr01G25150.1	RaChr02G23880.1	g26240.t1	RaChr01-RaChr02	0.0565659	0.201773
OG0009141	RaChr01G17330.1	RaChr02G16790.3	g7273.t1	RaChr01-RaChr02	0.145089	0.10802
OG0009142	RaChr01G24810.1	RaChr02G23480.1	g3119.t1	RaChr01-RaChr02	0.0637948	0.111152
OG0009143	RaChr01G29470.1	RaChr02G27900.2	g34092.t1	RaChr01-RaChr02	0.0726291	0.0824933
OG0009144	RaChr01G14790.1	RaChr02G14760.1	g3874.t1	RaChr01-RaChr02	0.0691159	0.0889365
OG0009145	RaChr01G23350.2	RaChr02G22190.2	g22072.t1	RaChr01-RaChr02	0.037497	0.075064
OG0009146	RaChr01G22980.1	RaChr02G21830.4	g44522.t1	RaChr01-RaChr02	0.044992	0.0881491
OG0009147	RaChr01G01040.1	RaChr02G00810.1	g9581.t1	RaChr01-RaChr02	0.0174934	0.0209425
OG0009148	RaChr01G15010.1	RaChr02G14950.1	g62090.t1	RaChr01-RaChr02	0.034505	0.0949667
OG0009149	RaChr01G24830.1	RaChr02G23500.1	g36495.t1	RaChr01-RaChr02	0.0594275	0.102304
OG0009150	RaChr01G09410.1	RaChr02G09240.1	g1061.t1	RaChr01-RaChr02	0.043893	0.069768
OG0009151	RaChr01G06440.1	RaChr02G06110.1	g649.t1	RaChr01-RaChr02	0.0325018	0.0998838
OG0009153	RaChr01G17080.1	RaChr02G16510.1	g11507.t1	RaChr01-RaChr02	0.0708737	0.0754985
OG0009155	RaChr01G01640.1	RaChr02G01490.1	g12116.t1	RaChr01-RaChr02	0.0557615	0.05546
OG0009157	RaChr01G13050.1	RaChr02G13160.3	g30099.t1	RaChr01-RaChr02	0.0436022	0.065805
OG0009158	RaChr01G06900.1	RaChr02G06580.1	g36516.t1	RaChr01-RaChr02	0.00608798	0.0632724
OG0009159	RaChr01G08210.1	RaChr02G07990.1	g2425.t1	RaChr01-RaChr02	0.150691	0.191803
OG0009160	RaChr01G22140.3	RaChr02G21290.1	g11501.t1	RaChr01-RaChr02	0.0864785	0.153267
OG0009161	RaChr01G12600.1	RaChr02G12810.2	g20955.t1	RaChr01-RaChr02	0.0586447	0.0748341
OG0009163	RaChr01G08180.1	RaChr02G07980.1	g2424.t1	RaChr01-RaChr02	0.056794	0.0805295
OG0009164	RaChr01G10600.1	RaChr02G10720.1	g20634.t1	RaChr01-RaChr02	0.0658821	0.127592
OG0009165	RaChr01G11040.1	RaChr02G11130.1	g2763.t1	RaChr01-RaChr02	0.0417929	0.0840234
OG0009166	RaChr01G05940.1	RaChr02G05560.1	g32697.t1	RaChr01-RaChr02	0.0524194	0.0437321
OG0009167	RaChr01G31120.1	RaChr02G29870.1	g16682.t1	RaChr01-RaChr02	0.0461174	0.0458641
OG0009168	RaChr01G23020.1	RaChr02G21880.1	g11700.t1	RaChr01-RaChr02	0.0629087	0.11463
OG0009169	RaChr01G07260.1	RaChr02G06970.1	g2561.t1	RaChr01-RaChr02	0.0388427	0.11211
OG0009170	RaChr01G30810.1	RaChr02G29590.1	g8505.t1	RaChr01-RaChr02	0.122388	0.126381
OG0009172	RaChr01G06590.1	RaChr02G06240.2	g2045.t1	RaChr01-RaChr02	0.083595	0.0972755
OG0009173	RaChr01G22840.1	RaChr02G21680.1	g5387.t1	RaChr01-RaChr02	0.113591	0.161748
OG0009174	RaChr01G35560.1	RaChr02G33590.1	g15307.t1	RaChr01-RaChr02	0.120806	0.0950259
OG0009175	RaChr01G32670.2	RaChr02G30810.3	g43452.t1	RaChr01-RaChr02	0.126937	0.187596
OG0009176	RaChr01G03780.1	RaChr02G03490.1	g20014.t1	RaChr01-RaChr02	0.0163946	0.168487
OG0009177	RaChr01G20520.1	RaChr02G19760.1	g30012.t1	RaChr01-RaChr02	0.0801436	0.0472196
OG0009178	RaChr01G17360.2	RaChr02G16830.1	g18614.t1	RaChr01-RaChr02	0.0539644	0.103833
OG0009179	RaChr01G18170.1	RaChr02G17510.1	g8231.t1	RaChr01-RaChr02	0.0616475	0.0847153
OG0009180	RaChr01G35610.1	RaChr02G33640.1	g9405.t1	RaChr01-RaChr02	0.00645416	0.0733833
OG0009181	RaChr01G17920.1	RaChr02G17270.1	g10810.t1	RaChr01-RaChr02	0.0826379	0.136599
OG0009182	RaChr01G30540.1	RaChr02G29280.1	g20967.t1	RaChr01-RaChr02	0.0402611	0.151012
OG0009183	RaChr01G08440.1	RaChr02G08280.1	g38823.t1	RaChr01-RaChr02	0	0
OG0009184	RaChr01G20160.1	RaChr02G19440.1	g22711.t1	RaChr01-RaChr02	0.0229972	0.132664
OG0009185	RaChr01G26050.2	RaChr02G24950.7	g2373.t1	RaChr01-RaChr02	0.107972	0.135879
OG0009186	RaChr01G04250.1	RaChr02G03960.3	g14097.t1	RaChr01-RaChr02	0.00795226	0.0847585
OG0009187	RaChr01G11990.1	RaChr02G12050.1	g21687.t1	RaChr01-RaChr02	0.0430451	0.0722915
OG0009189	RaChr01G10860.1	RaChr02G10970.1	g28276.t1	RaChr01-RaChr02	0.0681747	0.103477
OG0009190	RaChr01G33510.1	RaChr02G31540.12	g2692.t1	RaChr01-RaChr02	0.0477962	0.144096
OG0009191	RaChr01G25270.1	RaChr02G24010.1	g28469.t1	RaChr01-RaChr02	0.0431899	0.113074
OG0009193	RaChr01G12050.1	RaChr02G12250.1	g10308.t1	RaChr01-RaChr02	0.097204	0.0503842
OG0009196	RaChr01G06870.1	RaChr02G06550.1	g41829.t1	RaChr01-RaChr02	0.0422757	0.0737664
OG0009197	RaChr01G32770.2	RaChr02G30940.1	g16705.t1	RaChr01-RaChr02	0.0483659	0.140826
OG0009198	RaChr01G16370.3	RaChr02G15830.1	g16057.t1	RaChr01-RaChr02	0.0519306	0.0821079
OG0009199	RaChr01G14760.1	RaChr02G14720.1	g38238.t1	RaChr01-RaChr02	0.0611331	0.102372
OG0009202	RaChr01G06530.1	RaChr02G06180.1	g19743.t1	RaChr01-RaChr02	0.0708458	0.0996895
OG0009203	RaChr01G01630.1	RaChr02G01480.1	g12115.t1	RaChr01-RaChr02	0.027904	0.0374639
OG0009204	RaChr01G26420.1	RaChr02G25320.1	g2579.t1	RaChr01-RaChr02	0.0586162	0.128527
OG0009205	RaChr01G22960.1	RaChr02G21810.1	g32754.t1	RaChr01-RaChr02	0.0858508	0.114107
OG0009206	RaChr01G11380.1	RaChr02G11460.2	g32319.t1	RaChr01-RaChr02	0.0677583	0.0585736
OG0009207	RaChr01G27110.1	RaChr02G25810.1	g43745.t1	RaChr01-RaChr02	0.0516001	0.0340411
OG0009208	RaChr01G27830.1	RaChr02G25870.1	g4219.t1	RaChr01-RaChr02	0.0373034	0.131919
OG0009209	RaChr01G10320.1	RaChr02G10470.1	g45783.t1	RaChr01-RaChr02	0.0413525	0.14119
OG0009210	RaChr01G05240.1	RaChr02G04930.1	g27945.t1	RaChr01-RaChr02	0.0215777	0.044092
OG0009211	RaChr01G23580.1	RaChr02G22380.1	g11844.t1	RaChr01-RaChr02	0.0844536	0.145854
OG0009212	RaChr01G17890.1	RaChr02G17240.1	g3570.t1	RaChr01-RaChr02	0.0299152	0.0401832
OG0009213	RaChr01G21020.1	RaChr02G20260.1	g9296.t1	RaChr01-RaChr02	0.0382625	0.0795277
OG0011187	RaChr01G08800.1	RaChr02G08620.1	g7837.t1	RaChr01-RaChr02	0.0364612	0.13955
OG0012126	RaChr01G29180.1	RaChr02G27670.1	g4048.t1	RaChr01-RaChr02	0.0321805	0.0205668
[truncated: 12 more columns]

## Sheet: Fig.5f source
			DEG (Sub_1hour / Ter_1hour)		DEG (Sub_4days / Ter_4days)		DEG (Ter_ACC_1day / Ter_mock_1day)		Mean TMM-normlized cpm						TMM-normalized cpm for each biological replicate
	R. aqautica gene ID	gene symbol	Log2FC	FDR	Log2FC	FDR	LogFC	FDR	Ter_1hour	Sub_1hour	Ter_4 days	Sub_4days	Ter_mock_1day	Ter_ACC_1day	Ter_1hour_rep1	Ter_1hour_rep2	Ter_1hour_rep3	Sub_1hour_rep1	Sub_1hour_rep2	Sub_1hour_rep3	Ter_4days_rep1	Ter_4days_rep2	Ter_4days_rep3	Sub_4days_rep1	Sub_4days_rep2	Sub_4days_rep3	Ter_mock_1day_rep1	Ter_mock_1day_rep2	Ter_mock_1day_rep3	Ter_ACC_1day_rep1	Ter_ACC_1day_rep2	Ter_ACC_1day_rep3
adaxial genes	RaChr06G16630	AS1	-0.641795	0.131293	-2.08216	7.05896e-12	-0.648629	0.290101	33.9875	21.7908	163.324	38.5792	83.0626	52.978	40.8028	33.3987	27.761	30.4652	18.7602	16.1469	157.35	166.155	166.467	37.1516	45.9263	32.6597	76.5217	75.8596	96.8064	50.3488	58.925	49.6603
	RaChr07G17040	AS1	-0.59757	0.0358562	-0.275309	0.287187	-0.469501	0.286825	21.9552	14.5234	38.3555	31.6857	29.8364	21.5482	25.8484	21.2493	18.768	17.1285	15.874	10.5677	38.049	39.3876	37.6299	29.8106	32.1218	33.1248	29.0638	26.5391	33.9063	19.1247	23.4487	22.0712
	RaChr15G07130	AS2	-2.24193	0.0346584	-2.9287	0.000150371	-1.21199	0.477692	1.26437	0.261942	6.18114	0.81195	4.8427	2.08664	1.78265	1.03295	0.977501	0.392256	0.393571	0	5.81044	6.30201	6.43097	0.510674	1.46008	0.46509	3.83442	4.28619	6.40749	2.11877	2.07198	2.06918
	RaChr03G08330	AS2	-2.45926	0.000193246	-1.28313	0.00341592	-0.425224	0.753453	1.4708	0.261737	8.39084	3.44573	3.347	2.50295	1.53506	1.57402	1.30333	0.588384	0.13119	0.0656377	8.15336	8.80665	8.21252	2.36187	4.51299	3.46234	3.22313	2.17245	4.64543	2.84362	1.71822	2.94701
	RaChr02G21980	PHV	-0.436862	0.0731187	-0.897245	2.23668e-07	-0.124412	0.897368	28.6983	21.2262	101.413	54.4535	51.7385	47.4615	33.2266	28.4307	24.4375	27.3272	18.4979	17.8534	107.259	96.954	100.028	55.1528	56.0141	52.1935	49.4029	51.0819	54.7306	47.2821	48.5145	46.5879
	RaChr01G23170	PHV	-0.368147	0.216569	-0.576415	0.00344865	-0.304718	0.538598	16.4399	12.7547	47.5104	31.8715	30.7349	24.897	18.9159	15.9369	14.467	15.2326	11.2168	11.8148	52.9031	42.1346	47.4936	30.8958	35.573	29.1457	31.3978	31.1189	29.688	25.481	22.1853	27.0247
	RaChr09G02280	REV	-0.799083	0.00705353	-1.48232	5.64474e-10	-0.222072	0.750857	9.27222	5.35002	12.8436	4.61012	16.9616	14.5233	10.2007	10.9689	6.64701	7.12598	4.0669	4.85719	12.23	12.4828	13.8179	4.6599	5.24303	3.92743	14.004	14.5613	22.3194	12.2666	18.951	12.3524
	RaChr15G37130	REV	-0.607163	0.0111868	-1.05507	5.12724e-09	-0.202694	0.728283	16.0734	10.5917	45.003	21.6731	29.3573	25.5077	18.4702	18.1504	11.5997	13.2059	9.5769	8.99236	42.3131	45.8108	46.8852	22.0867	22.8304	20.1022	26.8965	31.0602	30.1152	22.6374	26.9862	26.8993
	RaChr08G03340	REV	-0.368837	0.489976	-1.31223	2.28943e-05	0.0604307	1	3.94605	3.07948	4.60505	1.8735	5.00188	5.18923	5.00132	4.23018	2.60667	3.66105	2.82059	2.75678	5.43557	4.68611	3.69346	2.0427	2.38923	1.18856	5.00142	6.10635	3.89789	5.46421	6.21593	3.88755
	RaChr14G17190	REV	-0.498968	0.0585465	0.127974	0.670439	-0.0620998	1	28.2872	20.0464	45.1847	49.35	46.0422	44.091	33.0285	29.6112	22.2219	26.1504	17.9731	16.0156	47.1864	44.4372	43.9305	48.7694	44.3998	54.8807	40.6226	51.9039	45.5999	46.4458	44.0674	41.7598
	RaChr07G14370	PHB	-3.0529	8.59643e-12	-4.4136	3.09729e-26	-1.48952	0.00471253	9.45651	1.13541	41.8126	1.96148	21.301	7.58968	13.6174	8.95224	5.79984	1.6344	0.590357	1.18148	39.689	42.2962	43.4525	1.72353	2.4556	1.70533	19.7278	13.1521	31.0229	7.19268	6.92343	8.65293
	RaChr06G13850	PHB	-1.29163	5.97434e-05	-2.19394	6.68765e-15	-0.899719	0.0364219	22.683	9.27935	69.0641	15.1055	48.9659	26.2425	28.2253	26.66	13.1637	13.3367	7.08428	7.41706	64.9457	70.8976	71.349	12.3839	19.9102	13.0225	46.6243	41.805	58.4683	24.1429	28.2496	26.335
abaxial genes	RaChr07G24390	YAB1	-1.51593	1.22208e-05	-2.14113	7.22127e-13	-0.775587	0.137096	13.3082	4.64765	56.0242	12.6972	31.6436	18.4802	15.1525	11.6084	13.1637	8.82575	3.93571	1.18148	55.0586	59.2631	53.7507	10.6603	14.6672	12.7641	34.2875	25.7758	34.8674	17.5078	20.0628	17.8702
	RaChr06G23550	YAB1	-0.421546	0.226776	-1.02883	6.5407e-06	-0.390526	0.473302	19.8143	14.7797	59.1724	29.0129	40.8331	31.1504	19.4111	18.3964	21.6354	21.8356	15.9396	6.56377	57.2141	60.5558	59.7472	27.8318	32.8519	26.3551	42.5676	35.9335	43.9981	28.938	32.8484	31.6647
	RaChr01G05540	YAB2	-0.448099	0.109436	-0.107796	0.738757	-0.28333	0.578361	9.46405	6.94617	13.9316	12.9391	11.7451	9.67626	10.0522	9.54249	8.79751	7.51824	6.42833	6.89196	13.2141	13.9371	14.6435	12.2562	14.0035	12.5574	12.2257	11.1558	11.8539	9.86903	8.18683	10.9729
	RaChr02G05220	YAB2	-0.484028	0.0443007	-0.727538	2.508e-05	-0.235731	0.625043	12.1726	8.6719	22.3624	13.5176	15.4378	13.1231	11.5872	10.9198	14.0108	9.28339	8.1994	8.5329	19.7274	23.0266	24.3334	12.5754	14.7999	13.1776	14.004	15.9704	16.3391	14.0508	11.7749	13.5437
	RaChr15G00930	YAB3	-0.273854	0.588989	0.573175	0.0264728	-0.1864	0.866718	7.11513	5.87176	12.6395	18.8031	14.4376	12.6717	7.18011	6.34527	7.82001	9.47951	5.11643	3.01933	12.5112	12.806	12.6012	15.5117	20.6403	20.2573	12.5035	15.3246	15.4848	11.0399	15.3124	11.6626
	RaChr15G00520	YAB3	-0.85303	0.0070059	-1.36231	6.19372e-08	-0.732983	0.0796751	20.6639	11.4388	74.3611	28.9305	48.1546	28.973	25.9969	16.3796	19.6152	17.6515	10.8232	5.84175	71.3653	74.9373	76.7806	27.1934	32.9846	26.6135	44.2347	46.0325	54.1967	27.321	29.5635	30.0344
	RaChr10G19570	KAN1	0.746214	0.0663302	1.04294	0.00138181	0.750379	0.178524	3.72976	6.28962	2.08296	4.26698	3.87562	6.52061	3.96144	4.23018	2.99767	7.77974	5.64119	5.44793	2.2492	1.69669	2.30298	3.70239	3.51747	5.58108	4.33456	4.46233	2.82997	6.80238	5.86217	6.89726
	RaChr11G16650	KAN1	0.409762	0.390914	-0.714908	0.0187968	-0.17041	0.950263	5.48104	7.31695	8.03854	4.87189	8.93505	7.92859	6.09071	6.24689	4.1055	8.172	7.80583	5.97303	7.68477	7.39274	9.03812	5.55358	3.11927	5.94282	9.50269	8.86595	8.43652	8.19631	8.69219	6.89726
	RaChr01G24850	KAN2	-0.798759	0.00258418	-0.460551	0.0429612	-0.188249	0.795733	10.5872	6.09351	15.1175	10.9659	14.8812	13.0502	11.9338	10.3787	9.44918	6.99523	6.75631	4.529	14.7135	14.3007	16.3381	10.1497	10.5524	12.1957	14.1707	15.7356	14.7372	12.7126	13.8974	12.5405
	RaChr02G23530	KAN2	-0.685104	0.0426582	0.11167	0.817973	-0.176841	0.888453	5.42113	3.38483	7.72591	8.33349	6.29815	5.56935	6.43734	5.45988	4.36617	4.38019	2.82059	2.9537	7.96592	7.9987	7.21311	8.9368	6.96858	9.0951	6.27956	7.22193	5.39297	5.12966	5.55896	6.01943
	RaChr12G11370	KAN3	-0.133941	0.906651	1.09229	2.73024e-05	0.747039	0.0955304	12.8564	11.7094	5.1278	10.943	4.9227	8.26008	11.4387	13.5759	13.5547	11.5062	11.7415	11.8804	4.96699	5.33247	5.08394	11.2987	10.4197	11.1105	5.33484	5.10819	4.32505	8.64237	8.23736	7.9005
	RaChr13G12120	KAN3	0.777107	0.0401735	2.96098	8.8708e-20	0.865272	0.100412	13.5072	23.0945	1.4266	11.1412	4.34718	7.91562	11.092	11.3133	18.1164	20.005	24.0734	25.2049	1.64004	1.29272	1.34703	12.4477	10.9506	10.0253	5.55713	4.81462	2.66979	8.14055	7.5804	8.02591
	Ra_scaffold_00232G00010	ARF3	-0.956536	8.42962e-05	-1.55521	1.43775e-13	-0.647614	0.0581387	39.3029	20.263	99.1501	33.7586	59.5386	38.015	44.8633	39.9407	33.1047	27.3925	20.1377	13.2588	98.4026	96.0652	102.982	32.4278	39.7541	29.094	57.4051	54.2525	66.9582	35.2386	37.5482	41.2582
	RaChr07G13560	ARF3	-1.33778	1.19243e-06	-1.77527	3.82373e-13	-0.866208	0.0173359	22.323	8.84376	49.8301	14.5606	32.36	17.7501	28.2253	23.3644	15.3793	11.6369	8.33059	6.56377	50.8882	48.1538	50.4484	13.2775	16.6582	13.746	31.2311	27.2437	38.6051	16.5041	19.0015	17.7448
	RaChr14G17000	ARF4	0.0390596	1	0.100247	0.705141	0.226135	0.608918	25.6103	26.3597	40.1762	43.0733	33.8008	39.5043	25.6998	29.3653	21.7657	32.5572	23.7455	22.7763	40.0171	41.4478	39.0638	46.0884	41.0151	42.1165	35.6212	37.1078	28.6735	37.9707	43.3599	37.1825
	RaChr15G36930	ARF4	-0.292941	0.266964	0.0518786	0.961155	0.165568	0.749122	24.0977	19.6982	29.5913	30.7047	31.5429	35.3646	23.0754	28.234	20.9837	24.8429	17.3827	16.8689	28.443	28.4802	31.8507	31.3426	33.3828	27.3887	31.3978	31.9409	31.2899	35.2386	37.4977	33.3577
